# Supplementary material for: Gene disruption by structural mutations drives selection in US rice breeding over the last century
Source: PLoS Genet. 2021 Mar 18;17(3):e1009389. doi: 10.1371/journal.pgen.1009389 (PMC7971508; doi:10.1371/journal.pgen.1009389)
Supplement: S2 File — (TXT) [file pgen.1009389.s022.txt]

>group_1.fasta_consensus
tactccctccgtttcacaatgtaagtcattctagcatttcccacattcatattgatgtta
atgaatctagacatatatatctatctagattcattaacatcaatatgaatgtgggaaatg
ctagaatgacttacattgtgaaacggaggaagta
>group_10.fasta_consensus
ctatatatttgtcgacaaatttttccccaaaaatttgacagatgtaattacagtacaatc
gtagtgtaattacactgtaacttgcatgtaattacactgtaactatagtgtaacttgtat
gtaactttcaaaaatctctccgtaacatgttatttcggtaaaatggaggtcgtgggaaca
aattctttcacatatgtgtgtgctatgatttgttttcttcctcaccaaaacaaatcttgt
aatagatctaacgattcaaaattacgtgaaacttacatacaagttacactgtagttacat
gcaagttacagtgtaattacatataagttacagtgtaattacactacgattgtactataa
ttacatctgtcaaatttttaggagaaaatttgtcgacaaatgtataggtggtccc
>group_100.fasta_consensus
ggccttattcgttttgaaggattcctaaaggaaatctcaattcctttggaataagcacta
ttcatgcattcggtttgtaggattcaaaggaaaattttccataggaacactatgccaatc
ctccaaaaatcctccaaaatgtactaattccataggaatgaaaacatccactctatcctc
ttttgtttagctcagtgtaggaaaaattcctgtgttccaatcctttgttttgcacgtgca
ttcctacattattcctacgtttttcctattcctgtgatttgaaaatcctgtgaaccgaat
aagccc
>group_1000.fasta_consensus
gggaaaagtacaccgaaggtctctcaacttgtcgtcgggataaaaaacgtcatcgaacca
caaaaccggatatcgtgggtcccttatctatagaaaaccggttacaataggtccctcggt
ggttttgatcccgattttatcctgcgtggctgctaagtcagcgtgggaccttatgtgggt
cccacatgtcaggatgccacgtcaacgcctttctctttctcctcttctctcccttctctc
tctcacttctctacgctgcgcaggctagccgacgggaggggaggaggccggtggggcgcg
gtcccgcggcgccgcccgccgcgcgctccgcgaggtgggccgcgacggcatcgtcgtcgt
cgccggccgcgccgtctccggccagttcgccactgctggcgaggacgcggacccgtcctc
tggcgccgcagcggcggcagcgtcggcggcgggcaggcgggtgtacgtgaggaggtcggt
caccggtggggcgaggcaggagtgcaggaccgccgccactgggcaatcaaaccgatttgt
taccatggtgaacacccagaagcgaggttctcaggctcagcattgatcccgttgttcaat
ggaggaaccacattggcgaggacgagcatagcttagcttaattaactaatgataagctcg
agctagctagcctatatatacacatggcactggctcttgcatctccacacacacacacac
attcaattcacatacaaaaactaagctagctaagctagcgagattatcacagtatatatg
ggattcacggtgacgaggacgagcaggtcgctggtggcgccgtcgtcgccgacgccggcg
gagacgctgccgctgtcggtgctcgaccgcgtggcggggcgccacctggtgcagtcgctg
cacgtgttcgaggccggcggcggaaacggcggcggcggtggcgagccggcgagggaggcg
ctggggaaggcgcttgtggagtaccacccgttcgccgggagattcgtggaggtggtgggg
gccgacggcggcggcgaggtggcggtggtcggcgtcggacggtggcttgccggctgcaat
gatgtggtgccttgccccaccggcctcctcacgtacacccgcctcccgccgccgacgccg
ccggcgccggcgccgcagcgccagaggaaaggtctgcaccagcggtggcgaactgggtgg
agacggcgcggccggcgacgacgacgacgccgtcgcggcccacctcgcggagcgcgcggc
gggcggcgccgcgggaccgcgccccaccggcctcctcccctcccgtcggctagcctgcgc
agcgtagagaagtgagagagaagggagagaagaggggaaagagaaaggtgttggcgtggc
atcctgacatttggggtctacgtgggttccacgctgactcagcagtcacgtaggacaaaa
ccaggatcaaaattgtcgaggaacaaattgtgaccggttttatatagttaagggatccgt
gatatccggttttgtggttcgagaacggttttatcccgacgacaaagttgagagatcttc
ggtgtactttttc
>group_1001.fasta_consensus
ggaaaaagtgcaccgaaggtccctcaacttgtcatcgagttacaaaatcgtcccccaacc
acaaaaccagatatatgacatccctcaagttacaaaacccttcaatttagatccttcggt
gggtttgactccggtattgtccgacgtggcggctgagtctgcgtgggacccacatgtcag
actatccatgtcaccacttcttaccctccccatcaactcacttcctctctccttccctct
ccatgggcggtggccggcgaagagcagccagggcggtgtggcaggacggtgcggcaggcg
cgggcgcggtcgccggtgcagaggagcacgccgcggtcgggcgtcgccacggcctctctt
gtccctgtcgaagtcaccccgctcgacgaggtcggcggcggcgagcacggtgtcccgtcg
tggcgtgccccgttgaagtcaccctggtcgacgaggtcggcgcacgcgagcggggagggg
cgtcggtggcgggaccacaggggtagagcgaagggggagctggagggaatggcggtggcg
aggtggaggaggaggacgccgctccgacgaaactcccatccggggcgagggaggagcgga
agacggagatggcgacagcgggagggaagtggggatggaggcggcgaggagggagttggc
cggccgacgcgttgtcgccgccgccgctgctgttgtccttccggccattgctcttccgcg
agcctgtccccaacgagccgcctctccggccgtcctcccccgttccagcgccgtggcaag
cgacgagaagccggcggcgcggcacccccgccgcggacgagcgacaagaagccggcggcg
cggcgcccccacccgaagccgccgacgacaatgagaccgagcggcgcggagtcgtcggcg
ccgccgctccccatccgcagccgcgctcgcctgctgctgccgctgcctctccgccaccgc
gctcgcccaactcccttgccgccgtcggcctgctcccgctcgtcgctgtccactcctcaa
ccgtgtctccgctgcttccctagccaccgccgctgcgggctcgccttcgccgccctcgct
tgcccgccgtcacgcgttgctgtacctcacgcggctgtcgccgtgctccgggagtcccgc
catggcctcccgcagcaccacgctccctcctcgccgcgccgcccttcctttgcctcgccg
ccgttgtcgggagatgacggcctggccctactcttctctgctcctctaattggtcccaaa
ccggcgccggcagcgcgtcgtatgccgccgccgccacccggagtcccgcgccttggcgtc
ctcgccgccaccgctcgggcctctctagcggcctgaccccgaggtcgcacgcgcggtgag
ccggtgacgctctcccttctcccgtatcgtcaacgatgccgccgccgccgccgcatcgcc
ggcccgccggatgtcctctcccacctcgccccgacgagctccccacccgccgagcatcct
gcagaggggaaaagagagagagagagagagagagagagagagaaatagagagagaagagg
aagggggagaagggggaagggagaggtgctgactgtacaccctgacatgtgagacccacg
tgggtcccacgctgactcagccgccacatcggacgaaactgggatcaaaaccaccgaagg
acataaagtgaacgattttgtaagttgagggatgtcttatatctagttttgtggttggag
gatgattttgtaattcgatgacaagttgagggaccttcggtgtactttttcc
>group_1002.fasta_consensus
ggaaaaagtacaccgaaggtccctgaacttgtcatcgagttaccaaaacgtcctcaaagc
gcaaaaccagataccctgcgtcccttaactaatcaaaaccagtcacaaaaggtgcttcgg
tggttttgacctcggttttatcaaacgtgacggctgagtcagcgtgagacccacgtagac
cccacatgtcaggatgccacgtcatctctctttttcccctcttctctcccttccttctct
ctctctctctcactcgtctctcgcaggcctgccgacaggtggagaggagaccgacggggt
ccggcggccggcgagaccggacggcagcctgcacagccatgagccccatcccgaaagcca
tcagctcctccggcgacatgcggcccacatccgcgtctatcggcggccacctccccgccg
cgcgctccatctctatcttctcctccctctcccgccgtgccttgtgcgcctccaccatcg
cgcacaggtcgccgtacgctctagttggtgatgtagcgtgcgcaacttatggctctgact
ggatgcatatactccagcgtgattgattggcgattggcaccaacgagagcgtagcagccg
gatcaacacgcgcacagtcaagatctgcaattctgaacttctgatgaagttctgaactga
tgaattaaaattataacaggggaatctctctgctactcgtagtacccatctaatggcctg
gttgatctctgtattaggagtatctgagtatgatgctagtacatctttccagtgatgagt
gattgaatgattggctagtacacatacgcgcccatctgatctgatacggccagcagaatc
catccatccagaggcagcaccacaaacaaaaggaagcccatatctttgtgttcttcatcg
tcctgcacctcactcaatctccatttagatagctgaattgagtgatagacgattgctgga
tcatctgcagattttacaaagttgcgagtaaaattcagttgtaatctgaactagctacaa
tattctcctatcttagtgatgcagtttgttgtctcgtccaaattcgcaggagatcgcttc
ttaatctgcaaattcgtggttagcggttaatgtcttatcaacattttcttgctccccgac
catcccaccaccattcactcctcgccgcacccgcgtcgctggcgaagacaacgactcctg
caagaatcgctccaggaggcactccacataggggtggccgaaggattaggccttgccggc
gggggagcaagcgcgcccgcgtaaccgccagcggcacagcagcactgcttcgccggcgcc
cggcggctcgtcgacctggacctcccagccgcctccggaggctgcacctcgccgacgtgt
cgctcggcggccgcttcgccgatcaggtcccgtcgcggctccccgtcctggaggacctgc
ggctcagccgctgcgccacgggcttcgccgagattgtgtcgcggacgctgacgaggctga
tcatccacggcagcggcggcgagctggccgtcacagctcctcggctctcctccctgtgcc
tcctctctcgctggcctccgccgtaggcctcggagccgccgtgcttccctgcttcagccg
cgccgacctcctcctctcccgccgcagagaaaactgagagagagagaggaagggagagaa
gagggggagagatttgacgtggcatcctgacatgtggggtccacgtgggtcccacgctga
ctcagccgccacgtcggataaaaccggcgccaaaaccatctaaggacctattatgaccgg
ttttaattagttgagggacgccggatatctggttttacggttaggggacaattttgtaac
tcgatgacaagttgagggaccttcggtgtactttttcc
>group_1003.fasta_consensus
ggaaaaagtacaccaaaggtcccccaatttgtcattgagttacaaaatcgtcccccaacc
gcaaaatgagatatattacattcctcaacttacaaaaccgtttactttaggtcatttgtt
agttttgaccccggttttatccgacatggcagctgagtcagcgtgagactcacgtgggcc
ccacatgtcagtgtggccacgtcattaccttctatctcccctcttctctcccttcctcct
cctttctctctattgtctaggcacgtgtcacgcccagaaatttagtccaaatttccaaac
tattttgtgtattaaatccctgtctaggcatcagccagggtacacaaaacgacaaattaa
tatacagatctagacgtaaataaagcgtaaatacttatagaagaggcacttagtcctcac
atcgagaagaaacggcagcagcggaaaaaggcgatcctagcggggcttcagctccactcc
acaggtaaaactcaactggggtctgagccttggttctctaacatcgccttcagctcagaa
gcacgacacttctgaaaaaagggggaaaaatagcaaggctgagtacaaccaccgtactca
gcaagccacaccaatgatgcagacgtgcaaggggattcaacggaaggtttgtggctattt
gcataaaggcggttgcaaagcatttatagttgaaaatagtaaaacagttgattaattaag
gtaatattaaaatctccattgaacaacgctacaccacgttgaacagggccaaccatccca
cctgaactaaccagttcatcaagccaattgagtgtgagactaatcacggtgattctggtc
gatcacccataaccgcgggtacggctatttaaatagttttactctggccagaggtgcata
actgtacccacaagacacaatccaccggcatgtcaccgtgcttggcttgacacgtcacca
tgtcgagtgattgtgacaagacccttcatataaccccctctgaccaatcgcaccacacct
caggtttcacccccgcccccgtaggcaacgggcagcctccctcgtgccatggtgaattcg
gaagcagcaaaggccgtcccagggcccatccatactccatcacgcccaccctagcctagg
aacgtcagccagaggaaagctatactacagatcaagcagttacccattcccgcttgtggc
aagccctgtatgtcttccagtgcatccagcgaaccgacccttaattgccatgggtgcgac
ttgcaaaaccatgcacccaatgcccaccatagagtcgtattttagttgggtaattacgac
caatgaagcatggccggatgtctcgagcacgcagctcgttctgatactaagagtctaata
atgtgattatcccattgtgtgagctagtggtaattaagcatggctaagcatataattcta
gcaagatcaacataagtgtcacaagctagataaattaacacccaaggttgacaaaggaca
gatgtcaagtaaacatggcacaagcgagcagataggtaatccctattcccatgtaattag
caaaacatgcatacttagttgcaaacgataaaacatttataaattgggatcaacatgttc
aaggggaagtgtgtgacttgccttgcttcttcaaacaatcttctgaactcttttcctcgc
gaccgcggacttccgaaacggcgaaatctacgcgctagcacgcaaaacgaggaaaaactc
taacaaaaaccaaagaaacaatacataaaaagtaaacaaacatgtagagctcaatttaga
gttcgtatgaattagatatgaattttagaaagttttgagacatttaatgaatttctagaa
ttattaaccgaatttattgcgcaattataaccattcatgacgtcaccgaggggaataggt
ggcgccaacaagcgggccccacctatcggtggctcaagggaggcgggtgcgcggtggact
gggtccacgcgcgcaccggcccgcgggcgcaccacgtgggagccacgtggtggccacggc
ggacggggagggcgaggtggcgccacgagggtaccgaagcggggcggcaccagggggtca
cgtggacggccaggatcggccggggcgaccgatcggcggccacgggcacggtgcggcaag
gggaccgggcggccacggcgactggcgacaagactcgccaactgaccggctgaggagcgg
cggtgtgcggcccggtggtcaccgacaacgaccaccggcgtggcggcacgcacggaaatg
cggtggagagggagaggggaaaggataggggtgctcaccgagggcggagacggcgaagcg
gcaacagggagcgtccagcggcggggagaggcggagggaggcggcggagctccgtcgatg
ggcggcgcttggggaggagcagacagcggcggctgcaccaagggaggggaggagggggtt
agggaagaaaggggcggcagcattaccggtcggagagaaaaaagagagagggaagggctc
accagcgcacgggaacacggacgaacggcaggttttccgacgacgaggaggtggtggccg
aggtgcgggagagcacgtcgaacgtgcccgaggcgacaacgcggccgggcgaggtccctc
tcaccggcgaggagcggctggagcacggtagaagatggtgaagctcgggtcggtggtgag
gaagcggtcctgatggcgattggaggaggaggaggggtggacgggctgcgcacggtgact
gcggtgccgaggaaggcgacggcgcagcgcgaggtggaccggagatgcggcgcgacacgg
ctggaggcgacaatggcgacggtggctctgctccgcggtggatgtggtgtttcgagcgcg
ggagacgacggccgagtggtggccgaggcgcggcgtggagcggcggagccgatggcggtg
gcgacacagcgcggcggcggcgggagcgacggctagaggcggccgatgctcgccggagag
cggcggcgcacgggagcagcgtggggagagcaagagagggcgcggcgagctcgtgggttt
ggggaaaatgggagagggggctctggggagcatttttatagtgcggggagctcgggatcg
tgaccggagggggcggaatcggccggcgacgtgggggcgccgacgtggcctgggaggggc
ggtttggcgtcagttttggatgggagaagtgggggatttggtggagggtgagggcggcat
ctcggcccgcgcgagagagggcgcgaggaggcgcggaaatggcgacggcatgggcggttt
tgacttagggagtgggcgatatggctgccatggaggagggctggaggttggaggtggccc
tgacatgtggggcccacatgtcagctggagtgagagagaggaggccgtggggggttatgt
ggacttgaggggaaggggccaagccgggccgaggcaaggaggctggccaagatggagaga
ggaggggaagggggaagggagcgggccgagcggggagggaaagggattttgggccgggag
cggcccaaagggaaaatggaatttttaatttctttccaatttgttttaattgattttatg
aactttgtaaagttaaaattatttcttgagctccgaaaatttcacgggaaattccagaga
gttcgttagggcacaaagaatattacaaaatattcacggccatgatttttaaaggaaaat
tttaattctcccattatttcacttgactaaattgctttaatatttatttaatttctagaa
aatgcattattaattaatttttaatcccgaacgaaaatcggggcgttacagcagggcggc
caacggatggggacgaggccggcgacgggcgacgcgaggcctctccacctcctccgccga
ggacatcgccatcgccctccacttattcccaacgccaccgccgccgccaccacgacgccc
atgctaccgccgcctcatccacctacctctccgacgccgccgcacatctaccgcctcccc
cctcaccaagagcctggaaattgaggtcgccgtcaagaagcccaccgcttcatcacctcc
gatagcagcgccgcggtgaggcaagccggaggccgctccacctagcgaaggaggcgatag
agggagcaaggggcccacgtttttggatcttggggatggagtcggtgaaagagcagcggt
ccacttcgtcgtcgacctcgccgccggcatcgagctgttctccctgccactcgtggttcc
gccaggacgtgagccggccgccaacgccctcctctgcgcgcccacgcctgtggcctccgc
aaccgccacggtcgccgatacccgacgccctcttccgcatacccatgcctgcggcctctg
caaccgtcacgacgcccgttgccggcctcctcccaatccgctggccgccctaccagacaa
gagagagagagagagaggaggaagggagagaagaggggagatagaaggtgatgacgtgac
caccctaacatgtggggcccatgtgagtccacgttgactcagctgtcacgtcggataaaa
tcggagtcaaaaccaccaaagacctaaagtaaacggttttgtaagttgagagatgtaata
tatctggttttacagttgggggacgattttataactcaatgacaagttgagggaccttcg
gtgcactttttcc
>group_1004.fasta_consensus
ggaaaaggtacaccgaaggtctccaacttatcatcgaattaaaaaaatagtcctccaacc
gtaaaaccagatacaacgcatcccctaacttaaaaaacaactacaaactagatctctcgg
cggatttgaccgacgtggcagctgatttagcatgggacccacatgtcagcctctacttcc
cctcctcccctttcaacgggcgacaaggctgggtacgatgggcgcggcggacggccagcg
cggaggagctgggcggcgccggcagcgggtgaggaactggacggcgtcggtgacggggga
ggagctgggcagcggaggcgcggaagaacttagcggcgggggaggagccgggagccggcg
ggcgtgcgggagaggagctgcgcgcgcgggccgccatcgtcgtcgtcgtccaccactgcc
ccgctccgcgccaccgcctcgccggccttctccgcccgccgccacttctccgacttcgca
cgccgtcgctctgcctcgccatcgccccactctgctcgccgccgtgcttgagctcgtctt
cttctatctcccccgtgctcccgccgccgcctcccttcccttctcccgcgtcggagcacg
agcacgagctgccgctccccgacgtcgacagcttcctgatccagctctggctgcccaacg
ccgccgaggtgctcgcctcgcgcctcgacatccacccctccatccgcgccctcaacttcg
cgattgtcacgccccgaactagtaccgactggaactagcccgtgacgctctaaattaacc
tgttaatcgataccagtcccaggaaacagtgctggtatcacaggaagacagattatcgca
gcaacagaggtctctttattatagagtagaggtacagtcatgttgggctgcggacagatc
ccgagctcacaactgcattacaaaagggaagtggaagccaggacttggaccaagcaacac
aggcgcgacttgggaactaggccgaaaccctaaaactcatcgtagccggcttgctcctgg
aagaactcctcatcggcgggatccgcttcatcttcttcagcaactgggggggaattattt
atatagagcaagggtgagtacaggagtactcagcaagccatgggaaataagtgtttaatg
caggcttcaaggaagaggctgttgtttttgcaattgattttatttgaactcttttctgaa
atcaactaagtgagtgcttctcaaacgacacggataagacagtgcgtctcgtccggtcgg
agtatgtgcaatgtatcagtctttaaaattgttcaagattggcacccggccaacaactat
caaatggccacccgggccaacaactttcaaacggccacccgggcctagctgatcccatca
gctacagattttccaaacatcgatcccctttccacaacagcaatttcacaagcagtagtc
aaacaaaactacgctaggaatcacctcacatccgcccatgaccgtgggcacggctgttcg
aatagtttgttaacctctgcagagggggtacactttacccacacgacattactaacccgg
atcacccagcccgtggggatcagccacgtcgggagacctccaagctttcatgacaaggca
tttccaaagccgacacaggtttaccatatgccgacgagaggggtcccagaccaacaacag
gttaggtcccagaccatactgtgccagaaaacccaggggtcctccccgacaccaccccgg
cgaatccacatgtctctcggcatcaaggctttcctgataagctagttactcagtcagggg
tgtcccattccacccatgtggtcgtacttgtcttatgttcggatgaaattccaaggaaac
ggtccttaagtgcaagagcgggaaaccgtacccccggtacgttccctggtccgcggtttt
ggaaattcatttagttcgcaagcaccgacccaggtgtcgggttttccaagtcttttgtaa
aacccaagttttacccaagttatttttcagattttaagtttgaaggcgaccgtcgatact
cgtgcagagtgcacgatttccgaggcgcaactgggtggttacaagggaacatggtataac
aattaacaaaggaaggatcaaatgcaacaaactaggtaggtccgccaatctgccttgcag
acgggacaaacagattaagtgtgatcctatcaatgcataatatttttcaagcaacataat
taagttcaaatataggctcaagatgttcaaaggtggcttgccttgctcgagatcttgagc
ttgatcctcgaaatcctcgcactgcgggtcttcgggctccgaaactacacgcgaaacggg
acaactcaaccaacggtgaaaataaagccctattattgacctctaagcgtgccattagat
agatctcaagatttgaggaattttggaagttgaacggagtcaaacggatttacggttggg
aagatattgaatttctaagattattggatttttggtctaaaggaaaaaggatttaattaa
acccttttggaaaaagaaaaggaagagggaggggaattaaacttccctcgggtggctagg
gcgtggcccgagagaaaaggagcggctcggccgagctaaatgggccggccggcccaaaag
gcggcccagagcgcgcgcgggaggggaggagagagggagccggtggaccgggctcacctc
gcgtggtcccgagtgggacccgcttgtcggtgacacggttcaccgtgcggagcgagcacg
cggcgcacgcgcgcgggcggggagagggacgcggtgcacgcgcgcggttcgcggaggacg
cggatgcggcgggcccacgcgcagcctcacggctcgcggtggaacgcgcgcacggggagg
ggctgaccggggtcggctcgacccggtcttggccgagctggcgccgacgtggcacctacg
tggcgcctacgtggctgccacgcgggccggcgggaggtagacgacgacgccggccggaac
ggacggcggacgacagcggcggagcgaaccacggcgatacaggtgaaagcgagcacaccg
ggtggttgctcaggacgaggggagacgagccaacggctcggatttgccgggggatgctcg
acggcggcggattgcggcggcggcaaccggcggcggaagaagggggaaacggcgacgagg
tcacgaggggccgattcccggcggcgagagcatctacgcggctacgggaatccgatgcta
gtgttggtttgggcggagcggcgccgagcgaggccggcgacgagcggcgcttccgagctc
gggcggcgacggtggcgagcacacagcgagcgacggcagccgtcggggcggcgccggcta
gctacggggaggctactcatgctactacccgagtctaaggggaggagatggagcgaagag
ggagaacggggagatgcgctaccgtgcgggcgggcgcagtgacgagagccgacggcgcga
aacgtgatcgtttcggcctcgggccgaggaagaggaagaagagggcgcgcccggagtccc
cttccgcgtcctcgctcgtgccggctcctccgacacgcgcaacgacgaacggcgacggcg
aaatagaggggcggcaacaatggagtggaggcgatgggacaacgagaggagaagagtggg
agggcgcctgggctttataggatggcaatgtcggtttgggagaggggaaccgactttgga
cggtcaagccagcgagctggcgctccggctagcggccaaatcggcgacagggcggaggga
ggatgacgccggcgggaggaaaaaggggaaaaggagggagagaaagggggcttgcccctt
gcctctttgggaaaaggaggaggggagcgggggcgacgcggcagagggaggaggggctct
gcctccgtcccttggcagcttgcgcgcggagtggcggggccgaggcgatgacgacggcga
tgacggcggggcggtgtggagcggagcggcgacacgggcgacaggcgcgggcaggcgcgg
cagtggctgacggcggcggcgaccaggcggtcggccaccacggcacgcgcgcgcggggcc
gagcggctgcgtggctgcaggcgcggcagggcagcggggccgggtgacgcggacggcgca
ggcgcggcacgggcggcaaccacgcgggcgcgcgcgcgaacaacggcgcgcgggggccga
cttcgcgggcggggagctcgccagggatggaggcggggagagggagagcgagggagcgga
gaggagggctcggctcggcgcggctcacgcgctcgcgcgcgcggcgcgcgggcagagcgg
agaagagggggagagagagagagagagagagagagatagccggggagggagggggagatg
ggccgagagagattcggcccatcgaccccggggaggcaaaatagacttttgcggaggaat
tgatttgggaaggatttggatttaggattgaattcgatgatagatcggggatttgagatc
tgagatggcacggacactagaccacaagcaaagaaacagctttcgcaaatagagttttta
agagatagttttcccgctaggcgccacgacggaacgggcgctacaacgatgcgctccgcc
ctccacgccgcgcaccccgacctcgtcttccgcctcttctctcccgacttcctatgcgac
gccgccaccgtagccttcctcgtgcgcgcctgctcctccgaaggctgcccgctcgacggc
ctccgcctccagcgggtgaggagctgggcggtgttggggaggacaagagagcagtcgagc
gacgggagcacgtcgatggcggcggtggcggcgcagatgagtcactcgatggccttgctt
ggttggtcaacgccgaggtggtcttggatgtcgtagaacgcgatggcccgtcggcaccga
cagcctgacgcggcggtcgtggagcccccgcgatgtcaccaccttgctgtgcttgtcctt
atcgcccgccgccgcgcgcgccacctggctcgtcctccacgccgccgccgtggtcgccga
cgccgacgagcgcgcagcacgggcgcttgcgctccttgccgacgacgacctcctccatgg
tcgacgcttgcgctagctcatgcgaaatccgcctcggcttcttctgctcgattttaatgg
aggttgctttagcacctcgtgcttctgccgtcgcctccctccccttctcccgtgtcgtcg
ctgccgagttgctgccgccgcatcgctggctggccgtccgacctcctcgtcctggtgacc
tcctccccaccgccggccggcttgcccagagggagatgagtgagagagagagaggaggag
gaggaagggaaaggaggggaaagagagagatgatgatgtggcgtcctgacatgtggggcc
aatgtgggtctcatgctaactcacccgccggttttgtaagttaagggcatccacaatatt
gtaaaaaaccaggtagtaagggtcaaatcactacttactatctggtattaaatattgtga
gagtggtgcatagttacaaccgggtcatagtactactaccggaagcaacggaataaaaaa
tgatacgtacgcataaatcagtcaggaacgtaacttgtgcatagaaaggtttctgccaga
gtcgattttttaactcgtggacccaccttattgcctgtctctcagaaataaacattgtgg
agggtgtcttctcctactgccgcctgtggcatgggcctgcactaatacccaaccagtaga
catacgttgctgatgccctaagggacgttatatatctggttttatggttgtgggacgatt
ttgtaattcgatgacaagttgagggaccttcggtgtacttttttc
>group_1005.fasta_consensus
ggaaaaagtacactgaaggtccctcaacttgtcatcgagttacaaaatcgtcccccaacc
gcaaaaccagataccggaagtccctcaactaacgaaaaccggtcacaatagatccttcgg
tggttttgaccctgattttttcctacgtggcggctgagtcagcatgggacccacatgtca
tgctgccacatcagccaattctctctctctcttttcccctcttctctcccttccccatct
ctctcccttctctcactcagccggcgggaggaggagggcgtcggcgaccagacgcggcgg
cggtgatggcggcgacaggcgatgcggcggcggtggggggaggagctgcgtgcgggcggc
gaggggaggagcggcgcacgggctcccctgccggccgccgctcacgagtccgggggagag
gagcggcgcccgacggagtggagttgggcggcccctccgtccccgccgccgccgctctga
aacgagccggtgttcctgaggatgagatggctaacctagaaaggcaactagcgccaggac
cttccacagctccaccagctccaagcactgctaaccggatgatgaactttgtcagtgctg
gagtgcaggcacaggctgagagcagcagcaggcaacaacaggctgctgctgcctgatgtt
gcgacgaggaggaagacgatgaccaaattgcggagaagagtgttcccgctgcggtgtttg
gagagctcggcaagagaacagggaggaggaaagctctagtgcccaggagaatgagcagct
tggcacccttgagaggatcaagcgaaggcgtcaatgatctgcctctatcaagatgcccac
agagctggtgcccttgtaacttgtaaacatgattttgaatggtgtttttgctcttgtaca
aaaatttacgggagttattaatccgttattgatctgcgatcattttttcgtgtactaact
attgggtatattccccgctttttattctctcttctaggctagaaggcaatcatgcattat
tcaattctttttcatttttgcgaggaaacattatttgatttcgagagtgtacactgctac
tggagtgttgaaacctgaaaaatggaactaggagacttcatttctgttactgtctcatgt
ggtttggcctttcatttgcaaagttattggtgacctacggttttataaaccgagtaatat
aatgatggtgaaatgtaaacaaaactagaaatttcgttaactcagattattcgaagtgaa
ccaaaatagtgtattcctttgatcacaaaataaccatcacaaaactgtcagcaattttga
acatatatttgcaatttgagctctgaaggtaatgaatggtggaaagcatgtaatgaagaa
ggccagaatagaggaaagcatgtacaatttgatcacaaggtctctcattcgtcgatgggc
cggaacacctcgagcgactcacgcggcagttcgtcgccaatggtgctcaccaccttagcc
gcgccgacggccaccggaaacgtgaagccaccggagctcacgacctgaaccgaagccggt
cttcttgccgcggtgagcgcttgcggtggcggcggcagcgacgccaatggcaccacccat
ctggagcttagtagtagccgccgatgcggcggactagacgtggccggagagcagcccaga
gcggctggtccagctcgcctccgacgagcacgccacggtgcgcccgctctgtgaagaaga
aggcggcggcaacgaggaccgcggcgttgcctacgtcatccgccggaccccccccccccc
cacccctcggcccccggcgccgtgcggcggcttcgtccccacccgtcggccgcccagccg
cttgccctgagaagagagagaggagatgggaaataagagagatgatgacatggcatctta
catgtggggcctacgcgctgactcagccgccatgtcagataaaaccggggtcaaaaccac
cgaaggacctcaagcaaatggttttcttaattgagggacgtttggtatctggttttgcgg
ttgggggatgattttgtaactcgatgacaagttgagggaccttcggtgtactttttcc
>group_1006.fasta_consensus
ggaaaaagtacacccaaggtccctcaacttgtcatcgagatacaaaatcatcctcaaacc
gcaaaaccagatatcccacgtcccttaattaatcaaaaccagtcagggccctcttaatcc
cggtttggtcctacgtggctgccgagtcagcgtgggacccatgtggggcccacgtgtcat
ggtaatccacctcatcacccttcctttttctcctcttctctctttcagggagaggcaaag
cggcggccggcgggtgcagggccagaggccagcaggagagaggagggcgacggcggccgg
cgcccagcggcggcagctggcgggaaacacggcgacgcggcgaccccgacggcgatgtca
tcgactgcgtgccgacgcacctgcagccatccggttcgggatgaagcagccacgcgtcgc
cggcgtcgtccgccgcgactccaccaatgacgaccgcgactccacctgctcgtgcatgcc
gaggcggcctctgtgccgacgctcctcctgtgcgtgttcggctgcccctggcgagcgacg
ttagactctgcttcgcggcggccgcgccggaggccgtggacgtgccgcggctggtgctcc
acttcgacagcgctgggtcatggagtagcagagcttgagcacgggggcagtgccgcagaa
ctcagggattacgtcgcagctgaacccgaacctgagatccacgcaccccttcagctcctc
caggtcgtcgtcgactcgtcggtcaggctccgcgcgtgccgccgccgccgccatcgctcc
cgctcctcgccgtacatgcgccgccgccgaagacgacgacgccgcagggcttctccttgg
cgaccaccaccggcttcgtccgccgtggccacgccgcctccaactgtaccccgcaccaca
cgtcctcggcctcgacctaggccaccgctgccgctccgcccgtggcctgctgccgtcgcc
gccgcggtgctccgcccgccctttcgtggctccaacacatcccgtctctcccgcctcccc
ttctcgagctccatagtccccacagatctcagcggcgagctgtgcccggcggcgagagga
ccatcgccgcggccgtgcaaatccggcagctgagcggcgtgatccatacggcggcggcgg
aggaggaggagaccgggagattggccgccgcacgccgctcctctcccgcgagccgccgcg
cgctgctcctcttccacaggccgccgcacaccgctgcctcctcgccggtgaagactcgga
ggtaatagaggtagagaggggagaggtggacgccgccgccttgccgctcctactcgcccg
ccgccatcctcgccacgccgtttcccatccaccacgccacgccgctttcccatccgccac
cccactgcgcggcgccgcccctccgctggccgctgcctgtctcctcctccccgtgcctcc
gccgccgcccaactccaaggcctcccccactggcgtcgcggccctcgcacagtcgccgag
gagctcggccgggctgccgcggccgccggccgccgtcgcggcgccgcccttctctcccgc
ctcggcccgccgaccggcctcaggctgttaggcacagagagcgagaggagtaaccgagga
aggagggggagagtgactcagcctgataagtcgggcccacgtgggttccatgctgactca
gccgccacgtaggataaaactgggatcagaactaccgaaggactgaccggttttgattag
ttaagggcgccggatatctggttttgcagtttgcggatgattttgtaactcgatgataag
ttgagggaccttcggtgtactttttcc
>group_1007.fasta_consensus
ggaaaaagtacacgcaaggtccctcaacttgtcatcgagatacaaaatcgtcccccaatc
gcaaaaccagataccgggcgtccctctaactaacaaaaccgttcgttttaggtctctcgg
tggttttaaccctggttttgtccgatgtggcggctgagtcagcgtgggccccacgtaggc
cccacatgtcagtcaatccacgtcagcctcccccttcctcctctcttctacacacagtca
cacacccaggcggtagcgcgtcggcgcgtcggcagctgcggcggtagcgcctccacagcg
ccgcggcgaggcgggggtagcgcgtccacggcgacggctggcagcggcgggggccgcgac
gggggaggggagaaggaagggcgttggcgtcggcgtcggcggcgacatgggagaagggga
gggcgtcgccgcgcgggcgaggtcgaggacggagaccccggcagcggcccggcgaagctc
ctcgatggccgaatatgggcccgagaaggcggtagtgagacaggaacgacgcgggtgtgc
aggcggcggcggcggcgcacgcctcccgctgccttcacacgccacaccggtgcccgcgcg
gccgcgccctctccgtcccgcgtcagcgcgtccggccgacgcccggcggcctcccggctc
acacactcactttgacctcccgccctgcagacgccaacatcgatggttatcttccggtcc
ttcccttgcttgggtgacgacatcaccctacagcaattcctccttggagactgcacgcgc
gccggtttaagagcaatattacaaaaaatcaaggttttttttgttgtacgtacaaatcaa
ttcagccttttaactacggtgtgtgtttgattacccttttctagaggtcggggtcgggct
tcttgaggacgatgacgcggtcgagcagagcggcagggtcacggatgcgccagccgcact
tggcaggcacgacgcggcggcgctcgtacacagtgacggtggtgttgcggcggcggtcga
ggcgggactgctgcatgtagtacacctgcggcgtctggcatggctggcatgccacgggcc
acgtgttgaaggcatacgccgtgtagtcggcgcagcggtaccagttgaggaacgtgcgcg
tcaccaccaccgcgaacccccacgacacctacaccatccactgcttgtcgccgtggtagc
acactgactgctgcgccacgcccgccgatacggcgccgtcatcctcgatctctccttcct
ctgtcgcctctcccggaccgcccgacgacagccatcggtggcgtcgccgccgccgcatcg
gccctcggcgcattgcagttcatgacggcggtggaggagatcgcgcgcgggcgggcgacg
ccggtgctggcgccagcgtggggccgcgacgcgatcccgtgcctgccgtccgccgccgtg
gacccgctccccgccccgacggagctccgcctccagtacctcaccgtggacatctcgccg
ccgctgccgccttgttcccctgctcccgcgtcgtctccgccgccacgtcgccggccgccg
gacctcctctcccacctcgcaccgtcgatctcctccccacccgtcggccggcggcgctgg
cctgcccagagcccccagagagaagagcgagagagagaaggggaagggagagaagagggg
aaagaaatagaggctgactggacaggctgacatgtggggccacgtgggtcccacgctgac
tcattagacacgtaggataaaaccgggatcgaaaccgccgagagacctattgtgaccggt
tttatatatttaagggatcctctatatatataaataaaatttataatataaaatatataa
taaattatatatatatatatatatatatatatatggttttgcggttcgagcacggttttg
tatcccgatgataagttgagggaccttcggtgtactttttcc
>group_1008.fasta_consensus
ggaaaaagtacaccgaagatccctcaacttgtcatcgagttacaaaatcgtcccccaacc
acaaaaccaaatataggacatctctcaacttacaaaaccgttccctttagatccttcgat
gattttgactccggttttgtccgacgtggcggctgagtcagcgtggaccccacatgccag
gatgccacttcatcacctctctattatttcccctcctctcgcttcatcctctttctctca
tctgggcatgcggcagggcggccgacgagtagggaggaggtcgccgcgcgcgcggcaggg
gggacgcgccgatgaaggcgacgccggcgtccgcatcctccgccgcccgtggtggccttc
ttcttcgcctctttccgctgagcggaatcaccggcgacggcttcctccaccgcgctccgc
cgggctcaacgcggggatgtcgatggcagtagggcagcgtctcgccaggcaacagtcgtg
atgatcctcgcaccgccgccgacaacacagcagaagcagcaggggattgggttcggcggg
agctggaacagcaggagacaggaacaggcgcgacagcggcggctcgttaggaccaagcgc
cgtcgctgggagcacgggaggctagcatccatggaggcgagctcggtagcatgccgacat
cgatgtgcaggacactcatcatctggccaccatgacctttgtactgagatctgcgccgcc
cacaacggggacctccaggtcgccgtctcctccatcaccgccgggcagcgagccaaggga
gtggtgctgctgccggtaattgcggtatgccaataccaacatgagcagtgagccaacgaa
atcaagcaacatgttcagattccgccacgagcaatatgatcagattcctcgttttgcatg
ctggccacgtacacgtcgcggatccgtgcaagcagtcgcgtcggggaaagcagcgcttac
gtcacctgcacgcagacatggagcagctgccacagccaccatccatagcgcacaccgagc
tgctatgtcgcccctactcctcccttctcagttttcaacctcagcgggttgacgcgggag
cggtcgagacggatctcgaccacacaagagatgggcatgaatgggtagaggaaggcgagg
ccaacgaggagcgcaaggccgcgaggaagaggaggagagggagcgtgcggccagcggacg
aggacggggatgaacagagcgtcggcggacaccctgacctcaagaagacgctgacgtgga
cactctaacgtgtagggcccacattgactcagccgcctcgtcggacaaaaccggagtcaa
aataaaccatcgaaggaccaaaagttaacggttttataagttgaaagatgtaatatatcc
ggttttgtggttgggggatgattttgtaactcgatgacaagttgagggaccttcggtgta
ctttttcc
>group_1009.fasta_consensus
ggaaaaagtacaccgaatgtcccttaacttgtcatcgagttacaaaatcatccaccaacc
acaaaaccagatatatgatacccctcaactacaaaaccgtttattttaggtcctttggtg
gttttggccttggtttgtccaacgtgacggctaactcagcgtggacccatgtgggcccca
gaagtcagagtgtccacgtcatcgccctccctctttcccctcttctctcccttcctcctc
tctctttctcactcttctcatctgggattctgcagggcggacggcgagtggagaggaggc
cgcgggtgaggcgggagagcaggagggcgttggcggccggcgacgtgcgacgcggcggtg
gcagcgacgcaggagaaggggagacggcagttgcaggggccgcaggtgcagaggagggcg
tcggcggccaacgacaggcgacccgaccgcggcggtggcggcggcgatgcaggagaaggg
gaggaggtgactgccgccatggcctcgccctcctcgacgagttcccctagagaagggaga
aaaaagaagggagatcccaattcccaaaccaccattcctctcaagtctcaaccatggcct
ccctcctccgccgccaccccaacccgctccccgccgccggcgtccccgcccacctcatcc
gccgcttctccacgctccccgacgtcgatcacccgccgctgcccacctcgacccctaccc
cccgcctccacgtgctcctccatcctcgacctccagctcaccgtccgcggcgaggccaac
ctagcccgcacccactccctcgttgccaccgcgctctcccgccccgacgactacccgcgc
ctccacggctcccgcccgctcttctccctcgctgcgtcccgtctccagcgcctccgccga
ctagacctcgccgcctcgctcctctgcgccctcctcgactccgcccggcgtcccccggtc
ttctcgcccgcgccatctccctcttctcgagccccgacaacaccctccgcgcgttctccg
actccacgcccgctgcccgctccaacgtctcctctccgtgctcctctccgcgctcttcgg
tgctagccgtgtcgacgacgtcgagtccaccctcgcctccgcggagtcctccttcggcgt
cgtccccggccgcgtctcctacaacgtgctcggacgagtgagaacagcaagagagacgga
agaaagaagggagaggagaggggaaagaaaggtgacatggacaccctgacatgtggggcc
cacatgggtccacgctgactcagccgccacgtcggataaaaccagggtcaaaaccatcga
agaacctaaagtgaacggttttgtaagttgacggatattatatatctggttttgcggtta
ggaaatgatttcgtaactcgatgacaagttgatggacctttggtgttctttttcc
>group_101.fasta_consensus
gagtaaatttcacaaaactacagatacttgggtcaaattatcacaaaactacagatttaa
gaatgtgtatcacaaaactacagatttagcgtcaaacttttcacggaactacagatttaa
tgcaccatatcacaaaactacagatttagtgatgaagttatcaaagaactacatattcta
gagtttagatcatagcactattatttatttaaagttataaaatttgtagttttgtgataa
aatagtttttaaatgtgtagttttgtgataaaatagttgttaaatcaatagttttgtgat
ataataccttaaatctgtagttccatgataaatttaactctaaatctgtagttttgtgaa
atacattcttaaatctgtagttttgtgatagtttgatcaaagtatctgtagttttgtgaa
atttactc
>group_1010.fasta_consensus
ggaaaaagtaaaccgaacgtaccttaatttgttatcgagttacgaaatcgtccccaaacc
gcaaaaatggatatatgacccccctcgacttacaaaaccattcacattaggtccttcggt
ggttttgaccccagttttatccgacgtggcgactgagtcagcataggacccacgtgggcc
ccacatgtcaggatgccatgtcacacccactctctctttcccctcctctcccttcctcct
cctctctctcactttcctcccattggtagggagagggtcgtcggggcgacacgatagcgg
gcgacgaggcggcagaggcggggccgggcgatgcggcggtgggcgtcgagcaagcaacaa
cccacgcggagagtcgcccagaacgccctgtgctgccgtgccgccgctcaactctccctc
cacctgcgcgccgaccaaccaaccaactgcagatgcatgcagtctgcagctagctgttga
ttttgctcctatttcccctcgtggtttcgtctcgtctcttccttccccagctgcgggctc
accgcgaggttgcctccgcgcctatgcaaaagccgcgtgcgcacgcgcccatccttctag
gccaagaaaccgcgcccgatttatggcggcccagtgatggcgcaacaataccggcatcgt
acctgtagccgcgccgcgggacaaagggcggcattggagcacggcgcgggcgagaaaagc
aagcttgcgaacccgagcgctggcttctcgtcgtccccggcgtcgccctcgccgccttcc
acctcctgcggctcgaacagctggctgtgcgtcttgagatggaagaagaggtaggcgacg
taggacgacagcatgacgaagctgcaggtgtgggagaggtcgagcgacgaggccgttgtg
gcggcgacagagtgctcgccggaggcgacggcgtagcggagtaggagcggggcggagtgg
cagaggaggccagtgctaacgtcggattagttgcagttgtagggctagtggacaccgagg
ttgacgacgccgccgcagaagagggaggtgccgaggacaaggaggaggttggagaggatg
gagcccaacaacgagcagttcaccaactcgatcggcgacgccccctccaccgctgccaac
actcccccccaccccgcaaccgccgccttctcctcctccgtcgctgctgctagtggtgac
ccccaatgtggtgcccagccccgccttgacggcacggtgcggctgtccacggaccgcctc
gacgcgtctggcgatggcgttgctggcggcagcttcccccattgcggccaccctcctcct
ctctggcctcaccccggcggcctcctccccaaccgccggccgcttgccttgagaagagtg
agagagaggaggaagggagagagatgacatggcatcctgatacgtgggcctcacgtgggt
ctcacgctaactaagctaccacgtagaataaatcagggtcagaaggatctattgtgaccg
gttttaattagttaaggggccagatatatggttttgtggttaggggatgatgttgtaact
catgacaagttgagggaccttcggtgtactttttcc
>group_1011.fasta_consensus
ggaaaaagtacaccgaaggtccctcaacttgttatcgggataaaaaacgtccttgaactg
caaaaccagatatgcggggtctcttaactatgcaaaatctgtcacccgagatccttcggt
ggttttgaccccggttttggtctacgtggcggctgagtcagcatggggcccacgtgggcc
tcgcgtgccaggtgtccacgtcagcctcctctccctctttcccctcttctctcccttcct
catctctctctttctcacttctctgcaagcgaccggcgaggaggatagcacgacgggcag
tgacttgcggggagaagggcggagcgtggtgcccaactgggacaaggggaagggagaagg
ggcggcgccggcagccgatggggacaaggcgatcggcggggagaaggggcggcgtgcggg
aggaggcgggctgccgatgacggcgccgcggccgcgtggagcgtcgcctgccgccgcttc
cgactccgcttcgctcgcacgccgcctccgccggccgcatcctcccgtcagcgctctccg
ccgcggagagatcgagtgccgccgcatcttcgacggagagcagaagcaacggcgggcaga
ggtccgcgacgcggtgacgggcgaggccgaagctggcgccgcccgaactcctccagcgcc
gccgacgacgcagaccccggccgcgcgtgccgccgtgggcgccctagcgccggcatcccc
gctctgcgagtccatctcgaacgacatccacaactgctcctgcaatgtgtgcatgtacga
ggcgtccaccaatgccggggacaccggcggcaaggtcggcaccgacaccttcgccgtcgg
aacggccaaggcgaacctcgcgttcgtgtgtgtcgtggcgagcaacatcgacaccatgga
cgggtcttccgggatcgtcgggctagggaggacgccgtggtcgctcgtcacccagacggg
tgtcgccgcgttctcctactgcctggcgccacacgacgccgggaagaacaacgcgttgtt
cctcggctccaccgcgaagctcgccggcggcggcaagaccgcctcgacgccgttcgtcaa
catctccggcaatgacctgagcaactactacaaggtccaactcgaagggctgaaagccgg
cgacgcgatgatcccgctgccgccgagcggtgttttgtgggataattatgaagtgaaatt
ttgtggtgttttgcttgaatttcaggttcttttgtcgagggtgagcttctttgcttcgca
aggatcagatgttgcacaagacgatgtccttgggatgtacaagcagactgctgatgccgt
catgtgcattctcctgccggattcagagaccgccgctttcacaacaaaaggtaagttcca
tgattcagaagcttaaaaaaaacaatctcaggttcaccatttgtgtagctggtaataaca
atgcactagtaattcagatggcttgcaaaattttatttcaggtggtttgctgtacgttga
tgagtggaactcactccagcacccggtggcatcggcgttcctcgccgccgtttacagcga
ctacatgcagagctccaggaagacggagctaagctgcagtgggcagggcttctcgccgag
cgacctgcgcaaattcgccaagtcccaggtagtaacaagattcagaattgtccatgatcc
agagttcacaattgttcagactaacatatgttcagagagaacataaatgttaagaaatgc
agtacgtaattatgtgatcacgcactgatcagtgatctttgttcttggcaggcggattac
ttgctgggcagcaacccgatgaagattagttatctggtcgggtacggcgaccggtacccg
gagcgggtgcaccaccgcggcatatctatcccggaggacgtcgacaccggctgcgacagc
cacaagtggctggagacgtccaagcctaacccaaacgtcaccaccgacgcgctcgtcggc
ggtctgtacaagaacaacagcttcgttgacgagcgcgacaacgtgatgcacaacgaagcc
accacctacaactgtgccctcgtcgccggcttgctctccgccctcgtctccacctcctcc
ctcgagcggcagcaccgtactgcaggcggcggtggcggcagtggcggtggcggtggtggt
aggcgacgccccacacggccacggcgccgtcatcagcagcccgcctcctcccgcgcgccg
ccccttctccccaccggtcgccttgtccccatcggctgccggcaccgcctcttctccctt
ccccttgtcccagttggccagcgcgccgcccttctccccgccagtcgccgcccgtcgcgt
catcctcctcgccgtcagcttgcagagaagtgagagagagagagatggaaaagagagaag
aggggaaagagggagaagaggctgacgtggacatctgacatgtgggacccacgtggatcc
cacgctgactcagtcgccacgtagaccaaaaccagggtcaaaaccaccaaaggatcttag
gtgaccggtttgcatagttaagggatcccgtatatctagttttgcggttcgaggatgttt
tttatcccgatgataagttgagggaccttcggtgtactttttcc
>group_1012.fasta_consensus
ggaaaaagtacgccgaacgtcccgcaacttgtcatcgggataaaaaaacattctcgaacc
gcaaaactagatatgcgaggtcccttaactatacaaaaccggtcacaatagttccctcag
cggttgtgatcccggttttgtcctacatggctgctgagtcagcgtgggatccacgtggac
cccacgtgtcagcctcctctttctttcccctcttctctttcactcgccctcctcgtcgtg
catgctcagctcctaccgccgacgctccggccactcggtgctccgcctcttcatctgggc
ggcctccacgctcttcctcccgctcgtctcctacaccgtctccgtcgccgccaagtggga
cgccgcgcgccgaacaccacggcgtcgacgagcgtcccgctcctcctcgccgaggaggcc
gtcgagcacgaacggcaccgcacagcgagagcccgttcgcgtacgcagatgacccctgca
gcgccagctacccgccgatgcagaagatgcgcgccgtcctcatcgagcacgcgctggcca
acggcgaggcggagcgcaacgttgactcctcggtgttcgccaaggtcacgacgttcgagg
aggagcggcagtttcagtagctgcctgcctatatccaaattgctaaatttggctatggca
tcgcaacttccaaagaacgacgttgcaaacaagaacttaaaaaaaaaagaaaaggcatac
ttattacagcatcagctaagaacatctgtgaactgaatttctgaaacacgctaatatgtt
cctatcttctcgtcggtcctctgttcagcaatcagcagatgggcagaggctcgccgttcc
actccttgaggcactcgagcagtgcgtcgatgtgcttgcctaggttcatggcgacggaca
ccttgttcacctcctcgccgggcgaccgcgtcttctccccggtcaagtactctgtcccga
gctccttgcggacggaccggtagagcaggtacgacctacactcggtgatcctgttcgcct
ttgcggcggtgccgttctccacggccgcacggggcagcctcctctcctccctgggcagtg
ccacgcggagctcctcctcgaacgtcgcgaccttggcgaacaccgaggtgtcgacgttgc
gctccgcctcgccgttggccagcccgtgctcgatgaggatggagcgcatcttctgcatca
gcgggtagttggcgctgcaggggttgtccggccgcgtacgcgaacgggctctcgccgtgc
ggtggcgttcgtgctcgacggcctcctcggcgaggaggagcggaacactcgtcgacgccg
tgcggtggcgttcggcgcgcggcgtcccacttggcagcgacgtagacggcgtaggagacg
agcgggaggaagagcgtggaggccgcccaaacgaagaggcggagcgccgagtggccggag
cggcggcagtaggagctgagcacgaggaggagggcgagtgagagagagaagaggggaaag
agagaggaggctgacatgtggggcccacgtgggttccacgctgactcagcacccatgtag
gacaaaaccgggatcaaaaccgccgagggatctattgtgaccggttttgtatagttaagg
gacctcgcatatctggttttgcggtttgaggacgtttttatattccgatgacaagttgag
ggatcttcggtgttctttctcc
>group_1013.fasta_consensus
ggaaaaagtacaccgaaggtcctcaacttgtcatcgagttacaaaatcgtcccccaaatg
caaaaccagatatccggcgtcccttaactaatcaaaactagtcccaataggttcttcggt
ggttttggctctagttttgttctacgtgatggctaagtcggcgtgggccccacatgtcag
tgtgtccatgtcatcactcactctttttcccatctctcctgatcctctcttctcccttac
tcggttactctctctctctctctctctcattcttctttgggtaggccggcccacgggcac
aaggtgggagagagggagggcggccagcggtggccggcgatggccgacgcgggaaaaggc
aagacgatggctcctcctaccgccggagaagacgagagggagggtggccggtggcggccg
atgctagggcggctgcggccggcgatggccgatgcgcaagaaggggagacgacggctcct
cctaccgccacaatgacgccgtccattcctccctcctcgccgaggccttcgcctccgatt
tcctccgctccctcctccgccgcatcctctcgttcgcctcctcaccttcctccctccatc
caccttcccacgccggccctcccccgtgcagactggcttcccgacctcccttgctgacct
cgtcatcaagaaccatgatcgcccaggcgtcgtcgcccgatgacggccaccgccccgcca
tctcccaccactgcgctcgttggcgttgggtcctcctcctgcctcctcccacggtggaga
ccggcagacgtcgctaagctaccaaatttgcacggccacatcttcgtctcgacgatccag
gaggtagagttggaggtggcggcgacgcccaggttgaggtatgccgattccgtctcctcc
ctttggaccgacggtgacctcctccaccttgccctcccagccacgagcgggacggccgct
gaggggagtggggagtccagcggcgagcgcgcacggggagggaggaggtggggaggcctc
tttctccacgcggccaccgcccgtcggccctatgatcctaccgcccccgctcctccgtcg
tcgccctaaccgacctcctccctaaccggcctcctcccgcgtcgcctgttgctagccgtc
ggtccttctcctctccctcctcgtcccggcgacctcctcacgacccgccggccagcctgc
tagaggagaaaagtgagatacagagagagaggaggaagggaaaggaggggaaggagagag
aggatgatatgtggcatcctgataggtggggcccacgtgggttccatggtgattcagcca
ccacgtcgtataaaaacagggtcaaaaccactgaaggacctaaaatgaatggatttaaaa
tttgagggatgtcatatatctggttttgtggttgggggatgatttttgtaactcgatgat
aagttgagggacctccggtgtactttttcc
>group_1014.fasta_consensus
ggaaaaagtgcaccgaaggtccctcaacttgtcatcgggatagcaaaacgccctcgaacc
gcaaaaccagatatcttaactatacaaaaccggtcacccgaggtcattcggtggttttga
ccccggttttggtctatgtggcggctgaggcagagtgggacccacgtgggccccacatgt
catactgtccacgtcatctctctttcccctttcttttttttctcttttttttttacttct
ctttgcagcgattcccaactccattgctgcgctcccttagatccagcgcctgccactgtc
caagcctacgcgggatgccgccgcagccgcagccgaggacagcgacgtcggcgaacgccc
ggggggggggggggggaggtgaccccaaacctgacgatggacgctaagggcacgcggctg
ctcaacctcaccgtgctgcagcgcctcgactccgccgtcgaggacatcctcatcaccgcc
gcccagatcaccctctaacatcgacctcaaccagtgggtgagcgaccccccctccctccc
tcctcgcggatcctatccggttggttgcttggttgcctggttggtgatcctgtgagctca
ttcatgcgagattgcgacgcgcgcgatcgtcaatcatgcagacgatcgatcacatgcgtg
atcgctggacatctgaccgttcaccgtcgtcgtcgtcgtctggatctgccacatgacatg
cgtgcgccacgcacgacaacccattccttcctctcgctgtcctgccgtgccctgcctgca
tcctcccagcctagctcccttatccaacaagcgtaatcgagcgaccgatcgatcgatcca
tgcatgtctctgcatccgggtacaaataagctgaggccttctcgcgagaaatcaaaaccg
tatcacctcacactcacagcagtttggctaaccatggcgagagcggcggcggccttcgtc
ttcgtctcactcaccctcctctgcaacgccagcagccaaggtgattaaaattgctaatta
gtactactactacctggtacttgctagttgctagtacattgtcatttcagtgctaaacga
attgtggcgtgtggcgtgcaggcgaaggggcggcggcggcggcggcgtgcagggcggcgg
atttggtggtgaggcagagggcgacggggcgggtggtggaggggaagccggagtacgcgg
tggaggtggcgaaccgttgccggtgggtgacgctgcggctgcacccggtgggcccaccgc
tgctcgtcccgcaccatgccaggcaggacacggtggtcgccggctacgacgtccctgccg
acgcgcgcgtgctagtgcacgtgcgggccatcgcgcccgacccggcgtcgtggcccgacc
gcaccgatgcgttcctgccggagcgcttcctccccggtgccggcggctgcgatggcggag
tggacgtgcacgggcagcacttcgagctgctgccgttcgggtcagggcggcggattagtc
cggcgaccaacctggcgaagaagatggtggcgctgggcgtggcaagcttgctgcaggggt
tcgcgtggcggctgccggacagaggacgtgagcatggaggagctggtcaggctgtccaca
cgccggaaggtgccgctcgtcaccgtcgccgagcccaggctgccgccacatctctacgcc
gccgccgccgcatgaacgttggtgagcgaactaccttgctgcgaataagtaagaaaaaag
aagagaaaaaagagaggggaaagagagtgttgacgtggcacgctgacatgtatggcccac
gagggtttcacgctgactcagccgccacgtagaccaaaaccggggacaaaaccaccgaag
gacctcgggtgaccggttttgtatacttaaaggaccctacgtatctggttttgtggttcg
agaacgttttggtatcccgatgacaagttgagggacctttggtgcactttttcc
>group_1015.fasta_consensus
ggaaaaagtacaccgaaggtccctcaacttgtcatcgagttacaaaatcgtcccccaacc
acaaaaccagatatcggccgtcccttaactaatcaaaaccggtcacaataggtccttcag
tggttttgaccccggttttagcctacatagcggctgagtcctgccacgtcatgagtgttt
ctctttccccctcctctcccttcctcctccactctctctctcactcctctcggggcaggc
cggccggcggtggggaggaggtcgccggggcgaggagctccgacggccggccggcgatgc
ggcagcggcgcggcggcgcagctgctatggccgctacctctccgcctccaacgaaccctt
cctgctcgggataacgggccgcaaggtgctgcaggcgccgccgcccggcggccgcgccac
cgactcgtcgctggagtgggagcccgtcaaggacgacgctctcgtctgcgtccgcgtcga
gctcaccgcctggaacgtcacgccgctgcggtgcgcgcagagtacctggagatgacggag
gagcacgccgaggacaacctgaccgcgcgcgtggaggcctacctggagcaggcagtgctc
cggcacccctgcgaggccaccaaggcgctcaagtcccgcgaggagctgctgccgcacgcc
gaggagctcggcattgtcggtcgttgcgtggaggccatcagcacatttacaagcggaagc
gggtgatgaaagtcgacaaatacgaagcaacacagtcacacagagatagaggcctctgca
agtctgaagctatacacaaactgataaattcgtacgcataaaaacacatccttactggca
aacactgtcgaggtcgatgcggcggcggcggcgtcgtcagaggtggagcagagggacctc
ctggaggcggtggtcaccagcgtccccaccgacaaatgttcggggcgcgtcgtcaccgcc
aagttcctgttcgtgctgctgtggacggcgcacatcctgctcgcgttggacgcggcgctc
gggcggaaggccgcgacgcagctggagcacgccacgctggaggacgtgctcatcccgagc
tactccggcggcacggagacgctctacgacgtggactgcgtcgagcgtgtggtcaggcac
ttactcgccgaggaagagcacggggaagccggggagtcgacctcagccgctgcaatcacc
gagaagtcgtgggggggggggggggggggggcagctggcgcgggcgcgagtgatggtggg
agcctgctggcgctgtggagtgccagcgtggaggggtggtggagcgggagggtccccggt
gatatgactgggaggcctacgacgagctcgttcgcatggtagagcgcgccggcctccgcc
tccagatgccggcgttctcatggtggtgggacaacgcagtcgtcgcctccctcaccttct
cccgcatcgccggccggccgtcggagctcctcgccccggcgacctcctcccaaccgcctg
ccgcctgccggccagcctagccccagacaggcacagagagaggagtgagagagagagagt
ggaggaggaagggagaggagagggaaagagagccactcacgacgtggcagcctgacatgt
ggggcccacgtgggttccacgctgactcagcagccacctagaccaaaatcggggtcaaaa
ccatcgaaggacctattgtaaccggttttgattagttaagggacaccggatatctggttt
tgcggttaggggacgatttgtaactcgatgacaagttgagggatcttaggtgtacttttt
>group_1016.fasta_consensus
ggaaaaagtacaccgaaggtccctcaacttgtcagcgagataaaaaaacatactcaaacc
acaaaactagatatgcgatgtcccttaactatacaaaaccggtcatccgaggtcccttca
tcccggtttttgtcctacgtggcgctttgaccacggccatcgatggctgagtcagcgtga
gacccacgtgggccccatgtgtcagtctcttcttctcatctcctcttcacctctcccctc
tctctctctcttctccacgggcggcgcccggcgcgcgcaggcggcgggcggcagagcggc
gcgtgggtgggcgcaggcggaggggccgcagctgcacgggcggctagcgggtgacgtagc
caccatcgaaggggcacttgctggaggatgcggcggcactcgatctctccgtggcggaca
gcggggacgggaggatgaggccggcggaggcggcgtgtgagcgatgcggagtggagtgga
agcggaggcgtggcggtggcggcaggctacgccccacgcggccgcggcgcacctcggcgc
cgagccgctgcagctcgaggtgcccggcttcgtgctggagcacggcgcggacgatgttgc
tcaccgtgaacacgatctcggcgacctcccgccggagcagcttcccggtgctccccgtcg
tctccgcgagcatcttgatcacttgcagcgaccgcttcacggccttggcgcacgacggcg
tgatcacggctgatccggcgccgctggcgccgccgccgatggcggagaagtcaatgatct
tgtcgaggaggcgtctgttgagtatatatatttcagattcaagatagatagccgcttgaa
accttcaaacgtctgaggcaacgcaaccatacatcttttcataacaagtgcttctattcc
agttagtctaacgaagcttgcatcatatagtttttactcctatctgcaacttttgttttg
tcaagtgtaacatacacattggacaggttaggtgcatgcagatgaaagtcttcaaaggac
cctttaacctcttaaacctgtagtgcttgagcttgaattcggagacgattgataccctta
aaatgtttcaaacgcaatgtgttcagccgagggcatgaggagatcagattatttatgtca
ctgcctgttgaggagaaatatttcagattcagaacaattagctgcttaaaaccttcaaac
tctcgagacaagctgatgatgcatcttttctatctgtagatattccaaatcactgataga
gaagaggcatgatggagtcttttaataattcccacgggagaactcaattgtgatggaact
tggttttttccttgacagcatgtgcatccacctatcaaatacatcgcgtagccaatcttg
ctgcagttgtcgtggtcgcgcgccagcttcttgatgatgagtaggcctaggaggttgcac
tcctcgtcggcgatgtagagcagcaacaacaccgactcgatggagccggggaagccggcg
acgcggagcgtgttccgcttcttgctggcgagcttggacacgacgagcgcggcggacgcc
ctggcggcggcctcggcggcgccgttccagctgagcatctccaccagctggtccaccacc
gcagccgacgtgccgacccgccggagcgcggcctcgccgagccgcgggttcgccgcgaca
ttgacgaagatgacgaagggagggggagagagagatgaggaagggtgagaagaggggaaa
gagggagaggaggctgacgtggacacatgacatgtggggcccacgtagaccaaaactgga
atcaaaaccaccgaaggaccttgggtgaccggttttgtatagtcaagggacctcgcatat
ctggttttgcggttcgaggatgttttttatcccgatgacaagttgagggaccttcggtgt
actttttcc
>group_1017.fasta_consensus
ggaaaaagtacaaggtcgctcaacttctcatcgagttacaaaatcatccccgaaccacaa
aaccaagtatctaagtatctgacgtccctcaactcacaaaaccgttcattttaagtctct
tagtggtttttttttttaccccggttatatcctacgcggcggctgagtcaatgcggaacc
cacgtgggccccacatgttaggacgccatgtaaacacactctctcttccccctcctctcc
cttcctcactttctctctctctctctcacttctcctctgcaggatcacggccggtagggg
aggagtgccggcggctggcggaggaggaggtacggtgcggcgggtgcggcgggtgcgtcc
ggcggccaacaggggaggagggccagcgcgacgggcacggccggcggccggcatgggagg
aggccctggcccagcgcatgcggcgggggcgtctggcggccggcgggggggagcgcagcg
gagaggagggccggtgcgacgggcggcggggaaggagtggggctgggctaacaattggag
gggagaggaacaaaggtggagacggacgcggcggcggcgccaccagcgacggcctcttcc
tcgccctcgccttgcgtcatctcgctttccgctctgctcgacgggaggcgactccagcgg
tcgcccgcacgtcctcctaaacctggcggcattgtccctcgttggcggcggcgacgctag
ctggcgaagacgagtggggagagaagcagcggccgacggagaggagcttggcgttggcag
tggcggccgtcggctagacccagcgggcgtcgtcctttgccaggaacgtgtagcggtgag
accggacgtcgagcccggcgggcttgtcggagaggtcgagatcgactcccatggcatggg
cgagctccccgttgctgtcagagatgaggagcacctcatcacggcggcatcatccgcgac
tttgcagaatcgccagcctccccgcttcgccccgtcggcctcctccccacctgccggttg
cggtggcagtggcggtggcggtggggcggcgtggagggaggccctcctggtctggtgctc
ccgcgccgtcgcttcctctcatcttcttctccatggccactataaatacacaatacacct
tgccatgcacactcccaggcccagcacacagcaagcagcagtagcagcggcaagctcgag
ctagctacaagtacaagctagcagcctagcaaagctcgatcgatagcaatggcggcgaag
gcggtgcttgttctggtggtgcttgttctggcggtgagcctcctcaccgtggccgtggtg
gcgagcgcctgtggctccaactgcccgctgaggccgacgccgacacccagcaccgggtcg
tcgtcgagcccacgcgacgcgctaaagctgcgcgtgtgcgccaatgtgctcggcctctgc
tgctccctgctcgacggccttctcccacgtcgcagccgccaaccgccgcctcctgcctcg
ccccggcggcctcctcccagctgccatccagctcgcccagagaaaagaagagtgagagag
agagaggaggaggaagggagagccggagagaagggggagagagagaggatgatgacgtgg
tatactgacacatggggcccacgtgggtcccacgctgactcaaccgccacgtcggacaaa
accggggtcaaaaccatcgaagggcctaatgttaccggttttgattagttgagagatgcc
ggatatctggttttgtgtttcggggacgattttgtaactcgatgacaagttgagggacct
tcgatgtacttttttc
>group_1018.fasta_consensus
ggaaaaagtacaccgaaggcccctcaacttgcaatcgagttacaaaatcgtccccaacca
caaaatcagatatatgacatccctcatcttacaaaatcgttcattttaggtccctcggtg
gttttgaccccagttttgtccgacgtgatggctgagtcagcgtgggacccacgtgggccc
cacatgtcaggttgttcacgtcatcactctctttcacctcttctcccccttcctcctctc
tcaccttttcttctcaatccgagcaagacggccggcggggcgagggcgccaggcaggaga
ggaggatgtcgggaggccggcgaccggcggcagccgcgacgatgtgggagcaggacgtcc
tcgcgctccccgtcggcaccatccgcatccgcctcgtcctcccgcgcccgccctcccacg
ccgccggcctccgtcgcctttccacgtgtcgccatggatgacgacggcggcgacttccct
ctccccgtcggcgccatccgcctccgcctcgtccacccatgccgccagcctccatcgtct
ctccaagtgcggacatggatgacgacggcggcgacctccctctccctgttggcgccatct
gcctccgcctcgtcaacccgtgcttgccctcccacaccgccagcctccatcgtctctcca
cgtgcggccatggatgacgacggcggcatccttcctctccccgtcggcgccatccgcctc
cgcctcgtcctcccacgccgccggagcaggagggcctccccaacaccgccgccgttgagg
cgcgggcgccagatctgcagcgggcggcgtccagcaggggagcaactgcacggcatcctc
gcgctggtcgggtcctggcaggccgtgcggacgagcgtcctgccgcgtgcaggagcgagg
gtgtggcggtggtgggctgcgatggcttacaggacttcgccgacggttccgcctcacctc
gcaggcctcctccccaccagccgaccaacctctgcagagctcgcgtgctctgacctcgtc
gaccggggggacttcgatggggcacgccgtgtcgcggatgccgtgcttgccgccgccggc
cctcggggcgaggttagtgaccgcctcgtgcatcacttcgcccgcacgctcctcgctcta
cgcggtgaagacaagggaggccatagcggtgatgaaggcgcgtcagagacaagggaggcc
atggcggcgctcgaccgcgacgtgctcctctgttgcaccgacgaccgcgctcgtcacact
gtcctgtcgcgccctggctgctctccgccggccatcgacgtggagaggagaggagagagg
aagtgagttgaaagggagggtaagaagtggctgacgtggactgtctgacatgcaggcctc
ctccccacgctgactcagccgccacgttggataaaaccgggtcaaaaccaccgaggaacc
taaaatgaacggtacctaaaatgaacggttttgtggttgggggtgattttgtaacccgat
tacaagttgatggaccttcggtgtacttttcc
>group_1019.fasta_consensus
gaaaaagtacaccgaaggtccctcaacttgttatcgagttacaaaatcgtcgcccaaccg
taaaaccgatatccgacatcccttaactagtcaaaaccggtcacaatagatccttcggtg
attttgaccctggttttatcctacatggcggttgagtcagcatgggacccacgtgggccc
cacatgtcaagctgagtcatctctctccccctcttctcttcctcggttcctcctctctct
ctccgtggccggtccgcggggcaaggcgggagaggaggagggtggcgcgacggcggacac
cgcatgcagtggggaagcacggcggtagcccgacggtgtttcgtggcggtcaaagatggg
cccgcgaaggcagcaggcggtagcgcgagcgtccacggggaggcacgggcatcaactggg
aggcgcgggcgtgcgcgggcgtccacagagcgaggcgggagaggaggagggcaccaccgg
tcggccgcagcggggaagcccgacggcagcccggcgaatgaggagcagtcgcgggccggc
ggaggtggagagatagcacgcgtaggacttgcggagctgctcgtcgagcggcgtgttgaa
cgcctgtcggaatattctatcatggccaagactttggtcccctgcgcaaccctccccatg
gccgcctctccgatgctcaccgccgtcctcacgcagaatcgatggagcaatgcagtccat
ctataatcacaatgggaaatcaatctcctgaaatccatctccatcctctctaatgccggc
cttggcatggccatgttcagcatttcagcctcggttcgttctcctcctcacctcctctac
ccatcgattgatcattaacagttcttgcaacacaaacacgtttctgcactcgcatgcagg
gcagttcatggcgctacagccatggatcatcgcgtgcggaaacaaggtggcgacattcgc
catggcggtgcggttctgaccggcccggccgtcatggccaccgcctccatcgccgtcggc
ctccgcggcacgctcctccacgtcgccattgtgcaggcacagtataaacatcaaaccaat
ccgtgaatcccctcaccaaccaaaccaaaccgcacagctccggcgccagcagactggcct
ctgacaagaaccacctaatttcaaaaagaagaaataaaaaccgcacaactccggcgccgg
cagactggcctcctcctctccgccgccggccaccgttgcggcgtcgccctcctctcccac
cttgccccgccgaccggcctacagacacaaagagaaagagaggaggaaccgaggaaaaga
agaggggaagagagatcagggggataagtatcagcctgacatgtaggataaaactggggt
taaaaccaccgaaggacctattgtgaccggttttgactagtaaaaggatgctagatatct
ggtattgtggttgagggactattatgtaactcgatgacaagttgagggaccttcggtgta
cttttttc
>group_102.fasta_consensus
gagtgaagtacatgggcggtccctaaacttgtgccggtgtgtcatctaggtccctgaact
cctaaaatgcatttttaggtccctgaacttgccatgtgtgttatataggtccaaacgggt
tctaacccactcgatgcgctgacgtggcaatgccacggtgacgcctacgtgtcagtggaa
tccacatgtcaagcatatataaaaaataaaattaaaaaccatattttctcctcttaggta
gacagaaaaaaagataaaaattctaaggtagagaggagaaaatatgtttttctaattata
tttttttctatgtgactgacacgtgggtccaactaacacgtatgaactatcgtggcatgc
cacatcagcgcatggaaggggttggagctcgtttggacctatatgacaccccaaaacaag
ttcaaggacccgaaaatgcattttgagagtttagggacctagatgacacacccgcacaag
tttagggaccgctcgtgcacttcactc
>group_1020.fasta_consensus
ggaaaaagtacacccaaggtccctcaacttgttatcggagatacaaaatcgtccccccaa
tacgtccgtcaactgacaaaaccgttcgctttaggtccctcgatggtttcgacccaggtt
ttgtccgacatggcggccgagtcagcgtgagacccacatggcccccacatgtcaggctgg
cacatcatctccctccctcagtccccctatctcttttctcctcgctcactcgctgcaggg
caattggcgggcgcgaagaggacccccgccgcgacggcgaggtgggcggcggcgggggtg
gggatgagaatggcaggggaagggaggggagcgagtcgagggcggcgggggagaccgcgt
cggcggcaaaggaggcgacgcgggaaacgaaagagggttatgatgaggaggcttacagtt
gtggaggcgggcggcggcggacaagctctcgcactaggaggggcaaggtgggagaggagg
gcggcggtggcccccacacccgcaaccacccagcacgcgcagccgatgcgaacgacgacg
acgagctcttgcgcctcctctccctggccgagaccgacctcgacgccagccacctccgcg
ccgtgcacaagcacgcccaccgtgccgcccgcctcgacccggactccccgcgcggctcgc
tcctcctcaccgccgtctccgtcctcgtcgctgaccactcctcccaccgtgccaccctcc
tcctccccgactccgactcctagggctcgcccctctccccctccaccctccgccaccact
acaaatccctctccaaatccctcctctctggcccgctctcctcttcccccgtcgtctcct
ccactgtcaaggaggccctccgccgcgccaccgacgcttacgccacgcccgttcttgtgt
cactgcctcgtcgacctgcctgctctgcccgccaccgcgctgccggcttcgcgcgcagcc
gctccgctcggcctcgccgtcgccccactccgctcgtcgtcgtgctcgaggtcatcctct
tcgatctcccccatgctcctgccgccgccgccctttccttctgctgtgtcgccactaccg
ccgcatcgtcggccggccgccggacctccttgccctgtcgacctcctccccaccgctggc
catccagagacctagagaggagggagagaaagagagaagagaggaggaagggagagagga
ggggaaatagagaagaggctggcatggcttcctgacatatggggcccatgtgggtcccac
gctgactcagccgccacgtcggacaaaaccggggttaaaaccaagggatccaaagcgaat
agttttgttagttgagggacgcccggtatctgattttgcgattgggggacgattttgtat
ctcgatgacaacccgagggaccttgggtgtactttttcc
>group_1021.fasta_consensus
ggaaaaagtacaccaaaggtccctcagcttgtcagcgagataaaaaaacgtcctcgaacc
ataaaaccagatatgcggagtcccttaactatacagaaccggtcaccggaggtccctgag
cggtcttaatctcggttttgtcctacgtggcgctttgaccacggtcgttggtggctgagt
cagcgtgggacccacgtaggccccacacatcagcgtgtgcacctcaccctcctctctgtc
ttcccccccttctctcccttcctcctcctcctctctctcaatttatctctcccttccacc
ggcggcgaggggagccgtgcctagcatcggggagctgtgcctactcggagccgccgccgc
cgacgaggccgagcggcgggattcgtcgtcagcggtgtcgaggtggccagctcgccggag
cagcggcgcgagcggtggcgcccgagtccgcgccggcgtgccgcggcggccaggtcggtg
aaggggacggcgagtaggcggggcgtgatgcgggaggcgagtagcgacttggcggctgcg
aagcggtgcacggcgaggagcgaaacgaaccccgcggtggcatctaaggcgctcctctcg
attgatctctccatccatggcggggagcacggcggcggcggcagccctatccttgcgcgg
aggcgccgccgacgacgaggccatcaatcatgcctttaatcgccttgaatcgtcgcctct
tcatgcccagtccgccaagtgcttctcttccgctcctcccctgccgccggcgcaggcgcc
gcgcctttctcggtgctctgcgagtcgctctggtgcgccgccgcaccctcgccgagacac
tctacgcattctgccctcatgccggggagctcgcctactcgccatcgtctgccgcaccga
ggaggaggaggactacgctagtggggtcgcgtttgtctaggccgagacggacgtcgagtt
cgaggccctcgcgggagcgaagaagctcgacgccgacgtgttcacgcagctcgctcccga
catcagggaggacgagctgccggcaccggtgctggccgtgcaggtgacggagttggcgtg
cggcggagtggccgtcgggctagtgctgcaccacgcggcgacggatgggaacggccggat
tcggttcatgcaggcgtggtccgcggcagtggccgacgcagtggaaaacccggaggcgat
actgcacaactgagtctgatccgcatcgacgacacggaggagtgatcatctatgaatcga
aaatcttctcctccttcttccgtcgtttgtcctcatgatgtatccactggtgcgccgcct
aggggaacctcgtgccgcccctggagccgccgtcgccggccgcaccatcctccagcagtg
cgcgccgccgtgggcgccctagcaccggtatcgccatgccctgcaaggtgagagcagaga
gcgagaggaaggaaggagagatacagagaaagagagagggtgacgtagacacctgacatg
ggcctcacatgggtttcacgctgactcgaccaccacataagacaaaactggggtcaaaac
cgcccagggatctcgggtgaccggttttgtatagttaagggatcccgcatatctggtttt
acggttcgaggatgtttttgtatcccgacgacaagttgagggaccttcggtgtacttttt
cc
>group_1022.fasta_consensus
ggaaaaagtgcactgaaggtccctcaacttgtcatcgggatataaaatcgtccttgaacc
gcaaaaccagatatgcagggttccttaactatataaaaccggtcacccgaggtccttcgg
tggttttgaccccggttttagtctacgtggcagatgagtcagcgtggacccatgtgggcc
ccacgtgtcaggtgtccacgtcaccctctctctttcccctcttctctcccttcctcatct
ctctctctcacacttctgggcaagctggccgggatgaggcgggagggcggcgccacgacg
gccgccggcggaggcggcgtacgagcgcggtgtggccggtgtggtgactgtggccggccg
gaaggatggtgacggtggtggtggtggagggggaagcagcggggggagttcttggagctc
tggatgggggtggggctggggcactgacaacagcggtggcgggagcattggcggcggagg
aggtgggggaggcgatggcggtggcggtggtagcggtggaagaaggtgctggtggggatg
cggcaatggtagacggcgccacaaaggtggcaaagaaggcggcggcggcggcgagggcgg
agcgggaaaaggacggcgatggcagcggtggcgtggggatgaggagcgcgcggcggggga
ggaggtacgggcagcgaccgagctacaactcgagtctgtactgggtggggtagtacgcgc
ggtgcacggcggcgggtacgtcgcgctcgcacgccgcctccgccggcggccatcgcgacg
ccgccctcccgcctcacccgggccgtcgcggcgacgcggctggaccggcagtggactacc
tcgacatggaggcgcagctactgaggaggttcccggagtgggaggggaacggtgtcgccg
acgtgccgttcgagaattgcacacacctatctgcgtcgcgttgggctcgttatggagagg
gacaagagcaacgcgtgcagggacaggagctccgactccggcagcgatggcaactcgctg
tgtggagatgacagcgtcagcggcgggtccagcacgacgacgacagcgacggacgcgtcg
gcgtcggcgtcgagccggccgctgcttgaccggagaggcggcacgaggtcgtcgccgccg
ccaaggcaggcaagtgtcgcagcggcattgttactcttactcgtctaaagccttccaaga
ttacagctaactccatgtccatgacgtgtgcagggccaccgcagaagtcgagattgatgg
gcacggtgaggccgccgctccgctccgccagccgtcgccgctgccgccttgctcccctgc
cgagagagcctcggagagaagagtaatcgagagagagagagatgaggaagggagagaaga
agggaaagagagagagagacgtggacacgctgacatgtggggtccacatggatctcatgc
tgactcatccgccacataggctaaaaccggatcaaaaccgggaccttttatgaccagttt
taattagttaagggatatgaaatatctggttttacggtttgaggacgattttgtatctcg
atgacaagttgagggcccttgggtgtactttttcc
>group_1023.fasta_consensus
ggaaaaagtacgtataaggtccctcatcttgtcatccggttacaaaatcgtcccccaacc
acgaaaccagatatatgcccgctgtcgtcatcggcgtagccgctagacgctgacgccaac
gtggaagcggtctcctccggctgccacacctgactccaaccggtggaagagccgcgagtc
tcgaccctccccaccaccgccgctcgctgggcgctcgatggtgacaatcaagctgcggag
gttgtccagcgcgtgcagaaactccttgcggctcgtcaggaggtcaaccgctagacgtcc
cgagctcatgcgagctcaccagcgacgacgactgccaacgtcacccctcttgcgcgttcc
ttggcatgtagaacgcctccacgcttcgctccgaatccgtcgtagtcgtcgtcattgaac
agtcagatgagctcgatggccgcctcgtctgcctcgacaatggccggacctcatcgacgc
ggcggcatctactgcagtagagggatgggacgagacggcggcaggggcttgccgcaccag
ccttgccggactttctccccgtgtgccgtcgtcgagaaggtagggacggccagtcgagct
tagtgccgccgccgcctagctcctcccccgccggctgccgcccgtgccggtctgtcacgc
ctagctcctctccattaaccgccgcctatcttcgcctgccatgcctagctcatttctccc
gctgccggttgccgagaaggggaggacgggaggagagaggaagagaggtggagaagggag
gggaagtagtcactgacatgtgcgacccacgtgggtcccacactgactcagcttaaacaa
aaccggggtcaaatccggctaaggactcaaagtgacctagttttataggtcgagagatga
tatatatctagttttttggttcaggatgattttgtaatccgatgacaaaacgagggacct
ttgattgatttttt
>group_1024.fasta_consensus
ggaaaaagtacaccaaatgtccctcaacttgttatcgggatacgaaaacgtcctcgaacc
gcaaaccacgggtcccttaactatacaaaaccggtcacaataggtccctcggcggttttg
atcccggttttgtcctacatggctgctgagtcagcgtgggatccacgtgtgccctacatg
tcatcgtgccatgtcagcctaccctctctttccccctcttctcatctctctcatctctct
cttctctcagggcagcgaggaaaggagcggaggccatgccggtgtcgcacggcctctcgc
ggccatcctctcacaccgccagcgccgccggggaaggagctgagcgcggccgtcggggac
ggagcagggcgcggctgacgggagtggagcagtgcacggccggcggggtggagcttggcg
cgtgcggcagccgccggggaaggaggtgggcggcggcagcggcggcggggaagggtaggc
gcgggaggccgtcgccgcggttctcgccctctcccctcccccacgtctcggggtcgaaga
ggcccgagaggtgggagaaagaggaggacgtcggcatcggcgggggcaacgtcgttggag
aaggggagggcgtcgccgcgcgggcgagctcgagggcgtcgatggcgatgtcgtggccgt
ggttgagcttgacggcgtggagcaaggcacggtcgtcgggggcggagcaatgcgcgcccg
gtggggtggagcttggcgcgggttgggagccgccgtgggaggagctgggcggcggcggcg
ggggggaggagcttggcgtgggcagtagccgtcgggggaggagcggggcggcggcggcag
tggcgggggagggtgggtgcggaaggccgtcctgctggtcctactaggtctccggcacac
cagccgcttcgcatcgttggcgctggtcctgcctctccccaccggcctcctcacatacac
ccacctccccgctactgtcgcggcgccagaggacgggtccgcgccagccgtggtgaactg
ggcagagacggcgaggccggcgacgacaacgatgccgtcgcggcccgcctcgcggagcac
gaggcgggcggcggcgcaggaccgcgcgcccaccggccttgcccaacggcctcctcccct
cctgtcggctagcctacgccgccctcgccggtggcctccgctccttcccccgctgccctg
agattagagagagtgagagaaatgagaagaggggaaaagagagggtaggctgacatggca
cgatgacatgtggagcccaggtgggtcccacgctgacttagcggccacgtaggacaaaac
tgggatcaaaatcgtcgagggacctatcgtgaccggtttttgtatagttaagggacccgc
ggtatctggttttacggttcgaggacgtttttgtatctcgatgataagttgagggacctt
cggtgtactttttcc
>group_1025.fasta_consensus
aggcccctcaatttgtcacccagtctgattttcatccttagtccgaaaaaccggatgcaa
cgcatccctcagcttataaagccatgcaaacagtattgacccggttttggccgacttgat
taggtcttcgtcccatgtggcattaacgtggtgcttacgttgttagagtgcgcagcccga
cccaccaaccgtgggccacctaggtcacattgggcctgctccaccacaggcccaaccgga
gccacaactttaggtcctgggcctacacaaccaaaaagactagtctgatgggtgagaacc
gcctccaccttttaagtcgtgctcccccatcaccaattaccgatgtgggactaaacccaa
catatgtggcaattctatccggaaaaataataacccgtggggcccatatgtcagttacac
acacaaaataataaaaaaatggtggggcccatttagccccacatgccatccctcttctct
ctatcctatctctctcacttgggcagagcatggtggagcggggcggccaaagcacacgac
gggcaagccggagcggccgactggcggagcaaagcggcagcacccggagcaagccggcat
aggcgagggtcaaggcggcggaggatgacgacaacaacgcaagcgccgcagacaacgtcg
acccagacagagtggagaaggtgaccctatcgccgtcactgccagagtcaagggcgtgcc
aggtaaggtcgtcgtccgttgtacacctcttgtgtcgtcgtcgccgcctagggaggagtc
cttggccatgtggtcctcctcgccacacttgtagcacgcacagcagcctccttgccgtcg
taccagcctccgcctccatagccgcagtcaccccaaccgtagctgtggtccccgccgttg
ctgggacggaatccgccgatgacgtcgaaccacatcaccatccctttcaccctctccgac
gccatctcacgctctccacctgttggccatggagcgcgcgagctcagcggtgaagatgag
cgttgcgtgtgggagaggagcagcgcgaggcgtggccacgggagagaaatgagaggagtg
gtgcacgatgtagcggcggaagagagaggagcatgcgcgcggcggtggcgggggagagag
cgtcgtgcggcagcaagcgggagagaggagaggagcgtgggtggcgcggcggcgggggag
agagcgccgtgagggttgccagcctccccacttctccctctctgccatccggtggagaga
aggagataaggtagatgtggggtccactattttattttattttatttgactgacatgtgg
gtcccctatattttgtttaactttttagtttttcaattttgcttttttatttttttcccg
gatcacattgccacgtaagcgccatgtcaatgccacatgggacgaagaccaagtcaaaag
gagacacgtaggcgccacttcatccaaaaccggtgacaataccgtcgagggattttgttt
gcaccagttttgtaagttacaggatgagttgtatctggtttttggttaaaggatgaaaat
cagactgggcgacaactttaagggacctacactgaacttattcc
>group_1026.fasta_consensus
ggaaaaagtacacagaaggtccctcaacttgtcatcggggtaaaaaacattctcgaaccg
taaaaccagatatacgggatcccttaaaaccgatcacaacagttccctcggcggtttttt
ctcggttttatcctacgtgggtactgagtcagtgtgggatccacgcgggccccatatgtc
agcctgtccaagtcagccttatctttctttcccctcttctctctctcactcttcttctct
ctggggctccaggcaggacggcggcactgcccgacgggtggggaggaaggcggcgtcggc
agcggcagcttcctctccgtgctcgccgacgaggaggagcaaggtggtggcggcgccggg
gggggggggggagcaaggcggtggcgtcagcctcctctccgtgctcgctgacaaggagga
gcggtgggcgacccagcgtcgcggcgatgccgccgccgccgacggcggtcctcctggaca
acgtcctcgccacctcgctgacggagatctggatcaagaccgggatggcgacgagcaccc
tcaccaagcacctgcgaggcttaccgttcttgctcgcccgccgccgtcctcgccgtgtcg
tttccccaaccgccgcgccgcttcgctgtcttcaccgtgccgctcctttccttccatttc
atctccaccagcgagtagatctccacgccggtgaggttggaggcgcgcggtgtcatggcg
ttgggtgcgtcgtacgcccgggacacgccggagcacgccgcgccgccgccagtggtggag
gccgacgcggagcagcggatgacgacgtggactcagctgtcgtgccccacctcggcgtcg
ggctgcagcgcctccctccagcggaacgtggcgatgctggcgtcgacgtccggcgggaac
tgctcggagatgatggtcgtcacctgcccgctccgccgacccacctgctcctgcgtggtc
accaccgccgctgcatcgccggtcgccggccaccgccgccgatcctcctctcccgcctcg
ccccgtcgacttcctccccaacacgctggccagcctgcccaggagaaaatggagagaaga
ggaagggacagatgacgtggcatcctgacatgtggggcccatgtgggtcccacgctgact
cggccaccacgccaaacaaaaccggggtcaaaaccacgagggacctaaagcgaacggttt
tgatatttaagggacgcccggtatctattgggttgacgattttgtatctcgatgacaatt
tgagggaccctgggtgtacttttttc
>group_1027.fasta_consensus
ggaaaaagtacacagaaggtccctcaacttgtaatcgagttacaaaatcgtcccccaacc
acaaaaccggatacaacacatcccccaacttacaaaactagtgcaaactagatccctcgg
ctgttttgaccccggttttgtcccatgtgacgactgagttagcgtgtgacccacgtggac
ctcacatggcagggtgtccccgtcagcacctgctctctttcccctcttcagtttctttgt
ttctctccttccttcctcccactcgctctctgctctcgcacaggcggcggcgtgcacggc
cagagggtggtgcggccggtgacagtggctcccgggtggttgcgtccagcgggggaggcg
aaagaggtatgcgcggacgcctcgccctcatcgtcgacgtcgccaccgatgaagaggtcc
gcaccgcttaccagctcgcacgcctcgtcgtcgtcgacgctcgccacctcggcccgaccg
ctgcaccgcctaacgacatcctcccacctcggtcctccctcccaacgagtggacgagcga
cgagaagccggcggcgacgacacggcgaagaggaccctttgtccctctcccgccccctcc
ctccacctcctcctcttcctcccaaaaatccccatccccttcaaaaccccaaccccatgc
gcaggcgtagcgcctgcacgacctggctgctaacctggaagaggagcgcccctccaccgc
aaggccgaggaatccgtcgccgaggccgaaaaccgctccgaatacgtcaaggccatagca
cagaacgtcctccgcaagcacgacgacctcaagatcgaggcctccaccgcctcctccatg
ctcaccttcagctttgagaggatcacctccaaggcctccccgtcgccgccacctccaccg
tgccgccaccgccgccgccttgcccacgccgctccccacctcccacaagtactcctccag
cctccccgccaaccacgccagcaacatggcgcacgagcagatggaacaccgcacccgcac
cgtcggcgacgccgcatcgtcgcctcgccactgccttgccaccggactcccgcctccccc
accggcctcctccccacccgctggctgcgctgccagtgagagaaaagaagaggagagagg
aagagaggagggaaagaagaggatgacatgtgggacccacgtaggtcccaagctaagtca
gctgccacatcggataaaactggagtcaaaactgtcgagggacctagtttgcactggttt
tgtaagttgagggatgtgttgtatccggttttacggtttgaggatgattttgtaactcga
tgacaagttgagggaccttcggtgtactgtttcc
>group_1028.fasta_consensus
gaataagttcactttaggtccctcaatttgtcacccagtctgatttgcattctcagtcca
gaaaaacggatacaacgcatccctcaacttacaaaaccgtgcagaaaaggtctctgggca
gtattgtgcccggttttggatgatgtggctccctttgattaggtcctcgtcccacgtggc
attgacgtggtgcttatgtggtaattggatcccggaaaaataataaaaaatagtgggacc
cacatgtcagctacacaaaaataataagaaaaggtggggcccatgtggtcccacatgtca
gccccctcttctctctacccccctctctctcccctacagaacagcgagcagtggcgcaga
ggggggaggtgggcggagcggcgcgcggcagcgggcaaggagggaggcggtgcgcggcta
ccgggaaaggagggagggctccgacccggatgtgaccatcgaggacgtcggcggcagcgg
ccgggcgaggagaagccgcgggcggcggtcgggcgaggagggagggggcctgcggcggcc
gggcgaggagggaagcggcgctcgacgaccgggcgaggaggggcggcgccgttctgttgg
gcatcgcgggcggagcggccgacggcgtggagctaccgcgctcgcgggcgacctccttct
ctgcctcttccacctccggccacctccgccgcccgcggcctgccgtcgctccgccagcga
cctcttcctttgcctcttcctcctccggccacctccactgttgctccgcccgcggcctgc
cactgccgccacccctgccgctctgtccgccggcattctcatgccgccgctccgccgcga
ggacgagggtgagccgagaggaagaggagggagagccgagatggacttgtggggcccacg
tgggccccaccatctcttatttttagctgacatgtgggcccacatgggtcccaccatctt
ttaattaatttatgtgtgagcctgacatgtgggtcccacgaagtttactatttttccgaa
tcgaattatcatgtaagcaccaggtcaatgccacatcagatgaagaccaagtcaaatttg
tcacgtaggcgtcatattagccaaaatcgccgtcaaaaccaccgagggacctcgtctgca
ctggttttgacagttgaggcacccgttgtatctggttttccgattgaagcatgaaaatcg
gattcgttgacaagttaagggacctcatatgaacttgttcc
>group_1029.fasta_consensus
ggaaaaagtacaccgaaggtcccttaacttgtcatcgagttacaaaatcattcttgaacc
gtaaaaccgtatacaacgcatcccccaacttacaaaaccactgcaaactaggtccctcga
cggttttggctctggttttgtccgatgtgacagctgactcagcgtggaacccacgtggcc
ccacacgtcagcctcttcttcccctccctctccacctctcttcctctttcgtctcctctc
caccagcggcgacggaggatccgtcgggtgcaggcggcgtccggcgggggagtggctggg
cgcaggcggcgatgggaggagctgcgcgcgggcgtgcgggcggcgggcgggaagcagctg
ggcacaggcgatgggggaggccgtgccacgacgatgagctcgtgctgaggccggcgggcc
gcaccatagcgatgagcctgcgccaaggtcacgctgcttgcaccgcgtcgccagaggaag
aacgaggaaatagtggaagaacagaaaaaagctaggaaatgacaagcagtagcgtcgtgc
tgtgccaatcagccaatgcacaccagcgtctgcactgtcgcacgacctctccccgacggc
cacttgccccaccgcgcctcgcaatcgctccctgccgctgaccacgtcggtgctcggcct
gtcgaaccgcgccacgcctgccccgcggcgccaccatcggctgccaggccgcggcagtcg
tatccatcggccatcgcaaacggcgccatcacgggaaagatgaaagaatgaaaagaaaac
gaaggagaagagaaaagaaagcagcgagcagcaagtgtcatgttgtgccgctgcacgcta
gcactggcagcgccgtagggcagcatccgtggcgtcgcgccgctcctccccccgccgccc
gcgcccagctgctccccgccgcccgccgcccacgcgcagtgaaatggaccaagcgaagaa
gcaatagtactcgttctcgctgctccccgccatcatggcgccatgggaacccacttcgcc
cgtgcctctgctggtctcgatcgccggttgggaggtgtcgtcgttgtcggcgggagacca
tggtgagggagcggatggagaggaggttcttgggaaggaacccgctgcggtgcaggcggc
cgacgagctcagagaggccacggttggtggattcggcaggcagaggagtcgaggagaccc
acggggctgggaggcgaaggcgaggcggcggatgcaggcgtctcccttctccagcgtcgt
cgcctcatcgcccgccgctgccgcctcgtcaccgccaccgccggactcccgcctccccca
ccgccggctgtgctgcccaactgaggagaaaagtgagagaaaagaagaggagagaggaag
agaggtggagaggggaggggaagaagagactgacatgtgggacccacgtgggtcccacgc
tgactcaactgccacgccgagggatctagtttgcactgattttataagttgagggatgcg
ttatatctgtttttgcggttcgaggacgattttttaactcgatgacaagttgagggacct
tcggtgtactttttcc
>group_103.fasta_consensus
gaattttttttaaaagtaatatgattttaatggaaaatcgcaaaactataggtcagttag
gcgaaatcgcaagtttagcaccctatcgaacaaccgtggttcgacaaggtacctatcgaa
caaccacagttcgatagggtacctgtcgaactgcggtagttcgacaggtgattaaaaaaa
ttaaaaaaagagaaaaatcactgttgcacactgttcacaataccctatcgaactaaggca
gttcgatatgtgcctgcgagcactgtagcatcactgtagcgcgctgttcacgcaacccta
tcgaactttggctgttcgatatgtccctgcctagcattgtagtgatactgttcatgtaat
tttttatttgtttttggaccacctaccctgtcgaactgacgcagttcgacatgtacctgt
cgaactgtggttgttcgataggtatccctgtcgaaccgcggttgttcgacagggtgctaa
acttgcgatttcgcctaactgacctatagttttgcgattttccattaaaatcatattgct
tttaaaaaaaa
>group_1030.fasta_consensus
ggaaaaagtacaccgaaggtccctcaacttgtcatcgagttataaaatcatcctccaacc
gcaaaaccagatattggacatcccttaactaatcaaaaccggtcacaataggtcattcgg
tggttttgaacccggttttatcctagatggtgcatgagtcagcgtgggacccatgtggac
cccatatgtcaaagatgccacgtcatctccggtctcttccatttttcttctgttttctct
tcttcagcgggtcggcgacggagccgagacgggcggcggccgaagattagcaggtcggtg
cagttctccgcgcggagcggagcaggggcgggcgccgccggagttgggcggcgacgggac
gccaccagcagcagcagcagccgccgccaccgccgcgctcggttgagggctgggacttgg
gagcttggcctccgtgcccactgcagcagatagatcggtaggcatcgagatcgagcttcc
ttcagatctgcatgcatgcatggcatggcagcagcaggtaggtagcgaatcagatgaaaa
tcttatcacatggagacagctatccgatcacctccgtgacacacccaacaacgatagcta
ggagatctcgcgatcaatcagccttcgccaccgccgcgagcccaccgatcgaccagccaa
gatcgaaaccgcgccgcatgcttatttgcaactcacctcgatcctcatctgaatatactg
aaaccgtgtaaaccaattttaatcctctcaatatggcatttggcaaatcaatcagtgata
ttcctttgttcctgtctactaccatgctgtgctagctagcttatgtctgcatttgcgttg
ctgtgatattcctcggtgcgtacagtacgtacgtagtagggcatgtgcagaaattattgc
ttagctagtgttcgttctcttctgctgttcagttaaattttcagggggattcgagagatc
ggagagaaggaaagatgagatgcgtctttctcgtctgcttgggcttcagatcgtcccgtc
gcggcgccgtcttcctcctttcccgcctcgccccgtcgacgcccgcgcacacccgcgcct
ccccgtcgacgcccgatagcccggcgcgggggaggttctggcggtcgacatcgaggccgt
ggagggacttgacgatgggggcgacggaggcgccgctctcctccgaccccgccggcgagc
tcgaggccgtcgagctcccctcctccctcgaggtgctccaggagcggttactttgatgca
tgccgagtgggcgcgcctcgtcgccgccaagggcgtagaggatctcgtcttcgtcaacaa
gcccgtccattactttgatgtgcccctcactgccgacatcctccgctgcgccgctctcca
ccgcctcttcctcggcaactggaatttcccggccacctttggcttcccctgcggcgccgg
cgtcttcccccacctctgctcgcctgcagcccagtactggagagcctcacgctcgcgtga
aagagagagagagagaggagcaaccgaggaagagaagagggggatagagatgacgtggca
ttctgacacgtggggcctacgtgggtcccacgctgactcagccgctacgtaggataaaat
agggtcaaaaccaccgaatgacctattgtgaccggttttgattagttaaaggacgtagga
tatctggttttgcggttgtgggacgatgttgtaactcgacgacaagttgagggacctatt
gtgtacttttttc
>group_1031.fasta_consensus
ggaaaaagtacaccgaaggtccctcaacttgacatcgaattacaaaatcgtcctttaacc
gtaaaaccagatatagaacatccctcaatttacaaaaccgttcattttagatcctttggt
ggttttgaccccggttttatctgacgtggtggctgagtcagcgtgggacccacatgggtc
ccacatgtcatggtgtacacgtcagcaccctctctctttcccattctctcccccctctct
ctcttctcctctctctgcaggatgcccggtgggtggggaggtcgtctcctcttcggggcg
aggcgggagaggagatccggcggtggcggctgcgacgctggagaagggaggcggctcgtg
gcgacggccggcgacgacgggagaagggagagcgtcaccgcgagtgcgacctcggggtcg
ggccgtcggagaggcacgggaggcggcggcggcggcgaggacaccaagatgcgcgagtcc
agtggcagcggctgtcgtctcccgacgacggcggcgaggcagaggaagggcggcgcgacg
aggagggctcgaggaagaagaggagtgtggcgctacgggaggccatggcggggctcccgg
agcacggcgatggccgcgtgaggtacctggccgacgacgatgagtcatacccctccatcg
cctcctcctccaaggtctccttccccatcaacggcgttgtgctcatgttcttggctcttc
atggccgccgctgctgccaacgacgccgacgaccttctccttctccagtctctcaggcct
ctccgaacccgagctcgcacgcgcggcggcgacctcccttctccctcgtcgccgtccgcc
gccctcctcctcccaccaccgcgcttgcctctggccccgtgccgcgctgcgccgcgccgc
gccgttcctcgtcgttggcagcctctcccgtatccacagcatcgaggtgacgctactcat
cgtcaaccacgacggcgcgccgcggcggcgtcggggcagatgggcatctggccctcccca
tgctcccacttctcctccttccgtgctccagccacagccgccctccccttatccctcatc
tttgcgcgccgccgccgccgccacctctcctgcctcgccccgccggcctcctcccgacct
accgccaccttgctcgaatcaaatgaagagagagagagaaaggaggaggtgaggaaacac
gggaaagaaagaggtgatgacgtggatagtctgacaggtggggcacacgtgggttccacg
ctgactcagccgccacgtcggacaaaaccggaggtcaacaccactaaagaacctaaaatg
aacggttttgtaagttgagggatgtcctatatctggttttgcggttggaggatgattctg
taattcgatgacaagttgagagacctgcggtgcactttttcc
>group_1032.fasta_consensus
ggaataagttcactttgggtctctctatttgtcgcccagtccgaatttcatcccgtgacc
gcaaaaccgggtactacccatcccccaacttccaaaaccgggcaaacaaggtctcttggc
ggttttggctaacgtggcgcctacgtggcttgtttgactagttctccgtcccacgtggta
ttgatgtggcgctgacgtggcaattatatattggaaaaataataaaaatcgtggacccac
atgtcaaccacagaaaaaaataatttaaaaatggtggttcccacatgtcaactacaaaaa
aaaatggtggggcccacgtgggccccacatgtcatcctcaaatgaccaaatccaatcctc
ttcttcctcctctctccggctctccccatctctctgctccctcctctcgccgggcggtgt
ccagcacagcgggcggcggcggacagcacggcgacgaacagcgcggcgacggcgggcggc
acggcgacggacagcgcagcggcggcaggaggcacggcgacggacagcgcatggctggcg
gcgggcgacggcacgcgcggggcggcggcggccatctctctcttgcgccgctcgcctagc
catccgccgcccttctcgtcggcggcgagagaggagggagcggcggcgagaggagggcat
ccgggtggtcggcggcggtgacacggatggcggcgtcaatggcgtcgggttccggggggc
tccccagcagcgagcactgcgtcagagaagaaggcggcggcgccccgggcggacccgaca
aggaagtcctcctcctcgtggtttccttccccctctcggctctccctctcctcgccgtcc
tcatcgcgaggctaacctgacggggaccctgagctcgttggagatcgaggagacgtagag
cgcgaactcccgctcctcgtagaacccgacgaggtatatctgcgccaggttggggatctg
cagcagcggggatccaagatgcttagaatttttttctttcttttctcacacaacaagaga
aatcaatgggagttaaatctgccatacgcggcggcacgcggagattgggtggtgcaccat
gggctggccagcgagcgggaacagcggcttgggcacgttcagcgacagcagccggaacct
tgtcccttgcaaaaaaaccacgcccacgccgtgtgttagatggtaacgcgagtacccacc
gcgtcgctggccggcggaggaggaggaggagtgggggggagggggggtggacgcgcgcgg
atctgcctttacctttggtcggcccgccgaccatgatgacggcgacgacccgctgcttgg
agccagccatggctatctaccccgtccgtctgcgcgtggtgaggcgccggcggcgaagtg
gaggtggtggcgagtggtgagatttgcagcgaggcgaggcggagggcgatgggagcgtgg
actcgagcgcgcggggtgcgtttttttctttttagaagagagaagacggcggcgcaggcg
aacctggacgcgccggggcagcgaccgacgtcaccgacccaacgagcgagcgatcgtggc
tgcgcgtcgttggagatggcgatgcgatggggttggacgcttggacttgagcgagccggc
ctgctccgccgcccacccgcgccgtccgctgcccaggaaggagggagagagagagagagg
ggagtgaggctgacatgtgggtccacgctttatattatttttccgagatataattgccac
gtaagcgccacgtcaacgccatgtggaacggagacctagtcaaacaagccacgtaggcac
cacatcagccaaaaccgcctttaaaaccaccaagggaccacgtttacctggttttcgtaa
gttaggggacgggtcatactcggttttgcggtcaagggacgaaaattagactggacgaca
aataaagggacccaaagtgaacttattcc
>group_1033.fasta_consensus
gaaaaaagtacaccaaaggtccctcaacttgtcatcgagttagaaaatcgtcctccaacc
acacaaccggacacaacgtatcccccaacttacaaaaccaggacagactagatccctcgg
tagttttgaccccggttttatccgacgtagccactgagtcaccgtgggccccacatgtca
ggatgccatgtcaacactctatctctctttcctcctctcccttcctctctctcacacttt
tctcctctcgaggagcacagccggcaagggagaagtgccggcgcggcgggcgcgccgatg
gctagcggggtaggagactaggagggctgccacgaccagcagggaggagtgcgacgggcg
gcagctggcgaaggagatggcacccagcgacagcctggaggcgaacgctatgccgctcca
ctgcgccctgggtcctctccacttgcatcgcggtgacgacgcgagagcaggagggagtcg
ttggggcgaggaggttcgacggcctgccagcgatgtggtggcagggacgcggcggcggag
acacgagagaaggagagggcggcggcggggcgaggcggcgtcggcgggcgagtgcggtgg
cggagaggtggcggcggcggcggggcgaggcggcgtcgatgggcgagcgcggctgcggat
ggggagcagcggcgccgacgactccgcgccgctcggcctcattcttcgctcactgggagg
gatgactgaggcgagaggacgtcgccagacggttcagcggccagaccgaggtggcgagca
tggacgacaacgaggcgtgcgagctggtgagcagcgcagaccttgtcatcagtggcgaca
tcgacgacgatggcgagggcatccgcgcctacctcctccgcctcccccaccggcgatcta
gcgccgccctgagcccgtgccgtcaccggccgagcgcgctgccgcctgtgcgagtgtttg
actttggatgatcaggtcgccgtcgttacttatgtgccactcatactagttgattgcagt
aaaacttgctgaaaaggtggtgtgttttttttaataatagaatataacattcggcctttg
ctcaaaagagctacagccaattattataaactagcactctaaaaacgagtgtaattcaaa
taaattgaaaacaccgaaaaaaaaaacttgatatcataggtagtagcagaaagacttgat
attttgataattcgtggattaaaacgatcattgaattcatctgcaatataatgtattcaa
gcaaaagagaagtgtaagaatttgtaaccatgcaaaatgaaatgggattttttcgcaggc
acaacgatccttttgctctgctactactgatatgctttgacattaacatccaacaatcta
gtggagaaacaaagatgaatttgcattgtttggctgacacagaacgggtgccgatggagc
cacggaggagcggtcgatgcagcatcgccggaggtggcagtggcagtggcggtacgtact
ccctcggcgatggccttgctggcggcgcgctgcacgtcgggcagctggtggtcggagtct
ggagtggagacgacgggggcgagcgggacgtggagcagccaggcagagttggcgaagtcg
aggctggcggaggccccgcacagggcgagcatggcggcgtcgtgcgcgcgcggtctcctt
gacggtgtcgaacgtgccaacccagagacgctcaccgcgcgcggctgcccgggaggccgg
gacacgcacctcgcacacccaccgccccgcgcacccacgccgccgcacccccgcggaaca
ctgggtgcctcgtctcctggaacttggtccgcgccgccggccgcttcgacgacgacggcg
tcgccgtcacggaggaggtcatcaattggctggtggcggcggtgttcttctccatggcgc
gtgcgacgtctcaagcagttggttggtgttggcggcggcgacgacgggggcgagggcgtc
cgcgcgtacctcctccgcctccccgccggccacagacgcgcgccgccatcaccgacggca
gtgacttgatggcgtcgtcgtcgagtcgatctcagtgatgatggccacagccgcgcgctg
acatcgccaaccgcacgagagggatgggaaggccggcgagctcgcgccgccctaagcccg
cgcgccgccaccctccagccgtgcatgccgccgcctgtgcgagagcagagagcgagaggg
agtaaaggggaaagatagcatgtgcttacgtggacacctaacatgtagggtccacgtggg
tcccacgctgactcagccgtcacctgggacaaaactggggacagaaccgctgaagaacct
agtttgcactggttttgtacgttaagggatacgttgtatccgattttgcggtcaggggac
aattttgtaattcgatgacaagttgagggaccttcggtgtactttttcc
>group_1034.fasta_consensus
ggagaaagtatacctgaggtccctcatcttgtcgcgagtaacaaaatcatccttgaaccg
aaaaaatatatggttcccctcaactcacaaaaccgggtcactctagatccttaggtggtt
ttgtccctagtttctttgacgtgacaactagatcagcatgggatctatgtggtccccaca
tgtcagcgactacttcccctcctgtctcttcacctctcttcctctctcctccagtcctcc
ccatctccttggtgatggacaacggggagaagggccaacgcgacgggcacgaagagtggc
tgtcggggaaggagcgcagccggtgacaggcagcgagaaccggaggcgcgcggcggttgg
cggtggccctcaatggtagcagcagcgcttgctagcaaagacgagcagggagaagagcat
ctaccgacggagaggagctgggcttcagcggtggaagtgtcaccgagatcgactagtcgt
ggagatgatgaagcttaggtcggtcattgcttaatatgtccttcgaggaaggggggagca
aagtataccggcggaggaggagcgacaggagcgtatgaggcccgctgaggaagccgagag
gccccgtggtctgacgccatcctcgactcctcgtcctcccttgctgcagctataaaagcc
ggcgcaccgcgccattgtcgcctatcctctctgccctatccatcctctcggtgtcgtggc
tctctagcgcgaccaccatatcctgctactcctatctcggccgcgccgccaggtacctcg
tagcgaactcgagggggcggccagacaagacgagggacatggcatggacggcgatctcaa
taccgatgggctcacaatggccaccaccgctacggagcctactactggggctgtcggcga
ggctgagatggagctcacggccgcgcaggaggtgcccgggtcgacggcaaggcagaggga
acggacggggccgatgagctcgcaggcgtcgcagagctcatcgttgaaggcatggaaggc
gatgctgcccacaaagcctccggtgctccctgcctgtcactggctgctctcctcccccac
caaccgctagccacgcccaccgcactggcccttcttctcgttggtcatcgtcaagaagat
gggggaggactagaggagagaggaagagaggtggagagagagagggagagagagagagag
gaagtagttgttaacatgtgggctcacatgggttacatgctaaagtcaactgccacatcg
aacaaaaccagggataaaaccatctaaagatttagaatgacccgattttataagttaaaa
aatactatgtatctggttttttggtacaggataattttgtaactcgaccacacactatga
gagacctcaggtataccttttc
>group_1035.fasta_consensus
aaaaagtacactgaagtccctcaacttgtcatcgagttacaaaatcatcctccaaccaca
aaaccagatataaccgcttacttttgatccttccgtgtttttgacatcggttttatctag
cgtggcagctgagttagcgtgggccccacatgtcaggctaacagcgtcatttcccttcct
ctcactttcccctctttatctcccttcctctctctctcatcatctcctctctgtgtgggc
tggcccccggccggcgggtggccgggtggggaggaggtcggcagggcgaggcgagagagg
cgcccggcgacgggcgatgtggaaagaggtgctcgcgtcgatgcggtcgtcgtcgccgcc
ggcaaggtggggggaggtggaggcagggaaggggaagagtggagggagtgggaagggcgg
cgaccggcggcgagagtgcatggagagggaggagacaaggaagccagcggcgagcgcgca
ggtagatcctcttcatcgccactttgggccgcctcgtcgcccgcaggaggtggccaagtc
gatgtcggcagttctacgtcgcctccatgtactggttcatcaccaccctctccaccgtcg
gctacggcgacatgcacgccgagaacaccggagagatggtctacaccaccgcctacatgc
tcttcaacctcagcctcaccgcctacatcatcggcaacatgaccaaccctgtcgtccatg
gcaccagccgcaccaggaaattcgttagtagtcactttctttgatcgatcccttgctgtt
tcttgatcaacagcaattctttggtgttctatcttggttcagtatactctagtactcaca
agtcacatcacatgatggtttcttggcgtgtgttcttggttttaatcacatgatctcaat
gtgatcatgtgatttttatttctttccaattcttgttggatgttcgtgaggagtagttga
tatcttctgtggtgtaatttgagtgaaggtttcagagatgaatgccgagtactttgcgcc
gagagaggatatcatactgcagaatgaagcgcctgcagatctctacatctgaagtggcgg
cgagcttggagagctggggtagggctcctcgcggcggccggcccggaggcaggaagccct
acctcgcgcgccggatgcgggcggcggggaatggccggtgaggtggtatggcgcgtagag
cgcgtcatggcgccgatgaggtcgcccaccaccgctccgtcgccgcggcgaagaatctcc
tcacggagctccacccgttgcccacatccccgctgccacgccccgcgctgctcgcgctcc
ccgccgcgcgcgcccgccacatcggcctgttgtgcccagctgctctttgccgccacagcg
gcaccgcccgtggaagagaggaagaggagaggggagaggaagccgaggctgacaaatggg
gcccacgtgggttccatgccgactcagccatcacgtcggataaaaccggagtcaaaacca
ccggaggacctaaagtgaacggttttgtaagttgagggatgatatatatctggttttgtg
gttagggacgattt
>group_1036.fasta_consensus
ggaaaaagtacaccgaatgtcccttaacttgtcatcgagttgcaaaatcatcctctaacc
acaaaactatatacgatacccctcaactacgaaaccatttattttattttagattcttta
gtgattttgacccaattttatccaacgttacggctgagtaaaccatgtgagccccacaag
tcagggtgtccacgtcatcaccctccctctttctcctcttctctcccttcctctctctcc
tcactcttctcactgggattctgcaggccggacggcgagtggagaggaggccgcggggtg
aggcgggagagcaggagggtgtcgacggccgacgacgggcgaccggcggtggcggcgacg
cgggagaaggggagacggcagttgcggaggagggcgtcggcggccaacgacaggagaagg
ggaggaggtgactgccaccatggcctcgccctccttgacgagttcccctagagaagggag
aaaaaagaggggagatcccaattcccaaacccccattcctctcaagtctcaaccatggtc
tccctccttcgccgccatcccaacccgctcctcgccgctagcgtccccgcccacctcctc
cgtcgcttctccgcgctccccgatgtcgatcacccgccgctgcccacctcgacccccacc
cccgcctccacgtgctcctccatcctcgacctccagctcgccgtctgcggcgaggccgat
ctggcccgcatccactccctcgtcgccaccacgctctcccgccccgacgattacccgtgc
ctccacggctcccgcccgctcttttccctcgccgtgtcctgtctcccgcgcctccgccgc
ctagacctcgccgtctcgctcctctgcgccctcctcgactccgccctggcgtcccctggt
cttctcacccgcgccatctccctcttctcgggccccaacaacgccctccgcgcgttctcc
gactccgcgcccgttgcctgctccaacgtctccctctcggcgctcctctccgcgctcttc
ggcgctggccgcgtcgatgacgtcgagtccaccctcgcctctgcggagtcctctttcgcc
tttcggcgtcgcccccggccgcgcctcccacaacgtgttcggcgcgagtgagaagagcaa
gagagacggaagaaagaagggagagaagggaaagaaaggtgacgtggacaccctgacatg
tggggcccacatgggtccacgctgactcagctgccacgtcggataaaaccggggtcaaaa
ccatcgaagaacctaaagtgaacagttttctaagttagagatatcatatatctggttagg
tgatgattctgtaactcgatgacaagttgagggacctttggtgtactttttcc
>group_1037.fasta_consensus
ggaaaaagtacaacgaaggtccctcaacttgtcatcgagttataaaatcgtcctcaaacc
gcaaaaccggatacaacgcacccctcaacttagaaaaccagtacaaagtaggtccctcgg
cggttttgactccggttttgtctgatatgacagctgactcagcatgggtccaacgtgtca
gcctcttcttccccctctccacctctcttcctctctcttcttttctctcactgcagcaca
gccaccgggtggggaggagatcggtgggggaggcgggagtccggcggcgacgacgctgcg
gacggcgcgcgtggccctcgccttggtgcatgccactcccctcgccgcgtccagccgcac
cacccagagcgcggcgacgtcgacgacggcgaaacgtgctgcctcctcgccgtcgccgga
cgaccggagcgagcggtacgagaggccctcgtagttgtgcccgccgctgcgcgcgcggac
agtgaggccgtggttgcggcagcagacgacgtaggcgcgcacctcgtcggcggtgaccgg
cgtgagcaccagcgcggggcggggcgtccgcggcgtggcgatttgcactagattagcact
gtatgctgaacatagcacaagccaacaaatacagcaggctaggagcttaccctcagcaac
ctgagcatccaaacctgatctgtctatgccattgatctcccaatcctgcaaccagaccat
aacaacatcaattcaggaaagttggaaactccaagcagcatcactaaacatatacgtagc
tagctctacctcctgctccggcgacatggccgtctcgtcatgagcgtagactacgatagc
aagcgggccacgccgaggggggcgcgaggcggggcaccagaggaagccgcggctgtcgtc
tcgccaccgcgcggaacacagcgacgcgagcagcgagaagtggatgagagggaggcgcga
gcggcttggctccatgctcgtcttgctcgcggtcgcagccggagctttgctcagcttggc
cttggcggccgtcttggccttggacctggccgccgtcgccttcttctcctcggcagcttc
cctcacttaacggcgaactcgtccgcagcgctcgcccgtctctgcttcgccgcccgcagc
ccggccgccaagggcgtcgtcggcgccaagaggaagaggaccccgcgcccctccgccgcc
gctaagaagcccgcgtcgtcgtcggcggcggcgtcggccaagtgggcgaagaaggcgcgc
ggttcccccctcgacccgcccgcgccaagagggcgatgaaggctgccccctgcgaagctg
atgcagccgcccaaatccatctgcgcgggcccgccgccgcgctcgctcgccggtcgtctc
cgaatcgccgccggactcccgcctcccccaccggcctcctcccggacctccccacccgcc
ggctcttctgctagcgagaaaagaagaggagagaggaagagaggtggagaggggtgaaga
agaggctgacacatgggactcacgcacgctgagtcagctgccacgtcagacaaaaccgga
gtcaaaaccaccgaaggacctactttgcactggttttataagttgagggatacgttgtat
ctggttgtgtggttcgaggacgattttataactcgatgacaagttgagggaccttcggtg
tactttttcc
>group_1038.fasta_consensus
ggaaaaagtacactgaaggtccctcaacttgtcatggggataaaaaacgtcctcgaaccg
caaaactagatatacgagatcccttaactatacaaaaccggtcacccgagatccttaagt
ggttttgactccggttttggtctacgtggtggctgagtaagcgtgggacccgcatgtcag
cgtaatccacgtcatcccctccctctttctcctcttctctctctctcacacactttctcc
tccacggcaagaaggggagggcggcagcggcgcgacggcggccagcgcccggggggagaa
ggggagggcggcgacggtggcgcgacgctgttcgacgttttcccggcgctggacattgtt
ggccgccgcgtcatgagctccggcggcttcacgttctcggcgcggctaaggtggtgagca
ccactggcgacgaactgccgcacgagtcgctcgaggtgttccggcccatcgacaaggagt
cggtgctcgcgcgctggcttcgcgcacgccacaggggtggcggcggtggtgactccctcg
ccgctgcccccccgtgccgcccggccccgcctccgccttcgctcctggccccacctccgc
cgtcgtcgccgcgtcgtcggacttcttctcccgcctcgccccggcaacctcctttcccac
tcgccggccggctgcctagagaggagaaagtgtgtgtgagagagagaagaggagaaagag
ggagggatgacgtggattacgctgacatgtggggcccgcgtgggtcccacgcttactcag
ccgccacgtagaccaaaaccggggtcaaaaccactgaaggacctcaggtgaccggttttg
tatagttaagggacctcgcatatctggttttgcggttcgaggacgttttttatcccgatg
acaagttaaggtacc
>group_1039.fasta_consensus
ggaaaaagtacaccgaaggtccctaaacttgtcatcgagttataaaaagttaaaaacatc
ctcaaactgcaaaaccagatatccgacgtcccttaattaattaaaaccgatcacaatagg
tcctttgatggttttgatcccggttttgtcctacgtagcggctgagtcagcgtgggaccc
acgtggccccatatgtcagggtccacgtcatctctctctctctctctcttctccttgctc
actcgctgcaggagggtggctggcagacgcacacggcggcggcctactgctgctgctggc
caacgccgccggcgacgttattcctgggtcgcttcctccggggcgcggaggcggaggagt
tgtcgttctcgggcgaggaggaggagctcccggcggcggcgccgacgttgccgtagaggc
cggccatgtcgcggtcggtgaaggcggcgggcacggcggagagcgcgtggagggagtcgc
cgcggaggacggtgtcggcggcggcctggcagaggtcccagtttcccgtccacatgagct
cgatggcgccgctcagcgacggggatggcgccggccggggcgcccacgctgctgaacctc
ttcagctgatccttatcgattgagagctgtacgtaattgtaagctaattaattaaagtta
atttctagtagcaactgtgcagagaggttagggttcaatcgatcgatcgccaggtcaggt
gtgtggtgattaattatattagttgcatgattgcatctgtgttgatcgccaggtcaggcg
gcggaggcatgcgatcttggccatggcctcgtcggccgcggacgccgcctctccttctcc
agctcctccagcacgtcctccctccgcctcccctcggccgcgagccgccgcctcagccgc
tccatgctgccgccctcctccgcgccgccgccgttcgcgtcaccggccgccgcgcactca
tcttcctccgcgtcagcctcctgctctagctcggcctcgtcggccgcggacgccgccgca
cgcctctccttctctagttcctccagcgcgacctcgctccgtctcccctcggccacaagc
cttcacctcagccactccacgctgccgcactcctccgcgccgccgccgttagtgtcaccg
gccgccgcgcactcgtcttcctccgcgtcggcctcctgctcgagctcggccgcccgccgg
caactcctccccccaccgccgccgcgtcgcccgtagccgccatcaccgccgacgccgccg
aggcaccgcgggccttgcagagcagagaagggagagagataaggaagggagagaagagag
gaaaagaaagatgatgtggccacactgacatgtggggctatgtgggtcctatgctgactc
agctgtcacatcggataaaatcggattcaaaaccacctaagaatctaaagcgaacggttt
tgtaagttgagggatgtcatatatttttgcggttagggtacgattctgtgactcaatgac
aagttgagggacctttggtgtactttttcc
>group_104.fasta_consensus
acctaccccccttaaataaatctcgtcccgagatttcttaccagttttcgaatagatgcg
ggtattccgtcctcaagaattcttcgctttcccaggtggcttcatcctcagtgtgattac
tccattgtaccttgtacatacgccacactttgctcctagtcctcttttcggcttcatcca
atatccggaccgggtgttctggatacgtgagatcattgctaatgtgaatttcttccagcg
gagcttgttcttccggcactcgtaagcatttctttaattgagacacatggaagactgggt
gcacatcggcgatattttctggtagctgtaactgatatgcaacttctcctcgtctagccg
tgatttgaaaaggtcccacatatcttggcgctagttttcctttgaccttaaaccttttcg
ttcccctcatcggagaaacctttagataaacgtaatctccttccttaaattccaggtttc
ttcttcgggtgtcggcgtaactcttttgtcgtgattgtgccacttttagacggtcacgaa
tcaggcgaaccttttcttcggcttctttgataatgtcaggtccaaataccgcccgttcac
ctgtctcggaccacattagtggggtacgacatcgtcgaccaaacaatgcctcattgggtg
acatctttaggcttgcttgaaagctgttgttgtaggagaattcggcgtagggcaaacatc
tctcccagtctttgctaaaatccaatgcacaagctctcagcatgtcctccaggacctggt
ttgttctctctgtctggccatctgtctgtggatgataagctgtgctaaaagcaaggtaac
ttcctagggcttcatgtactttctcccagaaatgcgaggtaaactgtgtgcctcgatcag
atataattctcttaggtacaccatgaagacatactatcctggtcatgtataactcggcta
gcttagcactgctataatttgtcttgacgggaatgaatcttgccgtcttggtgagtcgat
ccacgatcacccaaatggaatcatatcctgttgcggtcttgggcaatccaacaataaaat
ccatacctatctcatcccatttccattcgggaatcctaaggggttgcaacaaacctgccg
gtctctggtgctcagccttcaccttctggcatacgtcacagagtgctacgtattctgcca
catctctcttcatgttgggccaccagtatccttccttcagatcctggtacatcttcgtac
ttccggggtgcaatgaatatgccgattcgtgagcttcctttaggattaatcctctcagtc
caccctgttcgggtacataaatcctctttttataccatagaacatctttttcgtcggttg
aaaattcctttgcaaatcctgcagctaggcgttccttcacctctcggatttcctcgttgt
ccttctgggcttcttctatttgggttctcaaaagaggttgaatgtccagggtgtttatct
gtccacgaggtactatatgtaggtttagttgggctatttcctccttaagctcaggagcca
tcccttccatcctcagatgattgcaatggctcttacgactcaaagcgtcggccacaacgt
ttgccttgcctgggtgatagtgaacctctagatcatagtccttgattaattccaaccatc
gcctttgcctcaagttgagatctgactgggtgaaaatatacttcagactcttgtggtcag
tgtagatatcgcaatggtttccaatcagatagtgtctccaaatctttagcgcatgaacca
cagctgcgagttctaggtcatgggtagggtagttttcctcatgtggtcgcaattgtcgcg
acgcataggccacaacctttccgtcctgcatcagtactcctcctagtccttgccttgatg
catcacaatatataacaaagtctttcctgatgtcgggaagaactagaataggcgccgagg
tcagcttttctttgagctgctcaaagctttcctgacactgttctgaccacacaaacttct
tttccttcttgagtagttgtgtcattggtcgggctatcttagagaacccctcaatgaacc
ttcggtagtatccggccaagcctagaaaactccgaatttcagtcacagatttgggtgctt
tccattccgtaacagcctccactttagcaggatccactgctactccaccggctgagatta
cgtggcctagaaaagcgacttcttttaaccagaactcacacttgctaaattttgcatata
acttatgcttccgaagtttctcgagtaccaatcgcaagtgctccgcatgctcttcctcat
ctttggagtagattaaaatatcatcgatgaatactaccacaaatttgtccaagtaatcca
tgaacactttgttcataagattcataaagtatgccggggcgttggttaaaccaaacgaca
ttactgtgaactcatacaatccatagcgtgttgagaacgcggttttgggtatatccccgg
tcctaattttcaattggtggtatcctgatcgaaggtcaatcttagagaacaccttagctc
ctttaagttgatcgaaaagatcatcaatccgtggtagtggatacttgtttttgatagtta
cttcgttcagtgaacggtagtctacacacattctcatgctaccatctttcttcttaacga
ataacactggggctccccaaggtgacgaactggggcgtacaaatcccttttcttgcaact
ctctgatttgctttttaagttcctccaactcattgactggcatccgatatggtctcttgg
atatgggagcagttccgggtatcaggtcaataatgaactctatgtcacgatctggtggca
ttccaggtaaatcttctggaaacacatcgggaaatcgctgcactacaggcattcctttca
ggggtagcatggtaaatatgcctccggcacgttcggttagtctaggatcttgatccatag
ttgctctcatatccgatccccagggtgtggtcagggtaacttctctacgtctacagtcga
ttacccctctgttctttgttaaccaatccatacccaatatgacatccagggtctggggta
tcaaaaccataaggttggagggaaacaccacatccctaagacgaataggtacgtctatgc
aagcatgactcacagttatctcgcccccaggtgagtgtactatcataggctttctaagtc
ccactagggttaagttgtgcttttgactagccttcagagatatgaatgaatgcgatgcac
cagaatcgaagagaactttaaccggggtagaattgatagagaacatacccattagtacgc
cctgatcttcctgggcctcttcagctcggacatggttcacttgtccgcgtccaaatccgg
tagcggtcctgttagtttgcggagtcttgaatagacctcgtccggcagcaggggtagtag
ttccacgaacagtcattgcattagcgccagtacggacaggagttttgcgtggatgagggc
agttgttggcgtagtgcccatactccccgcagttgaagcagtccacattcttcttggctc
caggggcagccagagttggtgtaggggtgcggttctgaatcgcaaccggcctgttgaaat
tgctaggtgcggcgggacggttggttgccacaatagggggcttccacccagacgaagtgg
ctcccttgagtcgctgaggcactccctgaggtgggcgattcatagcaagcctcctcttgc
ggttgtgctctacagtcctttgatcgttctccagcctaacgaccttgttgatcaggctct
ggaaactctcatgatcttgcccaatcataggtccacgcaattcatcattcagcccttcta
tgaacttgtcgatcttttcttcttcatctgcgaggtctccaattgcatagcgggccaact
gagtgaaccggttcagatattcctgcaccgttgtgttcccttgtcgcagccttctaaact
cgttcttcttcatacgcattaccgcagcaggcacgaagttctcgcgaaatgctgcagtga
actcttcccaagtgggttctccagcatcctcttcccgagcttccttgtaagtatcccacc
aatcaccagcgggtccctccagttggtttactgcgaagatcactttgtcggcttcgcgta
cccggacaagggtcagtttcttctctatgatgcgtagccaatcttctgcctccataggct
cgtctgccgtagcgaacgtgggtggcttggtcctcataaactctccaaagctcgatcctc
cgcggttgccttggttgtttgcaatggcttgcagaagttgggtttgagtggccataactc
cggccagggtggttaggtcaggtgtctgagtttcttcattgctggttgacgcccgacgtc
ggcttgccatctgtgtaggccgattaagtaagtatcctaattttctaactagctcttatg
gttttatcccattaagggagttgttttgatgtgaactttgttttgcaagcatggtggaat
aaactcatttataacacaacagcaataatatcataaataacatcacagagttccacaaat
agtacataaatcatgatgcaatcgactgcacacatacgcagtccaaataaggttcatcca
aaagatacatcgaactaatcatcaagctactcgtcaatctaggtaaggggggggtgtctc
gcatactatccaaaaaccatctgaagcgagatcgaagctgcaatagtcctccagtctagt
catccaaccatccgcaggatcctggggcaggtagagggtggtcgctggcacgggcaaacc
tgagtccccacggctcggaagtagtggcctctggatctggcttgggcttcttgcccgggg
gtcgtgtgctcttgcgagcagtgctgagggtgcgagggcctccgaggaaggtgatgcggg
gaacaggagtctcatcctctgaaggatcagtgatgtctggctcgatctctggctcggtgt
cggtcccctctgtctcggagtcgacctggatcggagtctccaaactggaacccagctgcg
gtgaaggtgtagggatcagtggagtgtgcacaatctccggggcaggtggctgtgtcactg
tcgggtccaccaggtaaggtgctgactcagtagctagcataccaacctctcccagaagag
cgtggaacgctggtgggtacggcggggtgaggaagaagtagcggtcacgccctactgctg
tggaagtagaagctcctgtggtgctgatcgtgg
>group_1040.fasta_consensus
ggaaaaagtacaccaaaggttcctcaacttgtcatcgggataaaaaacgtcctcgaaccg
caaaccagatatgcgaggtcccttaactataaaaaaccggtcacccgaggtccttcggtg
attttgacctcggttttagtctacgtggcggctgagtcaccgtgggacccacgtgggccc
cacatatcagggttatccatgtcagcctcttctctatctttcccctcttctctcccttcc
tcatctctctctctcacttctctgcaagctggacggggcgaggcgggagagaaggaggac
agcgccgcgacggcggccagcggaggcggcgtgcgagtgcggcggccagcgaagcggagt
ggagtggaggcgcggagcagcggtggcggcaggcgggcgagcgtgcggaggccggtggat
ggggagcggcggccagtaggtggtggtggcggaggcggagacgaaggctgtggaggtggc
agccccctagcggcgggcatggtggtcgtcggcgtcggcgtgccccgcttctcccggtgg
tcgtcggcgtcgccatggtggtcattggcgtcggcgtgccccgcgcccgctccttccgac
aggatcctctcctcctcgtcggcgtcagcgtccccctcgcccccgccggatcccgccacg
gcgcggttgctggcgtcctcctcctcctccgcctccgcatcgatggcgtgacccgcttct
ccctcccggccacctccacggcatcgtccatgccgggtccatgagcatccggaccccact
agcgagctcctgcatcagcccctcctcccccagcatcttcgccatcaccggcagcttgtc
gctctcgacaagcttggcgcacgcgtcggcaccgccgaggtagcggcccatgacaaagag
atgcggcggcgctgggcggggaggtccgtggcgagcacagcgaggagatccgtggcgagc
acgttgtcgtgctggaccatgagccggtggaggctgctgcgggattggttctcggtgctc
cctccctgagcacgtgcgccgcctgggggaagctcgcgctgccctaggagccgccgtcgc
tggccgcaccatcctccggcgccgcgcgccgctgtgggcgtcctagcgccagcatcccca
tgtcctgcgagtgcaagagcaaagagtgagaggaagggaggagagaaacaaagaaacata
aaggggaaagagagagggtgatgtggacacctgacatgtggagcccacgtgggtctaaag
ctgactcagccgccacgtagatcaaaatcggggttgaaatcactgaaggatctcgggtga
ccggttttatatacttaagggacctgcatatctgattttttggtctaaggacgtttttta
tgccgatgacaagtttgggaccttcggtctactttttcc
>group_1041.fasta_consensus
ggaaaaagtataccgaaggtccctcaacttgtcatcgagttacaaaatcgtcccccaacc
acaaaacctggtatccaacgtcccttaactaaccaaaaccggtcacaaatagtcctttgg
tggtaatgacccggttttgttctacgtggtggctgagtcagcgtggcacccacgtgggcc
ccacatgtcaggctaccacatcagcctcatccctctcccttttcccctcttctctccctt
cctcaaccggcgggagaagaagggcgtcggcggccggcgacggacgacgcgacggcggtg
atggcggccatgggcgacgcgacagcggtggggggaggagctacgggcgagcgggcggcg
gggagaggcggcgcgtgggcgctgaggagcagcgcgcggatggtcggcggggaggggtgg
cgcgcaggcggcgaggagcagcgcgcagacggtggggggagaagcggcgcgcgggctccc
ccaccggccaccgcccacgaggcagaggaacggcagcgacaatacggcggcgggcgacac
ggcatcggcctcgtcgcctcgtcgaaaacgagcgtggcggccccaccctcctcaaccgcg
tgacgcatgcggcagccgtggcgcgcgaagagggctcccgccgcggtgtcgaagtcgggc
gtggagacggtgaggtgggcggcggcggcggcggtggtgtggatgggaacggcggtcggc
gggggaaggggaggggagcgaattgaggacggcgagggagaccggaacgggaaggggagc
gccgtgttggagaaggccggcgaggctgtggcgcgcgaagccggcggcgcagagcggggt
ggggcggtggcggacgacgacgacgacgatggcgacatgttcgaggaggaggaggacgca
cgcagctcctcccttgctgcagcctcctccgacctcctcctcgagtccgggcgcaaccac
caccactagctcgccgcccacccatccttggcgaacccgaggatagccgtcttccccgcc
gtcgtgtcgtctccatcgctctccctcttcgtgttcctcacttggatctgtcggtgacgc
ccgtccgcgcccgcgcacaccgacctgccgggccttctccccgggcgccatcgtcgagaa
gatgacgacggccggtcgaggtggtagcgccaccgccgccgcctcctcccatcctcttgc
tggtcattgtgggctcatggcgccgccaggatgcccgtggcggtggacgtctcgcggtgg
ctaggcgaccgccccggcctccgccgctcagcgtcgtccgtccccgacgccgcgcacctc
atcgcagccgccgatagggagggatgacgttcttggcggagctcgtcgtcgtcggaggcg
agagggagctcgttcggttttccccgcccgtcgtcggcctccttctcccgcctcctgggc
tgctccgttcccgagctcgcacacgcagcgacgccaccaccttctctcgcgtcgtcgtcg
ccgctgccccggccgccgccgctgcgtcaccggctgccgacgcctcctctccatccgcct
gccagccggcccagtccagagagaaggctgatagagagagggagagagagagaggaggaa
aggagagaaagagagtggccggcctgctgacgtggcacactgacacgtggggcccacgtg
ggtcccacgctgactcagctgccatgtcgaacaaaaccagggtcaaaaccgccgagggac
ctaatttgcactggttttgtaagttgggggatacgttgtattcggttttacggttggggg
acgattttgtaactcgatgtcaagttgagggaacttcggtgtactttttcc
>group_1042.fasta_consensus
ggaaaaagtacaccgaagttctctcaatttgtcatcagtataaaaaacatcctcgaacca
caaaaccagatatacggggtcccttaactgtataaaacaggtcacctgaggtcccaggac
agtattgacgccagatttgtccaccatggcgctggttttgtccaccatggcgctttcacc
acggtcttcggtgctgagtcaacgcctaaataccctcttctctctcccccctctctctcc
cccctccagcctccagggcgcaaccaacgcatcgcagcgccgtgacgggtcacgtagctg
gacggtcgccaccagcgtgacacaggcgttggagccgtgtgactccaactactcgtcggg
tgacactagcgtgtcgaacacggtgatggtgtcacccgcggccagcgccacctcgaacgg
cacgtcctcatcggccatcttcgcctagatcatgagtgcgtccacacccatagcctcaag
cttctatggggagaagccaatcacctcctccagcgtctctgggttgtccgccgcagtggt
gacgcgctcgctccggccatcggacacggcggcgccgagcttcgccactttgtccgcgtc
tgggcaagagggttggtagtggttaggttttcatggaacgaccgcctccccacgccggcg
gcggcggccgccgccggcgtcctccgctgtcgcggcgccgccctcctcctttcccgcctc
ctcctccgcgcccccgctccactccacttcgccggccgctgtgcgctcgcaagccgcctc
cgccgatcgtcgctcagccccactcaccgccgcccgtcccttgctactcactcgtggcaa
agagaagagaaaaaagaaaggggaaagagagagggcgacgtggacacctgtcatgtgggg
cccacgtgggtgccacgctggctcagccgccacgtagagcaaaaccagggtcaaaaccac
cgaaggacctcgggtgaccggttttatatagttaagggaccccacatatctggttttgcg
gtttgaggacgttttttatcccgatgacaagtttagggaccttcagtgtactttttc
>group_1043.fasta_consensus
ggaaaaagtacaccgaaggtccctgaacttgtcatcgaggtaaaaaacgtcctcaaaccg
caaaaccaaatattcggcgttccttaactaatcaaaaccggtcacaataggtccttcggt
ggttttgaacccagttttatccgacgtagtggttgagtcagcgtgggatccacgtgggcg
ccacatgtcaggatgccacctcatttctctctttcccctcttctctcgcaggccgattag
caacgggcggggctgagcggcgcccgacagaggtggcgtgcgagcgcgcggcggctggcg
gagcagagcgacagcgggcgagtgcgtgacggagggcgaagccgccgtacttccccactg
cagctgccgtcatcgggaggaggagccgccctcgaccacgcgaggacgcagccgagacta
atcgacaagacaatgatggacgctccgccgagcaagcgcacttgcatcaccgccggcagc
agcggcggcaacgacgatgaggccgatgccgatcggctaagctagctaccactgtcggcg
gcggcgaaaacaagatggcggtgcagtgggacaagctcgagtccatcgcctacccgctgc
tgctcacccaccgcaccaggacactcgagaggttctggatgtccgtcaacgtcgcccgcg
ggatggacatgggatgccctccgccacgtcgtccggtgggtgcactgcggtgtccagtgc
ttctccgcgccggtggaggtggaggtggtggcctagctcactgctttgtcggcgcccggc
ggctcgtcgacctagacctccccgctgcctccaccggtgactgctactactaccgcctcc
ggaggctgcacctcaccggcgtctcgctcggaggccgcttcgtcgagcaagtccggttgc
gacttccggtctggaggacctgcggctcagccattgcgccacgagcttcgccgatatcgc
gtcgcggacgttgacgaggctggtcatccacggcaatgccggccgcggcagcggaagcag
tggggagctagcgtcacggctccccgactctcctccctgtgcctcctctctcactggcct
ccaccgtgcctccgtcgtaggcctcggagccaccgtgctttcctgctgcagccgccgccc
gccaccgcccgcggccatcgcagctccgccctcctcctctcccgcgatagagaagactga
gagagaggaagggagtgaagagaggaaagagagatgaggtggcatcctgacatgtggggc
ccacgtgggtcccacactgactcagccgccacgtcgaacaaaaccagggtcaaaacagtc
gaaggacctattgtgactagttttgattagttaagtgatgccggatatctggttttgcag
tttgaggacatttttgtaactctatgataagttcagggaccttcggtgtactttttcc
>group_1044.fasta_consensus
ggaaaaagtacaccgcaggtccctcaacttgtcatcgagttacagaatcatcccctaacc
acaaaaccagatatatagcatccctcaacttataaaaccattcattttaggtccctcggt
ggttttaaacctggttttgtcctatgtggcggctgagtcagcgtgggacccacgtgagtc
ccacatgttagcgtcgctacgtcatcaccctctctcttcccctcctttctctctctctca
ctcttttcttttcttctcggctgaggcggaggccgccgggggagaggaggaggcggcagg
cgacgaggcggcagcaacgccggagaaggcgagggcggaggccggtcgcgaatggcgtcg
acgacgctacgtcgccgccggcggcgaagcggccccgcgcgggcgggcgccgcggcgttg
ggtgcggaggcggaggtggggccgggcaccacgacggtgggcacggaggtggaggcgggg
ctaccgggcgcccgcagcggtggacttggcggactcggagccccgtggaggtggaggccc
ccgcctcccttctcaagcggcggcgacggcaacgacatgggaggcggcggtgacaacgat
gtagagataccgctctgctcccctgatcaccacgacacagtcgcccgtgcgcacgtagca
cgacgagccggcgctgtggaggctcgactcgagtactcgacgcgcagaaggctggccaat
gtcgccgccggcgaggccgtggcacgcatcctccacgccttcctcggcaccaagggagat
ggtccagtgccctgatggcgaagccaccattagtaaccacctgctaacctcctctcctgt
cttccctgtttggcttacttcctgttgttgggtgggttgcttccaggggatctggagttc
tggacatttcaacggtatgctttgaagcttagtgcctttccttagatcaacatgcttgtt
tgattcttgatttcactggaatgttctgtacgaggtgcaagtgtagcccgtcgtttctgc
agttgggttaattgctgcactagtgagggaatgtgcaccctaaagattaaagatctgttt
gatggatcagttcttgtcatacatgtgtcgatttgggggtctgggtttatggttttagca
gttgatcgtggggttatgcatgtatgttacttatctgaatcagtcccctgaccaccacgc
cacggtcgcccgtgcgcacgtagcatgacgagccggcgctccggcagcggaggcgacggt
gggggtggagtcggcgacgagcacggctgtgagggatggcttggcggagagctggagccg
ctgattcatctatctctcctgccctcctctcacccacctccggcgggagcacgagcgcgc
cgccttcctcgtagtcggcgttcgcgtcggcctcggcctcggcctcggcaatgctctcgg
gattcgagtgtgacgaggcagacaagtacagtggcgttggcaccaggatggtggtctcca
tcacagccggcacgccgagatgacgagcacagggggctccgggcgcggcgacacggacgc
ggactaccgaaagagagagagagaggaggaagggagagaagaggtgaaagaggagatgat
gacgtggtcaccttgacgtgtggggcccacgtgggtcccgtgctgactcatctaccacgt
cagataaaactggagtcaaaaccgccgaggatgcttgcactggttttgtaagttggggat
gcgttgtatccggttttgcggttagggatgattttgtaactcgagaagaagttgagggac
cttcggtgtacttttttc
>group_1045.fasta_consensus
ggaaaaagtacacccaaggtccctcaacttgttatcgagatacaaaatcatcctcaaacc
gcaaaaccagatatcccgcgtctcttaactaataaaaaccgatcacaaaagatccgtcaa
cggttttgactccggtttcagtctacgtgacggctgagtcagtgtgggacccacgtggtc
cccacatgtcagcgtaatccacgtcatcaccctcctctttctcctcttctctctttctgg
gcgaggcaaagcggcgggaggccagcaagcgaggcgggagagaggagggtggcgctcggt
ggccggtgacgcgacggtggccggcgcccggaggcggtagctgcagctgggaaacacggc
gacgagggagaaggggagcacggcggcagcctcgattcgttccgactccctccaatagcc
ccttttcctttgcctccaaatccaaccccccgtctccctcttctccggcgcggcggcgac
gatgacgacaccagaggtgccgacgctccctcgtctcaccaaaaggtaacccccagccat
ccctctcttcctccctcctgctttcgttttgaatgaaaaaacacgatcggtctgcaagcc
atggcgaacctgggcagcggcgccgaagcgcacgcgcgtcttctcgctcaccgactacgt
ccttgtttaaggtggaaaataacgtctacgaggtcggtgccgcgccgcacaccgcgtgtc
cgccgttgcgatacgctggagcgacctcctccgattttcctgcagataagaagcaataga
tagagataaacttgatttgttagttcgttttgttgctgtgccatagtccggtgacaataa
tttaacttgttcctatgttgccgggtttggaactgccttttcctccgcacgcatgaccag
cagaagtcgttcagataaatcaaaaccccagcttatctctttaatttgatcgataagcaa
gcttatttagctgataaatcaaaaccgtggatatgcataatacgtcgtgatcgtgtcatt
cacggatatgggctaagtctaggagcatgcgccttcgcgcttgcggcctcagcaacggca
ggcgagagcagtggcggcagagcgtcgccagtcgctagtcaccaccgtcgtgtcgcctgt
cgccggccaccgacgccctcgtcctctcccacctctccccgccgaaggcagtagccgccg
ccgaaggcagtagccgccgccgtcctccctagttgactagtgcctacccagacgagaaga
gtgagagagagaggagaaaaggagaggaggggagagggtatgacgtggccagctgacatg
tggggcccatgtgggtcccatgctgactcagctatcacgtcggacaaaaccgggttgaaa
accaccaagggacctcgggtgaccggttttatatagttgagggatcccgcatatctagtt
ttacggttcgtatcccgatgacaagttgagggaccttagg
>group_1046.fasta_consensus
ggaataagttcacttaggtccctcagcttgttgccaagtctggaattcgtccctgacccg
cagtaatatgacgtgttcctcaattttcaaaaccagtgcaaataaggttgcaagacggtt
ttggatggtagttttggttgacatggagcctatgtgacattgacgtggtacttaaagtct
tttcaaaaccatgggacccacccgtcagtgagtgtccaattaaaataaaataattacagt
ggatctcaccttttttttctctcttttctccgctctctccatcttttctctccctctcat
tcgtggtgaccgactagggcgggccaatcttcttccagaacaggttgagcaacatcaaga
atgtagagaggacggcaacctgtggccgaccgccaggtaccgggaatgagaagaagcaag
aaaggagaaaagtaggagagagaaaaaaagaaggaatgaaaaataagggggaccactgta
attttttattttaattggaactcactaacaggtgggtcccaccgtttttaaaatacttta
agtgccacgtaggcgtcacgtcagccaaaaccaccatctaaaccgtccagagaccttatt
tgaattggttttgaaggttgaggggcatgttatatcttgttactttaattcagggatgaa
tttagactcgtcgacaaattgagggacctaaagtaaacttt
>group_1047.fasta_consensus
ggaaaatgtacatcgaaggtccctcaacttgtcatcaagttacaaaatcgtctcccaacc
gcaaaaccagatatatgatatccctcaacttacaaaaaccattcatttgaggtcattcgg
tgggttttacctcggttttgtccgacatggcggctgtgtcagcgtaagacccacgcgtcc
agggccagacctagaggggggcgagcggtgcagccgctctgggcccccaaaatctcatgg
cccccagcccccctcccacctctcctgtacccaggcgtgaggcctggcccaagaacagaa
ggcaaagcatccatgcggaaggcgaagcggcaaacgcgtgaatcgcgatcagaaacagaa
gagaaagaaagaaacgcgtgaatgcgtgattgccgccgcactcgtcacagtgtcgcacct
ctcagggaatgttcattgatagagacgagtatgatctcttaaacaataaaagattattta
gagacgtgtctttccaatagttgagacgacaaaggctctaatcattaactcaaaaaatat
tccttttgttaatattctttccatttctttatcctcatgcaaccatatttccatattata
gtgattttttttgcggggtccatattatagtgattaatagtcgttgttaagcataacaac
gatgttttgtctctactctttctctttctaccatgttaacaagtattcctaattagtaat
gctaagagaccattattgacaaccattgtacatgccctcagccctcagccgtcacccgtc
gcgccaggccgccagttgccgcaccagcagcccgctctgctgctgctcccgtcgtgccgc
cgcggcgccacctgctgtgcctaacgcccgtcggccgtcgcggcgtcgcggtggcgccag
tggctgggcatgtacggcgtaaggcgatgtattaacaggccagagcgagtcgtcggctag
attcgtggtacggcgcttgacgtaatccccagggaggcagggagccctgcgaacagaaca
actaacaagcaggtagtcaactagtcactcatcactcattctgtgtattatcaagttagc
taacttgttgccttgtttgattgaatgatggcttctgtttgatccatcgaaatatcgaat
cgtcctcatctctccttcgtcgaatgtatatgcagcgtgaattatttctgaagtgtgaac
acgccgcagcccctgcttttaaacgcttgcgatcaaccaattggtaagattttaaattta
gatttgtaattttatagtgtaatttttatgagttaagccactataataatattgtttttt
tcaattattaggccatgtcatcgaggaatttttggatgaaattgatattggtacccttat
caatgacttcgttagaagaaattttttaggtaacataaacaatgtcctattgattattat
tatatagtagtaatgttaaaaactcctacgtttagtttcacaccgggccctgaaaactca
ggaccggccctgcacgcgtcggcctcttcttcccttctccctctccacctctcttcctct
ctctcctcccctctccatgggcggcgaccggcgaggaagaagctgagcgtggcaggccgc
cggatggggaggaggtcagcggggcgaggcggcagaggaggaggtctggcggtggcgacg
ggggagaaggggactccccacgccagctacaactccagccagcggaagaaccgcgagttg
cgccgcttcatggccctccccatgccaacgccgccacagcaagccaccaccgccagacgc
cccgagctcctgtgagctcaccggcgacggcgactgccagcggagagaggtaggagcggc
aggagtgaaggaggcccacgggtggtgaggtgacgctgccctcaccaacgacatgtatag
tgtgatttcggagagcgagatgggtgcgggcggatgatggtggcgagagagagatggatg
gatgtggcggcaatgacgacgacgatgatgacaacatgctgatggatgcgacgctccgtg
tcgggcttgtggcacctaggtggcgacttggatggaaacggcgctccacgtcgaactcaa
ggcagagagggaggggagtggaggggaagagcagtgacgacggctgcatcccttcacaca
gcggcgatagagcgaagggtttggaagctgggggaactcgacaactcgacttaggctgag
gcagaggtggcagaacgaagaggatatggacggggcggcggcgagtctctatggcagcca
tcgtgttcctcagtcctcccatggctagcatggctccgacccctctctttgcgacgccgg
tcaagctttgtgccgccgacgtatagctcctccctcgccggtcgagcccgtcgcaccgtg
gagaggagaggagagaggaagagaggtgaagagaggaggggaagaagaggctgatgtgta
gagcccacgtgggttccacactgagtcagctgtcacataggacaaaaccgaagtcaaaac
caccgagggacctagtttgcactggttttgtaagttgagggatacattgtatccggtttt
acggtttaaggacgattttgcaactcggttggacaagttgagggatcttcggtgtacttt
ttcc
>group_1048.fasta_consensus
ggaaaaagtacaccgaaggtcaatcaactagttatcgaattacaaaatcgtcccccaacc
acaaaaccagatacaacgcatcccctaacttacaaaaccattgcaaactaggtcccttgg
cggttttgactccggtttggaccgacgtggcagctgactcagtgtgccccatgggtccca
catgccagcctctacttcccctcctctctccgcctctcttcctatctcctcccctttcca
tgtcagcctctctttcccctcatctctcttcctcctctctctctcactcatctccctggg
caggtaggccggcggtggggaggaggtcgccaggacgaggaggtccgacggctcgcggcg
atgcggcggcggcgacacgggagaaggggagggaggcgatggcgggagcacgggggagat
caaagaggacaagctcaagcatggcggcgggcggagtggggcgacggcaaggcggagcgg
agtggggcggtggccgacgacgacgatggcggcccgcgcgcgcaattcctcccccgccgc
tcgccggcccgcacgcgaggaactcaccaggagatgatcggcggtgaggctcggccggat
gcagcttgagcagttcctccactgccagcgctgcctagttcctcccccgccggctcccaa
ctcctccaccgctgcctagttcttctgcgccggtgccgcccagctcctcccccgccggcg
ccgtccagttcctcccctgccaccggcgccgcccagctcctccacgccagccgtccgccg
cgcccacagtactcgtcgcccttggaaagggggagagaggaagagaggtgtagaggtgag
gggaagtagagtctgacatgtgggacccacatgggtcccatgctgagtcggctgccacgt
cggtcaaaaccggagtcaaaaccgttgagggacctagtttgcactggttttgtaagttag
gggatgcattgtatccggttttactgttgagggacgatgttgtaattcgatgacaagttg
ggggaccttcggtgtgtactttttcc
>group_1049.fasta_consensus
ggaaaaagtacactagaggtccctgaacttgtcaccgagatacgaaaacatccttgaacc
gtaataccagacatcctaggtcccctaactttacaaaaccggacaccggaggtccctcgg
cggttttcaacccggttttgttcgacgtggcggctgagtcagcatgggacccacgtgggc
cccacatgtcagccggccacgttagcctctctcttccccctttctctttctctatttctc
tttccttcctctcgctctttgctcgcactcgcagggacgacgccgcggaggcggccggga
gggagcagcggggcacgctgtcgatgcggcggcgaaggaggaggaggacgccggcggtga
aaggcggtggctggcccggagctcggcggggcgaggcaggagaggcggccctatccatga
tggggagcatggcggcggtggcggccccatccccttggaggcgccgccgccgatgaggcc
gagcgtcgtatccctgcccggagccgccgacgacgacgaggccgagcgctgccactcccc
atccgcggcggcggcccgtgggaggaggacaaggcggcgcggtgatgcgggagcaggagg
cggcatctcccctgccggccgagcaccgccactccccatacgctctccccttgccggccg
ccgcgcgcctcctactgtcccgcggccgccgttgttcttctccccagcttactcccgcct
cgccgctgctcttctggtgaccaccgccttccaatccctccaccgccgccgccatctacg
ctcgcttcctcacgtgcctccccgccgccgccgatcctgatgccttctccttctcgcgcg
ccttccacgagctcgccgccgccaccgccaacttctcctcctcccaccgcggcgagttct
tccttgtcgttccgctgctccctccgcggccactccgccgcggtgttccgccgcccgctc
cgccgcgaccaggcgcacatcaccgcccaccttgccgtcctcggccactgccaccacgag
ctcctccccgacgcgtcgctgccacctccgatttgggtttccgccgatttgactcacggc
agcctcagcccagagcgaagagggcgggggaggccgccgccgccgccgctgccaccttgc
tcccccgccaacagagacaagagtgagagggagaggaggaggaagggagagaagaggggg
gagagggatgaggctgacgtgcccggctgacatgtggggcccacatgggtcccacgctga
ctcagccgtcacgtcggataaaaccgagttaaaaaccgccgagggacctcaggtgtccgg
ttttgtaaagttaggggacctcgggtgtctggtattacggttcaaggacgtttttttttt
atctcggtgacaagttcagggacctccagtgtactttttcc
>group_105.fasta_consensus
caccacaggcgcctcgctgtcgacgggtacgtcgcctaccactgaaagaataattagccg
taaatgcgagcacccgtgtcaaatctaggatttgaacccgggtgggctggttccaccaca
aggaacctaaccagttgagctatgctcacttcgcat
>group_1050.fasta_consensus
ggaaaaagtataccgaatgtccctcaacttttcatcgagttacaaaatcgtcccccaacc
gcaaaacctgatacatgacatccttcaacttataatatcgttaactttaggtctttcggt
tgttttgaccccggttttatccgatgtggcggctaagtcagcgtgggacccacatgtcag
gatgccacatcatcacccacaccgtctgtcaagagcgcggcggaagggacatgccatcac
catggtcatcggagaggatgtgggagtggcagaacctggccatagccatggtccgcacct
tgcacccgccgaagctgcatttcttccgcctcggcaccatcgcggacaccggcctgacca
ccttggacgcggagggcagcagcggcagctgctctgcctcgagcaggcttcgcccatgcc
acgcccgcagctccacccgagcgtccaatagaaccgccagtacacatcaacgagatgctt
ggcgcggcacctccgccaacacagcacccctcccaggtgagcgcctccgcggtggcctcc
atctccggcgagggagggtcatgggggatgatagggtttcggagcggtggcgcctccgct
gtcgccgccgctaccgcggcgaagggatcgatagggttcgggtgggacagaggagacgac
ggcccgcgggaggaggacatggcgccgcagaggtgggatttgtaccggcgggcgccatca
ccgcatcgccggcagtcggacctcctctctcgcctcgtcccggtgacctcctcctcacct
gccggccgccctgcccagaggagaaaagtgagagggggagaggaggaggaagggaaagga
ggggaaagtggcatcctgacatgtagggctcacgtgggtatcacgttgactcagccgcta
cgtcggactaaaccagggtcaaaaccaccggagaacctaaagtgaacggtttttgtaagt
tgagggattttatatatctggttttgtggttgggggacgattttgtaactcgatgataag
ttaagggacctttcgtgtactttttcc
>group_1051.fasta_consensus
ggaaaaagtacatctgacgtccctcatttgtcaccgagatacaaaatcgtccctcaaccc
aaaaaccagttatacaggatcccttaacttacaataccggttcactttaggtccttaggt
ggtattgaacctagttttgtctagtgtggcagattagtcagcgtgggacccacatgccag
tatgacacgtcaccatcctctcctttctcctgtctctttcgtgctcctcttctcactcgc
gcctaacaacgtgaggcgcggcaaggcaacggtggtcgcggctccagcgatgaagggcgg
tggccgggtggggcttggagaagtggccctcaagtgcaaacgagcgacggcaggaagagc
agcggttgggctctcagcgtggaggcggtggaactttggatttggggatttggggcggcg
gtggtggccagatttggggaaaacaatggtggtggtcattgggcgccggcgaggagtgaa
atggggtcatggagagacaaggagcttggtggtgatggcagcttggtcgattgaacactg
aagatgcactagtagagatcagcacatctatgacaatctacttttgtcatggaagatgtg
ataatcgtcgtaaagtaacatctatgatgaacttatgacgaaataggattcgtcgtagaa
ctcgcgtcacataagtttatctatgactaaacggtagatttcgtcatagaaatgcttcta
tccatgataaaggtgctcgtcacagaattgctttccagctggctagtgacaagcatcgtc
caagccacgtggctgccatacgtggaatccacattggatgtgacatggcagatgacggcg
gttgatgtagagcatggtggcagcgacatggagtgcgcgcgcgtgctggctttatagccg
tggtggaagggaggatgagcgtaccgtcgaaccacgggctatcgggggcaccatggctgc
gcgtgggcaaggcgggccgacgggggagttcagccgtaggagtagtggcaacttcttgcg
actgcacaatggagagctaggtccgcacggtggtggaggccatccactcatctcgcgcgc
aggctgtcatctacctcgccggcagcgcctcccaggtaacaccattcgtcgctgccccca
cttccatgtcgtcgagcggtgattcgccagcagattcgatgatggcgcatggggagaaat
gccagcaagtcggtgcggctgccacgccttctcctccatcagcacactgaacctcttccc
accaccctgctgctccgccgccgggttccctatcgacggccgcgcctccttcctcgacgt
cggctgcgcgttgatgtagtccgcctgtcccgaccaccccagcagcgacgcccaccactt
ctcgcctccgccacagctcccatcggcgcagaacctcgccgtgtggcagccgacatggac
accgcggcgcatggccaagccaccggcggcggtctcactgataaagccgtccccgatgct
agaggaggtgggatttatggtgggggcgccccgtcggcctgctctgcccacctgctccgc
cgctgccgcactgcccaccgccgccactccgtcctgtcgcccatttgcaggggagagaga
ggatagagaggagggagaagaagaggatgagggttcactgacatgtggggcttgagctaa
ctcagctgccacgtcagacaaaaccggggtcaaaaccacctgaggaccaaaagtgaaccg
gttttctaagttaagggatgatgtatatctggttttatggttgggggacgattttgtaat
ccgatgacaagatgagggaccttgtatgtactttttcc
>group_1052.fasta_consensus
ggaaaaagtacactcaaggtccctcaacttgtcatcgagatacaaaatcatcccccaatc
acaaaaccagataccgtgcgtccctcaactaacaaaaccgttcgctttagatcctcggtg
gccttgatcccggttatatctaacgtggcggcgaagtcagcatgggacccacgtgggtcc
cacatgtcaggctatccatgttagcctcctctctcttccccatcctctcccttcctcgtc
tctctctcacttttctcctcttgtccgacggagcaagcgagccgttgctcggcgacgacg
acgcgggagaaggggagtgcgttaccgatgcagtgggcacggcaggcccggcgggggagg
agcgcggcggtggctcctggaaaacgcggcctcgagctcacgcccacgcgcttcaaccgt
gccggtcccagaaggctgtcgtctccgatgatggcgacggcggcgacgatggagacgcgc
taccgccgccgacaacgacggagccgctccgacgagctaccatcgacagcaacgacggag
ccgcgcccgcgcgctcctgattcctaaaggcggtgcctgcttccgcgcttcgtcgcccat
cacctgattccagaaccgatggctgcggtgacggcagccgtgcagcagctggccgcggac
ggtgaaggtgacggcgcaggcgcccacgccacgggcccgcgcgtagccgtcggcggcgta
gctagccagcgttgagctcgttgcagcagccgacgatgtagaggccgggctcggtgaaat
gaggtggttgagaagcgtgaggttcaagtccccgggcacggcgaagacgtcgctgatgcc
cacctgcagtcctgcacgaggcggtgcgccaggtggcggccgagtgtggtgtcgccggag
gcagcggacggcaccaccgcctccttgggagatcctcctccgccggtggtctccattgtc
cttgttaattcgatcgatcgatcgatcttaattactccgcatgcgggcgtatatttatgc
atgatgaagagatgatgtgcgtggtggctgttgtaaatatgtggttgtcgatcgatctta
attactttgcatgctggatttttcgccgccgctgtcctcatccgctcgcgccgctccttc
gatggtgcccgcgatgacggtaccggctccaggaggttgtcgccgacggcggcggcggca
atgacgacgaagacgcaccgacgcgctacatccgccgtcgccgctgacgaagccgctcct
gggcagacgtgctaccgccaccgccgcagccgccgacgcgcggacgcgctacccccgctg
ctgccgacgcgctacagtcgtcgctgccgacggagccgctcctgggcagacgcgctaccg
ccgccgccgtcgacagagccgacgactcgtctgggtgtgtaggagagaggaagagaggag
gaagggagaggaggctgatatagatagtctgacatgtggggcccacatgggtcctacgct
gactcagctgccacgtcagataaaaccgggatcaaaaccacccccgagggatctaattcg
ttttgcggacgattttgtatttcgttgacaagttgagggaccttgggtgcactttttcc
>group_1053.fasta_consensus
aaaaagtacaccgaaggtccctcaacttgtcaccgagttacaaaatcgtcccccaaccat
aaaaccgatacaacacatcccctaacttgttttgacccggttttgtctcacgtgacggct
gagtcagcgtgagacccacgtggaccccacatggcagggtgtccctgtcagctcctgctc
tctttcctctcttctctttttttttttctcttctcctttcctccctctcgctctctgctc
tcgcacaggcgacggcgcgcgcggccggcgacggcggctcccgggtggcggcgcgcgggt
tcagggcggcgcgcggctacggccatcatcacatctcgacgacgccgccatcagtcgctg
ccatcggcgatggcggcacgctgcagtgggccatccaaaacttcatccgcgccagtgact
acatcacgctgttgcacgtctgcccgccagcgaggttgcgcagcctacgcctcggcggct
tccagctcgccctcgccttcagggagctctgcaacggcatcgcggaggtaaacccatcaa
tcaatggtggtagttggctcaactcaaaacaaagaaagaagcaaatcatctttttaattg
tgaaatggtatgcaggcgaaggtggagatagtggttagggaggggaaggtcggggagacg
gtggtggtgacggtgaaccagctcgccgccaccacgctcgtcgtcggtctccacgacaag
attcctcaactgaactgaactatactgtaccgaagctggtcctccaccacgccgtcgtct
ggcctccgcattctgcaggccaacaaccccggcctcgtgcaccggcatggagggccctag
gggcggcgagatcgacgatggccgctgcccacgacgaggtccccttggaggcggtggtgg
tcgattccattttttcccacatccaggcaggtggcgcggcggaggtggcggcgggatccg
ccgggaggtcgcggaggtgggacgccgcggacgaatggagcggcggcgcggcgggcgacc
aggacgatggccactgcgccacggcgggatccagcggggacgagggggacgacgacaccg
acgaggaagagaggatcccgtcgggaggagcgggcgctcgcgcccaactcctcgcccact
gtcgttgcctcccatctcttcccccggcggcagccgcccgcgcccagctattcccccttt
ggccaccgcccgtgcccagctcctcggtcgttgtcgccgacgcccatctcttcccccgcc
gcccatgcgcgcgcggctgtgctcaattgaccaagccttcctccctcggcggccgccgac
acgcccgcctcaccggccatcccccgccagccgccggtgcgcggcactcctcccctgtcg
ctgtgagtgagagagagagaggagaataaaaagagagagagagaggaggggaaagagata
gagggcgctgacgtggcatcctgacacgtggggctcacgtgggtcccatgctgactcagc
catcacatcggataaatgagtgaacggttttgtaagttgatagatgttatatatctgatt
ttgtggttgggggatgattttgtaattcgatgacaggttgagggaccttgggtgtacttt
ttcc
>group_1054.fasta_consensus
ggaaaaagtacaccgaaggtccctcaacttgtcatcgggataaaaaagcgtcctcgaacc
gcaaaaccagatatatggggtcccttaactatacaaaaccgatcacccgagatccttcgg
tggttttgactccagttttggtctacggggcggctgagtcagcgtgggacccacgtgggt
cccacatgtcaggtgtccacgtcatctctctttcctctcttctctttcccttcctcccct
ctctgctctctctctctcgcaggcagggccgatggtgaacgggttgagcagcggcactgc
aacggcggcggtggccgcgcacacagccatggacgacgttgaagtggtgagcgtacttat
cggccagtactacaacgggctggtgctagagctcgtggtacaccgctctcgcccgccaac
gccgcctctccgcagcaccagcaccagccagtcatagtactagccgataagtgcactcac
cacttcaacgccgtccatggctgtgtgtgcctggtgcttcggctcatggacttcgccggc
gttggtcttcacgacggcggcgtcgggtgtctccccgcgtgagcggtcgacgaggcgcgt
ggcctcggcgaggtcgtcgcgggcgatgaggcggcagagcctggcattgggggacgacgc
aatgggggcctcgggcctcgtggcggcagcggcgaggtaggcgtggtgtgcgcggcggca
gtcgctgtcgccgccgaccaccgtcgcagtgccgctgctcaacctgctcaccatcggccc
tgcccgagagagagagatagaggggaggaagggaaagataagagagtaaagagagatgat
gtggacacctgacatgtgggacccacgtgggtcccacgctgactcagccgccatgtagac
caaaaccggagtcaaaaccaccgaaggacctcgggtgaccggttttatatatttaaggga
ccccgtatatctggttttgcggttcaaggacgttttttatcccgatgacaagttgaggga
ccttcggtgtactttttc
>group_1055.fasta_consensus
ggaaaaagtacaccgaaggtccctcaatttgttatcgggatataaaaacgtcctcgaacc
gcaaaactagatatacggtgtcccttaactatacaaaaccggtcacccgaggtccttcgg
tagtttcgaccccggttttagtctacgtggcggctgagtcaacgtgggacccacgtgggc
cccacatgtcagactggtcatgtcatctctctctttcccatcttctctccctttctcctc
tccaacactttcttgtcagggactctcagcaggccgacggtcgaccgacaggtgcggagg
aggccggtggggcgagtcgggagaggaggtccggttgcctgcgatggccggtgctgtggc
ggctgctccgaccgagggtgcaaaggaagaaggcggtgcttttgcgagctcaccggcatg
gactctggcggcggtgaggtgagcgaggatacgtggggtggtgagggcagagccgcgggt
ggagaggcaatggaggcggcgggcggcggtcaacgtcgacatctggaggtggaggcgcgt
cgtgccgctcctggatctcgaccaccatgccaagcacctcctcgcgagccatatggattg
catgctgcaagagtgatggtgtccagggacgtgcacctctccgcctcctccttcgtgcgg
ctctacctcccgccgcccgctgccggagacaagaggctccccgtggtggtctacttccat
ggcggggggttcgtgatcgggtcggctgcgtcgcccggatatcgccgctgcctcaacgac
cttgccgccgcctgccctgccgtcaccgtctccgttgctaccgcctcaccctggagcacc
cgctcccggccgcgtacgaggactccaccgcagcactcgcctgggtgctctccgtcgccg
acccgtggctcgctgcgcacggccccctctcccgtgtcttcctcgcgggcgacagcgcca
gcgacaacatctaccatcaccttgtcatgtgccacggcctgaccagccaacacctctcgt
gccgcctaaagggcatcgtgatgatccacccgtggttctggggcaaggagcccatcggcg
gcaaggcggcgacatggggagcagaaggggctatgggagttcgtgtgccccgacgcggcg
gacggcgcggatgacccccagatgaacccgaccgcggcgggggcgccgggtctggagaac
ctggtatgcgagaaggtgatggtgtgcgtggccgaggggaacacgctacggtggcgcggc
cgcgcgtacgcggtggcggtgacatcagcttcgcgctggtcacggcgaacgagcgagcgg
cggccggcgaaggcggcgtgcgagcgcgcggagcagcggtggtggcaggcgggcgagcgc
gcgggcgggtgattagcaaggaacgagaagtaaaaaaataagagaaaaaagaaaggggaa
agagagaggtgacgtggacacctgaaatgtggggcccacgtgggtcccacactgcctccg
ccgccacgtagaccaaaactagggtcaaaaccgccgaaggacctcgggtgaccggttttg
tatagttaagggacctcgcatatcaggttttgcggttcgaggacgttttttatcccgatg
ataagttgagggaccttcggtgtactttttcc
>group_1056.fasta_consensus
aaaagtacaccgaaggtccctcagtcatcgagatataagatcatcccccaaccacaaaac
caaccagatatgtaacatccctcaacttacaaaaccgtttactttaggtcctttggtggt
tttgacccgattttatccgacgtggcggctgaatcagcgtgggatccacgtgggccccac
atgtcagacatccacgtcagctctctttttccctcttctctcccttcctcatctctctct
ctctcactcttctctctgggcatggcgtgcgacgggtggggaggagatcggcgggagagg
agaactggcggccggcgacgcggcggcagcggcgaccgcaggtccatcgcgggagcgccg
ccggccgagtcctggccgtggcgctcgcccttgccggccgcgtcccggcgcccgtacgtg
ccgctcgccctcgccgcccgagtccaccgaggtctcctccctacgcgccagcgtacacga
ggtccacctgcacgccgtggaacctcgtcttgatcactggcacgtgcgcgccgggcacgg
gctggaggctggagctcggcgacagccgccgtctccgccagcgcggcggcaagcgcgccg
aagaagtcgcggtcgacgtaggatgggccgacgacgagcacatcgatgtcggagccgcgg
ctgtggacgccgaggtggtaggagccgaaggagagcaccagggcggtggcctggtcggcc
atgccgtcggggagcaccgggccgccgtctcctcggcgctctcatacaggccctcctcgc
ggaggagactctccagtcgtgccgtgctctccaggtcggccggcgtcgggcgcctctctc
gccttgccccaccggtcgcctcgccctccggcactgtagcatggtgatgatgtgtcgtcc
tccggttggtcggccacgttgccacaacatataaagaattagcttaattagcatacatct
gctagcttgttgccgtggtgctcaacagcatcggctcactgtcctagccgagcaagttaa
acactagctgcgccttgacaatgacaagcagcggcggtagcgaatcgaccggttggagca
gtatctgatgcgccatgcgtgatgtttggggatgtcgacagtggctccggcgttcttcgg
cgcgctccagcagggtggcatcacgacggccttctccggccttctatagcgtaaaacacg
ccgtagcttaattcattcgcatctccttgttttgccactgcagtgccactccgtcgatca
gcaacctgagcgcagccgtattgccagaagagcgcggccacgacaatggcgccgcacggc
cctcctctccgccgcgctcgttccccgtcagccgccggccacgccggccctcctccccgc
cgcgtcgaaggagacggagtggagctccacggagtcgtccgcggcgtcggggctcgactt
cgaggacaccgccctcaccctccgccttccgtgctccctcgccgccgccgtccccgaccc
gaccgcaagcgctcctcctccaaagccgacacggccgacaactcctcccccctcgccgcc
tccggctacgaccatcggcttccccactgcggctgccgccgccaccgccgacagggcgat
gccgacgccggcctccccgcgcctccgccgtgcttccccactacggccgctgccgccgtc
aacgtcgcggcgccgccctcctcctctccccctcgcccggctagcttgcaaattagtgag
agagagatgagtaagggagagaagaggggaaagagaagaaagagagaggaggctgacgtg
gattaccctaacatgtggggtctacgtggttccacgctgactcagcagccatgtaggata
aaactggagtcaaaaccgccgaacgaccttttgtgaccggttttaattagttaagagacg
cgggatatctggttttgtggtttaaggactattttgtatctcgatgataagttgagggat
cttgggtgtactttttcc
>group_1057.fasta_consensus
ggaaaaagtacactcaaggtccctcaacttatcatcgagatacaaaatcgtcccccaata
gcaaaaccagataccaggtgtccctcagctagcaaaactgttttcttttggtccttcgat
agttttgaccctggttttgtccgtcgtggtggctgagtcagcgtgagacccacgtgggcc
ccacatgtcatactaatccatgacatcaccctctttctctcccttcctcctctctatcac
tcttctcctctccgggacttggggcaggcttgtcgacgggtcacgccacgcacgacggcg
tcgagcccaggggcggaccagcgcgaggcgacaagcttgacctcggtgacggccacgagg
tcgaccatggccaggaaggaccccggcatggcatcaccgagtgatgcgcttcaagctcca
cgctgcacgcgacaacgcgggagtagagcaggcccagctccaccctcagctcccgtggtt
ccgccgccagccacggccgcagcgccgcctccgcgagcaccatttgtggcggggctaggg
ggctcgtgctcctctctttagtgtcccatggactcgaagcggcggcggaggagaagccgg
aggcgaggcggtgaggagttctggcgacgctaccagcgccatcgagcgcacacgaagagg
gaagaggtggggaggctaaccgactccagcggttgggggccctcctccagcctctgctct
ggatcgatgccgtcctcctcaccacgctccaccggtcgccatactcctcaccagcagctg
cagcgcttcatggaggtgaggtagtcgcggggcaggccgaggtcccagcggaggaagtcg
acgatgtggaggcggtgaggtgggacacgaggtcggagtcggattcgatgacacagtcca
cctccgccgccggaggtcgaacgccgcgtccatgagggacgccactgccgaagcactgcg
aagagcgtgtggtacctgcgcgccactcctccccacgccgcccgcagctccttcccccgc
cgcctgcgcgccgctccttcccctgtcacccgcagctcctccccccgccgctcgcgcgct
actcctctgccacccgcgcgcagctccttccccccacccgcagctcctccccctgctgcc
gccgccttgtgggcaccgtccgtctcgctttcgacgccagcgtcaccgccatcaccgctg
tcgcgtcgccacctcgcactgccgaccttgctgagagagagagagagagagatgaggaag
ggagagaagaagggaaaagagagaggaagctggcgtggccacgctaacatgtggggccca
tgtgggtcccacgctgacttagtcgccacgtcggacaaaaccggggtcaaaaccaccgaa
gaacctaaagtgaacggttttgttagttgagggacgcccgatatcggtggttttttgcga
ttgtgggacgattttgtaactcgatgacaagttgagggaccttcggtgtactttttcc
>group_1058.fasta_consensus
ggaaaaagtacaccgaaggtccctcaacttgtcatcgggttacaaatcatccttcaacca
caaaaccagatacaacgcatcccccaacttacaaaaccagtgcacattgaggcagggccc
gcttatattgctccaggccaagcacgcttaaccctggagttctttgaaaatcggcttccg
gaaaagaagttgcaacgtgtccagtgcaccactcccggtccacaccagccatgcgctatg
taacgtctgctctccagtcaggcctcatctgattaggtaatagactgccctcacaggcca
acacatgccttttctgcacactttgtcctcactcgtgtacacccggaaagaattcctcgg
tcggtcactcatcccaaattgctccaggccaagcacgcttaaccctagagttcttttgaa
atcggcttccagaaaagaagttgcaacttgttgacatgagtattttattaatactattaa
gccctgggccgggatgtcacactaggtcccctagcggttttgactctggttttctccgac
ccggttttctccgacatgacagctaactcagcgtgggacccacacgtcagcctcttcttc
tcctctcctatccacctttcttcctctttcccctcctctctcaccccctctcttctctgt
attatccgcgtcacgaagccggcgggatggagcggggcggcgatgggcggagtggggcga
ccggcgacggcgaggcggagtggcggatgcgcaacgccgagagacccgcaggggtggcca
acgggcgccatggccacaggcgccggcgcgagggacaccggcggcggggggcgcgcggag
gcggcggcgccgtggagggcctcgagctcggtgaagaagcgctaggtcttgccgtcgccg
tggccggcgcggccgtccttggtgctcctcttgtacccccatctccgcgagcttcctgca
cgccacgccatggcagccacaaattaaacttcatctcactgtgctcatttcgtcgtcgct
gcaattaagctgctaccttgttgtcgcgcgccgagcaagcttaattctacgatatatgca
aaatctaaccaaaattgagctcgaattttgaccatgcgcatatggatgactaattaattc
tcggcattaagaggttagctagctagctaacctggagacttcctcctagagggggccctt
gaggacggcttcccgaaaggcgacgtccatctccgaccggatcttgagcagcgccagcgt
ctcctgccgtggccaccggttgcctgccggcgacccgctccggtcgccctcctcgccacc
cagcagcccgttgtgctccagtagctcccgttgagctgctcctttgccgtcgcctactcc
ggcgacgagcggctgctgatcggcgacggcgccccccactccgcctggctgcttcgctcg
cctcctgcaccgccaccggctgcacgcggtcgatgagcacggagaggagcagcgacatgt
tctgcttcaacgtgcggagcgccgggcggatgcgggcgtcggcgacgccgccgacgtaga
gcccgtcgtagaacgagtggtgcgagttgagaagatgaggcggtacgcggcgacctcggc
gacgtgtccgaccgcggagctcgcgatcacgcaggaggagctccccgccggcctcctccc
cacccgccggcggcctgcagagacaagattgagagagagagaggaggaggaagggagaga
agatggtaaataaagggtgatgacgtggcacgctgatatgtggggtccacgtgagtccca
tgctgactcaactgccacgtagattaaaaccaccgaataacctcgggtgatcggttttgt
atagttaagggatcccgcatatttggttttgcggttcgagaatattttttatcccgatga
taagttcagggatcttcggtgcactttttcc
>group_1059.fasta_consensus
ggaaaagtacgcagaagatactcaacttatcatcgggataaaaaacgtccttaaaccata
aaatcagatatatagggtcccttaactatataaaaccggttacccgagatccttcggtgg
ttttgaccccggttttgatctacgtggcagctgagtcagcgtgggacccacgtgggcccc
acatgtcaggtgaccacaccaccccctctctctctctttcccctttctctttcttttttt
ctgtttctctccttccttcctctcgctctctgctctcacactcgtagggcatggggatgc
cgacgctagggcgcccacagtggcgcgcgcgggcagaggatggtgcggccggcgacggcg
gctcctagggcggctcgagcttccccctggcggcacacaagctcagggagggagcatcga
gaaccaatcccgcagcagcctccacctgctcatggtccagcacgacgacgtcctcgccgc
ggatctcctcgccgtgctcgctgtggacctccccgcctagcgccgccacacctctttgtc
atgggccgctacctcggcggcgtcgacgcgtacaccaagctcgccgagagcggcaagctg
ccggtgatggcgaataggttggggggaggggctgatgcaggagctcgctagtggggtccg
gctgctcatggaccccgcatggacaacgccgcggaggtggccaagagggagaagcggggg
cattccgtcgatgcggcggtggaggaggaggaggacgccagccaccacaacgcggcggga
tccggcggggatgagggggacgaggaggagaggatctcgtcgggaggaatgggcgcgagg
cacgccgacgaccaccgggagaagcggggaacaccgacgccgacgaccaccatgcccgtc
gctagggggctgccacctccacaacctccgcctccgccatcgccgcctactggctgccgc
tccctatccgtcgcccgccgcgcgctcgcccgcctgccgccaccgccactccgcgcctcc
actccactccgcttcgtcggctcctgcactcgcacactgcctccgtcggccgccctcgtg
gcgccgcccttcttctctcccgcctcggccccgccagcttgcagagaagtgtgagagaga
gagatgaggaagggagagaagaggcgaaagagggagaggaggctaacgtggataaacctg
acatgtggggggggcacggtaactcaaccgccacgtagaccaaaactggggtcaaatcca
ccaaaggacctcaggtgaccggttttgtatagttaagggacatcgcatatctggttttgc
ggttcgaggatgttttttatcccgatgacaagttgagggacctgcggtgtactttttcc
>group_106.fasta_consensus
gggtgaatagccagttcagtccttcaacttttgctcaggggtcgaattagtccttcatgt
tttataatgtccaaacaagaccctaaagattatcatgcggcttaatatagtccttagacc
cacttaaaacgccacgtggacatgccacgtcattcgtgcatgtaagataacatttaaatg
tccattttaaccttcaattttctatcaaataaagaaaagaaaaacaagaagaagcaatca
taaaacaaagaaaaatgtcaattttttttatctatcaatgctacatatttttgccaatgg
tcaaaagcttttttttgtgtgttttctcaatagtttttctttatttcctatgaaaacata
agggtgtaaaggacatttaaatattgaatttgcatgcatagatgatgtggcatgtacaca
tggcatgtttagagggtctaaggactatattgaatcacacaatgaacttaaggtacttgt
ttggacaatacgaaatgtcagggactaaattgatccttaagcgaaagttcaaggatcatg
ttgggtattcaccc
>group_1060.fasta_consensus
gaaaaaagcacaagaaaggtccctcatcttgtcatcggattacaaaatcattccccaacc
gcaaaacaagtatatgtcatcccttaacttacaaaaccggatcactttggatccttaggc
agttttgatcccggttttatcctacgtggcaactgagttagtgtgggccccatacgtcag
agtgaccacgtcatcatcatctgttttcctcttctctcccttcctcctttctcacccgcg
tggcctcctcggtggtgtcgaacacgccaagccacatgcgcacgctctgctgcgagatgt
ggatctctgccccgtacttcctccacggctgcttcctcaccccgcggaacttcctttctg
gcaccacatccgcacccgctgccaaagccgccgcgtccactgccgcttccgtcttcttca
ccggaccgacacattctagctagagctagccgccgctggcaccacacctgccagctactg
cgcgatgtggatctcgtgcacgatctggggaggtgagcccgccacgacgcatcattgcca
tcgttgtcgccggatctggggaggtggacggtgggagggagttggagaggtggttggagg
cgaggtcgaggacggtgaggagaaaggaagaggagggagcagctacctttctcgacgcga
cgaaattgggttgggaggaggggggtggcaatggcgcccgacggtggaggggaagagaaa
gacagaaagggacggatcggagggggaagaggagggagccggagaggaggaaggagtatc
tccgcccgcgccgctttttgtgctggccgtcgcccgcaccgctttatctgccagccgtgc
ccgtgccgctttctccgtccgccgctgcccgccgctatctccgtgttggccgccacacga
gttgctctctacgccggccgccggccgccggccgcgccgctttctcttgtcgatctcgca
ccctccatgagatggggaatagaggaggagaggggggaaggggaagaagaagttgaggtg
gtactgacatgtggatcccacgtgggtcctacgctaactcagctgccacgtaggataaaa
ccggggtcaatgccgcttaaggacccagagtgatccggttttataaattgacggatgtca
tatatccggttttttggttgagggatgattttgtaattcagtgataagatgagggacgta
agatatactttttcc
>group_1061.fasta_consensus
ggaaaaagtacaccaaatcaacttgtcatcgagctacaaaattatcccccaactaaaaaa
accagatatatctggttccggtatctggtttgtttagatgagggacgtccggtatctggt
tttatggttgggggatgattttgtaactcgatgacaagtttagggaccttcggtgtactt
ttttc
>group_1062.fasta_consensus
ggaaaaagtacaccgaaggtccctcaacttgtcttcaagttacaaaatcatccccaaatg
caaatccagatatccggcgtccattaactaattaaaaccggtcacaataggtccttcggt
gtttttagccccggttttatcctgcgtgacggctgagtcagcatgggacccatctggacc
ccacatgtcaggatgccacctcaatctatctcccttcctctctctctctctcactcttct
cttctcttctctaggcaagccggccggcagctagggaggaggccgcggggtgaggcggga
gaggggggcgccgcggggctggctgcggcacggcggcggagaagctcacgctcttggcga
tgccgctgccgtagaggaagtccagcggcgtcggcgtgctgtcgccgctggcgcacttgc
tctccggcgacttcttgacgaggatgttgtcggcgtgtcggtcgatgttgaggaggcata
cgtcgaggatgccgacgcggtgcacggacgccacggagaaccgcgacgggccgagctctc
tggcgtcgtactcgtgtgccgcaaagcgctggatcgaggccgtggtcgtcggtagggcgg
cccaaggcacacctgttcaatcggccaccgtcgccgctggggaaggagccgccgccgcac
cagaagggcggccagagcaggcgaagcggcggcgtcggcagcgagcgcggtggcggagcg
gcggcgtcggtgggtgagcacggctgcggagaggcggcgtcagcaggcgagagcggcggc
agcggcaggcgagcacggctgcggatggggagaggcgggcgccgacgactccacgccgct
cggccttgtcgtcgacggctgctcctggcgcgggcagagcaaagcggggacgcagagcat
aggggcagggggcgcggcgggcgagcgacagccatctccgagaggcgggctcttaccctg
tcggccaccgaccgcgcccgccgcgccgaccctcctcccccaccgaccgctggcgcaccg
ccgcgtcacccggcccgcctccacctccgtgcccaccgctgcggcactattcttcgccga
cgcgttcccgttcctggaggcggaggcggcggcatcgccggtgacctgcaccacggcggc
gtctgcatcatgttgcgcttgcgcgtcatggagatggacaccttgtcgccgtggttccta
ggctcgctgttacgcgtcgacgcgctccttcagtaagacggcgacgtgagtggctaggac
gggctggccgcggtgagcgcgaccatggtgagcgggcggcggggcaagggcgcggaggca
gcggcgaggcagcggtacgaaagaagagtgagagagaggggaggggaagagagagggtgc
tgacatggcatcctgatacgtgggtcgcacgctaaatcagctgtcacgtaggataaaact
ggtgttaaaaccaccgaataatctagagtaaacggttttttttgaagttggggatgttat
atatctggtttagtggttgggggatgattttatagctcgat
>group_1063.fasta_consensus
aaaaagtacaccgaaggtcccaaaacttatcatcgagttacaaaatcgttgttcaaccgt
aaaaccagatatatgacattcgtcaacttacaaaaccattcaatttagatctttcgatga
ttttgaccttggttttattcaacgtggcggctgagttaatgtgggatgccacatcagcac
cctctctttttcccctcctctcctatccccccccctccatctctctcactcacacttttg
tcgaggagcacagccagcaggggaggagtgtcggcgcggcgggcacgccggcggctggcg
ggggagtagacgtggccggcagggggagcgcggcggagataagggccggcgcggcggccg
gtgagggaggaacgtggctaagaggagggctggtgcgactggcggcagtcagcgacgcgg
agcatgacaacgacttggtgcccctaccgtcagccctatccctgctgccgtgcccccacc
cctttgctcccccgcctctatgctccgcccgcccatagccaccgccaacgatgaggctaa
gcagcgcggagtcgtcagcgccgtcgctccccatccgcaaccgtgctcgcctgctgccgc
cgcctctctgttaccgcgctcgcctgccgacgtcgcctctttgcttgctctagccgcctt
tctagtgcggtggcggtcccgcctcgccccaccggcctcctctctcgcctcgccccgccc
atcggctagcgtacgccttgcgtagaagtgagagagagaagagagaagaagggaaagcaa
ggtgttgacatggacaccctgacatgtggacccacataggtcccatgctgactcagccgc
cacgttagataaaacccggatcaaaaccaccaaaggacctatttgaacggttttataaat
tgagaaatgtcatatatctggttttgctggtgggggatgattttgtaactcaatgacaag
tggaggacctttggtgtactttttcc
>group_1064.fasta_consensus
ggaaaaagtacaccgaaggtccctcaacttgtcatcgagttacaaaatcgtccctcaacc
gcaaaaccagatatatgacatccctcaacttataaaaaccgttcactataggtccttcgg
tggttttgtatccagttttatcctacgtggcggctgagtcagcgtgggacccacgtaggc
cccacatgtcaggatgccacgtcagcctctctcttccccttcctctcccttcctcctctc
tctctctcacctcttctcttctcttctcttctctggggcaagccggccggcggctgggga
cgaggcgacagaggagtaggcggcagcggctgtgacgcgcgagaagacgagggcagcggc
cggtcaagaatggcaccgacggcgctgcgtcgccgccgccggcgaaacggccccgcgcgg
gtgggcgccgcggcgttgggcgcggaggcggagccggggccgggcgccgcggtggtgggc
acggaggtggaggcggggcggggttgggcgccgcggcggtggccgcggaggtggaggcag
ggccgggcgccgtggaggtggactctggcggactcggagccccggcttgctcccgcgccg
catcctccctctctccgtgtgctcgctgtcgacgtccccacctcctccctcttcgcgcgc
gcacgctgccggagctcgcgcaggtgtacgtcgtcgtcggccgcgacgtgctggtcagcc
cggtgtcaaaaatgtctcccggtaagtcagcctcgtcgtcaggcagaggaggagcggtgg
cggcgtaccatacggtgacgaggatgatgttggaagcggattcgagagggccgcagcaat
gaccgccgtgtcgtccaatcgtcgccgatgggagcacggcgagtgcccagatgtagaaac
caggatggcgtcgaggacgcacatcttcagagacaggatgtgttcgcatgaggagaggtc
gtagttcactggtgagtcggtagcctcgtcgccgtcgtatggcggcgccacacccaccaa
gcagctggatagcttcgtctacatggattcgcaatcaaacgacaggttggatgtacccga
gttgaggagaatcgatcccttgcaatttgaccatgacaggggagagctgaccggcgagga
actgcaacgtcatgaggcgcggcagctcatcaggcgctggatgtgccgctttcagcgcgg
cgaccctgagcgcgacctggatggggagcggcggcgtcgacgactctgcgccgctcggcc
tcatcgtcgtcggcggcttcgggtgggggcgccacaccaccggcttcttgtcgctcgtcc
gcggcgggggcgccgcgccgccggcttctcgtcgcttgttcgctgggccgcggccggacc
ggagtggcgagtgtcgacgacgacgaggcatgcgaactggtgagcggtgcggacctcttc
atcggtggcgacatcaacgacgagggcgaggtcgtccgcgcatacctcctccgcctcccc
cgccggccgcagccgcgcgccgccatcgccgacgcccgacggcagcgacttgatggcggc
gtcgtcgagtcgatttccgcatgatggccgcaaccgcacgccgccatcgccgaccacact
agggggacggggaggccggcgagcccgcgcgccgccactcgggagccaccgtcgccggcc
gcacgcgttgccgctcgtgcgagagcagagagcgagggggaggaaggaaggagagaacag
agagaagagtggggaaatagagtatgcgctgatgtggcagcctaacatgtggggcccacg
tgggtcccatgctgagttagcagccacataggataaaaccggggttaaaaccaccgaggg
acctattatgaccggttttggttagttaagggacaccggatatccggttttgtggttggg
gataattttataattcgatggcaagttgagggaccttggtgcactttttcc
>group_1065.fasta_consensus
gaaaaaagtacaccgaaggtccctcaacttgtcatcgagttacgaaagcatcccccaacc
gcaaaaccggatatatgacatccctcaacatacaaaaccgttcactttaaaccggggtca
aaaccaccgaaggacctaaagtgaacggttttgtaagctgagggatgtcatatatactcg
atgacaagttgaggggccttcggtgtacttttccc
>group_1066.fasta_consensus
ggaaaaagtacaccgaaggtccctcaacttgtcatctgagttacaaaatcgtcccctaac
tgtgaaactagatatagcacatccctcaatttataaaaaacgttcactttagatccttcg
gtggttttgacccgtttttgttttcgatagctgagttagtgtgggacccacgtggaccct
acatatcagcgtggcacgtcggcctcctctctttcccttattctctcccttcctcctctc
tctctctcacccttctctcttctctgggcaagccggacggcggctggggcggatgccgct
agagtgaggcgggagaggaggtgacggcggcagctgcgatgcaggagaaggcgagggcgg
cggccggttgcgaatggcgtcgtcgcgctgtgtcgccaccgccggtgaagcggccccgtg
caggcgggcaccgcggtgttgggcgcggaggcggaggcggggccgaacgcccgcggcagt
gggcacgaaggtggaggcggggccggctatagttgggttctttcatggcgagcgaagctg
agtgttccttgagaaggcgacagaactcgtcctcaagaatgtccaaggcagcgacgagga
ggccgccgtccaggtttgcggagggggtcttgaggtgagagagcacctcggcgaggtcgg
acacgaagcaggggtcggcgaggctgcggtccccgaggtactcggcgaagctgagccact
gggaggcgatgccgcagtagtcggagaggaagtggagcacctcctcgaggcgggacaaca
cgacgaggtatccgaggaggtcgtcggcgacggcggaggccgcgaggaacggcggctcga
ggccgcgcacggcgacggccggccccacagcgcggttgatgtactccccagcgccctcga
gtgtgtcccgcggggcgtgatcgggcacaacgccgtctccatcaccgggaacctcgcctg
gatctccccaagcttgggccccgccctgctagtgcgtggttgagcgcccgcgacttctcc
accccggctcgcaacgcccgccgcagccgcagccgcctcctgctctcctgcctcgccccg
gtggcctccgccccagtcgtcggccggcttgcccagagaagagagaagaatgtaggagag
agaggggaggaggaaaacagagaatgagcccgacgtggccatgctgacatgtggggccca
cgtgggttccacgctgactcaactgccacgtagaacaaaactgtggtcaaaaccaccaaa
tgacctaaagtgaatgtttttttgtaaaatgattgatttttgtaaaatgattgatgtgct
atatctgcttttgtggttggagcacgattttgtaactcgatgacaagttgagggacctcc
ggtgtattttttcc
>group_1067.fasta_consensus
ggaaaaagtacaccaaaggtccctcaacttatcatcgagattcaaaatcgtcccttaacc
acaaaaccagatatctggcgtcccttaactaatcaaaactgctcactttagatccttcgg
tggttttgacccgattttatccaacgtgacggctgagtcagcgtgggacccacatagacc
ccacgtgtcagtatgccacgtcatcatcctctctctctcccctcctctccgactctcctt
tcttcctcctcctctctctctcactcttctcttctctgggcgagccggccggcagctggg
gaggaggccgccggggcgaggcgtgagaggaggaggcggcgggcggcgggcggcggctgc
gacgcgggagaaggccgtcgagcagcgagcagcagggagcagcagaggccgagcacgttg
gcgcacacacgcagcttcagcgcgtcgcgtgggctcgacgatgacccggtactgggcgtc
ggcgtcgacctcggcgccggcgagcagtcggagccgcaggcgctcgccgccatggccacg
gtgtggaggctcaccgcccgaacaagcaccatcttcgccgccattgctatcgatcgagct
ttgctaggctgctagcttgtacttgtagctagctcgagcttgctgctgctactgctgctt
gctgtgtgctaggcctgggagtgtgcatggcaaggtgtattgtgtatttatagtggtcat
ggagaagaagatgagaggaagcgacagcgcgggagcaccagaccaggagggccttccccc
acgccgcccccaccgccaccgccaccgccaccgcaaccggcaggtggggaggaggccgac
ggggtgaagtgaggaggccggcgagtctgcaaagtctcggatgatgccgccgtgatgagg
tgctcctcctttccgacggcaacggggagcttgcgcacgccatgggtgtcgagctcgacc
tctcggacaagcccaccgggctcgacgtccggtctcgccgctacgcgttcctggcagagg
acggcgctcgctgggtctagccgacggccgccaccaccaacgccaagctcctctccgtcg
gccgctgcttctctccccgctcgtcttcgccagctagtgtcgccgccgccaacgagggcc
aacgccgctaggtttaggaggacgcgcgggcgaccgctggagtcgcctcccgtcgagtag
agcggagagcgagacgacgcgaggcgaaggtgaggaagagaccgtcgccggtgacgccgc
aaccacgtccgtctccacctccgctcctctccccgcccattgttagcccatccccgctcc
ttccccgccgtccgtcgcgccggccctcctctccgctgcgctcccccctgccggccgcca
gctgcgcccgccgcgcgcgaccctcctcccctgccggccaccagacgcccccgccgcacg
cgccaggccaggggctcctcccctgccggccgccggccgtgcccgtcgcgccggccctcc
tcccctgttggccgccgttcgcgcccgccgcacctgccgcgccggacctcctcctccgcc
agccgccggcactcctcccctaccggccgtgatcctgcagaggagaagtgagagagagag
agagagagtgaggaagtgagcggaaggggaatagagagtgtgcttacgtggcgtcctgac
atgtggggccctacatgggttccacacttactcagccgccacgtatgacaaaaccgggat
caaaaccaccgaagggacctggttttgtggttcggggataattttgtaactcgatgacaa
gttgagggaccttaggtgtactttttcc
>group_1068.fasta_consensus
ggaataagttcatccgacgtcccttaattttacaacaaatccgattttcgtccttaaacc
ccaaaaccagatacaaccggtccccaatctgtcaaaaccggtgcccttggcggttttgaa
ggcggttttagctgatatggcgccatttgactaggtctccgtcccacgtgacattgatgt
ggcgatgaccgtggcaattatatctcagaaaaataataaaaatcatgggcccacatatca
accacacaaaaaaaatctaaaaatgatggggcccatatgttagctacaaaaataatatgg
tgaggcccgtgggccccacatgtcatctccctctccccactcggctctccctcttcttgc
tcatcacgccgcagcatgccgacgacgacgacagcggccgaagcataccgacggagcggc
ggctgcggcaggccgcgggcgaaggagcccacgaggagcggaggggcgggcggagtggcg
gcggcggcggcggcggcagggcgcgggcggcggcggcggcggtgcccagaggaggaggag
gtcgcccccgagtttcgccacctagattaggatgacaacgaggtcggcctcttcgccgtt
tttgatggccactccgacaccgatgtcgccacctacatccggccccacaagtcatctccc
tctccccacatgtcctcctgtgcggccgccgtccttcgccccagtccacgccgcctcctc
tcgccctcccatggcatcacccaccccttgtcgaaacttaaacaattaaatgtaccagaa
atcttggtttacctggcccctgtaattcctgaggttgatcttgacgtcggattcgagcaa
cagagaaacaatttgaacatgcaagcaacagaaaatgtgaatgcagtattgcagttcttt
tacccatctatacagaaacactgatacttcagctagtttggcaaacaaatggcatcacct
catggtgaccctgcgcggcggtgtagtgcagcggcgagttgcggccgccgaaagtggagt
accaggcgagccgcgggttgtactcgagcagcgcgcgcgcctcctgcaggtcgccgtccc
tggccgccgagacgagccgctcgccggaagccgagcacccaaaggagttgcccacaaggt
tgaggaaccccatggatgctcaaagctgaggatctcctcacggcacagcgccctttcttg
catgcacaggaaggactcgaatcgaagacttcaccctgaaatttcccaatccaccaggcc
gggttgacgaggttgtaggtgcgggacgtcagcgttgtggtggccatctggaagctgaac
caccggccggagtccaccgtcgagacgtcggacttgtcgcactccggtatcgtgttcggg
tgctcaaggcggcggccgcgggtcgggctcgccggcgcggagaccgcgaagaaggggtgc
cggaaggggtcgacgttctagtccggcttcctgatcttgggtgcctgcgacgccgtcggc
gacgagagcggcggcgtgacgggcgcgctgctggagacgcggagcggcgggaggttgggg
agcccctggaggaacgggaggaggcaggaggcgctccgcccacgccctgccgctgtcgcc
actccgctcgcccctccgctcctcgtgggccccttcgcccgcggcctgctgcagctgccg
ctccgtcggcatgcttcggctgccgtcggcggcggcggcatgctgcggcgtgacgaggaa
gaagagagagagccgagtggggagagggagatgacatgtggggcccaccatatttattta
tttttagctggcatgtgggccccaccttttttaagattttttttgtgtggctgacatgtg
ggcctatgttttttattatttttctgatatataattgccacgtcatcgccacgtagacgt
cacgtcagccaaaaccgcttttaaaaccgccgagggacctcgtttgcacaggttttgaca
gttcataaattggttgtatctggttttggggttcaacgacaaaaatcggattcggtgtaa
atagagggaagttggatgaacttattcc
>group_1069.fasta_consensus
ggaaaaggtacacccaaggtccctcaaccttgtcatcgagttacaaaatcgtcccctaac
cacaaaaccagatatctagcgtcccttgactagttaaaaccggtcacaatagatccttcg
gtgattttgaccccggttttgtcctacgtggcaactgagacagcgtgggacccacatggt
gcctaaatgtcaggctgagtcatttctctccccctcctctctagtctctagtctcttcct
cggttcctcctctctctctctatgtgggtctgtaggccggtcggaggtgcgaggcgggag
aggagggcggtgccgcgacggcggccggcggcggccgcggtggggaagcacggcggcagc
ccggtggagaggaggaggaggctggtctgccggcgccggagctgtgcggtttggtttggt
tggttggtgaggggattcagggattggtttggtgtttagtactgtacgtgcacgatggcg
acgtggaggagcttgccgcggaggccgacggcgatggagatggcggccatgacggccggg
ccggtcaggaacctcaccgtcatggcgaacgtcgccaccttgttccggcacgcgatgatc
cgcggttgcagcgccatgaacagccctgagagtgaagaaacgtgtttgtgttggtaagtt
gcaagaactgtgttgtgaggtaaggtgaggaggagaatgaaccgaggctgaacatggcca
tgccatggccggcgtcggagaggatggagatggatttcaggagattgatttcccattgtg
attatcgatggcctgcattgctccatcgattctacagtgaggacggagccgagcatcggg
gaggcggccgtggggagggtcgcgcaggggaccaaagtcctggccgagggcggtcacgat
agaatattccggtatgtgttcagcgcgccgcccgacgagcagctccgcaggtcctacgca
tgctacctctccacctccgctggcccacgactgttcctcatccgccgggctgccgccgtg
cttccccactgcggcggccgcggccgccggccgccgtcgcggcgccgccatcctcctctc
ctgcctcgccccgtcgacgcccgcgccgtccgcgcacgtccgtgcctccccgtcgacgcc
cgcgccgttctcgcctcgctaccgcctgccacttccccgagcccatctttggccgtcgcg
gaactccgctgggctgccgccgccgccggccgccgtcgcggcgccgccctcctcctctcc
cgccttgcctcgccgagtcgccgactggcctagagagagagagagaggaggaaccgagga
agagaagagagggagagagatgattcagcctgacaatgtggggcctatatggtcccatgc
tgactcagccgccacgtaggacaaaaccagggtcaaaaccaccgaacgacatgttgtgac
cggttttgactggttaagcgatgctatggttttgcggttagaggacgattttgtaactcg
atgacaagttgagggacctttggtgtactttttc
>group_107.fasta_consensus
gggatacgcgtaggctacgatagcataaatcaaaattttctatcgcgtaaaccaggaacc
atgcaagtattagatcatagatcgttaccactcgacgcgctgtgcagcggaagaagacgc
tgagaagtcgaaggaactctcgcgaagtagcgcgcgtcgatgtagaggaagtagtcgatc
gcaccggctcgaccttctcctcctcgtgcgttctcctcgccgtactcccacgccgatcag
caccgcaaaccagcggcgcctctaccggtatccacacgtacagggacggaacgccacgcg
cagatgtgctagcacccgcgcgcggctagggttttgctcggggagggaagtgacggctag
ggtttctcacgtgatgcaatgcctccgccggtcacacccctcacgaatatataggatcca
tcactcgggcctccaaggcccgtaggactcctattcggatccctatccgaattaagctca
tattggatctctatccaatccccttattccggcccattaagcgtgcgaccctgtaggttc
atatatactcggctgtaacccgaaaactccttttcggtccacgcgtcaacagcggcccct
agcagaacgtattgacccaccgggcatacataaagatcatatcggctgaacctctagtgt
atacttgtatgaacccctttgcctcacgatatcgattaagctcaaggctagatatgtgcc
atcctctaatagctcaatcattcactcgaacctgttgatagattatataacttgtgattg
actcctcaatcacctttggcatggccatgcacttccataatctacaacatcgaggggccc
agagatatctctccataggaggggcaaatcccatcttgattattcatatcccactacatg
tttcatagcatacccgaaaactacttttataactacccaattacggagtagcgtttagca
gtccctaagtaagctactacacatgttgagaaccatgataatctcaggtctaaggattca
acaccaacactaaatgagatcactgatgacacaacacatatggctcttgcagtgtctcat
gttgggtctatccaacaacatgttcaccaacatgtgtccacattattaatttggtatctc
tataccatgatccatgagacatgatcatcaattaatacatgtgctgatcatataaacata
tttgttccacatatgatatttgatcagggatcctttagaaatagtaacaaacaacataaa
gagtctcatgaaagaatcacatattcattaaccaataaggagttatctatttcaaggaac
aatgtcggataaatatgtaaacatagtatgtgatacaatcatctctatgattgcctctag
ggcatatcactaacagtctcccacttgcactagagtcaatcatgaatgtatcttataccc
attgccctagtgtgtgcctcatgcttaggctgagggagtggctttgtcaacggatctgca
acattcaaatccgtatgtattttgcatatcttcacatctcctctacccactatctcgcga
atgaggtgataccgccgtaaaatgtgtttggacttttgatgcgatctaggctccttggct
tgcgcaatggcaccactattatcgcaatagaggtccatagggctagaagcactagtcatc
acacctagttgagaaacgaatttctttatccaaacagcctcctttgctgcttcagaagcg
gcaatgtattcggcttctgttgtagaatcagccactgtatcttgcttggaactcttccaa
ctcacagcgcctccattcaggcagaacacaaatccagactgcgatctaaaatcatctttg
tcggtttggaagcttgcgtcagtgtaaccatttacaacgagctcttcctgtcctccatag
actaggaacatatccttagttcttctcaagtacttcaggatattctttacagctatccag
tgactctcacctggatctgattggtatcggcttgttgcactaagtgcatatgaaacatct
ggacgtgtacatagcatagcatacatgatggatccgattgccgaggcatatggaatcaca
ctcatcttgtttcgctcatcagtcgtttgaggacactgattcttgccaagattaatgcca
tgtgacatcggtaagaaacctttcttagaatcttgcatgttgaacctcttcaacaccttg
tcaatgtatgtactctggcttaatccaattagcctctttgatctatctctatagatcctt
atgcccagaatatatgctgcttcccctaagtccttcattgaaaaactatttttcaacgat
gtcttaacggattcaagcataggaatatcattcccaatcaataatatgtcatctacatat
aggattagaaacaccagtgcgctcccactaatcttcttgtatacacaaggctcttcttcg
tttttgacaaagcccaacgccttgactacttcgtcaaaacgaatattccaactccgagat
gcttgcttcaacccataaatggatttctgcaatttgcatatctttttagctgattgtgga
tcaacaaaacccttgggttgtgtcatgtacacatcctcatcgagatttccattgaggaaa
gctgttttgacatccatttgccatatctcataatcgaaataggcagcaatcgctaaaaca
atccgaatagattttagcatggcgactggcgagaaagtttcatcataatcaacaccttga
atttgtctgaaacctttcgccaccaatcgtgccttgtagatgtgaacatttccatctaca
tctgtctttttcttaaagacccatttgcactcaatggcttttacaccatcaggtggatca
accaagttccaaacttgattgacatgcatggattctatttcggatttcatggctccaagc
catttctcagagtctggtcccaccattgcttcctcataggtagtaggttcatcgttgtct
aacaacaatatatcacgttgtcctgtagttaacaacgcatacctcgcaggtgtacgccgt
atcctttcggaccttcgtgaagccggtgcttccacaactggttcaacaacaacttgttca
acctgttgaacaacatcttgctcagctttgtggttgtgtggacgttgaagcgttttccgg
tgtttcctgaatttcttcaagtcgcaccatgctcccactatcctttcttgaaataaactc
tttttccaagaaaacaccgtgtcgggcgacaaacactttgccctcttcccgattataaaa
ataatatcctttcgtttccttaggataccccacaaagaagcatttatctgatttaggtgt
gagtttgtccgattgcaaacgttttacatagacctcacagccccaaatctttaggaaaga
caaactgggacgcttccctgtccatatctcatatggtgtcttatccactgattttgatgg
aaccctgtttagtgtgaacgcagctgtctctagagcgtaaccccaaaagcttagcggcag
atcagtttggctcatcattgatcgcaccatgtccaacaatgtacgattcctccgttcaga
caccccattccactgaggcgttcctggcggagtgagttgtggaacaattccacactcctt
tagatgattgccaaattcaaggctcaagtactctccaccacgatcagatcgtagatactt
gattgtcttgcccaaatgattttgtacctcattctgaaattccttgaacttttcaaagga
ctcagacttatgcctcattaagtagacataaccatatctactaaagtcatcggtaaaggt
aataaagtacccaaaaccacctctggcagttgagctcattggtccacatacatcagtatg
tactagtcccaatagttcacttgccctttcactttgacccgtgaaaggtgcctttgtcat
tttgccaagtaaacaagattcacatgtctcaaatgattcaaaatcaaacgagtgtagaag
tccatctctatgaagcttctccatgcgtttctcatttatatgacccaagcgacaatgcca
aataaaagtgggattcaaatcattaggacgttgcctttttgcattaatgttatagactga
acatccatcaagattcacaatgtataagccattcatcatgggtgcatggaaatagaaaat
gtcattataatagactgaacaaccattgtccacagatctaaaaccataaccctctgcttg
caaacaagaagcagagataacgttcttacacaaagctggaatgcaataacaattatttaa
ctccaaaactaatcctgacggtaaagataatggcatagtgccgaccgcaacagcagcaac
tcttgctccattgcccacgcgaatgtccacttcgcctcttgctaagctcctacttctttt
cagcccctgcaacgatttgcatatgtgagcaactgacccggtatcaaatacccaagaatc
agtagaggaagtagcaagattaatttctataacattaatacctgaggtggaactctttcc
atcctgctgcttctgcttgagctgctctaggtatttcttacagtttctcttccaatgacc
tgtctccttgcaaaagaagcactctgcatccttagcgggccctgtcttttgaaccttggt
cttagagttgctagtactcgtgatctcatcagagtttagctttctcttttgaccactctt
cttgttgttgggcttgcgcttatgcataaccatcacatggttggagtttttcttaatgct
ttcctcggcagtctttagcatcccatgcaattctgccaaggtcctgttcaggttgttcat
gttgaaattcattatgaacggctcaaagctgggagggagcgactggagaatcaaatcagt
agccaactctcggctaaggggaaagccaagcttatccagactctcggtgtaaccaatcat
tttgatcacatgtgggctcactggattaccttctgcaagcctgcacgcaaacaaggactt
tgaggtattaaacctctcagctcttgcttggtcctcaaacatgttacgtagtcccgtgat
tatcgtatgagcatccaatgcctcatattgcctttgaagctcaggggacatagtagcaag
catgagacagcttatatcaagataatcattgcatcgcttttcatgctccctacgttgagc
agcaggagcattgttgggcaagttagctggaaaaggctctgtaagcacaaactctttgtg
ctcttgcctgagaacaattctcaggttgcgataccaatccatgaagtttgttccagtcaa
cttctctttctcaagaatagaccgcaagttaaaattggatggtgcaggagctgccatgat
ctacaatagaaatatatgtatgcaaaatcagcaccatgtttacatttaacctttcattaa
acaatttaacaaaagatactcccactatgtattgtgaaacaaaattccctctagtaacat
agtgagtcaagatcctcattttattagtgtctagtgagctttggcatcacagctagacaa
ctatcaaaataggtaagcaacaccttgctaatcacatcatatgtgactcttgtgctgttg
gggtgacatctccatgtccaacccaacctatgccccaaggtccaaaactgttttgataac
cttgtcaagtaaaccaataatctccgcatatagatgtccgacatctatcctattttatca
tgataaaaagtgacactttgctatggcaaacccatcacttatgatcacaaccgtaatagg
tgcaattattggaagagcataaattacacttaatttttctgagggaatctatcctaccat
gtcatatcaaatatataacagcaataaagtaagatagatataaaaaccccaagcgaaatc
taaggggcaacgcacacggcggtcacggggtacatagatctcatctacgattcgccatgt
gaaaaccttaacggcgtaatcaaattatgccgaaaccgagtcaatctcattggctcgttt
ttctcattggcgtgcggttccagtggacatcggactatccgatgaacacaatcgcgctcg
gccttggtgagtactagacattccagtgaagtcaccaacacacataccgattgatctcat
caacccatgcggctatcggttcatctcatgttccgatcacctaagaactcatatacaaca
taatagatctcatctactacacccgcatatcaattatatgcaatgatctagatcataaac
tatacaaggcggctctgataccactgttgggatacgcgtaggctacgatagcataaatca
aaattttctatcgcgtaaaccaggaaccatgcaagtattagatcatagatcgttaccact
cgacgcgctgtgcagcggaagaagacgctgagaagtcgaaggaactctcgcgaagtagcg
cgcgtcgatgtagaggaagtagtcgatcgcaccggctcgaccttctcctcctcgtgcgtt
ctcctcgccgtactcccacgccgatcagcaccgcaaaccagcggcgcctctaccggtatc
cacacgtacagggacggaacgccacgcgcagatgtgctagcacccgcgcgcggctagggt
tttgctcggggagggaagtgacggctagggtttctcacgtgatgcaatgcctccgccggt
cacacccctcacgaatatataggatccatcactcgggcctccaaggcccgtaggactcct
attcggatccctatccgaattaagctcatattggatctctatccaatccccttattccgg
cccattaagcgtgcgaccctgtaggttcatatatactcggctgtaacccgaaaactcctt
ttcggtccacgcgtcaacagcggcccctagcagaacgtattgacccaccgggcatacata
aagatcatatcggctgaacctctagtgtatacttgtatgaacccctttgcctcacgatat
cgattaagctcaaggctagatatgtgccatcctctaatagctcaatcattcactcgaacc
tgttgatagattatataacttgtgattgactcctcaatcacctttggcatggccatgcac
ttccataatctacaacatcgaggggcccagagatatctctccataggaggggcaaatccc
atcttgattattcatatcccactacatgtttcatagcatacccgaaaactacttttataa
ctacccaattacggagtagcgtttagcagtccctaagtaagctactacacatgttgagaa
ccatgataatctcaggtctaaggattcaacaccaacactaaatgagatcactgatgacac
aacacatatggctcttgcagtgtctcatgttgggtctatccaacaacatgttcaccaaca
tgtgtccacattattaatttggtatctctataccatgatccatgagacatgatcatcaat
taatacatgtgctgatcatataaacatatttgttccacatatgatatttgatcagggatc
ctttagaaatagtaacaaacaacataaagagtctcatgaaagaatcacatattcattaac
caataaggagttatctatttcaaggaacaatgtcggataaatatgtaaacatagtatgtg
atacaatcatctctatgattgcctctagggcatatcactaaca
>group_1070.fasta_consensus
ggaaaaagtgcacccaaggtgacatcgaattacaaaatcgttcctcaaccacaaaaccgg
atatacggcgtcccccaactaaccaaaaccggtcataataggtccctcggcggttttaac
actggttttgtcctatgtggcagctgactcaacatgggacccacgtgggccccatatgtc
aggctgccacattagcacatactctatttccccctcttgtctctccgtgttctctccttc
cttcctcctcctcgctctctgctctcacacgagcggcaacgcgcgcggccggcgatggtg
gctcccgagtggctgcgcgcgggctcgctagcctccccattcccctagtgcggtcggcga
tggccgcgtgcggctgctgccatcatgcggagattgactcgacgacgccgccatcaagtc
gctgccgtcgggcgtcggcgatggtggcgcgcggctgcggccggcgggggaggcggagga
ggtatgcacggacgccctcgccctcgtcgtcgatgtcgccaccgatgaagaggtccgcgc
cgctcaccagttcgtaggcctcgtcgtcgtcgacgctcgccactctgttccggccgcggc
ccagcggacaactgacgagaagccggcggcgcggcgcccccgtcacggacgagcgacaag
aagccggtggcgtggtgcccccactcgaagccgccgccgacgatgaggccaagcggcgcg
gagtcgtcggcgccgccgctccccatccgtagccgcgctcgcctgttgctgctgcggccg
ctgcctctccgccaccgcgaacgcccgccgacactgccttttccctgccgctgccctcct
cttccccgccgctcattccccgtcggccgcgccgaccctcttcgctgctccttctcctct
ccgcctctccttccccgtcggccgcgccgtccctcttccccgccgaatcggtgacgccac
cgccaccacatctgccctcctctctgccgcgctccttcctcgccagccgccagccgcctc
accccaacgatgatgcacggtcacggcaatggcgccgcgcggcacgtgggggaggaggga
aggcagacgaccaccacggtcctccccgcgtgacggcaaccatcggcggcgctccccttc
ccgtcccggtctcccgcgccgccctcgatttgctcccctccccttcccccgctgaccacc
gttcccatccccaccctcgccgctgctgccgccgccgtcgccgccgcccacctcgctgtc
tccacgcccgacttcgacgccgcggcgggggccctcttcgcgcgccgcgcggtcgaggag
ggtggggccgccgcgctcacctccgacgaggccgatgcggtgccatcgcccgccgctgtt
cctctgcctcgtgggcctcgtgggcggcggtcggcggaggagtccgcgcgccgctccttc
ccccacgtcgcccatcgtcagctgccgccgccctcctcctcccgctggctgagttagaga
agggagagagagatgaggaagggagagagaggagggaggagagagaaggctgatgtggca
gcctgacatgtggggcccacgtgggtctcacgctgagtctgccgccacataggacaaaac
cggggttaaaaccgtcgagggacctattatgactggttttggttagttgggtgacgccgg
atatccgattttgtggttgggggacgattttgtaattcgatgacaagttgagggaccttg
ggtgcactttttcc
>group_1071.fasta_consensus
ggaaaaagtacaccgaaggtccctcaacttgtcatcgagatataaaaacgtcctcaaacc
gtaaaaccagataccgcgggtcccttaactatataaaaccggtcataataggtctctcgg
cggttttgatcccggttttgtcctacgtggctgctaagtcagcgtgggacccacatgggc
cccacgtgtcaggtgccacgtcaacacctctccttcccctcttctctcccttctctctct
ctcacttctctatctgcgcaggctagccgtcgagaggggaggaggccggcggggcgcgcc
cgccgcgctctccacgaggtgggccgcggcggcagcggcggcgtcgccggccgcgccgtc
tccgcccagttcgccaccgctggcccccatcacctccacgaatctcccggtgaacgggtg
gtactccacaagcgctttccccagcgcctccctcaccaccctcgccagctcgccaccgcc
gttgtctctccgccacgctccctttctccagcttcgccttcacggccgtcaccaaggcct
gcaccgacctctccgcgctccgcactggcatggccatgcacgcgcactctatccttctcg
ggtttggctccgaccggttcgtgcagacggcgctgggcgtgctatactccaagtgcggcc
agctacctgttgcacgcaagttgttcgacgcaattcgttacaggagcgtggtcgcttgga
acgccatgatttctgggtatgagtagaatgggcttgctgagcgtgcgattgaggtgtata
gggagatgcaggtggctcaggtggtgcctgattccgccacgtttgttgctacactctact
cgccgaagttcgattccctcctcgtcgccggcccgcgcaagctggcccacgcgcgcctca
tcgtcgccagccacggcagcttgctcccgctcgtcaccaagctcgccaccctcaccgtgg
ccgccggcgccgtgcactacgcgcacctcctcgcggcgtcccaccacgcctgcgacttct
tctttctctccttgctcacctgcgccgccgcacatcgcaacctccccggcgcgtccatcg
ccgccgggagattcgtggaggtggtgggggccagcggtggcgaactgggcggagacggcg
tggccgacgacgccgccgccgccgccgcggcccacctcgcggagcgcgcggcgggcgcgc
cccaccggcctcctcccctcctgtcggctagcctgcgcagatcgagaagtgagagagaga
agggagagaagaggggaaggagaaatgtgttgaggtggcatcctgacatgtggggtccac
gtgggtcctatgctgactcagcagccacgtaggataaaaccggcatcaaaaccgctgagg
gacctattgtaaccggttttgtatagttaatggacccgcgatatttggttttgcggttcg
aggacgtttttatattccgatgataagttgagggaccttctgtttacttttccc
>group_1072.fasta_consensus
ggaaaagtacaccgaaggtccctgaacttgtcatcgaggtaaaaaaaacgtcctcaaacc
gcaaaaccagatatccggtgtcccttaactaatcaaaaccggtaacaatagatccttcgg
tggttttgaccccggtttttgtccgacgtgatggctgagtcagcgtgggacccatgtaga
ccccacatgtcaggatgccacgccatctctctctttcccctcttctttcccttcctcatc
tctctttctcactcttctcttgcaggccagccgatgggtggggaggagatcgatgcggtg
tggcgggagaggaggtccggtggccggcgacgcggagcatcccgtctttcccctttcatt
tttctcttctttttttttcttctctttgccgcaggggagtagcaacaagtggcggtgagc
ggggctaagcaatcgccaacggaggcggcaggcgagcgcgcgacggccggcggagcagag
cagtggcgggcgagttcgtggcgaagggcggaggcggcgtgcgaggacgccggatatttg
gttttgcggtttgaggatgtttttaactctgacaagttcagggaccttcggtgtaccttt
tc
>group_1073.fasta_consensus
ggaaaaagtacacggaaggtctctcaacttgtcatcgggataaaaaacatcctcgaaccg
caaaaccagatacgcgagtttccttaactatataaaaccgttcacccgaggtccttaggt
ggttttgaccccggttttatcctatgtggctgtggctgttgagtcagcgtgggacccacg
tgggtcccacatgtcgggaagccacatcatcaccttccctctttctcctcttctctcttt
ctgggcggcttctcgcgaacggttttgtatagttaacttaagggacctcgcgtatcaggt
tttgcggttcgaggacgtttttgtatcctgataacaagttaagggaccttcggtgtactt
tttcc
>group_1074.fasta_consensus
ggaataagttcatttcagatcccttaacttgacaacgagttcgattttcgtccttgaacc
aaaaaccgaatacaacaagtccctcaactatcaaaacttgtgtaatatatatcccatggc
agtataccaggtagttttgtccgacgtgacaatctaagtcagtgtggaccccatatgtca
agcaccctcacccgttcttccctctctctctctctttctctctacatatgagacccatgc
tgactaagattgtcacgtcggacaaaaccatccggtatactgccgtgagacctatattgc
accgatttcgatagttgagaaatccgttgtatctggtttttcttttcaaggatgaaaatg
caagtcgctgtcaataagggactt
>group_1075.fasta_consensus
ggaaaaagtacaccgaaggtccctcaacttgtcatcgggatacaaaatcgtcccccaact
gtaaaaccagatatccgacatcccttaactatacaaaaccagtcacaatatgtctctcgg
cggtttttatcccggttttatcctacgtgactgctgtctcagcgtgggacccacgtgggc
cccacatgtcagcctcttaatatttctctctcttgccctttccactctcctttccacggg
cgaccggcgtgcgcgcttgcgcgggacggagaggctgggcacggcgcggccggcggcggc
ggcaggggaggagctgggcgcgagggcggtcgctggggagccgcgctatcctcgcctcct
gcgcgcacacgccgcacacacgcgctccgcggcgtgcgcctcgccgcgcccccgccgcct
accgcgcgtttggcgcgctcgcggctgccactggcgagcaaggcgaagtggccaggctcg
gctactgactacagatttccaaggagagagtacactctcatgctagctttgcttaaatta
ggccttgccatggtggtgatgtggttaattagctggctgagcaagctaacctcttcgagc
atggggtaaatgtaaatcttgcccttgagccgctgcagctcgcccccgtccatggactgg
atctgcgtcggcgcggtccacgacgacgagcctccgccaccgacggcgtcttcttgcgcc
tgcttgggtgccttgcttgccgacgatgggctggtggtgctcttcatggggaggctgcag
aactcctgcaagagctgctgcgtcgggaggaggaacctttagccgcggagatgccacgcg
ccttgctgcagctgccatgtcgacgccgcgcccgccgccggcgacggctggtggtggtgg
ttgtgctgctacatcagcagcgacatcgccgcctccggcctgtgaagcgagagggacagc
ggcgcttggctctgcggtgttggtggtggtaagctcgccgagcccgccgaagtggaccgt
cggcagtcgcgcctccatcatcgacgccgccgccgccgagcgcgcccacacccttacttt
gctcgtgcgcgtgcgccaccgtcgctggcatgagccccctcacccatctttggccgccgc
agagcttcaccgggctaccgccgtgcttccccactgcggccgctgccgtcggccgccatc
gcggcgccgccctcctcctctcccgcctcgccccggcggcctcctccccaatccccagcc
gccggccggcttgcgatttgcgaagagaaaggaagagaagagaagagaagaggaggagga
agggagagagatgacgtggcatcctggtggggcccacgtgggtcccacgctgagtcagca
gccacataggacaaaatcgggatcaaaatcaccgaggcactattgtgaccggttttgtat
agttaagagatcatcggtatctggttttgcggttggggacgattttatatcccgatgaca
agttaagggaccttcggtgtactttttcc
>group_1076.fasta_consensus
ggaaaaagtacaccgaaggtccctcaatttgttatcgagttacaaaatcgtctctcaacc
acaaaatcagatacccgatgtccctcaactaacaaaaccattcacttatcctccggtggt
tttgacgctggttttatctgacgtgacggctgagtcagcgtgggacccacgtgggcctca
catgtcagagtgccaggtcatctctctcctcccctcttctctcccttcctcatctctctc
tgacttctctccaatttgttgcgacgcgagcgacacggctgcggtgatggtggcgacgag
cgacgcggcagcggtggggggaggagctgcgggcgggcagtgggggaggggcggcggggg
taggagcgccgcgcgggctcccccgccggccgccacccacgaccacgaggcggcgtgggc
agcgtcaagttcggcggctccaccgcgacggccggctcgttcccggccgacgggctagtc
gggctcggcggcggcgcggtctccctcgtgatgcagctcggtggcgcggcgtcgctcggc
cgaagattctcctactgcctcgtcccgcactccgtcaacacttcatcggcgctcaacttc
ggcgccctcgccaatgtcaccgagcccggcgcggcgagcacgccgctcgtcgccggggac
gtggacacgtactacaccgtggtcctcgactccgtcaaggtcggcaacaagaccgtggca
tcggcggcgagtttgcgcatcatcgtggactccggtacgacgctgacattcctcgacaca
gctctgatgggaccactcgtcgacgagctctcccgccggtgcagtcgccggatgggctgc
tgcatctgtgctacgaggtggccgggcgggaggtggaagccagagagagaatcacaaatc
acatcgataaacatctctagaagtccatcttgttcagataatcacagtacttatgtagaa
aggatagtaagatacagaaatgcaaaaataagctgtgttactcctgcaaattgcaagtga
acagaacaatctcaagctaagctgttctttaatcagaagaacaggatatgaacaagcaga
atttcaagatattttgtggcgccggtttcgctttcttacctcgctatagattctgtgaga
gatcaaattacatgacccataaattgtagagcaatgcaggagtaacactcccagctgaga
aattgattgatgtataacactccgatcttcgatcttcgttaggcgatgcaatgagagaat
tcagaattctcaccaacagccagcttgctagaatagagtatgagttactgatcttgaatg
acctcgtgtgtacagccaacaggaagcaaaccgaacaggcgagtccggacttgacgctgg
agttcggcggtggcgctgaagcaggagaacgcgttcgtgacggtgcagcagcggacgctg
tgcctggcgatcgtggcgacaacggagcagcagccggtgtccatcctcgggaacctttgt
cgccgccgactgcgcggggagcggccggccggcggaggagacgagcggcgggcaggcgcg
ctgcgggagcgggacggggagagcgaggacgccgccgccgtcgtcgtccatggccgcaga
tctcgcgcccgcgctgtcagcggcgtcgccggcgggagtatgtgattgcggggcagcggc
gggcggagcaggcgatggcgggcggagcgggcacgacgacgaagacagcttcttcccgcg
tcggcgccgccggccgcctctcccttctcaagcgtcgcagccgccgccgcctcccttatc
ccgtatcgtcgtcgccgccgcctcccgggcttctccgatggtccgacctccgaggtcgca
cgcgccgccgctggacctcctccccaacgccagccgccctgcagagaggagagaaatgag
agagatcaggaagggagagaagaggggaggagagagaagacctggcactctgacatgtgg
ggctcacgtagatcccaagctgactcgccatcacgtcagacaaaaccaacgttaaaacca
acgttaaaactaccagaggatctaaagttcgagggacgcccggtatctggttttcgcttg
agggacgattttgtaactcgataacgaattgagggaccttcagtgtactttttcc
>group_1077.fasta_consensus
ggaaaaagtacactaaaagtcctttgtcttgtcgttgaattacaaaatcgtcgctcaacc
gaaaaaccaaactatgtaatatctctcaacttaaaaaaggaattactttagatccttaga
tggttttgaccccgattttatccaacgtagcagttgaatcaacatgggactcacatgggc
cccacatgtcagcgactatttcccctcctctctttctcttcatatttccctctctactct
ttctcctcgacacgaagcatttgactaagatggaggagatgacccctccgccgaggagta
tcttcaggagcacgtcaactatgaagatttttagggttccgagcctagttccaaaaccgt
gcctatgaaataagttagtcgcttaggcgcttagcctagcgcttagtcgttaagtcgcct
tccgccgttagctcccgctatgttgttttcgcgttatgttgctgtcttttgtgttccaaa
gttgtctatatgggatctgtccacgatggcaacctatgtaaggactaccctagtgatgta
ataatattagactgttttggatcaccgatgttccgtgtgtatcagcttgtgtatcctggg
actggtacatgttacacaagtacagtatcgtggcctccggacttgcgaggttcggggcac
tatagttgccagtgttgcagagacggtgcgcggcagctgttggcaagtgccactgccacc
tttccactgcccacccgccattgcagcctttccgctaatgagctggcatgggcggctgtg
gcgtcaccgatgcggcgggaaggagggccagcgcgacatgggaggaatgcggcggagagg
agggccagcgcgacagacggcggccggcaaacgagagcagggcggtggcgtcaacgatgt
agcaggaaggaggggctgatagagagaagttgggcattggcagcggtggtgtcactgaca
cggcagggaggagggccggcgagcaggcgcagctggtggctggcgggggaagagcgcggt
ggtggctcccagccgaccgactctcgagctcctgattcacgggctcagcgacgccgccgc
cgcagagctcatctacgccggcagccactcttccccaatgccgcgctgtcgccgcacagc
cttcgagcttcctccactctctctctctctctccactgtcaccgccgccagcattcttgg
gagccacccgccgccgaccgcactcgaatctccagtgccaccgcatcttgggccacctcc
gtcgccgtcgaggtcgcccatagccattggagtcgtgcgccctcctctggccttcctccc
tgtgcgcaggaaagagaggaagaagagagaaagagggatctaacatgcgggtcctacctt
ttattattttattatttccccagaaactgccacgtaagccccacgtcaatctcacgtggg
atgaagaactagtaaaagaagctacgtaggtgtcacgtcaatcaaaactggggacaatac
caccggaggacctcatttgcactgtttttgtaagttgatggatgagttgtaactgggttt
ttttttagggacgatttataattcggttacaagacgagggatctccggtgtactttttcc
>group_1078.fasta_consensus
ggaaaaagtacaccgaaggtccctcaacttgtcatcgagctacaaaatcgtcccccaagc
tcaaaaccgtatgcaacgcatcccccaacttacaaaaccagtgcaaactagatccctcga
cggttttgaccccaattttatccgacgtggcggctgagtcagcgtgggacccacgtatac
cccacatgtcaggtgccacgtcagcaaggtctctcttcctcctcctctctctctctttcg
ctggagaccgggccaaaactaaaaccacaaatcgtccaaactgaatattggatgaagacc
aggatgttgcaatggcaattacaagcaatttacttacagcttcagttctgaattctgaag
atagaaattgaatcttctcaatttctgtaaatattatctacagaggcatagttactggtt
acaaagactaaactctaaatatcactccaactctcagcaagctcttcggttgtccaactc
catggccaccatggccgccttcgccgcttcttggccgccggccggtcgcgcgccatcgac
gttcttggacatggagggcacgggcagcgcggcggtggcatgggggcgcgctggttgtgg
cggtggcagcagcagcagcagcagcagcagctccggcggcggcagtcgtagaagcactgg
tgcgagtggctgccaccggcggcgagctcctgcgcgctgtgcactcgccgcatgggcggc
ggcgagctccatctcgctccgcgcgcgccgcatcaccgggggcgccgcgacgggtgggtg
tgggcggcgccgctgctggacgccggcagcggcggcggcaacgtcaacggcggtggagat
gaacacccggaaactcgcggaccgccgtgtcgcctgaggcggtcgtactcgtcgcgcatg
tgggcgagctcctcgtcgaggccctcgtcggcgaggcggtacctgaccaccgtcaccgtg
acggtttgtggttttagttccgcggccgcttgatccacgccgcctaggtcactgcggtcc
actccgcatgctcgacgccgatctgcctccgcgaactccggcgtcgtctccgcttgccgt
ctgccgctaccggcctcgacgacgctcctccaccccgttccatgccgtcggaggggacga
gctgtacgcgccgctgggccgggaggacgagcacccgtcgccggcgtcctctctatccgc
cgcttcgagagacctgtgggtcccacgtggacaagagaggaggctgacgcggacaagctg
acatgtggggcccatgtgggtcccacgctgactaagccgccacgtcggacaaaaccgggg
tcaaaaccaccgagggacctaatttgcactggttttgtaagttgagggatacgttgtatc
cggttttgtggttagggaacgattttgtaactcaatgacaagttgaggggtcttcagtgt
actttttcc
>group_1079.fasta_consensus
ggaaaaagtacaccgaaggtccctcaacttgacatcttgttacaaaatcgtcctccaatt
cggatagaacgcatctcctaacttacgaaaccagtgcaaactaggtccctcggtggtttt
caccgacgtggcagctgagtcagcatgggacccacgtgggccccacgtgtcagtacgcca
cgtcagcaggccggccactccctgtctctcctttcctcctctctctctctctctccggac
tgggcaggccggccggccggccggcgggtggagaggagggcgtcggcagccggtgacgcg
gcggcggcggctggggcggcagcgacgacgacgcgagagaaggtggtggcgtcgccgcgt
gcgcgagctcaggaacggagcggcccaggagatgggagaaggaggccgacgacgggcggg
gaaaaccgaacgagctccctctcgcctccgacgacgacgagctccgccaagaacgtcgtc
cctccctatcggcggctgcgatggggtgcgcagcgtcggtgatggacgacgctgagcggt
ggaggccggggcggtcgcctagccaccgcgagacgtccaccgccacgggcatcctggcgg
tgccacgagcccacgatgaccagcagtaggatgggaggaggcggcggcggtggcgccatc
agctcgaccggccgtcgtcatcttctcgacgatggcacacgggaagaaggcccggtaggt
cggtgtgcacgggcgcggacgggtgtcaccggcagatccaggtgaggaacacgaagaggg
agagcgatggggacgacacgacggcgggggtggcagcgagggcggcggctatcctcgggt
tcgccatggatgggtgggcggtgagctggcggtggtggtggtgcccggactcgaggagga
ggtcggaggaggccgcggcgagggaggagctgcacgcgtcctcctcctcctcgaacatgt
cgccatcatcgtcgtcgtcgtccggcactgccccgccccgctccgtgtcgccggctttgc
gcaccaccgcctcgccggccttctccaacgcggtgctccccttcccgtcccggtgtccct
cgattcgctcccctccccttcccccgccgaccgccgttcccatcaaaacccccgcccccc
gccgccgccgccgcccacctcaccgtctccacgcccgacttcgacgccgcggcgagggcc
ctcttcacgcgccccggcggccgcacgcgccgcgcggtcgaggagggtgggaccgacgcg
ctcgcctccgacgaggccgatgccgtgtcgcccgccgccgtatcgtcgccaccattcctc
tgcctcgtgggccttgtgggcggcggccggcaggggagcccgcgcgctgctcctcaccgc
ctgcgcgccgcccgtccgcgcgctgctcctcgccgcccgcgcgccgcctcttcccgtcgc
ccgcccgcccgtagctcctcaccccaccgctgccgcctcgcccgtcgccgccatcaccgc
cgtcgtgtcgcccatcgccggctgccgatgccctcctcctcccgccggttgagtcagaga
agggagagagagagatgaggaagggagagaagaggggaaaagagagagagggaagggaga
gaagaggaggctgatgtggcagcctgacatgtggggcccacgtgggtcccacgctgactc
agccgtcacgtaggacaaaaccgagatcaaaaccaccgaaggaccatatgtgaccggttt
tggttagttatgggacgttggatacctggttttacggttggggaatgattttgtaacttg
acgtcaagttgagggaccttcggtgtactttttcc
>group_108.fasta_consensus
aatagctactttagtccctaaagtttctctgtaggatcagtttagtccctaaccttttaa
atggtccaaagaaatccttaaactttgtcataaggtctagaatagtccttgggtccacca
aaatcattatatggatatgccatgtcatcattcatgcaaaatctatgatgaattgtccaa
tttacccttacgtatatcatagaaaaataaatataagggtgaattagacataaccatagg
aaaaaatacttatcctttttttcacccttttgaggtatatttttgctcttacattttacc
ttttgttttttattttcctatgatatatgtaagggtaaattggacaaatcatatagattt
tgcataggaatgtgacatggcatgtccatgtggcgattttggtgggaccaaggactatat
caacccacatgacaaaattaaaggacttgtttggacaatatgaaagattaaggactaaaa
tgacccaggagcgaaactttagggaccatattagctattctccc
>group_1080.fasta_consensus
gaaaaaagtacaccaaaggtccctcaacttgtcatcgaggtacagaattatccctcagcc
gtaaaaccagacgtaatatctctcaacttacaaaaccgttcactttttgaccccggtttt
atccaacgtggtggttgagttagcgtggaatacacgtagaccccatatgctaggtgtcca
cgtcagcccccctctctctcactcatcttttctcctctctgcaaggcgacgcacgggtgg
ggaggtcaccggggcgaggcgggagaggagatccggcagtcggcgatgcggcggtggcgg
ctgcgacactggagaagggaggcagctcatggcggcggccgacgacgatgcgggagaagg
gagagcgtcaccgcgcgtgcgacctcggggtcggaccatcaaagaggcccgggaggtggc
ggcggcggcgacacggtagaaggggaggacgttgccacacgggtgagctcgaggacgaag
atcccagtcgcagcgaggtgagcgacctcaaccgcatcgcgcccgccgtcgacgacccac
gcaagcacgcactcgtcttagcagtcctcgagcttcgccacccagctgccgcccacgact
cccgcgcacggttgcttcctgctcgcgccgttcccactttgatgttgcctccccggagga
gccaagcctcagatggggatggcgatggcgaggtggctcgagggcaccacgacgatgagc
aacggggacggggagagcgaggacgctaccgtcgtcgtgtcgcccgtcgccatgggagga
ggccctctcctctcttcccccacctcatccccgctgccgccggaggagccaggcctcggg
atgaggatgctggcgctgccacggcgacgagcagcggggacggggagtgagacgggagag
cgaggacgctatcgttgccgcgtcacccgtcgccatgggaggaggtcctcttgctcctgt
gtcgtcatcgtcgccgctgagtcgcccgttgtcggtcgccggccgttggtagccgcctcg
gctcgccaagcctccttcctacccaccggctagcctgccccagatgaggataaaattggg
agaggaggaaaggagagaagaggggaaagggaaagaaggggatgacgtggtcacactgac
atgtggggcccatgtgggtcccacgttgactcggatgccacatcggataaaaccggggtc
aaaactgcctgaggacccaaagtgatccggtttcgtaagttgagaaacatatatctggtt
ttgcggttgggggatgattttgtaattcgatgccaagatgagggacctctggtgtacatt
tt
>group_1081.fasta_consensus
ggaaaaagtacaccgaaggtccctcaacttgtcaacgagttacaaaatcgtcccctaacc
gcaaaaccagatatccaacgtcccttaactaaccaaaaccggtcacaaatggtccttccg
tggttttcaccccggttttgtcctatgtggcggctgagtcagcgtgggacccatgtggac
tccatatatcaggctgccacatcaacgttgaacaccatgattagcacggccatcaccagg
tgtggccggtacttgcaacgaagaagccgccacaacgcgcccgactcgtacctccggtcc
tcctcggcaacgcggacgatatccttgagctcggcgtcgacgtcggcggtggccgccccg
gccctgcggatgcgccacagcaagtcgcgggcctcgttgagcctcccacgcagcgtgaag
ctgttaggcgtgtccgggatggacgcggcgcccacgatgacgatgacggccgagacgatg
tcggcgccgagtgagagtggaagtggcggcgagacaaccaccaccttattgggcttcggc
gtgggaggagacggaagtcagcggcggcggtgcagcgcttagtgggggagctaaggacag
cgagacgggcaaagagcttgaggaggcggcggtggcagccatgggggtcagagaagggag
agagagagagataaggaagggagagaagaggggaaggaaaagagagagaggaggctgatg
tggcagtctgacatatggggcccactcagccgctacgtaggacaaaaccggggtcaaaac
caccagagaaccatttgtgactggttttggttagttaagggacgttggatatctggtttt
gcggttgggggatgattttataactcgatgacaagttgagggaccttcggtgtacttttt
cc
>group_1082.fasta_consensus
ggaaaaagtacaccgaaggtccctcaacttgtcatcgagttacaaaatcgtcccccaact
gcaaaaccagatatataacatccttcaacttacaaaaccgtttactttaggtctcttggt
ggttttgacccgattttgtctgacgtgacggctgaatcagcatggatccatgtgagcccc
acatggcaggattccacatcatcatcctatctctttcctctcctctcccttcctccacct
ctctctctctcacttttcttctcttgggcaggccggccggtgggtggggaggaggtcgcc
gacagcgggatgcagtggctgcggcgcgtacctagccgtgccgccgggggcgcggtcggt
gcgatgcgcgctctgccacgccgtgacgcgcgtccctcggccgcgccaaccacagcgagc
ttagcgcccggagccacgagaagtagtcgctaatgacgagaagcgcccgcgctgcctgcc
tcgtggtcaggatccggtgcatctgctggagcgtctgctacctcagcagatcagcctaca
caaaaaaaaatcatcgcatcacgccatggtaataagcaatttagttcgccattgatgttt
gaccgaagcttgaggaagttctccagcgtggtgagcatggccatggcgatggctatctgt
cccatgtagttggtgacgttgtcggcgcctatgccgccgacgaccacggtggcggccgcc
gatgccaatgtgtctcccagcgtctgctgcagagcctccatcccctgcgacagcgcgtcc
tcgacctgctgcgaggactgctgtaggttgcagatgcccataaacaactgatccgtcagt
ggctcaagatggctctcaagaacctgcacaaacaacatcatcatcatcatcattcaacaa
tagcagtcaatggtagcttcagattctttgcttgttactgaattgagtgggtgatcactc
gtgtcaaaccttgaggagctcagaggaacagaagccgccgagccacatgaagaagcgctc
agcgtggctcatccacaagccggagaggacatggaacacgtcggactaggtggcgaagct
cttgaggcggaacacctggtcgtagtgcatcatcacggcgtcgacaagcacgcggagctc
gtcctcgctcatcagtgcgttcacgctgccgtcgccgttgacgatgtcatcggggtacac
gcgggcggcggcgagctacccgcgcgtctgcggcgagaagcgcggtctcctcatcggcat
cagctacgccatcacaaggcaccagcggcagcctcaccatctccagcagcggctgcggcg
acatccagatcaataagaccatcgtcactgccgctctagctcccggcggcggttgctccg
accacacatggtccttggccggccgcgccgccgccacgttcgagcccgccccctctgcag
cttggtgtgttgccgacgccctcctcctctcccgcgctcgccccgccggctgccctaccc
aaggaagagagagagaggaggaagggggagaagaggggaaagagaactggaggccagggg
agaccggaggcgcatgcgcgaccggtggcatgcagcggagaagagcggcggcttgctcgc
tccgtcggaccacctcacccgcctcgcccggcgacctcctccccacccaccactaccagc
cagcctgcccaagaggagaaaagtgagagagagagagagagagggggggaggaggaggaa
gggagaggaggggaaagagggagggtgataacgtggcatcctgacatgtggggtctacgt
gggtcccacgctgatttggccaccacgtcagacaaaaccacggtgaaaaccactgaggga
cctaatgcaaacatttttgtaggttgagggatgtcatatatctggtttgtgattggggga
cgttttgtaactcgacgacaaattgagggacgttcggtgtactttttcc
>group_1083.fasta_consensus
ggaaaaagtacacccaaggtccctcaacttgtcatcgaattacaaaatcgtcccccaact
gcaaacatctctcaacttacaaaaccgttcattttagctcctttgttggttttcacctcg
gttttttctgatgtggcagctgagtcagcgtgggacccacgtgggccccacctgtcagac
tgtccacgttagcaccttctttcttacccctcttctctcccttcctcctctctctcactt
ctgtgtgcaggctagcagctggccgaagggtggggagaagaccgcaggggcaatgcggga
gaggaggagggcgtcggtggccagcggcgggcggcgacgcggcagcaggccaccgcgccg
ggtggggaggaggcgggagaggaggagggcgtcggtggccagcggcgggcggtgacgcgg
cagcaggccaccgcgccgggtggggaggaggcctgctgccggtaagctccgagctcacgc
aatctcttcaagctttcgttcgaattgatcgtgtccagcggcgccgcgccgtggcgtggt
gtgcagctgggcgtggtcaccgcggcgaacgagctggaggacgcggcggggctgagggcg
cggctgcggcggatgtggtgggacgccggcgtcgacggcgtcatggcggacgtgtggtgg
ggcatcgtcgagggcaccgggccggcgcggtacgagtggcgcgcgtacagggagccatcc
cgctgccgcgctgagtccgcgacgtcggcgacgatgaccccgacgtgtgctacacgagcc
ccggtggcgcgacgaaccaggagtacctcaccatcggcgttgacgaccggcttctgttcc
atggcagaactcccatccaggtacactgatttcataatttgtgacatactgacattgaga
ttgcaaatttacatatcacaaccatgatcaaaattaggataatctaacgactagatcgat
tgtttatctttgacactagttgtatgccgatttcatgaagagcttcagagagaacatggc
cgatttcttggactctggcggtctggcctgattgtggacatagagattgggcttggcccc
tgcaggtgagctgagatacccatcctacccggagagccaaggctggaattccccggcatc
ggacaaatacctcgaggacgacttgagagcggcagcgacagaaccgggcacccggagtgg
gagctgctaccgccgccagagagtacaacgacacgacggaggacacgtttttcttcaccg
cgtaaagggagcaagatggcgacgcggcggccgcaccaagtccgccgcccttctccccgg
tgggcgccagcggaagaggagggagcagcgcgcggcggcgtcggcgggagaggagggagt
ggcgccaccactttcaccagcgcccacagcgacagcttgccggcgtcgctcgccgcggcg
acgacgacgaccgtggatgccacggcggccgccaagcggagaaggaggaggagaccacgg
cggtcggccgcgccaggttccgccgagtggaatccgcacgcgggcgggagctcgaagccg
ccccccgccgcggaggaggaggaggaggagaccatgacggtcggccgggccgattgccgc
cgagtggccgccgcacgcgggcgggagctcaaagcctccccccaccgctaacgacgcgtc
cgacgactcgccctccaccttctgctcctgcggcgcgggggccttcacggacgccatggc
ggaggcggcggcatcgtggtcggggaagcgtgggtgccgcgactgggggtggaggcaacg
acgaagccgaactaggccgtggggcgccgccggcctcgacggggttctcacggcggctgc
atcgctccccctgcctcgtccccttcagccgccgccgctgacactaccttgctccccccg
cggccgccaagcaacgctgtgccacggcggcggaaacgaggatgctgacggcggcgttgc
cttcgccggcgcgacgccggctgccggacctcctcctcccccctccccccggcggcctcc
tcccaacagcgccgcccgtcgccggctaagaaaagtgagagagagaaagggagaagaggg
gaaataagagggatcagatgaggtggcaccctgacatgtggggcccacgtgggtcccacg
ctgactcagccgccgcgtatcccgtatatctggttttgtggttcgaggatgattttgtat
ctcgctgacaagttgagggaccttcggtgtactttttcc
>group_1084.fasta_consensus
ggaaaaagtacatccaagtttcctcaacttgtcatcgagttacaaaatcgtcccctaacc
gcaaactagatatccggtgtcttttaactaatcaaaaccggttacaataggtcattcggt
ggttttgactctggttttagcctacgtgacggctaagtcatcgtaggacccacgtggatc
ccacgtgtcagcatgccacgtcatctctctttcccctcttctctcccttctctctctcac
ttctttgcataggctagccgacgggaagggaggaggcaggtggggcaaggccggcggggc
gaggccggactgccgccgctggggaaggagccaccgccataccagaagggcggccagagc
aagcgaagcggcggcgtcggcaggtgagcgcggtggggagcggcggcccagcggacggct
tcggcggcgtgggcacgctctacatcgtggcgaacggcttgacttacggtgacattgagc
aggccactggtataccacatgctgatctgaaacgctgcctccagtctcttgcttgtgtta
agagtaagaatgtgttgcggaaggaacccatgagcaagatatatctgaagatgacactta
ctacaatgacaagtccacaagcaagttggtcaaggtaaagattggcaccgtggttgctta
gaaagaaacagaaccagagaagttggaaacttgccagagagttgaggaagacataaaacc
tcaaattgaggctgcaattgtcagaatcatgaagtccagaagagtcctggaccacaatag
cataatcacagaagtgacaaagcagcttcaatcgagcttcaatatgtggtcatggatgtg
atagttgcattttgtgcttgatattggtcagtttttttcgcctacctgttcttgttcgaa
gatgtggtattcagtctggcgttccctttgccgctgtcagttttcgcatgggtacaggaa
attgttgaaggaaaataagctggataagtttttttcaggcaaatcgtcaatctcgctgga
catgttctttcaggcaattcctcctccgacaacgctactgtggctgctcatgtgggcgac
cgccgtgggtctcctcgtgcagctgctcgtcggcagggtgtgcgtcgccacggggaggca
ctcaggcacctcgccgagctctgccgcgacgagtaccccggctgggggtgccgcgcgctg
tggctcagccgaggtcgccatggccggcgagctcctctctctccttcaaatccatcgtcg
ccagtcgcagtccttccttgctcctccaccgccggctgccgtcctagcccgagcgctgcc
tccagccgccgcctccccactggcgcaacccgcggccggcgtcgcggcgccgccctcctc
cccagctacctctccctctcctctctgtgttggcgcagtgaaggaggtagaagaaacact
gacaagtgggccccacctaaagaagggagaagaggggaaagagagatgacatagcatgct
gacatgtgaggcccaagtgggtcccatgatgactcagccgccacttagaccaaaatcggg
atcaaaaccactgaagaacctattgtaattagttttgattagttaagggacgccatatat
ctgattttgtggttgggggacgattttgtaactcgatgacaagttgagggaccttggatg
taccttttcc
>group_1085.fasta_consensus
ggaaaaagtacaccgaaggtccctcaacttgtcatcgagttataaaatcgtcccccaacc
acaaaaccagatatcggacgtccctcaactaataaccgttcactatagatcctccggtgg
ttttgaccccgattttatctgacgtggctgttgagtcagcgtggaacccacgtgagtccc
acatgtcataatgccaggtcatctctctccccctcttctctcccttcctcatctctcact
tctctccaatttgatggcgacgcgggcgacgcggctgcagtgatggcggcggcgggcgac
gggaggagctgcgggcggagcgggcggcggcgggcgacgggaggagctgcgggcgggcgg
cggggggaggagcagcgcgcggcgggcggagtgggcgggcggcgggcggagcggctgcgg
cagatgcacccgcagcacgggcctgccggaggaccaggcgacggtgcggggagcggccgg
ccggcggagcagacggggcgcgggcgtgcagcagatgaccgggcgtgcggcagacggcgg
aggttggcgtcggcgtgggcgaagcgaatgaccgggtgggactcgcgggcggcgatgtcg
acgccgcggaggtggacgcgacgcggtcggggtaggcccagtggtcgagacggtagaaga
agagcggcatggggtggcgggagcaatggcgctggtgcctggtggtcgcggtggaaggcg
tccgtggcgatgaggtcgtgcagacgccgctgcagcaggccacctcggcggcctgcttgc
aatcaaaataacaaagtattaccgtttgttatggacaaaagcatgaaattttattcagaa
tagctcatgattgtaatgttaccacattctgttcactcatagcacaaattgactctgcag
tgcacacttactaacaaaatacagtaggcaatttcattgattttatccatgcagtttgca
ttgtttttttatcaacaacatctgtttggttctgcttttattttgaacattaacaggcta
actctaactcatatacaatgtcaggccatggtggcagcgatggtctacatggtgatgtgc
cttcactagattatgttgtagaagatacagtaagtctgaatataagcaagcagtcttgca
attattccttcattcagttacttatgaaatatattattatcttcaaacaagatgtacttc
ttggtaaaattgtgcttgagaatccaggggtcctctgttttcttcttggtcactccactg
ggggagctgttgttttgaaggtatgccttgtaacaataagtagtttttctctgctctatt
taggcgaggtttagaaactgaccctactcctttgggcctgtgaataatggataattggat
atcctgacgggcagagcaatggtgcaaagcattaacaaaatagcctggttgaaaacttga
aatggtttggctgcagatatgttcattttacatgcttcatattcttctttcccttgtgct
tgtcagtagctggtattttccaggcatcattgttccctcatatcagagcaaaactggaag
gcatcatcctaacttcaccagcgctgcagcgggcgacctcggcggctggccgtttgccgc
cacagcctggttgcctccgttcgccgccgcagcctggtcgactccgttcgccgccggctc
ctggtcgccatgctcctcaacggcgcgaggatcatcgacggctgctacatggcgagacgc
ggccccgccgccatcggcatccccccgtcgagcggcgcgcgatggaggaagccgtcgccg
gcgactctgctcagcggaaagaggagaagaagaaggccgccacagcggcggcaacgagga
tgcgggcggagggcgcgacgccggccgccggacctcctcctctcacctccctcccggctg
cgcgcggtggagaaagccgccgctggcgactccgcctagcggaaagaagcgaagaagaag
gacgccggccgccggacctctgcctccccgcccccgcgggggcctcctccccagtcccca
cccgtcggccaccctgccgcctggccagatgagcacagcgagagaaagaagaggcgaaat
aagagagaagtgatgaggtggcatctgacacgtgggtctgctgactcaaccgtcacgtca
cataaaaccaaccaccgaagtaaacggttttgttaagttgagggatgtgatatatcttgt
cagaggacgtttctgtaactcgacgacaagttgagggaccttcagtgtactttatcc
>group_1086.fasta_consensus
ggaagaagtacaccgaaggtccctcaacttgtcatcgagttacaaaatcatcccccaacc
acaaaaccagatatccggtgtccctaaactaatcaaaaccgatcacaataggtcattcgg
tggttttgaccccggtttaatcctacgtggcggctgagtcagcataggacccacgcgggc
cccacatatcagtctgccatgtcatctctctcccttccttccctctctctcactcctctc
ctgttgcaagccggccggcagcgaacatggtggagcttgctgggggacacgcagtggagg
tgggcggcgctggtgccgaggaggaggaggaggaggaggtcgtggcgttgtcgtcgtcgt
tgtcctcggcgccggggaagaagttgggcgcggcggtggaggaggctagggggttgccgc
ggctggttcggtatgaggtgctggtgctcgtgctgcagtttctgtacagcgggcaggtgt
cggtggcggcgcccaagagcaggccgctcccggggtgccgcgcccggggttgctggcaca
cgcggtgcggtgccgccgtcgacctgctcgccgccgcgcgctccttcggagtcgagcaga
ggctagggggttgccgcggctggtgtggatggaaagctgaacattgcttctgctgactcc
ttaatgtcaccaaaaaagattctccaatcatgccaacctaactaccatcatgtactctta
atcaatatccagtgttagcagcagatcccaagatcgaattgcaaggatggaagaagaatt
ttgattatctgcagctgcaggatgcatacgcgtgcactacgtcgtgttcctgaatttttc
gcagtacctgaaccagcagggcgagctgctcgacgccgaaggagcgcgcggcggcgagcg
tgtcgagggcgaggtcgacggcagcgccgcaccgcatgtgccagcaaccccgggcgccgc
accccgggagctgcccgctcttgggcgccgccaccgacgcctgcctgctgtacaaaaact
gcagcacgagcaccagcacctcgtaccgcaccagccgcggcaaaccccctagcctccgcc
gccgccgccgccgcgcccaccttcttccccggcgccgaggacgatgatgacgacagcgcc
acgacctcctcctcctcctcctcggcaccagcgccgcccacctccgccgtgtgccccctg
cagcaccaccggtgccaccgtgttcgctgccggtcggcttgcaacaggagagaagagtgg
agagagagagaggagaaaggaagagagatgacatggcaccctgacatgtgggtccatgct
gattcagctgctacgtaggacaaaactagggttaaaactatccaaggatatattgtgatc
ggttttaattagttaagggataccagatatctggttttgtggttggaggacgattttgta
actcgatgacaagttgagggaccttcggtgtacttttttc
>group_1087.fasta_consensus
ggaaaaattacaccgaagatctctcaacttgtcgtcgagttacacaatcgtcccccaacc
gtaaaaccagatgtaacgtatctcccaacttataaaaccagtgcaaactagatccctcgg
cggttttgactccggttttgtccgacgtggcaactgactcggcatgggatttacgtggga
cccacacatctgcctcttcttccccttcccctctccacctctcttcctctctcctctcct
ctcctctccacgggcggcttgcgggggagtacctgcgcgtgggcggcgccagagcagctc
ctctcccgctgcccgcgcctagttgttccccgcgcgccgctcctcccctgtcgcccaacc
cagttgctccccaccgcccgctacccacacgcatctaaggcgttctacacaccaagaacg
cccacaccacccgctgccaccacacagctcctcccccggccgcccacgcctagttgctct
gcgccgggagccacccatagagaggggaggagagagggagggaggtggagaggggagggg
aagaagaggcgcgacaggggaacacagggggagagcacgtcggtggcgcgagagcaggct
gggacgaggcgggagaggaggaggccagcggctggggagggccttgcgatggcagcgacg
gtgcaggagcaggcgtcgttggcaaccacacaaaccgccggcatgtgcagatttgctcga
ggccgttgagtcagagcagcaactgcatgaacgcctcgccgacggtgctccccctcacga
ctctgcctcgacctctaccttcctcgccgtcgcctgcactacttccccaacgaggtcacc
atcgacgtcgccctatccccgccgccactggacgaggcaagagggtgaggtcagaggagc
agcgcgtcggctccccttctcccgcctcgccccgtgtcgcccctatcccggcccctgcct
cggctccccttctcccgcattgcctctcccaccaccacctgtgcccgccacccgcccatg
gaaaggagaagagaggagagaggaagagatgtggagaggggaagggaggaagaggctgac
atgtgagtctcacgtggggcccatgctgagtcaactgctacatcgaacagaaccggagtt
aaaaccgccgagggatctagtttgcactggttttgtaagttgggaaatacgttatatccg
gttttacggttgggggacgattttgtaactcgataacaagttgagagacggtgtactttt
tcc
>group_1088.fasta_consensus
gggagaagtatacccaaggtccctcaacttgtcataaaaaacatcctcagaccgcaaaat
catatatgcgaggtatcttaactatacaaaaccggtcacctgagattctttggtggtttt
gaccccggttttgatacgtggcagctgagtcagcatgagacccacgtgtcagcgtgccac
gtcaactttcccctttcttttttctcttcttttttttttttttacttctctttgccgtgg
gggagtagcaacgcgcggcggcgagcggggctgagcggcggccggcggaggcggggtgcg
agcgtgcggcggccggcgaagcggaggcgtgaagcggcggtggcggcaggcggccgcgca
cgcggcggccggcggatggggagcgacggccagtaggcggaggcggtggaggtggcggcc
ctcctagcggcgggcatggtggtcgtcggcgtcggcgtgccccgcgcccgctcctcccaa
tgggatcctctcctcctcgtcggcgtcgtcatccccctcgtccccgccggatcccgccgc
ggcgcggtggccggcgtcctccttctcctccgccgccgcatcgagggcgtgcccctcttc
tccctcccagccacctctgcccgggtcggcacgcacgcctccagcactttcaactccttc
tggccatcgtcgtcggtgcgtgaaatttcgacaatttgtacctgtttttctttcttttgt
tcagtttcttgtttcgagatgatgaactggtttcactgagatgatgcttggtttgatctc
tggtgatgcagtgctttcggtgttgagcattgctggatcagtcgccattgtttacctcat
gtacagatgtgtcaagaagaatggcctcccggccgtcaatatcaacaccaacacgagctt
cgcgccggggacggcccggcggcgatgtacacggtggtgccggactcccagatacgcaac
gccaccatcgagaggtttcttaaagagatcgccggcgagaagcccatccggttcacggcg
cagcagttggccggattcacgaacaactacttggctcggctcggcgccggcggtttcggc
accgtgtacaagggcatgctcccgaacggtcacatggtcggccgctgcgcgctcggccgc
ctgccgccaccgccgctccgcgcctccgctccattccgcttcaccggccgccgcgcgctc
gcacgccgcctccgccggccgccgctcagccccgctcgtcgcccggccgtctgctcccta
cctgtcggttggcctgcgatagaagagtggcagagagagagagaggggaggaagggaaag
aagagaggaaagggaagttgatgtggcatgctgacatgtggggcccacgtgggtcccacg
cccacgtaggctaaaaccgggttaaaatcaccgaaggacctgatatggccggttttgtat
agttaagggacgccgaatatctggttttatggttcgaggatgtttctgtatcccgatgac
aagttgagggaccttcggtgtactttttcc
>group_1089.fasta_consensus
ggaaaaaggtacacccaaggtcccttaacttgtcatcgagataaaaaacatcctcgaacc
gcaaaaccagatatgcagagtccctcagctgtacaaaactggtcacctgaggtccctcgg
tggttttcaacccggttttatctgacgtggtggctgaatcagcataggactcacgtgggc
cccacatgtcagacagtccacgtcatcacctttctctcccctcttttctcacctccctct
ctctctctctctcttcttcttgggcagggcggccggcaagcggggaggaggccggcgggc
cggcgttgcgaggcaggagaggaggtgcggcaaccggcggaggcggcgggagcacagggg
gaggcgaagggggagcatggggagggccagctgcctgtctgccccgacaccgccgtggcg
gcgcgggccgtcgtggttgacgatgagcttggccctgatcgatggcagcgtcgatggagg
cgaacaccgagaggaggaagacaagagaggggaggagacatgctccgttgccgctctccc
ctgctggccgccggccgcgccgttcacctctggtccccccccctgcccgctgcccgtctt
cgccagcgagcgccaccgccgctcttctcccctatcggccgccagtcgcgttgcacgcct
cccactcccccccggcctcttgcttcgccccaccctgccctgcccgctcctcgggcgcag
cgccgcaccccgctcctccgacgagccgacctaaccgcgcctccccaactccaatgagaa
cgacatggatgccggcagcgaggaggcgaagcaggagcagcaccgggtgctagcccacaa
gctcttcctcctctcccaccccgacctcaacgacctcgccaaggttgccctccgctccga
cgccctcgacgccgtcaagtccgatggcatggcgctgctatttgagtcgttggccgtcaa
cggcgtgctggagccggatgacgcgctgctcgtcgagatgcgcgtgcgaatcgatgagga
ggtcccccaagccatcgtcgtccgcgcctagctcctcccccgccacccacgcccgccgca
ccgaccggccgtgcccagctgcttccccggcggccaacgattcgatccaatccggcgaga
gagaaagggagaggatgttgctggggtcggcggcgcttcttttctttcttctatcctctt
ctcttctagtcgccggcagcagatggggagaggcagccgttgtcgcctccgcgcctctcg
gccttgtcggcagcggcggcgtcgtcctccaccgttgttgccctcctcacgaaggcctcg
gtggctgacgctgcggctggtgcccgccgccgctccgccggccaccgccctttttccgcg
cggcctcgagcgcgtgtgtcgttgtcgggtgcagcgacgtaggtggaggcggaggctgac
gctgcggctggtgcccactgtcccttctctgcccagcctcgcgcctgtgcgccatcgtcg
tcatcggtgcggtggtggagcttggtcatcgacgtgccccgcctcgcccgcacagagaag
acagagagaggaggaagggagagaggggaaaagagaggtgacgacgtgtcacctgacaag
tgggtccacgcttactcagctgccacctagaccaaaaccggggtcaaaaccacagaagga
cctcgggtgactggttttgtagagtcaaaggaccccgcatatctggttttgtggttcgat
gatgttttttaatcccgatgacaagttaagggaccttcggtgtactttttcc
>group_109.fasta_consensus
cggagcgtggggctcctcaccgggagaccgcgcaggcccccctttgccggttcggccggg
ggctctgggtgagattctaagctctctgtgtgtggaaggttcgcgagaatggaaacacac
aagacacgggcgatgtatacaggttcgggccgctgagaagcgtaataccctactcctgtg
ttttggtggatctgtgtatgaagaagctacaaagtgctagccagccgactctctctccct
ctctgatcgttctccatccgaaaaaatcccccttctaagtgggcaaggtcctccttttat
atctcaaggggataccacatgcaccatctctctcttttttgtggggacttatcctatctt
ttcataaatggacggagatttgtatggttgccgtccgaatgaccttctgatgggacggcc
catacctacctccacttccgccggaagcaggcgcgacgtgggaacatggctgtctgctga
cgacatgaccagtgtcagaccggtcacaaatcggtcattcttgtccaccacgcgtcagtt
tatcaatctgcatgttcgcccctcttcatacaatgtcttgcttgtaatggttaggatgaa
gcctggcatatatctgaccgggaccaacgtgccatctccaggagctaacacgccggctcc
ggctagggacgagtgcttggaggctctcgtcctgacgggatggggcgaggcgtgcgtcag
accgcctgtcgccacctaacccacgatctgaccggtctgtgactggtcacagaccggata
aacgagcgcgctgcactgcgttacatgcggcgtgacgcgctcgtccaaaccgcaataaat
gtggttaggtgagccccgctgtgctcacctaacccatacacgcggcgcaaaacccacaag
gggtcggggcgcctcggccctcggggccgaggcgggagcggtccgaccccctcggggaga
caaagaggagggcgaacacatcaccctcgggcccgacgccccccgagggtgccaggccac
gtgggcgattgtgtctgcctcaagcctctagtcatgatactcccggtcccatgtcaccga
cagtagcccccggcgttatgccagggcgatcgccctccccgagggaagcggtcgggcgtg
acgccacttctaaggcctggtgacaggtggggccggttcctacaggtgccgtcgaactac
atcacccagagggcggtgtgaggcagctgcgatgggctcgagctggcctcgggggcggag
acgagctcgggagctggggtccactccaccacaaagtcggcgagggcctggctcttgatc
gcgtggcttggttcaaagcgcaaatcgaattcagagagttcgattgcccatttcaccacc
cgtccagtaccctctcggttatacaagatttggccgaggggataagacgtaaccaccgtg
acccgatgcgcctggaaataatggcgcaacttcctcgaagttatcaggatagcgtaaagc
atcttctgggcctgagggtatcgggtcttggcgtcccggagggcctcgctaacgaagtag
acgggccgctgcacctttcggcggggccgatcttcttcgtcaggggccacatctccaggg
cgctctccatccgagaggccacgcggggcgcactcggcttctgtgccgacgacctcgggg
tcagagggcgacaggcgcggccttcccgcagtggcctcggggccatcctgggggtcgggg
gcgcctggcaccgtcggacaagcaggcggagggccagctccggccgtcgggggccttggg
ccgccgttcggctcgggggcctctcctccctgctctctctctcttcgggcagaatcccgg
cggtcgcaaatcgcgcgcatcagcaagggaaaaccgaccgacaataatgagcggcccctc
ggctcgcgtttgccttcaactccgacgaggagtgcggtgacgacggtgcggacgacagcg
acggcgaggccggctacccgggcgcgtcggagtgagcccccaggcctccgccaatcttaa
tagcttttccttcttcttccgaggccttcgggcccccttcttgttataggctgatttaat
ctgcaatcaaataaagaggaaatttttgtgtcaatttcatttgttctgtgtatgagacga
ggatggtctgtgccacggtccttctgtgtcttggcttgaacaagggctcgtgcccaggtc
ccagcctcaaacggcgcgggtcaaggctagtgcctggggagatccacatgtcgagactgg
ccaggccgggagcgtggtgaccgagggttatgggtgacccgattgtgggtttttgccgat
tcccccccggagttcaccacgtcccggggcacggctcggttctgggccccgtttggcgat
tttagccgacccgagcccccgagggcaggattgaacacgagtgacctatttcaagtcaag
attcttcaaaaggaaacaacagcacagacacagcctttaggaaatcgaaaatgcttttat
tgaaatacggaagagaaaaaagataagcccccggccaaccctgcacgcccgggggggtgc
ggggttggcccgagcccaagacctgacacccgacccccactaggggtagaagcgacgaag
gtgttcgatgttccacgggttaggcagctctgtgccgtcgcccgtggccagccgaacgga
gcccggccgggggacgccgatcactcgatacggaccctcccacattggtgagagtttgct
cagtccagcacgcgtttggacacggcgtaggacgaggtcgtcgacgcagagtgatcgggc
ccggacgtggcgctgatggtagcgccgcaggctctgctggtagcgcgcggctcgaagggc
cgcgcgccaccttcgctcttccaagtagccgaggtcagggagcgtcggcttccttctttt
tgtcgctcgcaggcctcccctttcgggtggccagcgaaacgccttcgacggcgaggacat
gaccctcgtcgtcggaatgggccgacctcttcttcctcctcctgtcccgccgccctgacc
gagcggcggacccgggggcggccgaagctgccacaccggaaccggaggggttccaagtcc
aggcctcctccttgcgagccactcggtccgcgagctgaaaaagctccgcggtagtctggg
gctctttggaggcgatcttttcgagcatgcggttgtgccgcacaccccccctgaacgcgt
agatcaccgcgtgtgcagggatgcatggtatggtgttgcggacttgacagaaccgctgaa
tgtatgagcgaagtgactcatcatcccttcgctggactgcatgtaagtccgcttcttcac
ctgggcgcggatatgtgccttgaaagttcatggtgaactgttggcacaaatcctcccaag
agtggacggacgcgggtggcaagttcattagccaaccccgtgcctgtcccttcagggcca
tgggaaagaaattcgccatgaccctgtcgtcacccccggcggcctcgatcccggtcgtgt
agacctggagaaactcggcggggttgacgctcccgtcatatttttcggcgatggtgggcc
ggaaccttgggggccaacggacgttccgaaggctcgccacaaaggctctacagccgacac
caccaaccgggggcacggagggctgatccccgcgtccgtgttgatgtgacactccggacg
aggaggcgccctccgttgcgtgggcagcacgtcggccattacgccggcgctcgatactga
tgcgggcatccggccccccacgcagatcttcctgggtcggaggcgctgacgaaggagtgg
cggccgaatggcgagcaacagccgccgctcgccgcgccctccgccttgacgacacggagc
cggtggtagcagcgccagaggtcttggtggcggaggaccgcccaccagcacctaggcgct
gccgtgccgtcatgaccaagttggccacgtcgtccagccaacgttgggctggagactccg
ggtcagggacaatgggcgggtgacgtaggagcgcgcccgcagcttggagcgcgccctggg
gcgtgctgccgtcgccgtagacgaggaggcgacgctccccatctcgccgcccttccccat
cacccgtggatgtcgaagtcgcggatccttcgaccctctcgagcgcctcctcccgcctag
gactttggcgtggagggggcggtggagtacgagctcgacggcgtgggtttggctccccgt
cgtcaccgctaacactcggagagaggttgtgcgcctttgcttgttcggccattgggctga
acaggaaaagcttggcgcacacgaaagagtgcgagagctcagaagatcactcgcagagcc
ccctacctggcgcgccagatgacggagcgtggggctcctcaccgggagaccgcgcaggcc
cccctttgccggttcggccgggggctctgggtgagattctaagctctctgtgtgtggaag
gttcgcgagaatggaaacacacaagacacgggcgatgtatacaggttcgggccgctgaga
agcgtaataccctactcctgtgttttggtggatctgtgtatgaagaagctacaaagtgag
ccagcc
>group_1090.fasta_consensus
ggaaaaagtaccccgaagatcccttaacttgtcatcgaattacaaaatcgtcctccaacc
acaaaactggatacaacgcatcctccaacttacaaaaccagtgcaaattagatccatcgg
tggttttgactacggttttgtccgacgtgacggctgactcagcgtggaacccacatgtca
ggatgccacgtcagcaccctctctcttccatttcctctccatccctcctctctctctctc
tctcacttttctccttctctgcaactgcaagcggcaagccgcccggcgggtggggagagg
tcgtcggggcgaggcgggagaggaggaggcagcgggcgacgaggcggcgatggcggaagc
tgcgacgctggagggcaagccgcgccgacgctggagagcgaggacgatggtgacgcgttg
ccgccgtcgtccatccgcggatccccttgggtgtgccgtcgatgtgagccactgctgctg
ccaccataggctgacggccttgtctccggtcatcccagcgtgttcatcaccgcgtccttg
gcgccgaccaccgtgctcttcacctgctcactcgcctgaaacacaaacgaattctcctca
aaatccacaacaatggtgttcgacaaggagaaattaaccgaggttgctaatggtgtgtac
ttgttggaggacgctaccggtcttgtccttgccagcgacggcggattccttggtgtacta
cgccgtctcggtggtcttctgcttggcggcgccggcggaggaggatgaaatcctgatgca
gcacacgcgcttctgatccatctgcgtcaagtggctcaagcgggacgcgaacctacagat
gcacatgcgtagacacagtgacaagtacaagagcgtgcccatgctgacaaagccgccggc
ggcggtggtaaggacaagcagcagctggagcggcggtactcgtgcacgttcactgggtgc
aagcgcaacaggctgcacgcaaacttccagccactgaactactgattactgaagacgatc
ttgtgcattgtttcatcatccttcagtaaaaaaggttgtgttcaaaaattgatttgataa
acaaaaacgatgattagaatataacaaaaggcagccggcatggaaattgggacaggtgca
gggagccgatgcagaaccctccaccgcgccgtctcgtcggtctcggtggccttctgcttg
gccttctcggtcttctcgccgaggaagccgctagtctggtccttgctctcggcggccttg
tccctcgccgcctacgccgtgccggaggtcttgtccttcgccgcatgtgccgtcacaccg
ccgccgacttcctccggagagcccacctaaggcagctcactgcgttcctccgccggcggc
ggcgtggggggaggccctcctgctcccgcgtcgtcgccgccgccgcctcgtcgcccgtcg
ccgaccgccggagtcccgtctcccgcctcccccaccggtctcctccccacacccgtcggt
tgccctgctcggtgagagaaaggaagaggagagaggtggagaggggaggggaagaagagg
ctgaaatgtgggacccatgtggcccccacgctgagtcagctgccacgtcggataaaacca
gagtaaaaactgccaagggatctagtttataatagttttgtaagttagaggatgcgttct
ccggttttgtggttggaggacgattttgtaatttgatgacaagttaagggaccttaggta
tactttttcc
>group_1091.fasta_consensus
ggaaaaagtacattgaaggtccctcaacttgttacaaaatcatcccccaaccatgaactc
agatattcgacgtcccttaactaatcaaaataggtccttaactaatcaacatgtgagacc
cacatgggtcccacgttgactcagccgccatgtaggacaaaaccagggtcaaaaccaccg
aaagacctattttgattggttttgattagttaagagacgtcggatatctgattttatggt
tgggggatgattttgtaactcgatgacaagttgagggaccttcggtgtacttttacc
>group_1092.fasta_consensus
ggaaaaggtacacccaaggtccctcaacttgtcatcgagttacaaaatctttcccaaacc
gtaaaaccagatatccggcgtccctgaactaatcaaaaccggaccttcggtggttttgac
ccggttttgtcctacgtgacggctgagtcagcgtgggccccacatggacccacaatgtcc
ggtgtccacgtcaccaccctctctcttaatctctttcccctcttgtgcccaggaccgccg
cgcctccctcccgttgctcgcgctcctcctcaacttccgcgtcctcgccgccgccgcggg
gtcccacttctcccctgcggtctcccgcatcgcgggccacctctgcctctccccgtccat
ggccgccgtcacgctcctcgcgctcggaaacgacgcgcccgacgtggcgggcgaacaacg
acgcgggagggacggcgaatggcacggcgatgagcgcgacggccccgacgacgaacgcgg
agacgaacgggcgttggcggccggcgacgggcaacgcggcggcggagacggcggcgacca
gcgggtcgggaggaggtcggcggggcgaggagggagaggagaaggtccggcggttgactc
gccccgccgccgctccgctccgctggcagcgcgctcgtctgccgccgccggtgctccgct
ccgccggccgcccgctctctacgcgctcgtcgctgcaaatactggctcagcatcgtccac
aacaagaagaacaggctcttctacctgctacgctgttagcacacaagagaacactcttag
acgtactcacacctggtgaatacacatgcacgagagtaggcaaagaacacaaggtatttg
tgctgcacaaccgcaaccttttctggcactgcacacggcagtgttttttttcaatgcaca
taatcaacctcaaagtacatccttaaatagaccagctagcagcccacgttatgcatacat
aagaaaacatgcaaaagcaaaatactaagtctagattatttctaacatacgctattgcgg
ctccatctctcacctcaccgccggtggcggcggcgtcgtcgtcgtcgtctccatctccgg
tagcgcgaaccatcttgcgctcgccgccgcagccgcatcactcctctgatctcaaaccca
cacagtagctcgcagtcatgccgcgcggcgagctcctgcgtgtgacgcggcggtggcacg
agacaacgatcatcactccggcggacgcatccaacaacagggcgcacctgaagcacgtcg
tcttcacgacgagcgtcgaggtcgaggagacttcttcgccttcgcgaggcccgagagcaa
aaccagtcgagtgttgctatcgcgtccttctctgccaccaccgccgccgcggcttacacc
gttacacgtcttcttcgccgccgcctcgcttctccgcctcgcggccaccgggccgcccct
cgtcgcttcccctaccagcgtcgcggccctcgtacggccgccgcggagcttcgccgtgct
gccgctgccgccgccgccgccgactgccgtcgtggcgccgccctccacctctcccggccg
accggcctacagccagagagagagagaggaggaatcgaggaagagaagaggaggagagat
gactcagcctgacatgtggggtccacgtaggtcccacgctgactcatccaccatgtagga
taaaatcggggtcaaaaccaccaaaagacttattgtgaccggttttgattagttcaggga
tgccggatatctggttttgcggtttggggacgattttgtaactcgatgataagttgaggg
acattcggtgtacttttccc
>group_1093.fasta_consensus
ggaaaaagtacaccaaaggtccctcaacttgtcatcgggataaaaaacgtcctcgaacca
caggaccagatatgcggggtcccttgactatataaaaccggtcacccgaggtcttggggt
ggttttgaccccggttttggtctaggtggcggctgagttagcgtgggacccacatgtcag
ctggccacgtcaacctcctttccctttctcctctctctctcttatcttatcttctttgag
caactgggcaagccagccagaggcgactccaggcgcgatggaggagggtgcgggcctcgt
catcggcgttggcggcgggggtggcctctctggcggtggcggggagggggtggctcctcc
ggctgcgagggcacaggagaggctggtgccgccgtgcggggtgcagtcggctgcggcttg
cagcggcgtgcggcagcgcagtgcggggtgcggccggccgtggctcgtgacggcactatt
cggggcgtgtcggctctcggtgcggcgccgtgcggcgccgtggccatcagcggtgttgtg
cggggcgcggccggcagcggttcgcggcagcgcgcgcggtggcgcgagcggtggtgcccg
agtccacgccggcatgccgcggcgcggctcgagggagggaggcggcggccaggtcggcga
aggggacggcgagcagaggggaggcggcggccaggtcagcgaaagggacgacgagccgcc
gccgacgaggccgatctctccattcatggcggggagcacagaagcagcggcggcccattc
cttgcctggaggtgccgacgacgacgagggcgagcgccgtatccttgccccgagccgccg
atgacaaccgccgccgacgacgaggctgagcgccgccactccccatccgtggcggcggcc
cgtgggagaaggacatggccgccgccgttcctctccccagcctgctcccgcctcgccgct
gctcttctcccctgccggtcgccggccgtcggacctcctctcctctcccgcctctccatc
ctcgtcgccgccgcatcgcatcagccactagacgagcaaacgaggagaaagtgagagaaa
gagaggaagggagagagatgatgtggcatcctgacatgtggggcccacgtgggtcccatg
ctgacttagcagccacgtaggataaaaccgggaccaaaaccgccgagggacctattgtga
ccagttttgtatagttaagggacctcgtatatctggtattgcggtttgaggatgtttttt
tatctcgatgacaagttgagggacattcggtgtactttttcc
>group_1094.fasta_consensus
ggaaaagtataccgaaggtccctcaacttgtcattgagttacaaaatcgtcctcgaaccg
caaaaccggatacaacgcatccctcaacttacaaaaccagtgcaaactaatccctcggcg
gttttgactccggttttgccttacgtgacagctaactcagcgtgggaccctgggtcccac
atgtcagcctcttcttcccctcccctctccacttctcttcctctctcctcttcttttctc
actttcttcctcagttggacagcgcagccggtggggtggggaggaggccggtgggggagg
cgggagtccggcggcgacggctggcgatgaggcggcggcgggtgacgaggcgacgatgct
ggagaagggaaacgcctgcatcccgccgcctcgctttcgcctcccagccccacgggagat
ggggttggcgatgtttgggacacgccgctgttgccattacaccacaccgccgccgccgat
gccgacgacgacgacaacgacacctccccaccggcgatcgagaccagcagaggcacatgc
gaagtgggttcccatggcgccatgatggcatgaagcagcgagagcgagtactactcggag
gaggaggtgggatgggaggaggaaggtctcggaagcgaaggcgaggaggagacgagggaa
tgggcactgaagcggctcgacagcctcggcaagcgcggggtgtgctacctcagccgcgtc
cctcccaacatgaacccgtcgcacgtccgtctccgtcggttgctctccaagcacggcgag
gtgtagatgatttaccttgtctagttcatgccactagagttgaagccgtgttcgattcaa
tttgggatatgtatggtggttaacttcaaagctcggtgcttattagagaaacctggaagc
tgcaattattatatactactacggcaccgagcggagcagaccagctcgccggcctcccgg
tcctcctcgccaaccccgcctcctacctccctgtctctcgccgccggtctccccgccgcc
ctcgacggctgcacgtggccgagcagcacggccgggacccacttctccttctcctcctcc
ccaatctccccgcctccttttcttccccaatccggcaacacggcggtgtgatcacggtga
ggcaacgcgcatgagtcgagggagaccacggtgagagagcagctggagaggaggttcttg
ggaaggaacccgctgcggtgcaggcggacgacgagctcagagaggccgcggtcggcggat
tcggcagaaggcggaggagtcgaggagacccgcggggctaggaggcgaaggcgaggcgac
aaatgcagagcgtctcccttatccagcatcgtcgcctcgtcgcccgccgccgccacctcg
tcgcccatcgccgcgtcgtcaccgccggactcccgcttcccccaacggcctcctccccac
cccgccggctgcgctgcccaaccgaggagaaaatttgagaaaaaagaagagagttgggga
ggggaggggaggggaggggaagggaacgagaggctgacatgtgggacccacatgggtccc
acgatgagttagctgccacgtcggacaaaatcggagtcaaaaccgccgtgggacctagtt
tgcactggttttgtaagttgagggatacgttgtatccagttttgtagttcgaggatgatt
ttataactcgatgccaagttgagggaccttcagcgtactttttcc
>group_1095.fasta_consensus
ggaaaaagtacaccgaaggtccctcaacttgtcatcgagatacaaaatcgtcccttaacc
gcaaaaccagatatccggcgtcctccaacttacaaaaccagtgcaaactaggttcctcag
cagttttgactccggttttattcgatgtggcagctgactcagcgtgggacccacgcgtca
gcctcttcttacgctcccctctccatctctcttcctctctcctctctcctctcgttcttc
acaggcgcgggtgggggagcagctgcacgggcagcagccggcgggcgcaggtggtggggg
aaggagccgtgtgtttgcggctagaggagcggcgcgtgagagggcgcaggcggcggggag
cagcttcatgggcgacgacaccgactgcggaggcggcggcggcagccgcctcgtggccgt
aatcctcgtggcggcgccatgtctctgatgaggccgcgctcctccaacgcaagctcgacg
ccggtggcggcgaagaaggagaagacggcgacgaggtggtgctcgcaatccgcccaagag
aaggtcgtcgtcgttcgcgtgcaaggtgtcaggtttatcgtggtcgctggtgggcacgaa
taatttggtacttctgcaatgtttgacggcaaaattagccccttgcacatgcgctatcaa
ccattttatcgtttcactgattgatgacgactccaagttggcaagttccagccttccatt
gctgctagacctgtggacgacgagcactaggcgcatcttgttgtttatcctttttctgaa
cctcacaatgagcaatgctgctgaaattcagctgcagattacaggtctctgtctcggtca
tgaactgccaaatcgatcacggtttagaatgagatatggtgtgagatcgatcaaaactag
tccagtctttatactgatgagacggatgattcgtatgtgcaggtgttcgaggccaagaag
acgtggtagcagagtctgacaagggcacgtctcgagcagatgcaactgcggcggccgcgg
cggcgccgccgcctgtgtccagcaagcggctgcggtggtgggcggtggtccttgccaaca
tcgtgttcgtcctcggcgggcagagcgtgggatgcttctcggccggatatactacgatca
ggggcggcgacagcttgtggctggcgacggtggtgcagtcctgcggagcgcctctcaccg
tccgcctgctgctgctctacttccaaatgggctcaccggtccctcccttgatcgagccca
gcgagcggtggtggcggcagagctcggctggggccgggctcgacggccgcctctccccat
ctgccgccggctctgtcgagaagagaggagaagagaagaaataaaaagaaaagagaaaaa
aaagaaataagacgagaatgattatgtggcgtcctggcatgtggggcccacgtgggtccc
acgccaactcagccaccacatcagacaaaaccagggtcaaaactaccgagggatctgaag
tgaatggttttgtagattgaaggatgtcatatatctggtattgtggttcggggacaattt
tgtaactcgactataagttgagggacctttggtgtactttttc
>group_1096.fasta_consensus
gaaaaagtacaccgaaggtccctcaacttgtcagcgggatacaaaatcgtcctcaaacca
caataccagatatccggcgtctcttaactaataaaaaccggtcacaatagatccgtcggc
ggttttaattccggttttattctacgtggctgctgagtcaggacccacgcggaccccaca
tgtcagtatgtccacctcagcctcctctctcttccccctcttctctcccttcctccttct
ctctctctctctctctcaattttctctctggggctctgggctgggcaaccggcgggtggg
gaggagactgacggggcgaggcgggagaggaggtccggtggccggcgacgccgcggcggc
ggcggcgacgcgggagcaggggagcatttcgcgaccgttttcttccgctgaatctggtat
ttgcggcaatggcgttggtggcggcagcagcggcgaatcagaagcagcagaaggcgtcga
tcgggagacgagcgtggcgactgctgcgcctggcggtgctctgggcgaggaagggcagcg
cggtgcacagcctctgcctgttcagcaacctgcggcgcgccggcgtgggcctcggcgtcg
tcggcggcggcggccgcagcgagcgcctgcggtacggcgagccggagtactagatcgagg
agacgtcgtcggcgcgggtgctccgcctcatcccctgcatcgcccctgccgtaccggaca
cgcccgggttctacggcgacgaggaccgctacttcttctgccgctgggacacggagcccg
agtgcagcggcgtcgggtgctacgactacatcgagaacgacgtgctcaagacggagcaga
ttgttcaggttgttagaccaactgaccagcttgatgctgaaaaatgcaggattttcggtg
tgtgactggcgaacaccttcgccagtgctgttcttgatgcaggttggacatggcgctaga
ggggatgtgaccatcttgccgacgctggtgatcaacaatatgcagtaccggggtaagaac
aatcaagattcagatcaagatcacactgaattgtggctaagatcattgttcgatcaaaga
tttggagtttgcttttgtctgaaacagatttgttttgctacgactacaatggcgagccga
gtgagtgcggcggcgtggaggacgagtgcttccgcgacggcgcaatggacgagcagctcc
tcgagctgtccatgccgacgcccgcatccgcccggcgctccgcacgctgaagcagaacct
ttcactgctcctctccgtgctcgtcgaccgcgcgcagccggcggcggaaagcatcgtggc
gctcatggggcaaacggcggagtagctcgtggaggagctgagcatcgcgtgcgagttgaa
cggagcggcgagctccgccggccagaggatgccggtgccggtgacgcggcggatgcggcg
gcggaggaggaggaggacgccgacgaccaccgggagaagcagggcacacaccgtcgatgc
ggcggtggaggaggaggacaccggccaccgtgctcacccgcctgccgccaccggcgctcc
gcgcctctgctccactctgcttcgccggccgctgctcagcaccgctcgccgccgcctgtt
ccgttctacccccacgctgacccagccgccacttagaacaaaaccggtgtcaaaaccatc
aaagacctcgggtgaccggtcttgtatagttaaggaatctgcatatctgattttgcggtt
tgaggccgttttttatcccgctaacaagttgagggaccttcggtacactttttcc
>group_1097.fasta_consensus
ggaaaacatatatcagaggtctcttatcttatcaccgaattacaaaattatccctcaact
agcagaccttagatatttgggttttcggttgaaggacggttttgtaattcggtgaaaaga
tgagggatttcaatgtactttttcc
>group_1098.fasta_consensus
ggaaaaagtactctgaaggtccctcaacttgtcatcgagttacaaaatcatcccctaacc
acaaaatcagatattcagcgtcccttacctaatcaaaaccagtcacaacagattcctcgg
tggttttgacaccgattttgtcctatgtggcggttgagtcagcgtgaaacccatgtggac
ccacatgtcaggacgccacgttactctcccttcctcctctctctctctctcttctcttct
cttctcttccgttctctttctctgggcaagccggccggcggctggggagaaggccgccgg
ggcgagggggaagaggagggcggcgccgcgacggcggccggcggcggcgtcgacgccagc
gatcaccaccacggctaaggttgtgttccaggacagctccatggcgcagttcgtggcgcc
gactagcatggtgagggacgcgcgtcgtcggcgtcggcgtccacctgcttcgtctgctgc
tccgacgagctccgcttcgacgcgccggcgcgcgcgatggcggtgcacgacgcgctccag
ctgggccaactctacttcgtgctgcccgtctcagcgctccaccggccgctctccgaccag
gacatggccgcgctcgccgtcaaggccatcgcggcgctcggtgcttccgccaccgccgcc
agtatggactcctcaatctacaaatgtgggagcatctaattaacaaattgatgagctaat
tagcatttagcaactaatatttgatcaaacttgtatatagcaatttaataagttggatca
ctcatcgccttccgagatggcgctcgacctctgcaatcctgcgcgttggcgagcaatgct
acctccgttgatcctcgtcgtatcggcgccactcgagccgtcgtctgctgccactgcttg
ctggcggggctcgcgttcttgccccgcgacgacacgctgatactgctgctgttgccgccg
ccgccggcggcggtggcggaagccccgagcgccgcgatggccttgacggcgagcgcggcc
atgtcctggtcggagagcggccggtggagcgctgagacgggcagcacgaagtagagttgg
cccagctggagcgcgtcgtgcaccgccatcgcgcgcgccggcggcggagctcgtcggagc
agcagacgaagcaggtagacaccgacgccgaggacgcgcgtccctcaccgtgctagccgg
cgccacgaactgcgccatggagctgtcctggaacacaaccttagccgtggtggtgatcgc
cggcgtcgacgccgccgccggccgccgtcgcggcgccgccctcctcttccccctcgcccc
ggcggccttctccccagccgccggccggcttcccagagaaagagaacggaagagaatgtt
agaaattaatcttgttgtttcttaatttcagcatgtttatctatatgcatatgtgtgttg
catggcctggagagctagctatatgtacgtgggtgctgcatggcttagtgagtagtggtt
ggcagtgagtagtgagccaataaagagccaggagatgagagtacatgtatgtagcttagt
tagttagccatgcataattgtgggctagtgattagccgagtcttgcacaagattaggagt
aggaagtggtcagtttgcatgcatgcaagttagttggttggttcaagcaacgaacgtcgg
cgaagactcagtacttgtgaagttgcggccaagtaaacaggacgtgggcgtcgtgtgtgg
cttgagaagcggaacaaccagcttcgtgtgtgtatgtactgtgttataaataactgctca
ttgtaatcatttagtaaagagaaaaaaaccagtgaaaagggcacaagttgttttggtgcc
gcaaagctcctgtgtgtttgcttctgtgtttgtgtttcttcctcgctgcctcgttcagaa
agtgtagcctgtattcgcgtgagttgctttgattcccaacagagaagagaagagagagag
aaggaggaggaagggagagtaacgtggcgtcctgacatgtgggcccacgtgggtcccacg
ctgactcaatcaccacataggacaaaaccggtgtcaaaaccaccgagggacctgttgtga
tcggttttgattagttaagggacactgaatatttgattttgtggttaggggacgattttg
taacttgatgacaagttgagggaccttcattgtactttttcc
>group_1099.fasta_consensus
ggaaaaagtacaccgtaggtccctcaacttgtcatcgagttgcaaatcatcctcaaaccg
caaaaccagatatctcacgtcttttaactaatcaaaaccggtcaacaatatgtccctcgg
tggttttgatcctggttctgtcctacggggctgctgaatcagcgtggaacccacgcggac
cccacatatcagcctgtccagtctcctctctctttcccctcttctctcccttcctcttat
ctctctcacactcttctctctggtgctctgggcaggatggcgctgtcgccgacgggtggg
gaggagaccgacggggcgaggcgggagaggaggtccggcggcaggcgacatggcggcggc
agcagcggcgaccacgtgacggcatcgaagatcgcccacacctgcagcggccgccgcatc
cgcgtctccctccacgtcgacgacccgccggccgtctcccgcctctacatccacgatcca
cctcctcgacaccgacaaccaaccatggccggacacttacgacctccgacacgccgaggt
cgtcgccgcccaccacggctccatcctcttccggacccgcgtcccctttgccgacccgga
cttcgtcgcgcccggacactttcccgtcgactgcttcgtctacaccgccggcgccaccgc
cgcctctcccccgtcgctcacgcagcttccccgttgcttcatcgacggcttctccgaccc
ggtcgaggacgaatactacaagccgtaccaactccagcgacaacagatcatgctagacga
gaacatcggcttcctctcctactctggcgacggcggccacgagttcatggtggcggacat
caggaactaccacggtgattccctcgagctctgcatcttcaaccaccatgccagctcgcc
gtcgccgtcgccggagcaatggaggatccagcgtcttgagatgcatcacgcctcggcgtg
caagatcggtcacagcaagaagcagctcagcgatgggtgaacgacgtcgtgctcaccctg
cacagccgctacctgcgctgcgtcgacttgtacaacgacatacgcctcatcgacaccaac
aacctgcgaagcttcagctacatcccgctgccggaggaggcaatgacgcacgaccgccac
atcgatgaagacaagcccgatccggctcgccgtgtctccatcaccagcgcaggctcgata
aatcttgtttgcatagacaacgtcatcgtacgcagcgagataagaagggtaagagagagg
agactgacctggtcatgttgacatgtaggaccacgtggttcccacgctgactcagcagcc
acgtatgacaaacccgggatcaaaaccatcaaatgatctagtgtgaccggttttgattag
tcaatggacgcgagatatttacagtttgaggatgatgttgtaactggatgataagttgag
ggactttcggtgtactttttcc
>group_11.fasta_consensus
gagtaaagtccatcaccggtccctaaacttgtaccgctgtgtcatcccggtccctaaact
cgcaaatcgaccgttcaggtcctcaaacttgttcgactgtgtcatcccggtccctaaact
tgcagatcactcgtttaggtcctccaacttgttcagttgtgtcaccccggtccctaaact
tggatttgaatatcatctgggtcaaataggacggtctaaagactttatatttaaaaataa
ttcataactttttcatgtgaactctaatgaagacaaactttatatcaaacttgtagccct
cgacgcgatctacaactttgtagttgatttttttttattttaagtcattttttgtcccaa
aatgtaattttaaaattaaaatttcaaaatctataaacatgcaacaatattttgggaccc
taaacagttttaattcaaaaacttttcaactacaaagttgtaggtcgcgtcgagggctac
aattttgatataaagtttgtcttcattagagttcacatgaaaaagttatgaattattttt
tgatataaagtttttagaccgtcctgtttagggaccggggtgacacaactgaacaagttg
gaggacctaaacgagtgatctgcaagtttagggaccgggatgacacagtcgaacaagttt
gaggacctgaacggtcgatttgcgagtttagggaccgggatgacacagcggtacaagttt
agggaccggtgatggactttactc
>group_110.fasta_consensus
tgggaccgggagtatcatgacttagagacttgaggcagacacgatcacccacgtggccta
accccctcggggggggggggtcgggcccgagggtgatacggccgcccttctctttgtctc
cccgaggggtcggaccgctcccgtctcggccccgagggccgaggcgccccgaccccttgt
gggttttgcgccgcgtatatggggtaggtgagcatagcggggctcacctaaccacattta
ttgcggtttggacgagcgcgtcacgccgcatgtaacgcagtgcagcgcgctcgtttatcc
ggtctgtgaccagtcacagaccgatcagatcgtgggttaggtggcgacaggcggtctgac
gcacgcctcgccccatcccgtcaggacgagagcctccaagcactcgtccctagccggagc
cggcgtgttagctcctggagatggcacgttggttccggtcagatatatgccaggcttcat
cctaaccattacaggcaagatattgtatgaagaagggcgaacatgcagattgttaaactg
acacgtggtggacaagaatgaccgatttgtgaccggtctgacaatggtcatgtcgtcagc
agacagccatgttcccacgtcgcgcctgcttccggcggaagtggaggtaggtatgggccg
tcccatcagaaggtcattcggacggcaaccatacaaatctccgtccattaatgaagagaa
gtaagtaagataggataagtccccacaaaaaagagagagatggtgcatgtggtatcccct
tgagatataaaaggaggaccttgcccacttagagaggggagagaaaaaacgatcccagaa
cgatcgggggctggctcgcactttgtagcttcttcatacacagatccaccaaaacacagg
agtagggtattacgcttctcagcggcccgaacctgtatacatcgcccgtgtcttgtgtgt
ttccactctcgcgaactttccacagaccaggagcttagaacctcacccagggcccccggc
cgaaccggcaaaggggggcctgcgcggtctcccggtgaggagccccacgctccgtcatct
ggcgcgccaggtagggggctctgcgagtgttcttctaagctctcgcactctttcgtgtgc
gccaagcttttcctgttcagcccaatggccgaacaagcaaaggcgcacaacctctctccg
agtgttagcggtgacgacggggagccaaacccacgccgtcgagctcgtactccaccgccc
cctccacgccaaagtcctaggcgggaggaggcgctcgagagggtcgaaggatccgcgact
tcgacatccacgggtgatggagaagggcgccgagatggggagcgtcgcctcctcgtctac
ggcgacggcagcacgccccagggcgcgctccaagctgcgggcgcgctcctacgtcacccg
cccgttgtccctgacccggagtctccagcccaacgttggctggacgacgtggccaacttg
gtcatgacggcacggcagcgcctaggtgctggtgggcggtcctccgccaccaagacctct
ggcgctgctaccaccggctccgtgtcgtcaaggcggagggcgcggcgagcggcggctgtt
gctcgccattcggccgccactccttcgtcagcgcctccgacccaggaagatctgcgtggg
gggccggatgcccgcatcagtatcgagcgccggcgtaatggccgacgtgctgcccacgca
acggagggcgcctcctcgtccggagtgtcacatcaacacggacgcggggatcagccctcc
gtgcccccggttggtggtgtcggctgtagagcctttgtggcgagccttcggaacgtccgt
tggcccccaaggttccggcccaccatcgccgaaaaatatgacgggagcgtcaaccccgcc
gagtttctccaggtctacacgaccgggatcgaggccgccgggggtgacgacagggtcatg
gcgaatttctttcccatggccctgaagggacaggcacggggttggctaatgaacttgcca
cccgcgtccgtccactcttgggaggatttgtgccaacagttcaccatgaactttcaaggc
acatatccgcgcccaggtgaagaagcggacttacatgcagtccagcgaagggatgatgag
tcacttcgctcatacattcagcggttctgtcaagtccgcaacaccataccatgcatccct
gcacacgcggtgatctacgcgttcagggggggtgtgcggcacaaccgcatgctcgaaaag
atcgcctccaaagagccccagactaccgcggagctttttcagctcgcggaccgagtggct
cgtaaggaagaggcatggacctggaacccctccggttccggtgtggcagcttcggccgcc
cccggatccgctgctcagacagggcggcgtgacaggaggaggaagaagaggtcagcccat
accgacgacgagggtcatgtcctcgccgtcgagggcgcttcgcgggccacccgaaagggg
aggcctgcgggcgacaaaaagaaggaggccggcgctcccagcagggagcgcccaaccggc
aagtggtgcatcgtccacaacacttcccttcacgacctcgcggactgccgcgcagtcaaa
agtttggctgagcggacgaggaagtgggaggaggagaggaggcaggagcgccgagagggc
aagtccccggcggttccttccggcaatcggcgaagtgaggccaagcagaaggcccccgcc
gaggacatcgatgacggcgatgatgacctaggtttccaagagcctggggccaccattgcc
actgtcgatgggggagcgtgtgctcacgtttctcgccggagcctcaaggccatgaagcga
gagcttctggccgcggcccctactcatgaggcgacgcgccgggcgcggtggtcggaggtt
gccctcaccttcgaccagaccgaccacccaccgtgcgttgcccggggaggacagatcgca
atggtggtttcccccactgtttgcaacgtgaagctggggcgtgtcctcattgatggggga
gcagccctcaacatcctttcccccgcagcctttgacgctatcaaggccccggggatggtg
ctccggccgtcccagccgattatcggtgtgacgccgggtcacacttggccgctaggtcat
atcgacctcccggtcaccttcggtggatccgccaacttccgcacggagcgggtgaacttt
gatgtggcggacctcagtctgccctacaacgcggtcctagggaggcccgcgttggtgaag
ttcatggcggcagtccactacgcctacctccagatgaagatgccgggccccggtggcccc
atctctgtccatggcgacctcaaagtcgcgcttgcttgtatggagcagcgcgcggaccac
ctcaccgccgcgtccaagcccgagggaggcgacgagaggcttggcacctccgcccccgcc
gccccgaggcagcggatagtcacatgcgacgaggtcccggtcaaggaggttgccctgggc
gacggcccgtccaagaccacacggatcggtggtcttctggacggcaaataggaagacgcg
ctcgtctctttcctgcgggcaaacgctgacgtcttcgcatggagaccggcggatatgccc
ggggtccccagggaggtgattgagcaccgtctcgccgtgcggtcgggcgcaaggccggtc
cggcagaaagtacggcggcaggccccggaacgtcaagccttcatccgcgaggaggtggcg
cgacttctggaggccggattcatccgcgaggtcatccatccggagtggctggcgaacccg
gtggtcgttcccaaggcgaacggcaagcttcggatgtgcatcgactacaccgaccttaac
aaggcatgtcctaaggacccttaccccctgcctcgcatagatcagattgtcgactccaca
gcggggtgcgaccttttgtgttttctagatgcatactctggttaccatcagattcgcatg
gctagggaggatgaggaaaaaactgcattcattacccccataggaacttattgttatacg
acaatgcccttcgggttaaagaatgcaggtcctacttttcaacgtactactcgaatttct
ttgggtagccaaataggacgtaatgttgaggcttatgtcgatgacttggttgtaaagacg
cgcaaccaagagaccttactctcggatctagcggaaacttttgagagtctccgctccgcc
cgcataaaactgaaccccgataagtgcgtgttcggtgtacctgcgggcaagcttctcggg
tttttggtctctgcccgaggcatcgaggccaaccccgagaagatacgagctatagagcgg
atgcgcccccccagcaagcttagggatgtgcaatgcgtcaccggttgcatggccgcccta
agtcggttcatatcgaggctgggagagaaggcgctacccttatttaagctcctcaaacgc
tccgggccgtttacttggacggaggaagctgaacgtgccctcactcagttgaaggcgtat
ctcagctctcccccagttctggtcgccccggagccaaatgaacccttgctactctactta
gcggcgaccccgcaagtggttagtgcggcgttggttgtggagcgcgatgaggacaatcct
cattccgcgcacccccaccctgtgctggcttggcccgggagagagcagggaggagaggcc
cccgagccgaacggtggcccaaggcccccgacgaccggagcaggccctctgcccgcttgt
cagacggtgccaggtgcccccgacccccaggatggcccgagggccactgcgggaaggccg
cacctatcgccctctgaccccgaggctaaccctgtgccgactcgacccgggagagagcag
ggagaagaggcccccgagccgaacggtggcctaaggcccctgacgaccggagttggccct
ttgcccgcttgtccgacgacgccaggagcccccgacccccaggacggccccgaggccact
gtgggaaggccgcccctgtcgtcctccgaccccgaggtcgtcggcacagaagacgagtgc
accccgcgaggccgcttggacaaagagcgccccagggatgtggcccctagcgaagaggat
cggccccaccgaaaggtgcagcggcccgtctactttgttagtgaggccctccgggacgcc
aagacccgataccctcaggcccagaagatgctttacgctattctgatggcttcgaggaaa
ctgcgccattatttccaggcgcatcgggtcacggtggttacgtcttaccccctcggccaa
atcttgcataatcgagagggtactggacgggtggtgaaatgggcaatcgaactttctgag
tttgatttgcactttgaaccacgccacgctatcaagagccaggccctcgccgattttgtg
gcagagtggaccccagctcccgagcccgtctcagtccccgaggccagctcgggcccctcg
cagctgcctcacaccgcccactgggtgatgcagttcgacggctccctgtctcttcagggc
gccggtgcgggggtcacgttgacctcgccgagcggagacgtcctcagatatttggttcgc
cttgactttcgggcgaccaataatatggcagagtacgagggactccttgcgggactcagg
gtggcagctggactggggatccgccgcctcctggtgttaggcgactcccagctggtcgtt
aaccaggtctgtaaggagtaccggtgctctgacccgcagatggacgcttacgtgcgccaa
gtacggcgtatggagcgccattttgacgggatagagcttcggcacgtgcccagacgggat
aacacggttgccgacgaactctcacggctcgcttcctcgcgagcccagaccccaccgggc
gcctttgaagaaaggcttgcccagccgtcggcgcgacccgaccccttaggggagacggac
gcgcctgacaggcccccgatgcccgtcggagtccaggcctcgggacccgaggggagcgct
cccagctcccttagattgattgcttggatcgctgagatccaagcatacctcacagataag
actctacccgaggaccgcgaagggagtgaacgcgtccagcgcatctccaaacgctacgtg
ctggtagaagggaccctctatcggcgcgcggctaacggaatcctcctgaagtgcattcct
cgggaacaaggcgtcgagcttcttgccgatatccatgaaggcgaatgcggagcccactcc
gcctcgcgcaccttggttggcaaagcctttcgacaaggtttctattggccgacagctctc
aatgatgcggtcgacctggtccggcgatgcagagcgtgtcaattccacgccaagcaaatc
catcagccggcccaggccctgcagatcataccactttcatggccatttgctgtctggggg
ctcgatatcctgggaccgtttaggcgggccccgggcgggtttgagtatctgtatgtcgcg
atcgacaagttcactaagtggcccgaggcttatccggtcgtcaagatcgataagcactcc
gcacttaaattcattaagggcatcacagcccggtttggagtgcctaaccgtattattacg
gataacggcacccaattcactagtgaacttttcggcgattactgcgaagacatgggcatc
aagctctgcttcgcctcacctgcccaccccagaagcaacggccaagtggagcgcgccaat
gcggaaatcctcagaggccttaaaaccaagaccttcaacatcctcaagaagcacggcgat
tcgtggatcgaggagttgccagcggtgctctgggcgaaccgaaccacgccaagccgagca
accggggaaacgcctttcttcctcgtctacggcgcggaagcggttctcccatccgagctc
accctgaggtcccctcgggccaccatgtactgcgaggctgatcaagatcagcttcgcaga
gatgacctcgactacttggaagagcgaaggcggcgcgcggccctccgagccgcgcgctac
cagcagagcctgcggcgctaccatcagcgccacgtccgggcccgatcactctgcgtcgac
gacctcgtcctacgccgcgtccaaacgcgtgctggattgagcaagctctcaccaatgtgg
gagggtccgtatcgagtgatcggcgtcccccggccgggctccgttcggctggccacgggc
gacggcacagagctgcctaacccgtggaacatcgaacaccttcgtcgcttctacccctaa
agggggatcgggtgtcaggtttcgggctcgggccaaccccgcacccccctcgggcgtgca
gggttggccgggggctaccacatatgcatattcttatttctcttatatctgtatttcaat
aaaagcattttcgatttcctaaaggctgtatctgtgctgttgtttccttttgaaggatct
tgacttgaaataggtcactcgtgttcaatcctgccctcgggggctcgggtcggctaaaat
cgccaaacggggcccagaaccgagccgtgccccggggcgtggtgaactccgggggggaat
cggcaaaaacccacaatcgggtcacccataaccctcggtcaccacgctcccggcctggcc
agtctcgacatgtggatctccccaggcactagccccgacccgagccatttgaggactagg
acctgggcacgagcccttgttcaagccaagacacaaaaggaccgcggcacagacatcctc
gtctcatacacacaacaaatagaattgacacaaaaaatttcctctttatttgattgcaga
ttaaattagtctatacaagaagggggcccgaaggcctcggaagaagaaaagaagaaacta
tttaaagattggcgggggcctgggggctcactccgatgcacccgggtcgccagcctcgtc
gccactgtcgcccacaccgccgtcatcgccctcctcgtcggagttgagggcgaacgcgag
ccgaggggccgaaccctcgaagctgtggacgatatggtcggcggcgtcccggacctgcgc
gcgcgcgccatcctcggtcccgggagggaactcgtccagcgccgtccatggggagaagtc
gggatccctggcttggtaactcgccagtacgagctccaccgctcctcgggcgaggtccct
cgaggatgacttaatcgtcctctcgagctcctcggggagccgttggagagtcccggccat
ctccgagaggcgctgggcgaggcccccctggttggcggcgtacttcacagtccgcccgcc
ccagaggcccgcctgccggccggcgcggtctagacgggagacggcgtcccgaagcatgcc
gggccctacctcgcctgccaagcggagggcctcgacctccccggcggacgagtctagcgc
gccctgcagatcggcgatggtgtgttcggcagctgcgaggcgggcggctaagtcgctgtc
gcccgtggccgccccgccgctacgcgcccttgcatccagctcccttgcctgcgcctcgag
ttcagcggcccgctggttcagtgcggccctctcggcgcgggcactttccagattgcgacg
cgcttgttcctcttgcgcagcctcgcggagggacaggctgtccgccagccgttgcgccgc
ggcctcggcctcctcgagagctcgctcccgctcggtgagcgcgtcctcgcggaggcggag
cgcggactcttcttcggcacaggcggcttcgtgcaccgccagtgtgacctcccgaatagc
aacggcggcctcgcgatccgccaggtccctctccacggcgcaggcacgctcttccagcgc
catggcacgggcctcaagggcttcttcgcgccgccgggatgccacctcggtctccgccgc
ccgccgttctcgggcagcggcagcgtcaaggaccccccgggcggcgtcgagctttttccc
tagctccgcctcccagctcccgtattgaaggcggagggtgtcctgcgcctcgttcatcac
ggtggtggcgatgagggcagccccccgctcctcctccacctccttggcgatctcccccag
caccttccgacgggcttcgagctctgagacgtgccggcggtgtgccttgcggcccacctc
caccatggcctccaccgagcgtcgcccctcttcgacacgcgcccatgcggcgtcaagctc
cgcccgctctgcttgcagggcctccacctgggcacttaacccgtccaacaccgtggtgtt
tgcgacggccaaggcctgcagaaggggttctgcgctcagtggagcaacggaaggcgtggg
gaagagccgcctcggtgaggatgccgcgcggctcggcccgccgatggacgtgccggactc
agggatgtcccccggacctggcttgtcctgagcgtcgcccgagggagtgggcccaagcga
tgcgcccgcggcctcgtcgcgagctgcctcggaagtcgtcgccgcctcggcctggcgaag
tctggcctcctcccgagcggcttcttcagcttggcgagctcggacggccacctgggcggc
ctcctcggcttcccgtaggcgatccgcggcttctcgccggtcagattcccgcctccgagc
ctctgtggtcgccgggtcctcggcctcagactggccggacttggaatggcgggagggacg
cgacgggatctcgctgaaacagaagaaagaccagaagacaaacaagatggatgagtgaaa
actcgcgttgagggaatgaatacggccacgatgggcgtgggacgaacctgcgagggggtc
ggttaaacgaccaccttggaggggaaataaggtttccccgggatggttctgtccccccca
tcttgcggagccgtttcttcttccgctccccctcgggctgcgacgtcggcgtggccccct
ccgggcgcctgctgctggcacgcgccgccccgccccctcggggaggagatgggggagggg
ttccttcctgcttcctcttcccccgggcgtcggcagggcggccgctccccgggcccccgt
cgcggggcccagaagcacgaccccctcccggggtagattgttcccccctgcggctcccgc
ccgcgccatcgtggcctcgaggagcccgctcctccgacgccccgaccgcctgcatgatgg
tcaggatggaggcgcggtctggatcgctgcagagggggaggactccttgaggaatgaggg
atgcctccacggagctgagattcagcacccgttggaccactatcttgaagtcctcaggag
cccagtcccatctgaccccctggtgggtcctcatacagtcctcggacccggtgtactccc
aggcgccccgggcgcgccgctggagtggcgcgatccggcgacgaagatagtcgccgaaca
ccatggcccctgtgagcccctgggatcgcaggcccgccaggcggtcgaggacggcgtcgt
agccatctcccagatctaccggcgcccgccagttggaggcctgcgctggaggctggctcg
gaagtcggaggcgcgcttcgtcggcgaggggggtgtagaaccagtcgctcttccagtcat
cccacttcttgcggaggacgcagggaatgtagcggttcagcaccggcccccgcggctgga
agtagcaaccaccaaccaccgacggcggcgacaccggctgtacggtgaagaaccaccgga
acagccgaagggatgggcgcaccccgatgaacatctcgcacaggtgcgcgaagatggcca
atgtcattaccgcgttgggggtgaggtgcgccatctggagatcgtaaaactccagaacat
ccatgaagaaagaagaaaatggcggaaccagccctgccatagcaaaagggaggaagaaga
cggaccgccccgggtagcgtggcgccgggcatccctcgcccagcgagactatctcccggc
cggtggcagattccggcatgaagcggcgcggcagcccggcctgtctctcgctcacgatgc
gggaaggcggcagcacgctaccgtcaagcggagcggagccccgtgccatgacgccggaag
aagagatgtttgagagcgagcgcgtgtggcgaaggtagggcacaggaaacaaggagttag
ggcgcaagcggcgaagacaaggggaataatggcgagaggaaggaagcaaatctcttcctc
ggcgactttatacccttgccaacgctgtgcccggctcctcgtttctcgcgcccactatct
tgccccctcgtttctcgcgcccacgcttccactaatcccattcgcccgtttgcggtgcat
gaggtggatatgcggctgtggcagtcgagatggaacatctcgtgcgcgcgttaattacgc
tcgccgaccgaagcgccatcaccatatctccaggaaaaacgaaccggcttgtcccgattt
ttagaccggccccacctgtcaccaggccttaggaagtggcgtcacgcccgaccgcttccc
tcgaggagggcgatcgccctggcataacgccgggggctactgtcggtgacatgggaccgg
gagtatcatgacttagagacttgaggcagacacgatcacccacgtggcctaaccccctcg
gggggggggtcgggcccgagggtgatacggccgcccttctctttgtctccccgaggggtc
ggaccgctcccgtctcggccccgagggccgaggcgccccgaccccttgtgggttttgcgc
cgcgtatatggggtaggtgagcatagcggggctcacctaaccacatttattgcggtttgg
acgagcgcgtcacgccgcatgtaacgcagtgcagcgcgctcgtttatccggtctgtgacc
agtcacagaccgatcagatcgtgggttaggtggcgacaggcggtctgacgcacgcctcgc
cccatcccgtcaggacgagagcctccaagcactcgtccctagccggagccggcgtgttag
ctcctggagatggcacgttggttccggtcagatatatgccaggcttcatcctaaccatta
caggcaagatattgtatgaagaagggcgaacatgcagattgttaaactgacacgtggtgg
acaagaatgaccgatttgtgaccggtctgacaatggtcatgtcgtcagca
>group_1100.fasta_consensus
gaaatagtacaccaaggtccctcaacttatcatcgatttataaaatcggtccctaaccac
aaaaccatatacggtgtctctttaactaatcaaaaccgatcataataatttattcgatgg
ttttgatcccggttttatcctacgtggctaagttagcatggaacccacctggagcccaca
tgtcaggatgccacgttatccctctcctttcctcctctctctctctcactcttctgcaag
ccggccggtggttgggaaggaggccaccggggctaggcaggagaggaggagccggccaaa
gatggggaagcttggcggcagcctggcgcgggggaggtccggtcaacgtcgaggccgcgg
aggaacttgaggcgttcttacggagggagcaggcggggaggagaggccgtcggtggaaag
gccgaggcgaggactaagtcgagctactcctggagcaccacgagggaggaggggagctcg
acggccttgagctcgccggcagggtcggaggaagtcaagcgcgagcacgcgggagacgag
ctgctccttcccccctagatcacaacaccccacgtcatcgacggcatctcgtactccagc
ggcggcgcagccgccttcgaggagagcggcgcttccgtcgaccacgctcccatatcaagt
ccctccgcggcctcgacgtcgaccgccaagacctcccccgcaccgagctgtcgggcgtcg
acggggaggcgcagacgtcaatggggcgaggcgggagaagaggaggacggcgtcgcgacg
gccggcggtggggaagcacggcggcagcccggcggaggtggggagaggcgaaggagggag
atggcagaaggggaaggggaagggtggagggagttcgtcgttgtcgtcgccggcgaggtg
ggggtgatggtgtcgtggtggaaaaaggggcgtgacgatgaccatcccgtggttcagccg
ctccccgccgtcgggaggaaggcgaatgcagacttggttgctgccgccgctcttccttac
gcgttgacgcttggtcgagatcgagcgcggtgacgatgccgccgccgcccaccgcaccag
cctgccttgcctagctcctgtcgaggagacacaagagaaagagacatggagagtgaaggg
gaataagaggctcacatgtgagcgacacgtgggttccacgctgactcatgcgctatgtaa
gataaaatcgaggtcaaaaccaccgaaggacttattgtaaccagatttgatcagttaagg
gacgtcaaatatgttttacggttgggggacaattttgtatctcgatgacaagttgaggaa
cctccggtgtactttttcc
>group_1101.fasta_consensus
ggaaaaagtacacccaaggtccctcaacttataatcgagatacaaaatcatcctgaaacc
gtaaaaccagatatctcgcgtcccttaactaatcaaaaccggtcacaaaaggtccctcag
tggttttgaccctagttttgtactacgtgactactgagtcagcgtgggacccacgtgagc
cccacatgtcaaggtaatccacgtcagccgcctctctttttcacctgttctctcccgtcg
tcatctctctcactcttctcttctcttctcttctcaggcaagccgggcggcgctgctggg
gacgaggccgccggggcgaggcgggagaggaggcggcggcggcagcttcgacgcgggaga
aggcgagggcgcacgtctgctccgatggcggcgagtgtcgtgcgtgtccgacaagtccgg
cggcggcggagagagcttgctccaagcgtcgcggatcttcttcctcgccattctctcgcc
ggtgaggcactcataccgccgcatccgcgtgtggtagatcagcgccagcatgtactggtc
ggtgtcgtacacgtcccgctccggcagagcgccgccgctggggagcgccgggccaaaccc
gtcgttcacgacgagcttgcacacgtccatcgacctcgagtacagccggtaccaaccgcg
gagagagctcgtacttgtacactcgccggccggtgcaccggtctgttgacactgtaattt
ggccagttgggttatttggtttgccaaattactgactggttagtgatttgcttaattaat
tgctttattgggaatttgtgtgctgagttaacggatactacacgtgggctttgcatgcat
ggcggtgtgtcgttgcctcgttgggcagcgaaggcattgctttgcttcatagatggcaca
gcctgttgtcacgaagaaccaaatcaatgtggtgctactggtttgcgaagagacgatgga
gatggaggcccatgcacggcgcggcgcagtggttggatgggttttgcgtgaaggcatacg
tgcgtgtttttggtagagctagagataaacttttgtttgacgccgacgtgctccggtggc
aggaccgcacatgcggcggcgcgaccgccggtggctctgggcgttcgccggcgcgccgcg
caccgggagcaccaagaccgtgcgcgcccagatcatcgagcagtgcaccgcgtcgccgtc
ctgcacccttcggaagctcgccctcggggcactacaactcgccgaggcggatcatggagc
tcctcgagtccgcgtgttctgcatccagccacgcggcgagcgactcctacacccgcaagt
cgacgttcgactccatgcttgccggctgtatctcggtgttcctccacccagcgtcggcgt
ggcagcgccttgccccggcggcctcctccccagcagcgctgcttgcctgagaagagaagg
gaagggtgagagagagatgaggaagggagagaataggggaaagagagaggaggctgatgt
gggccaagctgacatatgcaactcatgtgggtcccacgctgactcagcagccacgtagga
taaaaccgaggtcaaaaccaccgagggaacttttgtgaccgattttgattagttaaggga
tgtgggatatctggttttgtggtctgaggatgattttgtatctcgatgacaagttgagag
aacttgggtgtactttttcc
>group_1102.fasta_consensus
ggaaaaagtacacccaaggtccctcaacttgttatcgggataaaaaacgtcctcaaaccg
taaaaccagataccgcgagtcccttaactatacaaaaccggtcacaataggtccctcggt
ggtttgatcccggtttactcctacgtatgctgagtcagcgtggaacccacgtgggtccca
catatcaggagtccacgtcatatctctttcctctcttctcttttccttcctccccttttt
gctctctctctctcaggctgggccgacggtgagcggggctgagtggcgagaccatgacgg
cggccgcgcacaccactcccacctcaccgctgccgccatgaggcccgaggccccgagcgc
gtcgtcccccaacaccaggctcgccgcctcatcgcccgcgacgacctcgccgaggccacg
cgcctcgtcgaccgctcacgcggggaggcacccggcgccgccgtcgctgccttgaagaca
aacgccaacgtgccccctgtgctgcgccgacgtgccggttccggcgaggccgacgagctc
gacgatggcgaaggggaagcagcagcaaaccgcggacagcgccttcctcctcatacagcc
tcgccgccggcctctccgcctcttctctcttcgtgccctcgccgctggcctctcccgcgc
cgttgcagccgtcccctacccgccaccgccaccgccggagaggccacccccaccgccaac
gccgacgacgaggcccgcaccctcctccctcgccccggagccgtcgacgacgacaaggcc
tagcggtacggagtcgtcggcgccgcctctccccatccgcagccgcgctcgcccgccgcc
gccaccgctctctctcaccgacgccacgccgctccgcctccggtgacctcatgtgcgtcg
tcaagcgtttcgtcgacaccaacggcggcagtggcggcggggagaggagcggcacgcggg
cgggcgcaggcggcgggggagcagcggggcgtggccggcgagcgaggaggtcgcgcctgg
gcagcgcgtgctgggcttggaagcactttctccaatccggtgaccgcggcagcgctaggg
tgattgactacgccctcctccttgacaaccacctcggcaagcgcctgaccgccgaccgcc
cgcgcgccgctgctccctcgtcgcctgcgcccgctcgtgtgccgctcctcccccgccgcc
tccgcttcgccggttgccgcgctctcgcctgcctgccgccaccgccactccactttgctt
caccgaccgccgcgctcgcacgccgcctccgtcggccgccgtggcggcgccgccctccgc
ctctcccgcttcgccccggccgccgcgttcgcacgctgcctccgtcctccggcttgtaga
gacagtgagagagagatgaggaagggagagaaaaggggaagggaggagaggaggctgaca
tgtggggcccacgtgggtcccacactgactcagctgccacgtgggataaaaccgggatca
accctgggatccgggtgaccggttttgtatagttaagggacctcgtatatctggttttgc
ggttcgaggacgttttttaatcacgctgacaagttgagggaccttcggtgtactttttcc
>group_1103.fasta_consensus
gaaaaagtgcaccgaaggtcccttaacttgtcagcaacctcaacttatcaacgagataca
aaaacatcctcgaaccgtaaaaccagatatgcaagatcccttaactatacaaaactgatc
acaacagatcctttagtggttttcaacccggttttatcctacgtggcgctgagtcagcgt
gggacccacgtgggacccacatgtcagccctctatctcttccccttcctctcccttcctc
tctcgacttggtgcggcgccgacggtggaccagggcgaggcgacggccacgcagtaggcc
ctgaccgagaaggaccgagtgccgcggtgtcgagcaggctggggagaaaaacggcggagg
ccgagggaaagtgggaggtgcgcggcggctgcctctttccacggcgtggaggatgttcac
aagctccggcatgaacccggcgtcgcccatggccttcttgatgtcctccgagacgtggca
cagccggtgcgccgccttcagggcgcagtgctgcagcgtgacgtcaccgttgcggaggaa
gacgaggacgcggtcgaggaagccggcggcgacgagccgggatgtcgaggctagcgagga
cgccgacgccgtcggcgcttcgctccgccgaccggtcgctcgctgcagcgctcacccgct
gcgcatacgtgcccactgccgctccgctccactgcgcgcctgacactcaccgacgccccg
acccctctgtcctcggcgagctcgtgtacagcgtccccggcgccaagaacgtcgagatgc
cccttctcgcagctcaggcacgtacatgaactctcatgcatgcaattatccatttaatca
ttgtgtttcttgctcataatcatctacgagttcttgttaatggcgatggatcacttgact
aagttcaagtgcggcgggttcgtgctgggtctcgccatcaaccactgcatgttcgacggc
gtcggcgccatacagttcgtcaactcgtgcgaggggtgtgccgctctccgcaggtcgctt
tcccgcaccacgagttcgcgcagatcgacggcggcgataacggcggctcgccgacgcagg
acggcgccgagccgctcctgcacaggtcgttctggttcacgcccgagtccattgcccgcg
tcaaggcgctcgtcgcggtcgacggcggcggcggcgggcgcgcgcccacgacgttcgagg
cgctgggcatggggcacgcgcggcagagcaagctcctcttcgccgtgggcgggtgcccgt
ggttcacttcgcctcctccggcaaggagacgccgggcccagctccacgagcgtgggcgcc
gctctccgcgtccgagcccggtggggacctggtggtggttaggccggtgtgcgcgacggt
gctgacgcgtaagaagtgcggcccgctggaggacatggcggcgcggcgatgggattcgta
ccggtaggcaccgctgccgccgccctccccttatcccttgtcgccgccgccgcgtggccg
gtcagcgattgtgggacctcctctcccgcctcaccccggcgacctccccagtccccaccc
gctggccggccttccgagaggagaaaagtgagagagagagagaggaagggagaggaaaga
gagagaggtgatgacatggcttactgacatgtggggcccacgtgagtcccacgctgactc
aaccgccatgtaggacaaaatcgggtcaaaaaccaccgaaggacctaaagtgaacggttt
tgtaagttgagggatgttatatatctggttttgtgggtcggagacgatttcgaactcaat
gacaagttgaaggaccttgggtgtactttttcc
>group_1104.fasta_consensus
ggaaaaagtacatcaaaggtccctcaacttttcatcgagtcacaaaatcgtccccaaacc
gcaaaaccggatacaacgcatcccctaacttacaaaaccagtgcaaactaggtctctcgg
cggtttttaccctagttttatccgacgtgacagctgagtcagcgtgagacccacgtggac
cccacatgtcagatgccacatcagcaggttctcttctccctcctctcccttcctcctctc
tctctcctcttctcttctggcaagtcggcaggcggctagggcagaggccgctagggcgag
gcaggaaaggaggaggcgtgggctgcgatgctagagaaggcgagggcagcggcagtggcg
aaagcaagagcacagtgccacagtactgcgagaatgctaagccacacctgacatgcagag
actaacacaacaactgccgaatcaagcgctcccaactattgggcggcaccttgccacttt
tcgctgccggcgatgccggacttcaagaacggcgtgccgccttgcgcgccaagcccggac
atatgcccgctgccggccagcgacgtcgagtacctgaactcgtagccgccgttgccgcca
agcctcacgatgggctccccttcatagctccttgacagcatgtggacggtggagaactgc
tcttgccagaagcacgccaccttgccaccgacggaggcaagcgccgccgagtgcccgacg
ttgatgaagctctgcgtgccattcggcaccgcgttgccaatgaactccgccatcaagtgt
ggcccgttcgtccccgtcgatgcggaagccgccaccgccacagccgctacatgaaccaag
aacgacacagcaacgacaaatgtaaccgatgtagctgagtcaagtgcattcatacaaggc
ggcggcatgatcgatggaagctaagctaaggtaagctaagccgtcgctgccctcgccttc
tccagcatcgcagccgccaccatcgcctccacctctcccgcctcgccctggcggcctcct
cctcagccgtcggccggcttgccagaagagaagagaagagtgagagagaggagggagagg
agggggaagagaacctgcagatgtggcacctgacatgtggggcccacgtgggtctcaagc
tgacccagccgccacgtcagataaaacaggcatcaaaaccaccgaggaacctagtttgca
ctggttttgtaagttgggggatgctttgtgtctagttttatggttaggggacaattttgt
aactcgataacaagttgagggacctttgatgtacttgttcc
>group_1105.fasta_consensus
ggaaaaagtacacccaaagtcccttaacttgtcattgagttacaaaatcgtcctgtaacc
acaaaatcacatatccagcgtcccttaatttacaaaatcagtgcaaactaggtccctcag
cggttttgacttcggttttatccgatgtggcagctaactcagcatgggacccatgtgtca
gcctcttcatcccctcccctctccacctctcttcctctctcctctcttcttctcgggcgt
cggcgggggagcaactagcgggcgcagaccgcagggggaggagccgcgcgtaggcgagtg
gcgcgcgggaacctcttgccatataccttagcacgcgaacgacgactacgacgacgacct
tctcttgggctgattgcgagcaccacttcgtcgatgtcttctccttccccaccatcggcg
tcgagctcgcgctggaggagagcgtcctcatcggagacatggctaccgccgcaaggatta
tggccgcgaggcagctgctgccaccgcctccgcaatcggtgttgtcacccgtgcagctgc
tctcccaccgcgtgcgcccgcccacgcgccgctccactgcccgcgcatggctagaagagg
aggagaaggaagaacaggcatgcgccgcctgctggttgcctcccgtgcagctcagagagg
tggcccgcccgcccgcgcgcggctccttcccctgccacttgcgcccgtgcagctactccc
caaccggcgcccgtgaagaagagaggagagaggtggagaggggaggggaagaagaggctg
atgcatggggtccatgtgggtcccacactgagttagctgccatatcggataaaaccggag
tcaaaacggccgagggatctagtttcggttttgtaagttagaggacgccagatatctggt
tttgtggttggaggacaattttgtaactcggtgacaagttgagggaccttcggtgtactt
tttc
>group_1106.fasta_consensus
ggaaaaagtacacccaaggtccctcaacttgtcgtcgggataaaaaaagtccttcaacta
caaaactagatatacggggtcctttatctatacaaaaccggtcactagaatctttcggtg
gttttgactccggttttgatctacgtggtggctgagtcagcgtaggacccgcgtgagccc
cacatgtcaggtgtccacgtcaccctcactctttcccctcttcactcccttcctaatctc
tctctcacttctctgcaagctggccggggtgaggcgggagggcggcgccgcgacggccgc
cggcggagggggcgtgcgagcgctgcggcttctccgcctcctcgtcccgctcggccgacg
tgggcgcgctcgtgtcgtcgcgcgcgccggcgaacgcgtcggcactggcagcggcgccgg
cgacgcgtacgcgcggtgggacgcggtggtggggtgccgggtgctcgcggagatgtaccg
gccgtggtctcctaacacggcggcgttgcagcacgtacgtggttggttggttcgttggct
tcttctcggtttgttcgaggtcgcgagagggagaggaatcgatggagagagagaggcggc
ggcagaaaaggttggagaaggggaggcattggagaagtcaagaaacaagaacccaatcac
cgttgagattgggttagttttccaccctcctctgcgccaatgcgtgtttcttggtattct
tctctatattgttcgtttcttttttgtgtggatggaatcatggaaatggaaataaagatt
tgcatctttaccatctgcatgcgtggggcatttgttcgtttcttttttgtgtgcatggaa
tcatggaaatggaaataaagatttgcatctttaccatctgcatgcgtggggatccaggtt
gcagggtatcaggatatatagcatctggctagcgtcgattttctttttcttttgtgtgtc
ttgaaatgataagaatcgtagtactgatcatttctcccttcgtcggcaataataattcct
ctctttatcttggcgcaagaatctaatttgcagttgaagaacagacatggtttgagtagt
aatatcctgtattatgaatctggctgcataacgcctcgtcactgcagcaatgccatcatc
agccatggccgtcgacaccactgctcctgagtattggctgaactggaggttcatgctctg
cgcggtctgggtctactcctgcatggtcctggcatgcttcttgatctggaagtacgaggg
accgagctcgcaggatggcaatggcgatggcggcggggacagtgaggatgcgcggctgcc
ctggtctgcatccggggtcttgtaccttgaagattgctggaagccatgccttgagcagat
ccaccctggcggccatctccatgtgcgacaccgctccagctcgcccctcgcccgccgcct
ccaccggcggccgtcgcggcgccgccctcccgcctcgccccggctagcttgtagagaagt
gagagagagataaggaagggagagaagaggggaaagagagagggtgatgtggacacctga
catgtggggcccacgtgggtctcacatttactcagccaccacgtagactaaaaccggggt
caaaatcacaaaggatttggggtgatcggttttgtatagttaagggatcttgcatgtctg
cttttgtggttcgagtacgattttatatcccgacgacaagttgagggaccttcggtgtac
tttttcc
>group_1107.fasta_consensus
ggaaaaagtacaccgaaggtccctcaacttgtcagcgagataaaaaaacgtccttgaacc
gcaaaaccagatatacgaggtcccttaactatataaaaccggtcacccgaggtctctcgg
tggttttgaccccggttttgatctacatggcgactgagtcagcatgggacccacgtgggt
cccacatgtcaggatgccacatcatctctctctttcccctcttctctcccttcctctctt
tctctcactttctcctcgtctgctcgtctggtggccgatgcgatgcggcagcgacttggt
gcggcgccgacgaggatggagaggcgggagaggagaggaggtccggcggccggtgaccag
tgaccggcaggggaaaagagcagcggcaaggcaggagcaggttgaggagagaaacggcgg
cggccatgtcctcttcccacgggccgccgccacggatggggagtggcggcgcttggcctc
gtcgtcatcggtggtcgttatcggcggctccgggcagggatacagcgctcggcctcgtcg
gcggcggcacctccgggcaaggatagggcagtcgccgcttccgtgctccctgccatggat
ggagagatcggccttgtcgccgtcggctcgccgtccccttcgccgacctggccgccgcct
acctctctcgagccgcgccacggcacgccggcgcagactcgggcaccaccgctcgcgcca
ccgcgcgcgctgccgtgaaccgctgctagccgtgccccgcacagcaccgccgttggccac
gccgccgcacggagccgccgcgcgcgctgcagcgaaccgctgctggccacggcgccgcac
ggcgtcacaccgagagccgatgcaccccgaacagcgccgtcacgagccacggctagccgt
gccgccgcacgccgctgcgggccgcagccgactgcgccccgcacggcgccgccggcctct
cctcctcctccctctccgcgccctcgccgccggcctctcccgcatcgtcgcagccagagg
agccgctccctccgcgctaccgccgccgctggagaggccacccccgctgccaacgccgat
gatgaggcccgcgccctcctccctcgcgcccggagtcgccttcggccggcttacccagtt
gcacaaagaagataagagaagagtgagagagagagagaggagaaagggagaggaggggag
aggaggctgatgtggccagctgacatgtggggcccacgtgggtcctacgctgacttagcc
gccacgttgaccaaaactatggtcaaaaccactaaaggacctcaggtgaccggttttgta
tagttaagggaccctgcatatccggttttgcggttcgagaacgttttttatcccgatgac
aggttgagggaccttcggtgtacttttt
>group_1108.fasta_consensus
ggaaaaagtacatcgaaggtccctcaacttgtcatcgggataaaaaacatcctcgaacca
caaaaccagatatacggagttccttaactatacaaaaccggtcacccaaggtcctttggt
ggttttgaccccggttttgatctatgtggcggctgagtcagcgtgggacccacgtgggcc
ccacatgtaagcgtggccacgtcagcctctcctctcttcccctcctctccctctctctct
cacttctctcctccagggcggccggcgacgcggcggcgggagcatgagggtgtccggagc
tcgtgaatccggagccggcgccggcgagtgtggtggcgggggaggagtctgggatggagg
agaagaggacggcgcggctgaagacgggcagggggtggcggccgccggccggtgggaaga
ggcgcgcagtggccgtcggacgcgtcccatcctccttctgcgtgggggaggggaaactgc
tctatgcctctatgcaacggattcatccaagaaatcctcaacatcttctcctgcagcggc
ggctacaaccggccgtaccaggccgtcgaccggacggcgaagatcctcgccgtcgctgcg
ttcttcctcaccctatgcatcgtgtggaaggtgcggcgcttgagggtgcgcctgctgctg
gcccgctcaccgggcgaggcggcgcacgtgccgagcaacgacaaggtgttcgtctactgc
tccagcgcgcacctggccctgttcgtggtcgtcctcacgctgaacagcagctgcgacgcc
accgtcgagcaacacatcgggctgatgcaggacatgttactcctcccgcaggtgatcggc
aacgccgcgtggcgcgtcaactgcaagcccctgcggggagcttctacgtcggcatcaccg
tcgcgcgcctgctcccgcgcgtgtatgacctcgtgcgaccacgtgcggtggcgcgtccca
atcgtcctcgctctcccccccaacactctcgctgctgacgccctcctcttctcccacggc
agcgacttggtgcgccaccgctcccgtcctcctaggctgccgccaccgtcgagccgtctt
gcgaggcatggagtggatgtcgtattggggagcggatgtgggggtgcagggctggcagac
ggacggcgccccgcctcgacctcgctggccacaccgtccttggctgaagccatggcagcg
acgccgggcagcaaggacgtcgaggccagcaccggcaccgccgcatccacggttgtcgtc
atcgccatggcaagcgacgctggcaagctgtcgctgtgggcgctagtgaaagtggtggcg
ccgctccctcctctcccgccgacgccgccgcgcgctgctccctcctttcccgctggcaac
catcggggagaagggcggcggacttggtgcggctaccgcattgccgtattgctctcctcc
cctccatcttgctccctccccctcccctccctcccgccaccgccttgctcccctccccgt
cgcttgctcccccgtggccgccaagctcctctcgctgccgccgactccaccgcccctccc
ctactcccgcgtcgttgccgcgtcgccgccttgctcccctcaccaccgctccttgctctc
ctccccgtcgccttgctcccaccgcggccgccaagctcctctcgccgccaccgacgcccc
tcccctgctcccgcatcatcgccgcgtcgccgccttgctctcctccttgccaccgctttg
ctctcctccctacccgtcttgcccagagccagagagagaagagtgagagaggaggaaggg
atagaagaggggaaagagagagtaggatgacctggacaggctgacacgtggggcccttgt
gggtcccacgctgactcagccaccacataggacaaatccatcatcaatactggcctggga
cctcgggtgaccggttttgtatagttaaggaacctcgtatatctggttttacggttcgag
gacgtttttatatcccgatgacaagtcgagggaccttgggtgtactttttcc
>group_1109.fasta_consensus
accgaaaaaccagatatatgacatccctcaatttacaaaaaccattcactttaggtcctt
cggtagttttgaccccggttttatcctacgtggcggctgagtcagtgtgagatccacgtg
gtcaccacatgtcatcgtggccacgtttggcctcctatatctttcccctattctcttctt
cctcctctgtctctctctctctcactcttctcttctcttctctaggcaagccggccggcg
gttggggcggaggccgcccgggcgaggtgggagaggaggaggcggcggcggcggctgcga
cgcgggagaaggcgagggctgcggccggtcgcgaatggcatcgacggcgctgcgtcgccg
cggtggtgggcacggaggcggaggcagggtcggatgccgcggcggtgggcacagaggtgg
aggcgtggctgccaggcggagatgccgcagtttcagaatgcgtcggagccggcgaaatgg
aggtggcgcgcgacggctcccgtggccacgacgaccgtgtcggcgtgcaaggattcggag
ttcaacgccgacgatgaagattggcgatgctgaaggggcacgaggaggggtcgacggcgg
tgacagtctcggagaggatcctggtcccgaagcgtacagactgtgcgcagctgtcgctga
ctggcagcgactgcgggcacgaactggcgggcagttccctccccggccgtcccctcctct
ccctgcctcttctctctccctctctcacttctctcctcttgggcaggccggccggcgggt
ggggaggagccgaggagatcctgcgtaacaacgcctagcacgaggcggatgacggtcagc
ctgatggcgccgtcgttcttggcgaggcggcacgcgaagttgccgacgaaggagacagtg
acgagcagcagcactagccatcgaccttgtcgccggcaacaacctcaccgtcccgcgccg
ctgcgccagcccctcgctgcctcaggtcactgtggtggtggccgcggcgctcgacgcgtg
tcacggtatggcctgcctaagaggatagaagtgatagagggagagagaggaggaagggag
agagatgacgtggcatcctgatatgtggggcccacatgggtcccacgccgacttagctgc
cacgtaggataaccggggtcaaaaccactgaaggacctattatgaccggttttgattagt
taaggaacgctggatatctgggtttgcggttgggggacaattttgtaactcgatgaccag
ggaccttccatgtactttttcc
>group_111.fasta_consensus
tttaggatctttgcagggtggcgaatcctatttagacagcctcagaagcttgtttcagat
gatgtaaagtcctactcggtactcaccgtatgcctcacctatctgtctttttagaagcaa
cttaaaaagatattccaagtcacacttgttctagctaagagtttatcgtctccccaggca
gttccacccgaagggaacacttctctacggataccgattctccagacgcctatgcaagat
gcaggctaaaaacgagaacaaaccgaagaggtttctcctatagggtccttagcataaaca
cttgtctagaacaaacgtgcaggaatacttaaggaaaattacttcatattaaacagataa
gcttacatacggttttccctttcgggaaacccgaaggtaggtacaagcaagctgttctta
ccttacacagcgttataacacaactccttgcttcaatatactatgcaaggtaggctaaag
tcactactactaagaacggtggaatggagggtgagagcgcgcttggaagctttgctctga
atggtgtcttcgttgttgtttgtgtctccggagtgaaggccaacgtctccttttatagag
gccagggatggcgtcgcctgtgcctcctgcttatctcttcgctactgtggattcacgaga
gctggctaaagtcgaggcctttccaccgaaagttttattcttcacagggatatgtcattc
accgcaccctatattgttcctttatgctttatagggtgtccttctggattccttcttctg
gattccttcttgagtagtcttctgaaatcttcgtttattcttcttccacgcccaaattgt
tgatattctattatcaatatatattgaaaaacatatttagcttatattaatttattcatc
tggttgcccatggccaccaagatccattgtgtccaaatcagaaaaagaaacttctaattt
ctcatctactgccttttttatttgctcaaatttctgatccatttcttgttttaattcttt
aagtatttcttccttcaat
>group_1110.fasta_consensus
ggaaaaagtgcaccgaaggtccctcaacttgtcatccggataaaaaaacgtcctcaaacc
gcaaaaccagatatgcggggtcccttaactatacaaaattgttcactttaggtccctcgg
tggttttgaccccggttttgtctgacgtggcggttgcgtcagcatgggacccacgtgggc
cccacatgtcaggtagaccacgtcaccacctctctctctctctcccttcctctctccttt
tttcctctccacgtggatgtcggcagtgtcttcgacgcagtggggaggaaggccggcatg
gccggaggctgacggggaaggagcacggcggagaggagggccgatgcgacgggcagcgcc
gccaatggctgtcgtcgcgcggggaggagcgcggcagtcgtctgccttccctcctcctcc
tccgcatgccgtgcggcgcggcgccattgccgtggcctacggggtatcgtcggggtgagg
cggcgacgcatggtggcacgggcggcgtggtggaggggagggcctgcgtagagtggctga
tgcacggtggctcaggcggcgcggcggaggaaagggcccacgttggtgtcatcgatgagc
cggatgggacggtggcgttgtggccaactctcgatcttggtcaggctgatgtcccggaac
gcgaaggccggcagcaccttgaacagcaccgacgtcccctccctctcgatcttggtcacg
aaccgcgtcacgtcgccggcgtcgtcctggatgccgtcggcgagcacctgaagcccgtag
aggtcaacggcgcaggaggatgcgatggtggcggtttcccggagctccgcggcggcaacg
tgccacggtgtcatcgaaggctagattccgcagctcttttggcgaaaagtcgtttgcacg
ccgctctgtagccaaccggcaaccgcccagcgctcgtcacaagaaaagtttcctcggatc
catgcacgcatcaactttcaagcaacacatgcgactttgttgctgaaacgacgatgggct
ttgtgcaaaatttgacacaagttctagccgctgaacttgatttcacagccgagttgagga
ccatggcgttgagggtgagctcgcactgggcaagcacctgagggtgggagttgacgcggg
tgaggaggtccctgcagattcccggaagcgcgaggaggcagtggtggacgggaacaggag
gaggtccggcgtggcgacgtcgatgacgagggcgagggcctccgcgcgtacctcctccgc
ctcccacgccggccgctgccgcgtgccgccatcgccgacggcagtgacttgatggcggcg
gcgttgagtcgaagatggcgacagccgtgcgccgccatcgccgaccgcacgaaagggatg
aggaggctagcgagctcgcgccgccactcgggagccgccgtcgccggccacaccaccctc
cggccgcgcgggacgccgcccgtgcgagagcagggagcgagagggaggaacgaacgaaag
aaaaaaagaaagagaagagggggaaagagaatggtgctgacgtggcaccccgacatgtgg
ggtctacgtgggcttcacggtgactcagccaccacgtgggacaaaaccggggttaaaact
gccgagggatctagtttgcactggtttcgtaagttgaaggatccgttatatccggtttta
tggttgggggacgatttcgtaactccatgacaagttgaggaactttcggtgtactttttc
c
>group_1111.fasta_consensus
gggaaaagtataccggaggtccttgaacttgtcaccgagataaaaaaaaacgtccttgaa
tcgcaataccagacacccggggtcccccaactatataaaccggtcacccgagatcctcga
tagttttgaccccagttttgacctacatggcggctaagtcggtgtgggaccctcgtgggc
cccacatgtcaggtgtccacatcatctctctttcccctcttctttcttcctccctcccct
ctctgcactctctctcgtaggtcgggccgacgggtagggagcagacggctgggcggcgag
cgaggctgagcggcggcgctgcgacggcggcggcggcgacgtcgccctcttcttcttctc
ccgctccctggaccctgccgctcccgctccctcctcatctccctggacgccatggaccgg
gtgctcgcgctcgacgccgcctacccgctgcctctcctccccgtcatgctcgacaagttc
cccaaggtcgtcgagcccgcccggtggtggcagccgactaagaagcagcagcagcagcag
cgtgctccgatcttcaacacgtcaaaggtagcggcaaccaatggcgcagcgggccggcga
gccaccgccatggccgggaacggctggacccaagaggtggaggaggagatgcgcgacatc
ctccgtgtcatcagggccaaggacgagaacgagtacgtgtcagtcggcaagctggtcctc
gccctcaacaagcgcctcgccatggcaggcccggcgctggccggcgctgccacgctcgcc
gcagcgttcatcggctccggcgaggtcggagcgtgggcgtccggcgtggcagtcctcggt
ggcgcgctggcagcggcggtgaacaccgtcgagcacggcgggcaggtgggcatggtgttt
gacctgtgccgcaacatggccagcatctaccggaagatccaggaggacatcgaggcgtcg
cctcaaggaggccgacgtcgagcagagggagaactgcaaggtgttcgagacgaaggtggc
gctgcagctcggccggagcacgttggagctcaagaagttcaaggcgatagcctcgccgac
ggtcaaggacgaggacatcaaggaatttgccgggagggaaggtggactgggcggagcacg
ggtcggcgccgccgccgtggtggtggtcgcagtacttcacgacgcgggagagggcagcgc
ccttgacgacgttggcgaggttgacgacgaagtcgtcctcgccgctgccgtccgccacca
ccctcctcgagcatcctcctaatcgtgcccgacgctgcggcgatcaccttcgatgaggac
ggagcaggagcggcagggtccagggatcagagaagaagaagagggcgacgccaccgccgg
ccgccagccgccgtcgcggcgctgccgctcagccccgctcgccgcctagccgtctgctcc
ctacccgtcagcccgccgcccggccttgtgaagagagagagagagagagagagagagagc
agagaggggaggaaggcagaaagaagaggggaaagagagatgacgtggatacctgacatg
tggggcccaagtgggtcccacgctgactcagccgtcacgtagatcaaaaccggggtcaaa
accaccaagggatctcgggtgaccggttttgtatagttgggggaccccgggtgtctgata
ttgcggttcagggacgttttttatcttggtgacaagttcagggacctccggtgtactttt
tc
>group_1112.fasta_consensus
ggaaaaagtacatcgaaggtccctcaacttgtcatcaaattacaaaatcgtccttaaacc
acaaaaccggatacaacgtgtcccccaacttacaaaaccagggtagaataggtccctcgg
cagttttgactccagttttatccgacgtggcagctgactcagcgtgggacccatgtgggt
cccacgtgtcagccccttcttcccctcccctctcttcctctctcctcttcttttctctct
ccctttgctccagttcggcaggcgggagtccgacggccggcgacgggcgatgaggcggcg
gcggcggctgcgacgagcgacgaggccgcccgctccgcctccacatcgcctccgcctact
cggagcgggaggcggccgcggccgacgacgacctcgccgtgggacgcgctcatcgcctac
gcccgcgccctctccctcatcgagcccccagatccgacgacgacgacaaccgccgcgttc
aactcctcgcccccccacccccgccgccgcccagctcctccccggcggctgccggccgcg
cccatctccggttcgattgatcgaccatgcctcccctcgtggcgccggtggagcacaagg
acgggccctgcaggcagcggcacgcggcggtggcggcgatgacagcggcaacggtggcta
agccgcagcagtggtcggcgtcgttccacggcgcggcgcggcggagcagcggtcgctgac
gcagcctgacttgctcgccgagcatgtggccgctgcacgtgatggcgcgcttcgagtgtc
acgtggctgacctggtcgccgccgccgtggagctctacctccgggaggggcgccggctgc
tgctgctgtccgccgaccccgccgccttcggactctgcttcttcctctccccaaaggccg
caacgattgccgcaatcaccgccgccgccgctcctcccccaccagtttagggatgagaga
ggaagagaggaagagagaggaggagaagaaggggctgacatgtgggacccacgtgggtcc
cacgctgagtcagctgccacgttggacaaaaccggagtcaaaaccgccgagggacctagt
ctacattggttttgtaagttgggggacgcgttgtatccggttttgtgttttaaggatgat
tttgtaattcgatgacaagttgagggaccttcggtgtactttttcc
>group_1113.fasta_consensus
ggaaaaagtacaccgaaagtccctcaacttgtcagcgagataaaaaacatcctcgaactg
taaaactagacacacgaggtcccttaactatacaaaaccggtcacccgaggtccctcggc
ggttttcatcccggttttgtcctacgtggcgctttgaccacggtcgtcggtggctgagtc
agcgtggacccacgtgggccccacgtgtcagcctcttctcccctcctcttcacctctcct
acccctctctctctctctctctcctccacgggcggcagccggcgggcgcaggcagcggag
cagcgcgcgggtgggcagaggcggaggggcagcagctgcacgggcggcgaccggcggggg
acgtagccgccatcgaagcggcacttgctggaggagctcgggcggcactagcgtcggcct
tgcccgttgccgtgtcgtcgactggatctcctctcccgcctcgcgccagatggcctcgtc
tggctctccattgaagaggatgcggcgaggagggagtcggcagagggggaggacaggagg
atgcggcggcactcgatctctccgcggcggagagcgcggacgggaggatgcggccggtgg
aggcggcgtgagagcgaagcggaggcgatggcggcaggctacgccccatgcggccgcggc
gcacctcggcgccgagccgctgcagctcgaggtgcccggctccatgctggagcacggcgc
ggatgttgctcaccgtgaacacgatctcggtgacctcccgccggagcagcttcccggtgc
tccccgccatctccgtgagcatcttatcacttgcagcgatcgcttcacggccttagcgca
cgtcggcgtgatcacgactgatccggcgccgatggcggagaagtcgatgatattgtcgag
gaggcgtatgttgagtatatatatttcagattcaagacagatagccgcttgaaaccttcg
aacatttgaggcaacggtctcatttcctcacaaagctctgtcatttttgaaacagtgggg
acccttattgccgctgcagctgagggacgagatggagaaggccagaggatcactgcttgc
cagtgtccgcgggacaggaggttcaagcagctaggagtttttcagtgatttatttttcct
gcttcttctgtctgtctactgggtgtgtgttttgctgctgcgtcaacatctcatgcttct
gcctttgtctttgtttctgcgctacttgtaagctggaatccccagcagttacattgtaac
gctccgcttctcgtgagacgttaaaaactaattcggtaaaatcctaattgcgaaaatttt
gttctttgtgtgcgagtctaagtcgtgccatggatctcaattcaaatcccgttgttccct
ctcatcgaaatcaaaatcctccgcctcaaatttcctcttccaattcaagtctccgaaatc
taattccgaaagtcaatcccttcctttgaatcctcgccaaatacatttccgaatcccaaa
atatccaaactcccgttttgtttccttccttgactccttgaacccttgtgtacaaagtat
caaatttagattcaaaacccaaactccaaatctctccaaatcaaaatctttcagcaaaag
tctattttgcctcccttgtcgatgggctgatccctctctcccggcccttcccttcctctc
ggcccagctctctcgcgcgtgcgtcgcacgtgttcgggagcgagagacagcgccgtctcc
tttttctctctctctcggcgtcgcttcccgccgacgccgccccaaaattccggccgtgtc
gccgtttcccgtgcgctcgcgcatggccgaccggcaaggacgccgctctcaccgccttcg
cccttcccgtgcgggtttgcgcgtggccaacgccccggtcgccgctgcgtcaaaccttgg
cgccgcctgcatcgtgccctgccgctccgccgctccacgccgctagcttccaaggccgag
agaggcagcccctgtctcactcccctctccctcctccttttcccgtttcagcaagggtca
agccctcctttccctcttcctttcccctttttcccgaccaccgccgaggtcatccatggt
cccagccgctcgcggccaaagcgcggacgctggtcgtgcgactgcaccagctcaccgcca
gctcgctcctccttgaccgccaatgtcggttcttcctccctaaaccgacattgccatcta
ttaaaccgagccgccccatctccctctcgttcattccctcgccaccaccgtgcccttgcc
gccttgctaccgccgtcctcgcctccctcctccatcgcgcgtgctggtgaagccggcgtg
cgcgcgaggagctgacgcgggactccaggcgccgtctccttccccttccccagcccgagg
ccggagagctcgctcccgcgtcgtcggccactcgtcacagcgcccgtctcggctcggtag
tgcatctcccgttctccctcctcgctccctctcctctccttagctctgggcagtagtgcg
agtagccttccagtagcaagctggcgccgccccgaccgccgccgctgctcgccgtaggct
cgccgccgtcgccgcccaaactcggtagtagccgctcatcgccggccttcctcggtgtag
ctccacccaatccgactctagaaatgaactctggaggtcgcgtagatgctcaagtcccta
ggaatcgacctctcgtcgccccgccgcgatttccccttttgatcgccgccggccgccacc
gtcgaaatctgtcgccattgaatccccgcggcgaatccgagctagaggctcactccctct
tatcctagtcatcattccggtgtactccctccctctcgaatcgtcgggttgtgctcccgg
tgaagccgccgccgtccgccgtccgtatcagccggcctccttcttcctcctctcgccggc
tcgcgtggctgccacgaaggcgccacgtcggcgccacatcggccgcgaccgggtcaaaca
cctagtcagccgcccccaccgccctttcttctgtgcgtgcggtccacggagagcccttag
gctgcgcatgggccctccacctcttggtccacccgcgtgccgcgccgtgagccgcgtccg
caaaaccctagcgccccgcgccgcatgaacccttcccccgtgcgccgagtcgctgactcg
tgggcccgtcccgggacccggcacgatggatccggtccacccggacccatcccccctctc
tcctcccgtgtgccccgctcgcttgggccacgccttgcccggccatgggccgcctcctcg
cgcccgcgcccggcccattggctcggccgtgctgcgcttatcccttgggccgtacccgag
ccgcccaaggaagtctaaatcccatccctccttccttttcttatccaaaggattaataaa
tccttttccctttttcataaatcaattccttattcctaaaattccataaatcatttcctt
tggtcccgcgcgtctgtgactgtcaataatattcttgagaatattatttctataaattcc
ataaaccattcctcttattccataaattccaaataaacttccaaaattcatatctcccga
tctgtaactccgattgactccgttacacttccagtaattctctaaaattgagatctatct
aatggcactactaattagtctaaataggatctttcttttggtcttttgtttaggttttcg
attgtttgcgtatagttgtggttaccggatttttgtcgatcgggggatttctcgaagatt
cgtgaagactttgagcaaggcaagtcaccatttgaccaattgctcctataattggaaaat
cattattattttgtttgcaacttgcattagtagaatcacacacttaacatgcttggcctc
ggtttgcgtgccaaaccgacggacctacccagtagtcgcactaattcctgtaggtcgtat
taccctgattccttgtcgctccactcttgtggtacttcggtatccgtgctctctgagcgc
ttataccaactattccacatacaccattgtttgtcgataacttggggaatgggtttgaga
agccttgaaaacccgacatgtggtgtcggcgtgtttgaaaataaaataaattgtgaaaac
tcgcgatgcgggggttatgcctgtgtggcactgtcccgtattcgcatataaggaccgatt
cctgtgggaaattcatccgagcatataacaagtgcgaccacacgggtgcaatgggacgcc
cctggctaagtaattagctaatcgagagagccatgatgccaagagacatgtggattcaac
ggggtggtgtcggggagaacccccgggcttcctggcacagtatggtttgggacctaatct
ggtgttggtctgggacccctctcgttggcatatggtaaacctgtgttggctttcgaaatg
ccttgtcatgaaagccttagggtctcccgacgtggctgatctcacgggctgggtgatccg
ggttagtaatgtcgtgtgggtaaagtgtaccccctctgcagaggttaactaactgttcga
acaactgtgcccacggtcatgggcggatgtgaggtgtttcctgtagcgtagatttgtttg
cctgtgctttgtgaaaagttgttgtggtgtgagaatcgttaccagaatcagcctatgtgg
cagatggatgacctgagtggtcaagaaacgaatctgtgtgattcgggatgtctacgggca
tcatagactaggcttcccgagtggaagcggattgctgtgctgctgggcagctggactctg
ggagtccgagaaaatgaaaaaggctctgggagccgattaatcaagtggaatggctctggg
agccgagaagtaatgatctgacccgggaggtcagtacattaccaaatgagctgttgaaaa
acatctcttaaagtcgaatcgagacgcaagtctcttttcggcccaaacttagaaagaaat
aaatcacttagtgatttcaaaatgatttcaaaataaaagatttgcaaaacaacctagcct
ctcttccaagcttgcattaaacacctaaattcccgtgacttgctgagtacgaaagtactc
acccttgctctatataaatatatatagttcctccgcccggaagttgaagatgaagtgaag
taaagaatagggtttcgtcttggttcccagccgtcgcttgtggtgttgagtgttagttcg
ttggttccgctgctgctgctgttgttggtgtttcctcgttcgcgtcgtcggttgcattct
cgggctgttttgagctgcaacctaagttaaggtaattaagtcctctatttattttaagga
tttgcaatgattcatatttgtcactgtgggtaccagcactatgtcctgggactggtactg
agatcgcggtttcgtaggaagtggttcgcgccgtttttcctacgacacgctcctatcagg
tgccgttgtacggcggtgccggattggggtgtgacatacatgtactcttatgcttttcta
atgaaagctgggccttggcctttcatcaaaaaaaaaatttgaggcaacgcaaccatacat
cttttcataacaagtgtttctatttcagttaggctgacaaaagctttgcatcatatagtt
tttactcctgtctgcaacttttgttttgtcgagtgtaacatacacattggacaggttagg
tgtatgcagattcagaacaattagctgcttaaaaccttcaaactctcgaggcaagctcat
gatgcatctttctatctgtagatattccaaatcactggtagagaagaggcacgatagaat
cttattataattcccacgggagaactcaattgtgatggaacttggttttttcttgacagc
atgtgctccacctatcaaatacattgcgttgccaatcttgctgcaggtgtcgtggttgcg
cgtcagcttcttgatgatgaggaggccttggaggttgcactcctcgtcggcgacgtagag
cagcgacgacgcagacttgatatcgccagggacgccggcgacacggagcgcgttccgctt
cttaattgctggctagcttggacacgacgagcgcggcggacgccctggcggcggcctcgg
cggcgccgttccaggtgagcatctccaccagccagtccaccgccgccgccgacgtgccga
cccgccggagcgcggcctcgccgagccgcgggttcgccgtgacgttgacgaagatgacga
agggagagaaaaggggaaagggaggagaggaggctgacgtggacatctgacatgtggggc
ccacgtgggacctacgctgacttagccgccacgtagaccaaaactggggtcaaaatcccc
gaaggatctcgggtgaccggttttgtatagttaagggatctcacatatctggttttgcgg
ttcgaggacgttttttatcccgttgataagttgagggaccttcggtgtactttttcc
>group_1114.fasta_consensus
ggaataagttcatccaaggtcccttaatttgtcaacgaattcgattttcatcatttaacc
acaaaaccagatacaacgggtccctcaactatcaaaaccggtgcaatataagtgccatgg
cggtttggagggtggttttagcttacgtggcgcctacgtggctaaattgacccggtcttc
atctgacgtggcatagatatggcattgacatggcaatttgatttggaaattaataaaaag
agtgaccccacatgttagctacaccaaaagaattaattaaaaatagtggggtccacgttg
gctccacttttcattcactcccctcatcttcttcctcctctctctccccatctcccctct
cctctctccaggagccggcggttcagcgacgcggctggccggtgacggcggagccaggga
tgacctcggagacgaggacaccagggagctgcgcctgtacggggacgctgacggtgattg
ttgttactggactcacgcctccgtcgcatggcttcgcttcgcttgcctcctgccatgttt
ttaccatgccttcttcgtcagtgagatcctctctatatgtgccgttcctttgtagtgatc
tcgtcagagttggtgttgttgttgttgagctcaccgtggtaggagctgagagggggagag
ggagagatggggcggccgccgtgctgcgacaaggcaaacgtgaagaaggggccatggacg
gcggaggaggacgcacgccaagctgctagcgtacacctccacccatggcaccggaaactg
gacctccgttcctcagcgagcaggtcgtgaaaatcaacgatatcgccattgttgctaatg
ggatcgagcttgaggtgcatttgatcatatcagatcagatcaaaatatggtgtttttgtt
tatctcttcttttgctctttcggtgatgcggcgtcaagggaggttcggcggccagcgacg
ccgcggcgaccccccgtccgacctcctcgccagcgtcgagtcggtcgcctccgccacctc
ccgcagcatccacgtctccaagttctccgtcggcttccccgacgacgacccggactccga
cttctcgcccgacgacccagacctcctgcgcaaccgccccgtccccgaccggctactcgt
cgtctccgccggtgtcgccgccaacctcctcttcgccttcctcatcgtctacacccaggc
gctcatcgtcggcgtccctgtccaggcgcagctccccggcatcctcgtctccgaggtcat
ccctggctccgccgccgccggccggccgcgttgccgaaccgccggatgctggagagagag
gtgagagaggaggaagaagatgaggggagtgaatgacaagtggagcccacgtgggcccca
ctatttttaattaattcttttggtgtagctgatatgtggggtcactctttttattaattt
tcaaatcaaattgccacgtcaatgccatatctatgccacgtcagataaagaatgggtcaa
ttttgccacgtaggcaccacataagccaaaaccgccttccaaaccgccatgggacctata
ttgcactgattttgatagttgagggacccgttgtatctggttttatggttgaaggatgaa
aatcggattcgttgacaagttaagggaccttgtatgaacttattcc
>group_1115.fasta_consensus
ggaaaaagtacaccgaaggtctctcaacttgtcatcgagttacaaaatcattccccaacc
ataaaaccggatataacgcatcccccaacttacaaaaccagtgtaaattaggtccctcag
ctgttttaaccccggttttatctgacgtggctgctgagtcagtgtgggacccacgtaaac
cccacatgtcaggatgccacgtcatcaagccagcctctcctgtcctctcctttcctcctc
tctctctcgctcacactctctctcttctctctagactctgggcaggccgaccggcggtgg
ggaggaggtcgtcgacgcgaggaggtccgacagccggccgtcgatggggtggcgacgatg
cggcggcggggacaccggagaaggggaagatggcagtagggcaaggcggtgtcggcgagc
gcgcggtggtggagagacggcggcggctgcgacacggggcgaggaggtcggacggcccgc
ccgtcggcgatgcggcggcggcgcgctcgtagtagttgtgcccgacgcccatgagcccgc
cccaccgctccaggtccccgacggcgaagctcaccgctccatgtgcccacggctgtagct
ggttcaagcggccgatgctgttgtcgcagcaggcgttgtatgtgaggaccagcagggcga
agaagacgacggcgacggcgacgaggtcctcatcctcgagttgccggcgaggttcacgta
cgcggagctagagaaggcgaaagtacctgatttatcagatttttagaccactcgtgaagt
cctaaatccatctaaaaatgctcatcatgtactcgtttgtttgactttacttcccatact
ccctctccttgtgcatcacatgattgtgcatttccttttctgatcgtctctctgctctgc
tgtgacctgtgacctgtgagttgatctgaccatgttaattgcatacgcgcgcgcaggccg
ccggatcgagattgcgggaccgcgtggcggcgctgccgcgccgtggccagctggttgccg
gcggggacaacgacaagaacgagcgcgtgtacacgctgtacttggagaccgggtggaagg
ccggcacagacgcggcggtcgatgtggagcccgcggcggcggacggcagcggcttcgccg
tcggggacctggagtggtggggcgggctcatgggcgccgggcacgactactacgtgcgcg
ccgcggcgccgccgtctctccgccaccgcacgcccaccgacgccgcctcgccctgccgcg
ccttcatcttctcccgtgtctccgctgccgccgcatcgcctaccggccatcggacttcct
cgcgccagcgacctccttcccaccgccggccagcctgaccagagtctagagagaagagtg
tgtgtgtgagtgagagagagagggggaggaaaggacaggaagggagaggccggtctgctg
acgtggcatcctgacatatggagcccacgtgggtcccacgttgattcagctgccacgtcg
gataaaaccggggtcaaaaccgctgagggacctagtttgcactggttttgtaaattgggg
atgtgatgtatccggttttgcggttgggggatgattttgtaactcgatgacaagttgagg
gaccttcggtgtactttttcc
>group_1116.fasta_consensus
aaaagtacaccgaacgtccctcaatttgtcatctagttacaaaatcgtcccccaagtgta
aaaccagatatccctcaactaattaaaaccggttacaatagatcctttggtggttttaat
cccgattttatcctacatggcggcagagtcagcgtgggacccacgtgggccccacatgtc
aggatgccacgtcagcgcacactctctcattcccctcttctctcccttcctctctcattt
tttcccctgtgcatcatggattgcggtagcttcgtcgacgcagcggggaggaggtcaggg
acggcggcccgagaggaacgggggtggcggcgggcgagctcttgcactaggaggggcaag
gcaggagaggagggcatcggcggcccacggctagcgacgggcgacacggctgcagtgacg
gcaatgacgacgtcatccacagccagcgacagcggcgctgtctctacctgcgccgagacg
ggcagaggcaatgtcgttgtcgtggcatcaacgacgacagtgagggcaagacgcctctcc
acctccacctctatgtccccgcccaccatagccgtcctctacgatcaccacggcccgccc
caacaaagtcctcagggtggctaggctgccgccggcagagatcggcgaccgcgatgtgtg
cgtgcggatgctggtcgcccccatcaacccctctgacctcaaccatgtcgagggtgtcta
ccccgtttgccctcccctccccgccgccgttgcaggctacgagggggtcgaccaggacca
cgccctcggcaccgccttcgattccccgctcctctcccccagtgattgggtcatcccttc
cccgccctccttgggcacttagcagacctacatcgtcaacccagccactgcctggcacag
ggtccgctccgatgtgcctcccccaatacaccgccaccatcaccgtcaatccactcaccg
cgctcaggatgctccaagacttgatgccgccatggcgctcaatctgctcagctcgacacc
accatggcgctcgctgacatggccggtgccacacccggacaacacgaggcctcgccaccg
ccgcacgccacgtaggtgagtagtagtaaatccgtgcgacaatcttgactaccgctggct
ggcacatgcgcatcgaacgccttgggcttgattttggtttgtgctatgtcggcaggaggc
gacggcaaagggcgagcaggaggacgagacggagatggcgagcacgaggctgagccttga
gctgggcaaggtcggaatccagtcgtcgccgccatgctccagcagctcaagcgccggcca
ccccacgatgcagcctgccgccacggccacggcggcgccgggctatggccccaggccacg
ccacatgctcaccgaggtgaaaccgaccgccattaaaattccacgagccacaggccgtcg
ccggcagccgacgcctcctctcccgccagcctcctccccacccgttgaccagtctgcaca
gagaggtgagagagagagaggaggaagggagataagaggggaaatagagggggttgacgt
ggacaccctgacatgtggggaccacgtggatcccacaatgactcagccgccacgtcggat
aaaactggggttaaaatcacctaaggacctaaagtgaacggttttgtaagttgagggatg
ttagatatctggttttgtgattaggagacgattttgtaactcgatgacaagttgagggat
cttcggtgtactttttcc
>group_1117.fasta_consensus
gaaaaagtacaccgaaggtccctcaacttgttatcgagttacaaaatcgtcccccaaccg
taaaaccagatatccggcgtcccttaactaatcaaaaccggtcataataagcctttcggt
ggttttgacccgattttatcctacgtggcggctgagtcagcgtgtaacccatgtggggcc
cacatgtcaggctaccacgccagcctcctctctctcttttcccctcttctctcccttcct
catctctctgtcccttctttgacttagccggtgggaggaggagggtgtcggcgggcggcg
acgggcaacgcggcggcggcgatggcatcgatgggcgacgcagcagcggtggagggagga
gctgcggacgggcagggggtgggcggcgggaaggggcggcgcgcggactgggcgacgacg
ctgtcgcgcatgacgtagatggcgtcggagttgtggaggaagtcgagtgtgccgtccctt
cctgccgcccgcgcgcgtgccgccccttcctgcagccgcgcgcacaccgctcctccccct
gcccgcccgcgcactgctcctcccctcgtcgcccgcgcgctgctcctcgccgccgacgcc
ctcgtcctccagccggctgagtcagagtagggagagagagatgaggaagggagagaagag
gggaaaagagacatagagcgaggaggctgacgtggcagccccgacatgtgggtcccacgc
tgactcaaccaccacataggataaaaccgggtcaaaaaaaacatcaaagaacctattatg
accggttttgatttacgggacgccggatatctggttttgtagttggaggacgattttgta
actcgatgacaagttgatggacgttcggtgtactttttcc
>group_1118.fasta_consensus
ggataaagtacaccgaaggtccctcaacttgttgtccagttacaaaatcatccctcaact
acaataccagatatatgagatcctttaacttacaaaaccgttcatttgaggtccctcggt
ggttttgaccccggttttatccgacgtggcagctgagttgcgtgggtcccacatgtcagg
atgccacatcattattttcttcttattttttatcttttcttttatttcttctctttccct
ctcttctcgatgcacccggcgccaaatggggactggcggtcgttgaggccggccccggcc
gagctctgcgcggcggagcggaaggcggcgagagccttctcggggagggacacggcggcg
taggagcagaagacaccgacaaggtgcggctcggtgggaggctgagagggaggtgtcgtc
gatggccttgaagagggagacggcacggttggggtcgtgcttgcggcagaggcaggtctt
ggccgctgatgccataaggggcggctcgccagcggtggtagtgaggacgcggaggagagc
gcggccacgacaatggctccgcacggccctcctctccaccacgctcgttcctcgtcagcc
gccggccacgccggccctcctccccgccgcatcgaaggagacggagcggagctccacgga
gtcgtccgtggcatcggggctcgacttcgaggacaccatcctcaccctctgcctcccgtg
ctcccttgccgtcgccgtccccgaccccgaccacaagcgctcctcctccaaagccgacac
cgccgacaactcctcccccctcgccacctccggttacgaccagcggctttcccactgcgg
gcgctgccgacagggtgacgccgacgttggcttccccgcgcctccgccatggccgtgctt
cctcactacggccgccgcgccgtcagggcgctgccgacgccggcctccccgcgcctcgcc
gccaccgcctgggcgacgccgacgctggcctccctgcgcttccgccgtgcttccccacta
cggcggccgccgccaacagggcgatgccgacgccggcctccccgcgccttgctgccaccg
actgggcgacgccgacgccggcctccccgtgcctccgccgtgcttcccaactacggccgc
tgcgccgtcagggcgagaccgacgccggcctcccagcgcctcgccgccaccgcctgggtg
acgccgacgccggcctccccgcccgccccctgggccgcctgcgcctcgccgccaccacct
gggcgacgccgacgccggcctccccgcgcttccgccatgctaccccactacggccaccgc
cgtcgccgtcgcggtgctgccctcctcctctctcgctgccctggctagcttgcagattag
tgagagagagatatgagtaaagggagagaagcgggggaagagaaaagagagaggaggctg
acgtggattacgctgacatgtggggcctatgtgggtcccacgctaactcagcagccacgt
aggacaaaactggggtcaaaactgccgagggactttttgtgaccggttttaattagttat
gggacgcggaatatctggttttgcggtttgaggacgattttgtatctcgatgacaagttg
agagaccttgggtgtactttttcc
>group_1119.fasta_consensus
aaaaaaatacaccgaaggtcccctaacctgtcatagaattacaaaatcgtccccaaccgt
aaaagcggatacaacgcatcctctaacttacataaccagtgcaaactagatctttcggcg
gttttgaccgacgtgacagctgacttagcgtgggacccacgtgggtcccacatgtcagcc
tctacttcccctcatctctccacctctcttcctctctcctcccctttccacgggtgacga
gtacggtgggtgcggaagagctgggcggcgccggcggtggggaggaactgggcggtgccg
gcggggaggagctgctctagctgcatctggccgagcctcaccgccggtcatctcccttcg
ctgctcgtcgttgtgctgccccttggtgagttcctcgcgcgcgggccaacgggcggcggg
ggaggagctgcgcgcgctggccaccattgtcgtcatcgtccgccaccgcgccgccgaccg
tcggacctcctcctccccccctgctgggcggcctacccagggagatggagagagagagag
aaagagaggaagggagaggaggggaaggagaggctgacatggaaaggggaggagagagga
agagaggtggggaagtagaggctgacatgtgggacccatgtgggtcccacgctgagtcag
ttgccatgtcggtcaaaaccggaatcaaaaccgttgagggacttagtttgcactggcttt
gtaagttaggggatgcgtggtatcccgttttgcggttgggggacgattttgtaattcgat
gacaagttgagggacctacggtgtactttttcc
>group_112.fasta_consensus
cacaaattttgacaatttgaccctttgcaaaaactaattttacaaatgaaccgcggccaa
aacttatttcagaaatgacccttttgttcagcgccaaatcgtatggcgctgaacttagac
acctcagcgccacgtcaactggcgctgaatgccgtgccaccgcggatgggaggctgagtc
ggcgtgccaacgtgcattcagcgccgtgctatttggcgctgaggtgtctaaattcagcgc
catacgatttggcgctgaacaaaagggtcattttttaaataagttttggccacggttcat
ttgtaaaattagtttttgcaaagggtcaaattgtcaaaatttgtg
>group_1120.fasta_consensus
ggaaaaagtgcaccgaaggtccctcaacttatcatcgagttacaaaatcgtcccccaact
gcaaaaccagatatttggcgtcccataactaataaaaaccggtcacaatagctccttcgg
tggttttgaccctagttttgtcttacgtggcagctgagtcagcgtgggacccacgtgggg
cccacatgtaaggatgccacgtcatccttctctctcccttcctcctctgtctctcactct
tctcatgttctctgggcaaagccggctggcgctggggaggagggcgaggtaggagaggag
gaggcggcgggcaacacggcagcagcggctcccacatgatagtcccaactcttttctctt
ctttctgtctcgcaatggccgccagcggagaggggctgttgctggcctccttcccccttc
tcttctctccctagatgcaattggcgaatggcagaagaggaacaagacgacgccgacctt
cccggccttctccttccttgagctcctcaccgatgcccatgtccacccgccttcctcttc
ctccacggcgcagctcgcagccgtgctcgcctgagcgtcggctgactatgcgcggcggtg
gtaatggaaaggaggggctggcaccgaggtggtcgcggaggtggcgcccatgcgggccgg
cctagccgcgcgcagggtggcactcgcggcgtggtggcggccccaagcaagacgaagaag
gcaacaatcatggcggcgtgggccgtgaagacgtcgctgtggcgcggcggtcgccacccg
cgccggccgtacctccccgccgcccacgccgttcccgtctccccgtcgacgcccgcgcct
ccttgtcgcccgcgaccatgcggatgccgcctctctgccaccgcgctcgcctgccgacgc
cgcctcgccttgccgccgcccaccccttctcccgtgtctccgccaccgcgtcgcctcgcc
cccatgcggctatcgcttttcggcgtcggcagcttcgagaactccccctcatctcacctc
cagctcgtgctccccatgctcctccaccgggacctcctcctcctcccgccagaatcctcc
gcccatgctgacctcttcgaccccgtcctccgcggttgagcgcaccgccgcgacggcgat
gggcttctccgtgccaggcatcaacgacggttgctgccaccaccaactaggcgcatgtgc
ctccccgtcgcccgcccgcgccgccgtgcttccccactgcggccgtcaccgccggccgcc
attgcggcaccgccctcctcctctcccgcctcgccccgccgaccggcgccctacaggcac
atagagagagagagagaggaggaatcgaggaagagaagaggggagagagaaggatgatgt
ggcatccttacatgtgggccccacatgggtcccacgctgacttagccgtcacgtaggaca
aaatcggggtcaaaaccaccgaaggacctattgggaccgattttgattagttaagggacg
ccgtatatctgattttgcggttgggggatgattttataactcgataataagttgagggac
cttcggtgtactttttcc
>group_1121.fasta_consensus
ggaaaaagtacaccaaaggtccctgaacttgttatcgggatagaaaaacgtccccgaacc
acaaaactagatatgcgtcccttaactatacaaaaccgatcacccgagatcttttattgg
ttttgacttcggttttggtatacggctgagtcagcatgagatccacgtgagccccacatg
tcaacttgccgcgtcaacttcccctttcccctcttctctttctctgtttctctgcttcct
ccctccctctcgctctctgctctcgcagggcatcgggatgccggcgctagggcgcgtgcg
gccggggtcgtcggcggggaacgggttggcatcgttgtcgttgtcgaggaggctgaggag
gtcgtcggccgtggagaagaggagggagcaggaacggcggcgggcgcgggagtagcagcc
gcggtgcggtgaggtggcgggcgggatggcggagaagccgcatccgccgccggcgacccc
tccttcgttctcgacacatccaccgcccccgacaacccctcctcccaaatcgcctatggc
ctcacggtacgcaacaccatggcggagccagagaaggcgatgggttccccggccgcgaag
gagctggagaagacgccgcctcctcctgcaactgatggccccagcggtgacattatgcag
cggcagtataagaaggacgccgacgccacccatggcacacttgttggcgacgacgcggac
gaggcgcgccgcctcttcctcgcggacgtggtggagcgactagacgcggtgtgcgctgaa
gagctcgagcatgcagatccttcggagcagagattgggaagactggactctgctcgcggt
tgccaatggcgtcaccgcccgccgacgccaccaccccagtgatgagcagctcagtgaacg
acggggcctgagcggaggagaacccaagcactagttgaccctggctgacagtattgtcat
gggtagattaaagaggcccagttgaacttgcacgcgatgatttgtctcagttcttcaagt
atcggttaatttgttcttgttatctggctctagcatgctattatcatgcaaatggaatgt
ttgacacaggtagctgggagctagaaatgcatgcagtcacaaggtcagattgatcgatgc
agagaacatgggaagtgtaggcgagatcgattgcgagtaacgagccgtgggcggcgcagt
tcatgggcgtcgtgggggagcttgcctgcggcatcgacaccatcaaggtggagtcggtgt
ggcatcgcgtccccaccaatccggcgtcctcgcggatcccgccgtccctgctagttccgg
ctgatggtgctgctgctgctccttactgtttgcctgcaggtcaagaggctcgaagcgagg
atccgcgaggtgtgcgccgccgctcagccccgctcgccgcctggccgtctgctccctacc
cgtcggcccagcctgcgagagagagagagagcagagaggggaggaagggagagagaagag
gggaaaggggaagttgacgtggcacgctgacatgtggggcccatgttgactcagctgcca
cgtagacaaaaaccggggtaaaaaccaccaaaaagacctcgggcgaccggtttcgtacag
ttcaggaacctgtatatctgattttgcggttcgaggacattttttaatgccgatgacaag
ttcagggaccttcggtgtactttttcc
>group_1122.fasta_consensus
ggaaaaagtacaccaaaggtccctcaacttgtcatcgggataaaaaatgtcctcgaaccg
caaaaccagatataagaggtcccttaactatacaaaaccggccacagtagatccctcggc
ggtttagatcccggttttattctacgtggctgctgaatcagcgtgggccccacgtgtcag
cctcctctttctttcccctcttctctcccttcctcttctccctctctcttctctggcttc
ttctctggctctgggcaggccggcgccggggcgaggcggggggggggggggggggggagg
gggggaggtccggcgaggcgaggcgggagaggaggtccggcggccgacgacgtggcggcg
gcggcggcggcggcggcggcgaggggagcaaggtggattggctggagcgaggggagcaag
gcggagctggtgggaggcatcgaaaccgtggacaccggcggcgacggcgccgtggttacg
ccagggagctgcggaggcgagggaagcattggattaagactcacgggaggcggaacggcg
gatgaaactggcgcttccggcggtggcgaaggcgccgtcgtacgcggcgatggcttggac
ggcgacgacaaggtgggcgagtagtcgatccaggcattcaccatcctaccattggtgagc
tcaaccctggcgccatcaagatcgacaacagcggcggacaccataatcccaagatccaat
cccacacgattcccattcacatccccgaactgcacatccatggcaggagagcggcggcgg
cggcggcgctgggttcgttggcttcttggcgtcgacgtcttcgccgccgctgtcgtgcca
agaaaacttgcgttttctccatggattcggcgtgctcgagctcgacgtcggcttccaagc
gggaggatgcagcgaagttgacttggcgttgacagggatgaaagagatggactcgccggg
gccgacggggaggtttccgacctcgggcgtcggccatgagcttggtgcccttgaggaaga
ggtggaagtcaggggaaaccagcgcgagagtgaaggaggaacggagcgccgtcctgaggt
cgctgacggtggcggaggcggcctcctcaccctcgccgccgccgatgccctcccctgctc
ccgcgttgtcgtcgtcgccgccgccttgctcccctgatcccgcgtcgtctccgctgccgc
cgccgccaagtcgccggacctcctcccccgcctctcgcggcctcgccccggcgccggttt
gcccagagccagagaagagagagagaagaggaagggagagaatattggaaagaaagagga
ggctgacatatggggcccacgtgggtcccatgctgactcagcagtcacgtaagacaaaac
tgggatcaaaaccgctaagagacctactgtgaccggttttgtatagttaagggacctcag
atatctggttttgcggttcgaggacgttttttatcccgatgacaagttgagagactttcg
gtgtaatttttcc
>group_1123.fasta_consensus
ggaaaaagtacaccgaaggtccctcaacttgtcagcgaaataaaaaacatcctcaaatca
caaaaccagatatgcggggtcccttaactatacaaaaccggtcgcaataggtccctcggc
tgataccggttttatcctatgtggcgctttgaccacggtcatcggtggctgagtcaccgt
gggactcacgtgggcctcacgtgtcagcttgtccaggtcagcctactctctctttcctct
cttctctccctttctcctctctctctctatctctctcactcttctctctggggttctggg
caggccagcgtcgccagccaacaggtgggaaggagagcaaggcggcggcgggggaacaag
gcggcgacgacgcaggagcaagggaggggcgttggcgccgttgtcgtcgccgagcaccac
caccacctgcagggggcatggacatcgcgtcgaggatgagcagtggtgaaagggggagat
ggaattcgagaggcgaggggcgcgcgcgcaccgaggtggttcttccgcttcctggtctcg
tgacggcgatcccccgccgcgatctcctcgatctccagccggacgctgccatcgccgtct
cctgtggcctccgcgacgccgacctctgctctcggcgccgccgctcttccccgaggagga
ggagcccaccgacgagaacgcactcgccttctcctgccagatctcccgcttcagtggttg
cggcggcgagatcggctcctcctcctcctcttccttcctcggcggcggcgagatcggctt
cacttcctcatcgacaactctaaggattcaagagcaaatgtaagaagcgtaaagaatgag
gaaaaaatttggggataatttgaattcgaggtggcttctctccctacctggatttaaaga
ggaaagattcgaggtggctagcatctttgatggcatcgccggccgccggacctcctcctc
tcccacttctccccgccggcctctgtcagggagctcgacgccacgatgctcggttgaagc
tctctttccctctctcggcgccgtcgcacgcagggtggagctcgacgccgcgacgctcgg
tttgcccccgggctcaaccccatcctcatcggcgccgcaccaagtcgcgccacattgctg
tcatcggccaccagacgaggagcaaagtgagagagagagaggaagggagagaagagggga
aagagattgtcctacgtggcatcctgacatgtgggacccacgtgggtcacacgctgactc
agccgccacataggacaaatccgacgtcaatactgtcctgggatctcgggtgaccggttt
tgtatagttaagggaccccgcatatctggttttgcggttcgaggacatttttgtatcttt
gtgacaagttgagggaccttccgtgtactttttcc
>group_1124.fasta_consensus
ggaataagttcactttgggtccctttatttatcgcccaatccgattttcatcccttgatc
gcaaaaccgggtacgacgggttcccaacttacgaaaccgtttaaataaggtccttcggca
gtatttgaccccggttttggctgaggttgcgtctacgtggcttcttttgactaggtcttt
gtctaacgtgtcatttaaatgtgggccccaccattttaaaattatttttttatgtagctg
aaattggggtcccatgtttttttattatttttccgggatccaattgccacgtaaacgcca
cgtcaatgacacgtgggacgaggacctagtcaaacctgccatgtaggcgtcacgtcatcc
aaaaccgggcacaatactatcgagggatctcgtctgcacggttttgtaaagttgggggat
gcattgtatccggttttctggtctgaggacaaaatcagactggcgacaaattaagggacc
taaagtgaacttattcc
>group_1125.fasta_consensus
ggaacaagttcatatgaggccccttaacttgtcagcgaatccaatttttattcttcaacc
gaaaaacaaaatacaatgggtccctcaactgttaaaaccggtgcaaacaagtcctaaggc
ggtttggatggcgatttcagttgacgtgacacttacgtggctaatttgactcgattttca
tctgacgtggcattgacgtgacacatgaagcaaaacttaacaatttaaaaaataaaacaa
aatatgtgggcccacatgtcagttaaataataatattaaaaaatagtaggccccacctca
tcccctcagttctctatctcctctcccttttctcccctcctcctatcgtggagtacacga
gctgacacgaccaccatcccggggctttgccgctggtgtcggtgccgagggagaaatcga
cgaggttggcagcggaagaggatggcagcgtggccggtggtggaggaggacggtggagaa
ggacggcgccgtggccgccggtagcggaggaggacggcaccatggctcgcggcgacggag
gagggaggaggacggcgtcgtggtccacggcctcctgcggcggcgggggaggacggcggc
ggaggaggacaacaccctggcccgcgacagcggagggggactatgccgtggccctcagac
tcccgcggcggtgggggactgtggatgcaaaaaacacacactggcatgggagatctgctt
aactcctgcgcaggtccaaaatctcgcctttaggttcgtaagcatgccagttgatttgat
cctgcaatcaacaagaataaagacaagaaaaagcgcggttaaatccataaacgatagccg
atcggctaattgtcaatgaccatatcatttatctttgatgccgatgtcacgtcagaatcg
atcggcaatgattaataaataaaataaaactaaatatactcgagcggctgtagatattaa
caacatacaatctttactttaatgtatacttaaactaagtgattgggatatatcggtcgc
catgccgagacagtataaatcacttaagtcgaaatatatattaaagcaaagattatatag
atgtttatagcatagccgatcagatagatctagcatgtatcggctaatactccgatacca
ctttatatcaagatatcgaaacaagcaagatatatcaaataagaaacctaatataacttt
aaagcaacaagatcttaatataaatggcagattcaattaagcatatgatgttagaatagc
taaatcaggtaagatcggctgaaactccgatactatctctattgataatcataacacaag
ctagatatcacaattatatataaaacttaatagatcgaactcaaccgatgcagcattaag
catgaagataactataagatctaaacaagatgatgaaaccctctgaaagatggtagatat
acgatataatctagatcaataacgagagatttaactctatcggctactttctaacagtaa
aaactagtcgatggcaagttatatagcgaaactaacaaagattataaagtatatatgata
actcgatgaattacattaacaagattagagtgtcataaagatggaagcactaatcccgaa
aacgcaaaccgccatgacaagtttacctctagttgaagatcgaatcgatgcagctcaacc
cgaaagcaagaactcgtcgaaatagaacgaaagtaaaaaggtggcgatgcgctgaaagtg
ttattgaacatgtgttaattaattacatgggttcaggtcatatttatacccgagatacaa
aatatgtccttgccggacacgactcttatctctaacaaactctaagataccataagtctt
tgcggcagacttttgtccaaacatatctttaaggaaattacataaaatatcctaattaat
agatacaattgcctatctgagagctttatccccatcgtggcaatccttgtgaagcacgtc
gatcgattctagaaacaatctcgaagccatcttcatcaaaatcggctgtatcatccatcc
tttgaccgattcaatccagccgatgcctctgcagccgatgcatactctgttcttcgaacc
tatctccttgctgaatccgcttcgattccaatgtcgaacttggttcataccttaccaaat
ttggtcattaacagggacgacggcggagatggacggcgctgtggtccgcggcctgccgcg
gcgacggggaggacggcgtcatggcccacgatggcaaaggaggacggcgtcgtggcccgc
ggcgacggggaaggacggcgtcgtggcccactgacatgtgggtctcagtatttttttaat
tctattatttgactgacatgagagtccacatatttgtttttatttctaaattgttaaatt
ttgattcatttgtcacgtcagataaagaccgagtcaaattagccacgtagtcgccacgtc
agttgaaaccgccgtcgaaactgctttgggactcattttgcaccggttttaatagttgag
ggacccgttatatctggttttccggttgaaggacgaaaatcagattcgttgacaagttaa
gggacaacagatgaacttatt
>group_1126.fasta_consensus
ggaaaaagtgcaccggaggtccctgtacttgtcatcgagatacgaaaacgtcctcgaacc
gcaaaaccagatatacggggtcccttagctatacaaaaccggtcacccgaggttcttcgg
tggttttgaccctggttttggtctacgtggcggctgagccagcgtgggccccacatgtca
gcatgccacatcatcactccttctctctctttcccctcctctccctttctcctctctctc
tctcttcacttttctcctgcaagccggccggcggatggggaggagatcgtcggtgcgacg
agttggcggcggcagctgcgacacgggagcaggccaccgcgccgggtcagattcttgcac
tggccaaggctgcggcggcgggggacgtggagagtaggacggcacggttcgaggagatgc
tgcacgtgccattagaggagcgggaccgcgtctagcggcgtcgcagttcgaggagatact
ggtcgccacgcgtgcccgtgctcaaggacccgccgcctccgcctccgacaggccgacgct
gacgccggcctccccgcgcctccccaccacggcgccggccacccgcaagcgctgtgctca
aggacccgccgcgacgaggtcacatcctcctctctcccctccctcttcctccagatccgc
tcgacgctgttgacgagcgtgacaggcggcggatcgggcaacatctcggcgagctcgtca
cgggtggcaacacgcgccaagggtccatgtcggcctcatcggtgacgcgcgcgactgatt
cgtcgaggtaggccaccccattctagacccgtgcctctgtcggcggcggcgacgaggttg
gggaaatgacgagtcttcatctttgccgcctccaccgagatctccggcgtctctgtgcgc
gagcatggtgagggctaagaccggcgacggccaacctcctactcccgacggcggcggcgg
caccttttgcacgcaccatgactggcgagtgggcctagacatttgcaacgtcagcgaaaa
aaaatgtggagagaagagaggaagagagatggtgttgacgtggcatgttgacatgtgggg
cccacgtgggtcccatgctgactcaaccgccacatagaccaaaaccagggtcaaaaccac
cgaaggacctcgggtgaccggttttttatagttaagggaccccttatatctggttttgca
gttcaatgatgttttcgtatctcggtgacaagttcagggacttccggtgcactttttcc
>group_1127.fasta_consensus
ggaaaaagtgcaccggaggtccctgaacttgccaccgagatacgaaaacgtccccaagcc
acaaaaccatatatatatatgggatcccttaactatacaaaaccggtcacccaaagttct
tcggtggttttgaacccagttttagtctacatggcggctgagtcagcgtagaacccatct
ggcagcatgccacgtcatctctctctctcttcctctccctttctcctctctctctctctt
cacttttctccagcgggcgtgggcggcgggggcggccgcagcggcagcgctctgagagga
ccggggacggtggaaggggaggaggggttgacccgaaggtgctgcggtcgctgccggtca
cggtgtatagccgcaacacagtggcggcggctgcgaaggaggaggaggacgacggcgtcg
agtgcgcggtgtgcctcgcggagctcgaggagggtgacgaggtcaggttcctctcccggt
gcggccatggtgccgcctcttcttcctcccgtcccgccggcgccgccgtgatgcacgacg
acgacgagagtcgaacacgagcgcgctcgtgggcacctaggccacgggcccacgcagcgc
gagcacgacatagttgcagtgcgccgcgcactcgaacccgcgctcgccctccgccgcggc
gaactgcgtgtgcacctccagcggcatccgcgccacttccgtccacgcgccgcagctgct
tgctccacctccgtggccgccgccgccgccgcgtagtgtccacaggcgtccacagcggag
atgttcttgacggcgaaaggggacacgaggtcatccccggccacgacagcgatgatggag
gtcgggccggtggtgaggccgacggtggtggagaggcgcggggtcggggtgatggggagt
gcggcgaggaggcgcgtgattgggtgtgcgagcagtagcgtcttgtgccccgatgcatcg
gacaggaacgcgagcaggccggcggacgcggccacgggcgggagcgggagcgggagtggg
aagcggaaccagctagagggttgaacctggccagcgtcggctacctccacggcctgctgc
tggggcggtcagcgaggccggcacggagctcgcggcaggtcaggaggtggccgtggaggt
tgcggcaggcgctgcgggtcgtcccggcggctagcaagggagggagaagcggagcacacc
gtcgatgtggcgggggaggaggtggaggacgctagccaccatgccgcggcaggatctggc
ggcggaggaggagccgaggaggacgccgatgaccaccatggtgacgccgacgaccatcgg
gagaagcgaggaaggccgacgccgacgaccaccatgcttgccgctagtgggcgccacctc
caccgcctctgcctccgtcaccaccgcctaccggttgccgctccccatccgccggccgcc
gctcgctcgcccgcctgtcgccaccgtcgccccgcgcctccgctccacgtaggcggcggc
cgcacgctcgcacgcttttccggccgccgcttagccccgctcaccgccgcccgttccttc
cccgcggcaaagagaagtgaaaaaaaaaaaagaagagcaaaaagaatgggaaagagagag
ttgacgtggcacgctgacaggtggggcccacgtgagtcccacgctgacttagccgccacg
tagaccaaaactggggttggggtcaaaaccaccaaaagacctcgggtgaccggttttgta
tagttaagggaccccatatatctggttttgcggtttgaggatgttttcgtatctcgtgac
aagttcagggacctccggtgcgcactttttcc
>group_1128.fasta_consensus
ggaaaaagtacacccaaggtccctcaacttgtcatcgagatacaaaatcgtcccccaatc
gcaaaaccagataccggcatccctcaactaacaaaaccgttccctcggtggttttgacac
cggttttgtccgacgtggcagctgagtcagcgtgggaaccacgtgggccccacatgtcag
acaatccacatcagcctctctctttccctattctctccctcctctctctctcacttcctc
tcttctcttctcttctcttctcttctggggcggcggctggggcgacgaggcggcaagccg
gccggcggctgaggcagacgatgccggggagaggcgagagagtaggcggcgggcgacaag
gcggcggcggcggctgcgacgcgggagaaagcgagggcggcggccggtcgcgaatggcgt
caatgaagctgcgtcgccgccggcggcgaagcggccccgcgcgggcgggcgccgcggcgt
cgggcaccgccgcggcgcgggcgcggaagcgactcgttgtccacctcccacttagggaga
tccaggcgaggctcccggcgaaggaggcggcggtgcgcccgatccgcgccccgcgggacg
cgctcgagggcgtcggggagtacgtcgaccgcgccgtgaggccggccgccgccgtgcaca
gcctcgagccgccgctcctcgcggcgggctgtgccgccgctcctcgcggcctccgccgtc
gccgacgacctccccggatacctcgccgtgatgtcccgcttcaaggaggcgctccacttc
ctctccgacaactgcggcatcgcctcccagtggctcgctgacatcgtcaagtacctcgag
gaccgtagcctcgccgccgccctcgccttctcccgcctcgcagccgccgccgccgcctcg
tcgcctgccgcctcctcctctcccgcctcgccccggcagcctcgtggaaggagcagccat
cggcgcggggccagtcggcgtcctcggcgaggtggcgccgcagctcctccttcctctccc
gacgcttttccccggcggcagcaaccggagagtaggtcccagcggtggtggtggcggcgg
cgagcgcggccgcgtcggccttccttcgcggagccactttcagtggagcgatttggggaa
gggttggagacatgagtggctaggagtagccggcaagcaccaccactccgtgccggccct
actcccccgtcggcatcgccgtgatgctcagcagcggcgtcgccctcgatgcggccgtca
cctgccacgaaaagtacgggcacgtctgggaggtgagcgcggccatggcgggcgggcccg
tacgtcgtcgtcgcgcatcacggcggcgtcggcgggacgggagaaagaagaggcggcgac
gacacgatgacggtgaggcggcagcgcgggcaggtggagtgggaaccgagccacatgtcg
acgcactcggcgtggaagccgtggccgcaccgggggaggaacctggcctcgtcgccctcc
tcgagctccgcgaggcacaccgcgcactcgatgctgtcgtcctcctccttcaccgccgcc
gccgccgccgccatgctgtggctgtacaccgtgaccagcagcgaccgcagcacctccggg
tcgacccctcctccccttccaccttccccgctgctcccagagcgtcgccgctgcggccgc
ccccgccgcccatgcccgctggagaaaagtgaagagagagaaagaggagaaagggagagg
aagggaaagagagagagggagtgacgacgtggcatgctgacaggtgagtccatggtgact
cagctgccacatagaccaaaaccagagttaaaaccaccgaaggatctcgggtgatcggtt
ttctatagttgagggacctcatgtatctggttttgcggtttgaggacgttttcggatctc
ggtgacaagttcagggacctccggtgcactttttcc
>group_1129.fasta_consensus
ggaaaaagtacaccaaaggttcctcaactttgtcatcgagttacaaaatcatcctctaac
cgcaaaatcggatatccggcgtcccttaactaatcaaaaccagtcacaatagctccttcg
atggttttgaccccggttttattctacgtggcggctgagtcagcgtggacccacgtggtc
atctctttttttcccttttcttctcttttctcttttattttcttcacttctcttgtcttc
ttcagcgcgtaagcgacggggccaagacgggcgcgcgggcgaagcaggcagagatgcgcg
gccgaagcggagcaaggggcgggcgccgctggagttgggcggcgacggggcgccagcagc
agccgccgccacgctcacctgccgccaccgcgctcgcccgccaccaccgcgctcgcccgc
cgcccctgcctgcttcgcccgccgcacgctcgctcgacagggcggcgatggctttatgga
gacgtgacggcagcaggacggaatgtgagggaggccccgagcgagacggtgttcacggac
tccgtcgacgggagcagctccagctctgacgccgcatccaccgacgagtggccggtgacg
atgtcgccgcccaggcgcccatgaagacggtaggcagcgccgctgcgggttcatcagcca
ctgcgtccttctgcaactggcgtccctagaaacgacgctggcgaggctcgaccgacaatc
gatccaagcgagaatatcttgagctgaaggaatggccacccgaaccgtccacgtgggaat
ggctccggaacggtggggacgtagagcgtgagctcctcggtgaggttggacaggctagtc
atctcgttgacggcgtcgccggatttcctcgggtagctcagcagcgaattggcaatgaca
gtgccgtagttgaaccgcttcgctggaggaactcgccgaccagctagaccttggtgtagc
ggacgccaagctcagctgctcaccgccggagacgccgaaccagctccacaactcgatggg
gtgcaccgtccattggaatgtcagcggcggaaagcggcgctgccgccatcgccgtggggt
gatctggcccatcatgatgctgccgtggtgccggagaaggtggtatgtgttaaataaatg
aacttatgtcagttgggatttgatcttgccttgatcttatactcttatttactttctgtt
agtttgttagctattttccctcctcccatggttttctgctcgctctgttttgagtcagcg
tgaccgcgatttgttcggtcaagtagtggagcttgacgagcgggagagtatcgagctgag
aaaatgaacagcaccatgaactagcgtcggtgagcaccacctcccttctgctcgagctcg
gttgagggctgggagcttgaccttcgtgcccaccgcccaccgccggccgccgtcgcgccg
ccgtcctcctcctctcccgcctcgccctgtcgatgcccgcgtcgttcgcgccttccagcc
gcccgcgacgcctgcacacgcctgcgcctccctgtcgacgcccgcgcaaggtcgctgcac
gcccgcgtcgtggagctccgccgggctgccgtcgggcatccccactgtggccgccgccgg
cggccgccatcgcggcgccgcgctcctccttttccccctcgctccgccaaccgacctaca
ggtgcagagagagaggaggaaccgaggaagagaagaaggggaagatagatgactcagcct
gacatggctgaatcagccgccacgtaggataaaaccggtgtcaaaaccaccaaaggacct
attgtggccggtttttattagttaagggacgctagatatctggttttatggttggaggac
gattttgtaactccatgacaagttgggggaccttcggtgtactttttcc
>group_113.fasta_consensus
gagtaaatttcacattgggccacatattttgaccaagatttcataatggactagggttaa
atcaatgttttcacttaacaccatacatctttacataagttttcagtttggactaggggt
gagcaaagcaagggaatgtgagaaaacttcatatgatttacacagggataattataaaag
gcaaaacattttatgttttcttccttcttttcagtgtgagtggtaattaactattttcta
ttttatttttattcatttgcccctatgtatagatcattttgtgccacttttaaacatgtt
cacatcattattttagtgtgatttgctgaaaaaagttgttttgtgatttgctatttcttt
ctaaagatatttatcttaatactatggaactaaaaatgatgatttgaactagcttttctc
tgacaacttccattgatgtgctcaaccctagtccaaagtgccaactagtgcaaagatatg
tggtgttaagtgaaaaggttggtttggcccttgcccattgtgaaactttggtcaaaatat
atggtgcaatgtgaaatttactc
>group_1130.fasta_consensus
ggaaaaagtatattgaatgtccctcatcttgtcatcagattacaaaattgtccattaacc
gcaaaaccgggtcactcggggtgtttaggcagttttgacaccggtttcatctgacgtggc
aattaagtcagcgtagaacctacgtgggccccatatgtcaatgaaacatcccttcttttt
ctttccccctctcccgtctcttccccatcctcgcgtccgcactccagagtggcgcaacgg
gcagcggcgagcggccgctaacccacggaccccgacgacggcgtggacgatgggcggcgg
cgacaagctccattcctcgctcccctcctctagctccctcttcctcggcgtccccggccc
cttcccttctctccaaacgatcttgaggaggagcagcggcggcaacctccccgctgccat
ggaccctgacgatggggcgagcggcggctgacgagctccatgtgcacccctcctccacct
cctcccatagtgcccccgccccttctctcccgtcgatcttgaggaggagcgcgtggtgac
ggacctgggactctctgcgtttgtccacagttacgccgcctaccttgacgaccggctcga
gatccgcctcctcctcccaccaccgcgctcgactctggccccgcgccgcgccgttcctcg
tcatcgacagcctctcccgcatccacggcatcggggagacgctgctcatcgtcaaccacg
acagcgccgccgcggtttgtccgggacaggcgcgccgcgacggtggcgttggagtagacg
ggcagctggccctccctatgctcccccttcgccttcccccatgctcccgccgtcgccacc
gccggctgtcgcgcctcctctcctgcctcgccccgccggcctcctccccaccaggcgccc
ccctgcccaaacgagaagaatagtgagagagaggaggaggtgagaaaagaggggaaagag
agaggtgatgacgtggatagtctaacaggatgggttcatgtggtcccacgctgattcaga
tactacgtcggacgaaaccggggtcaaaaccgcttaaggattcagagttagccggttttg
taagataaggtatgttatatatctgttgtttttgcggttaagggatgattttgttatccg
atgactaagttgagggaccttcggtgtactttttcc
>group_1131.fasta_consensus
ggaaaaagtacaccgaaggtccctcaatttgtcatcgagttacaaaatcatccttcaacc
gcaaaaccagatattcgacatcccttaactaatcaaaaccggtcataataggtccttcgg
tggttttgacaccggttttatcttacgtggctcacgagtcagcgtggaacctacgtagac
cccacatgtcaggatgccatgccatcatcatctctttaccctcttctctcccttcctcct
ctctctctttctcaatccacgtcaaggtggaccgcgtccgtgtcgccgcgccaggagccg
cttgtgctcgtcatctcggcgcacgcagcaagcggtctaggtgtcgacgcattgccgagt
ccaacccgcacacgccgccgatgaagaagaagaagaaggccaagaagccggccgcctctg
acgccgaggccgacgcggacgcggacgccgactacgaggaaggctcacgactctggtgct
gctgccgccgccgccatttctatccctttcccctcccctccacgactccgctgccgccgc
cgccgacgaaacctacacagagccacacggcggcgcgctcgaagcaatcaaaccaacaag
cagccgtccccgccgaatcgaatagggggaagagagaagttgaggggaagcagcagcgcg
ccgatctccatcgccaccggcgaagcagcagcgccggcggcgtcctgctgctgcttccgc
cgcgtgctctgagcctcctctgactccccttagcccctcgattcccgtctcctcgcgagc
tcgtttgcccgccgcctgcgccgatctccatccatcccgcgagcagctgtgtcaccgtca
tcatggtgagcaccccgtatagacgctcgtgcgaagccatccctcaccgccgcgctcgtc
gccgactccatccccaccactgccttcgctgccggagcgaccatcgcgcaggtgagaagg
agctcgctgccgccgcatcgccacgccaccccgccgcacgaggggggcgcggaggccggc
gagctcgcgccgccccctggggaaccacggcggcagcccggcggagctccacagcgcggg
catgcaccggccgtgcgcaggcgtcgaaggggagcgcggtggtggcaggcaaacgcggcg
gaggccaagctcctagccctcaaccgagtgcggtggtgggaggcgagcgcggcggcggct
gctgctggcgcctcgtcgccgcccaactccgacggctcccgccccctgctccgcttcgcg
tggagaaccgcgagcgccgacttgctccgcttcggccaccacccgtctcggccccgttgc
ctccccgctgaagaatacagaagagaagaaaataaaagagaaaagagaagaaataagaga
tgatcgggcatcctgacatgtggagcccatgtgggtctcacgctgactcgtgtgccacgt
aggacaaaatcaggctcaaaactaccgaagtatctattgtgatcggttttgattagttaa
gggacgccgaatatctgattttgtggttggaggatgattttgtatctcgatgacaagttg
agggaccttcagtgtactttttcc
>group_1132.fasta_consensus
ggaaaaagtacaccgaaggtccctcaacttgtcatggaggtacaaaatcatccttgaacc
acaaaaccggatacaacgcgtccctcaacctataaaaccagtgcaaatccctcggcggtt
tcgaacccggttttgtccgacgtggcagctgactcagcgtgggacccacatgggccccac
gcgtcagcctcttcttccccacccctccatctctcttcctctctctctccttccctctcc
acaggcggcaatcggcaggctgggcgcggcaggccggcgcagcgggctcggcaggctggt
gcgacgggccgcggccgacggttggcaggggaggggctgggcgtggcaggccggctggtg
gggaggaggtcggcgaagcgagacggcagaggaggaggcccacgggtggtaggagcggca
ggtgtgctcgaacaggtcctgtgccgcctgcgcgcggtcgtccccgcggcacatgacaga
gagaagggagttgagggcgacggcgtccagctccacgccgtacttccccatgacattgaa
ggcctcgacggctttcctgtggttgccgctggcgcattaggaggagaagatggaggcgaa
ggtggcgacggtgacgaggccgctgccctccttgttcatggtgcggacggcggacggcgt
cccacatgggctactccatgccggccttgccgaggatgtcgacgaggaggttccaggcgt
agccggtgtgattcaccgaccgccccgaccagacgaagaagcggacggcggacttgggac
gggagtagcagacgcgggacctgagcacctgctccgcgacctccgcttccgcatcccccg
actggacccggcgaggatctccaggaacgcctccgcgcgcggtgaatcctcctcgccgtc
cagccgccccttctccgtcgccgcgctcatcggcgacaagcgaagggattaggatttagg
aacaatgaaattgcttttgggattgaactgcttccgattctctgaatctcccctcaaaca
gcattgactggaaggttgttggtgatgagtttccgcggtgtccgtttgccgtgtggcggt
gaatttggtgaggcggcgccgccctcaccgacgacatggagattgcgtttccggagagcg
agacgagtgcgggcggtggccgacgagtggcgttgtcccgctgcagtgacaaggacaatg
gtggctagagagagagagatggatgcgatggatgtggtgacggcgacgacgacgacatgc
ggatggatgtggcgctccgtgggctggtgatgagccgagcacggtagcgtggtcggcatc
cggtgacgcccgagctcggtgacgccgccgccgccgccggtggcagctcctccctcgcca
gccgccacccgcgcccatcttctctctgccaattgcccgtggagagaggacagagagaga
aagaggtgaagaggagaggggaagaagatgcagacatgtgggacccacgtgggtcccacg
ctgagtcaactgccacggcagataaaatcgaagtcaaaaccgtcgagagacttagtttgc
actggtttttgtaagttgagggacacgttgtatctggttttgtggttaaggacgattttg
taactcgatgacaagttgagggaccttcggtgtactttttcc
>group_1133.fasta_consensus
gaaaaaagtgcaccgaagttccctcaatttgtcatcgagttacaaaatcgtcctccaacc
gtaaaatcggatacaacgcatccctcaacttataaaaccagtgcaaactagaaccctcga
tagttttgactctagttttgtctgacgtgacagctgacttagtatagtacccatgtgggc
cccatacgtcagggtgaccacgtcatcatcatctctttcctctcttctctcccttccttc
tctctctctctttcccagttttctcctcatacgggccaggcggtggggtgatgtgggaaa
gggcagctggcgacgggcggtgcggtggcgcgacatcggcaacactagagaaggggcaac
gcggcggcgacggcgggtcgggagcaggcaggcgccgcggcggtgggcatggaggtggag
tggttgcgggacggggtggaagaagaggaggtcatcgaggctctagcacacgcgcaggcg
gcgcacaccggggatgggagtgcgatggcgttgcggtagagcgagcatgaggcgtgcgca
cggagccaaacatctacgcagtccatgtggaacgagtgcgcgcagagcggtagcgtgcgg
agctcgtcgccgtcggcaaactcgagcaggcacacggtgcagacgcgtgcggcggtgtcg
tctcctccgcctcccccgccgccgtagccgtgcaccgccatcaccgacgacagcaacttg
atggcggcgccgttgaatcgatcttggtgcaggcctttcatggcttcgggttcgaccgtc
gaggtcctccagctcctccattgcttgtctgttgcctctaagaagctcaccaacggctac
cacggtgcctgtttccacctctgtgcccatcactgcggcgcccgcctgcgcccaacccgt
cgccggccgccctttcctgcctcgcccctccagctgacccacacgaggggtgcggggagg
ccggcgagctcgtgccgctctgagcccgtgtgtcgccacctggggaagctaagatccccg
ggagccaccgtcgccagccgcaccaccctttagccgcgcgcgccaccgtgggcgccaacc
ctagtgccatgcctgtgtgaaagcagagagcgagagggaggaaggaaggagaaacataga
aagtgaagaggggaaagagagtaggtgctgacatggacacaccgacatgtggggtccacg
tgggttccatgctggctcagctaccatatcggataaaaccgggatcaaacccatagaagg
atctaaagttgacggttttgtaagttaagggatgtcgtatatctagttttgtggttagga
cacaattttataactcgttgacaagttgagggacctttggtgcgtactttttcc
>group_1134.fasta_consensus
ggaataaattcacattgggtccctctgtttgtcgcccaattcaattttcgtccctcgacc
gtaaaaccgggtacaaaccgtccccaacttacaaaaccgggcaaatatggtcctatggca
gtacggagggcggtatcggcctacgtggcacattgaccatcctacgtggtgcgctgacca
cgtttctcctctcttttttacagcgtcgcgcacgcaccagtggtcctcgcggcggagcgg
gagcagcgttggatggcgggagcggccgccgcggcgctcgcggcggaggacggcggagag
cggcccattcgagcacgaagatggcggcgccgaggccgccgacgagcttgaggatgacct
cgccgtcctcctcccggacgtaggaccgcagctcggcgaggaagtcgccggcctgcgtga
aggcgagcagcgcggtggcgccctggaagatggcggtgactacggcgggagcgggagcag
cggagtatactcacccaacaccaggttcaagtcgctcacgtaagtttctccgccatgaat
cacctggtccatggcatgctgtttgattgatttttgtgactgttctgatgttttgttcgt
tttcttctgtttccagttccacctcctgaagcagaggcagctgttgaagcaacaacggga
gcagcagctcgccgcggcaacagcggcgacgtggggcacgcaccgcgccggcgtcggccc
gccgcttggtctgaactcgtccggctggccgccgctgcagaagtcccaccagcaggcgtc
gtccgcggtcggcatgcgcgccgtgttcctcagccctccaggaggcaaaccggaacgcac
gggcaacggcatgcacgccgtcctcctcccggatgtaggactgcagctcggcgaggaagt
cgccggtccgcgtgaaggcgagcagcgcggcggcgccctggaagatggcgatgaggacgg
cgggagcgggagcagcggaggacgacgaggacggaggtagcggccgccgcggcgcttgcg
gtggaggacggcgaggacatagaagccggaaccctcgtgcggacggcggcggtgaggtcg
gtcccctcctagagggggacgtggcgcgcacggcatgggcgcgcgagcgaggccaagatc
tgctgccgcacgaggcccacccggtcggcgacgacgacccgcagcttgcggacgccgagg
aagggctgtacggtgacggtgccgaggtcgacggtttggtcgccgtcgacgaagacgacg
ggcagcacggccttgggcggcggcggccgcgtgctggtggttgagcggcgcggcgcgccc
gcggagtcagaagacgcaacgaggaagaagagggagaaagggaatgatatgtggggccca
cgtgggcccaccatatttattttttgtcgctgacatgtaggtccatgtgggccccctatt
ttaaaattattcttttgtgtgctgctgacaggtggggccatagttttattgttttttaag
atataattgtcaagtaagcgccacgtcaatgccacgtgggacagagacctagtcaaacaa
gccacgtaggcgccacgtcaaccaaaaccaccttcaaaacagctgagggaccacgtttgc
ccggttttcgtaagttaggggacgggtcgtacccggttttgcggttaagggacgaaaatc
gaactgggtgacaaataaagggacccaaagtgaacttattcc
>group_1135.fasta_consensus
aagtacaccaaagctccctcaacttgtcatcgaattacaaaatcatcccccaaccgtaaa
accagatatataacatcccttaacttacaaatttttacatccttcggtggttttgacccg
gttttatcctacgtggctggtgagtcagcgtgggaccatgtggaccccacatataaggac
gccacgtcatcacctccatctttcctctcctctcccttcctcctctctctctctcactca
tctccctctgggcaagccggccagcggtggggaggaggtcaccaggacgaggaggtcgga
cggccagccggcgatgcggcagcggcgacacgggagaagaggagggaaggcggcggcagg
agcacgaggtgctaaagcagcctccattaaaatcgagcagacgaagccgaggcggatttc
gcaagagctagcgcaagcgtcggccatggaggaggtcgtcgtcggcaaggagcgcaagcg
cccgcgctgcgcgctcgtcggcgtcggcggccacgacagcgacgtggcggatgagcccgg
tggcgtgcgggcgagaaggacaagcacagcaaggtggtgacgtcgcgggggctccgtgac
cgccgcatcagactgtcggtgccaacgtccatcgcgttctacgacatccaggaccgcctc
ggtgtcaaccgaccaagcaagtccatcgagtggctcatctgcgccgctctcgtcgctcga
ctcctccttcgtcctccccaacgccgcccagctcctcacccgcggaggccgtcgagcggg
cagccttcggaggaacaggcgcgcacgaggaaggctacggtggcggtgtcacctgggaag
tcgggggagaagaggcggaagacgaggtcggggtgtgcagcgcggaaggcggagcgcatc
gcgaagttgagagtgtggagggaggggtggatgccgaggcgcgaggcgagcacctcggcg
acgtcgggcggccagagctggatcaggaagccgtcgacgccagggagcggcgactcgtgc
tcgtgctccgatgcgaagccggggaagcggcggtgggcggagaaggccggggaggtggtg
gcgcgggaagccgatggcgcggagcggggtggtggcggacgacgacgatgacgatgatgg
cagcccgcgcgcgcagctcctcccccgctgctgctaacgccgcccagttcctcccccgcc
gccgggccgcgccggcgccgctcagctcctccgtgccggccatccgccgcgccggccgta
cccagccttctcgtcgcctgttgaaagaggagaaggggaagtagaggctaacatgtgggg
tccacgtgggtcccacgaagtcagctgccacgttggtcaaaaccagagtcaaaaccaccg
agggacctagtttgcactggttttataagttaagggttgcgttgtatccaattttgcggt
tgggggacgagtttataattcgataacaagttgggggaccttcggtgtactttttcc
>group_1136.fasta_consensus
ggaataagttcactctaggtccctctatttgtcaccctcaaaaccgggtacaacccgtcc
ctcaacttatgaaaaccgggcaaacgaggtccctcggaggttttgagggtggttttggct
gacgtggcgcctacgtggcttgtttaactagttctccgtcccacgtggcattgacgtggc
gcttacgtggcattatatcttgaaaaattaataaaaaaacatgggaccacctgtcagcgg
cacaattttttttttaaaatagcgggcccacgtgggccgacaagtcagataataaatatg
gtgggcccacataggccccacatgtcatcctcagcccccctctcttcttcctcctctctc
cccatctccctctcttcaatctctctctctctcccctttcctctcgtggcggagaggcag
cggcgctcgccgcgcggcggccggcgggagaggaaggggcggcgggaggtggccctgact
gccgcagccgttgagcccacagggcgtcacgctttgtcggcgagcgcgcagaggagcgtc
gacccggcggcgggggagcggccgcgtcgtcatcgtcgggtgcgtcgtcgtccgctgtag
cgccgccgaggcaagcggagctgctggtgcggtggctactgcagccagccgacttcctcc
accgatgaagcgtcgacatccgccaggctccgcggccacagggtgtccccatcgtcgggg
ggatgggcccctcgccggcgcccgcccctccacctgccgaccctgagctcctccgcctac
gccgctgccagtcgctggatctcctccatcctctgctccaagccgttgtcgggtggccga
atcccctccgagcctggccgatggggcctcgcctcctgctgttcgccggggcaccgagga
cgacgctcgtcaccggcctttgctccactccacagctggtcgccaccgtcgaccttcgcc
cggccgggcgcggtccactcctgcgtcggcacggcgggagcgggagcggcaacaggggaa
ccgccttaccccgagcggccacggcgggtcagggaggtgggcagtgccgccggtggccgg
gctacggcggcggttggggtcgtgtcgtcgccttgtcggtgagtgccggcgggcgcgggc
tacgaggatgcggtggaacagggcggtggaggaaaagtgggggagagaacgacatggggg
ccatggccttttaaattttatgacatgtggggcccacgtgggccccacctttttataatt
tttatgtgaaactgacatgtggggcccacgtgggccccaccttttttataatttctatgt
gaaactgacatgtgggtcctgcgaggtttatttatttttcgggttgaaaattgctacgta
agcgccacgtcaattccacgtgggacagagacctagtcaaacaagccacgtagatgccac
gtcatccaaaaccgccttcaaaaccgccgagggacctcgtttgcccggttttcgtaagtt
gggggacgggtcgtacccggttttgcggtcaagggacgaaaatcggactaggcgacaaat
agagggacccaaagtgaacttattcc
>group_1137.fasta_consensus
ggaaaaagtacaccacaggtccctcaacttgtcatcgagttacaaaatcgtctctcaacc
gcaaaaccaaaaccagatacatggcatcctccaacttacaaaaatcatgcactccagatc
cttcgatggttttaacaccggttttatcctacgtgacggctaagtcaacatgaaacccac
atgggacccagatgtcagcctcttcttcccctcccctctccacctatcttcctctatctc
tctcttcttttctcacttttctcctcatcagttgggcaggggcagctggccggtgggagg
aggccggtgggggaggcgggagtccagcggccgacgacgggcgacgaggcggcggcgacg
acgacgcgagagcaggagggcctcaacgccgggcgcaggcttctacgcgcgcgccagcag
cggctacgtgcgcgccaccgacaggcgtagatgggcggccgcctgacagcggcctgcgcg
cggatgaaggagagcaacgcgagcgtcttgcggtgcttgtaccgccgccacgcgagctgt
acggcgacggccgcccacgtacgccacccgaccagcatctgcagcggcggcggacgtgga
gcctgcgtcgatggcggcagccgcatcaagatactctgcagcttcggcggccgcatcatg
ccctgcccatccgacgacgccctcaagtacatcgacagcgagacccgcatcctcgccgtg
ccccgctcgatacccttctcgccgcgtgcagatttgaagaagaaggtggaggagatgttc
aggacggaggtggcggtcgtcgccgaggacctcgacgtgctcgtctccgtcacctgggac
gaggacctgacccacatgctcgacgagtacgactgctccaaggagaaacggtcgccgtcg
gcgtcgccacggttccgcgtctacatcttctcctcccacggttccgcatgcaccacgaca
gcagctccggtgccctcgccgaggaggaggaggacgtggggtgcaatcgccacgacgtcg
tcgctgctccggtccccgtcgtgcgtcgtggagaaggacacctcgtcggcgtggttccta
ggatagccgttccgcgtcgagaggtgagagagagaaaggaggggaagagggagggtgctg
gcatggcatcctgacatgtggggtcccatgctgactcagccgccacgtagaataaaatcg
gtgtcaaaaccactgagagacctacagtgcacggtttttataagttggaggatgtcatat
gtctggttttgtggttggggaacgattttataactcaatgacaagttgagggactttcgg
ggtactttttcc
>group_1138.fasta_consensus
ggaaaaagtacaccggaggtccctcaacttgtcaccgagttacaaaatcgtcccccaacc
gcaaaaccagatatccggcgtccctcaacttccaaaaccgttcggtccttcggtgttttt
ggctccggttttagcctacgtggcgactgagtcagcgtgggccctacatgtcagtgtgtc
cacgtcatcactccctctttttcccatctctcatcctctcttatcccgtactactcagtt
actcttttgggcaggccgaacccgccggcgcaaggtggggagagggagggcggccggcgg
tggccgacgctggtgcggcgacgacggcggcggcggcggccgatgctggggcggtggcga
ctggcggtggccgacacgggagaagccgagacgatggcttctcctaccgcgggcgcgagg
cgggtgggagggcggccgatggtggtcgacgttgggggcggcggcggccggcgatggccg
acgcaggagaaggggacacgacggctcctcctaccgcgggcgtgaggcgggagaaagagg
gagggcggccggcggcggtggccgatgctagggcggcgatggcggtcgacgctagggcgg
cggcggctccggcttcgatttcctccgctctctcctccgccgcatcctcccgtcctcccc
gcccgcctccctccatccctccgtccgcctcctcacctccctttcctccgtccgccttcc
tgcgcgggccctccctcatccaaaacaagcccaggtgccgccgcccgatgacggccacag
ccccaccgtttcccaccattgccctcgttggctctgggtcctcatcccaccttcggccac
ggcgacctcctccgcctcgccctcccagctgcgagcgggatggccagcgactcggcgagg
gagtggggagtccggcggcgagcgcgcacaaggaggaaagaggcggggaggcctctttat
ccgcacggccgccgcccgtcggccctatccctgccgcccccgctcctccgccgtcgccta
cagcctctgcgccgccggcctcctccccaaccggcctgctcccgcgtcgtcgccgccgcc
gccgcgtcgcctgtcgccagccgtcgggccttctctcctctcccttcttgccccggcgac
ctcctcacgacccactggccggcctggtagaggagaaaagcgagagacagagagaaagag
gaggaagtgaaaggagggaaggagagagagggtggtacgtggcatactgacaggtggggc
ccgcgtgggtcccgcactgactcagccgccacgtatttcaaaaccggaatcaaaaccacc
gaaggacctaaagtaaacggttttggaagttgagggactccggatatctggttttgcggt
ttggggacgattttgtaactcgatgacaagttgagggacctccggtgtactttttcc
>group_1139.fasta_consensus
ggaaaaagtacaccaaaggtcccttaacttgtcattgagttacaaaatcatccctcaacc
ataaaaccagatatatggcatccctcaacttataaaaccgttcactttagattcttcggt
ggttttgaccctggttttgtccaatgtggcggttgagtcagcgtggaactcacgtgggcc
ccccatgtcagactgtccacgtcgtctctctcttttccctcttctcttcctcctctttat
cactcttctcctcgtctgggactctaggcagggtggccaacgggtgcagaggaggccggc
caggcaaggcgggaaaggaggaggtccaataaccagtgacgggtggcactgtggcggcta
ctccggccaggggcgcaaaggagggagcacaatgcctcccctcctcaccgtgaaggagct
caacgtcgcccagctgggcgccggggtgaggcaggcgacatgcgacgtggcgacatggga
gaaggggccacacgacgtcggtggactcggtgggcgcggaggtagactcggcgggcacgg
tgccccggccttctcccgcgccgcctcctccctcttcttgtgcactcgctaccggcctca
tcgcctccggccggtggacgcctacccgcctcacctccggcttctcctccaccgccgttt
cgaatcacccatgggacactagagagaggagcacaagccccgccgtggatggtgcttgcg
gaagggagagaagaggggggagagagagatgacgtggacagtcgaacatgtgggacccac
gtgggtcccacgcgccagataaaaccagggccaaaaccaccgaatgatctaaagtgaaca
gttttgtgtggttaggagacgattttgtaacccgatgacaacttgagggacgtttgatgt
actttttcc
>group_114.fasta_consensus
tattaagttgcatgcaccagccagttgcacctaaaagcctaagctgatagggaaaggcgg
gcaattcactttatacactccaacactccccctcacgcgagaccccctcaagtctcaagc
gtggaatattggagtgggctgcaattattttatttaattgcgcgccagccaggattcgaa
ctcgagacctctggctctgataccatattaagttgcatgcaccagccagttgcacctaaa
agcctaagctgatagggaaagacgggcaattcactttatacactccaaca
>group_1140.fasta_consensus
ggaaaaagtacaccgaaggtccctcaacttgtcatcgagttacagaatcgtccctcaacc
gcaaaaccagatatatgacatccctcaacttacaaaaccggtcacaataggtccttcggt
ggttttcacaccagtttaatcctatgtggcggctgagtcagcgtgggacccatatgccaa
tatgccatgtctctctccgttccttctctctctcacccttctcttctcttcttcggcaag
ccggccggcggctggggagaaggccttctccccagccgccggccggcttgcccaaagaaa
gagaatggaagagaagagaagagaagagaagagtgagagagagagagaggagggagggag
agtgacgtggcatcctgacacgtgggctcacgctgattcagccgccacgtaggataaaac
cggtgtcaaaaccaccgaaggacctattgtgaccggttttgattagttaagggacgctga
atatctggttttgcggttgggggacgagtttataactcaatgacaagttgagggaccttc
ggtgtactttttcc
>group_1141.fasta_consensus
ggaaaaagtgcgccgaaggtccctcaacttgtcatcgggatacaaaaacgtcctcgaacc
gcaaaaccggatatacagggtcccttaactatataaaaccgatcacctgagatcctttgg
tggttttgaccccggtttttgtctacacggcggctgagtcggtgtgggacccacgtggac
cccacatgtcagcgtgccacatcaccacccattatttcccctttcttttttctcttcctt
ttgttacttctctttgccgtgagggagtagcacacggaacaggcagcagcgagccgggtt
gaccggcggtcgacgcaggtggcctacgagcgcgcggcggccggcgaagcggagaagagc
ggaggcgcggagtggcggtggcggcaggcgggcgagcgtggtggccggcgtcctcctcct
cctccaccgccgcatcgacggtgtgtgccctgtttctctcggtggtcgtcggcgtcgcca
tggtagtcgtcggagtctgttagcaacccgatgcaccaagcaaatagcaacaatatctaa
accaatttgaggtgaaattgagcaagtagctgagtattacaagcttctagaaggttctat
agagggagacaggaagggtgtagtggctggtaggaaggagtagtgagggagagagatcga
caaggttcctgcccaaacctggtcgccgctgccgccgtggccgaagccgccgattgccag
ttctgttctatttcccctcctctcctgtaagctgctgttgcccttgtattgtttcagctt
gggcttgcttgggcttcttggcaacgggttgcctagcggcccatgtgtagcccagccgag
accctgacaatcccttcttcttgaaattcggcttgtccccaagtcgatgaagaaaacctc
ctggatcgaatgatgtttgaagttcctcttgtaaaacttgatgctcaagtacagcaacca
taccaatctgtgtaggagcatcagataaccaggcgttgcatagcatgatcaaccatgcat
atatcccagtcattaccaccatatgattgtcccttcttggattgaattcaagtaaaccgg
ccatggagaatctggatagtactgcactaaatgtattccactccaccaccagtataacct
catgtatctcctctgatgcatgtactaatcttagcccactagaaagaaactgaggattga
tagacaattcggtgagcacttgccatgcaactgtagctatcagttttgtatactgtagag
agtatgtgtgtcgctcaataatctgatccactaaatgtgtttcagccacctgattaagca
agaaaggcaattgatttccatactttattccatagttatcggtgttctgttggctataca
tgcattcttcaccttggatgacatttgcattagttggcaacaagcaatctaaagtattag
ccaagatgagcccttgagcaccactactgtgtaaagccagatctgggattttcttgagtg
catcactgtagatatcatccaagttttcttcaccttggaacttccatgcataaggtttca
gataatcatttagctttgccggctggaacgaggccttcatcacctcccgcaccgccaccg
gctgcgcgcggtcgacgagcatggagaggagcagtgacaggttctgcttcagcgtgcgga
gcgccgggcggatgcgggcgtcagcgacaccgccgacatagagcccatcgtagaacgagt
ggtgcgagtcgaggaagatgaggcggtacgcggcgacctcggcgacgtgtccgaccgcgg
attgcgccgcggcgcgcgcgcggtcgaagtgggagcacggcgcgaggaggcgggcggtgg
cggcggacgacgacgacgagcacctgccgcgggagaagaaggagagcgacttgtcgagcg
cgtggacgtggctgaggatgaagtggagcgtgttgagccggacgtagaggcgctacgtgc
cgcggctggtcgacgggcgcgggttctggccgccggacgccatgccgccctggccttggt
ggtgcccgtgggcgcgcgggctcgacacgggcacctggcacggcgtcgccaccttcttcc
acagcctgatgattatcgagtcctggttgcacctcgtcagcggcggcagcgacgggcacg
caccgtgtccttccattatcccagctacccgcgttctcacaatggaggcaccgtggagtt
catgtctctcggccggagcaagaacgccatcgtcggcatcgaagaatggctacactactt
attcatccaatcacagaatctccaatatgatatagtactactatttactagtataggaat
gaatattcagggttagtcgtacactcataccataaactactacttgcatgctccatggct
atcacaattgtatgacaaaatgaagatccactttcttgtctctcatgctcgtcctcaact
gaaacaagacctccaaaaagcttcaggatcaaccaaaccattacatacacaacatacaga
ctataaaccttcacaatcatcgatcacaggctataaacaatgacgaatcaagcaataaaa
aggagatttttttaaaaaaatatcatattttcacggtgtctggtgtcgctagcggcgaag
aacggcggcctgtacgtcatggagatgtatccccggggagacggccatgtcaccttcgag
gtgctcgcctacggccgccacagccagccgccgcccgcctacgtcggcagcagcggctgg
gccagatgcagcatccaactcgaggactggcactggcgcgccctcccgcagcctccctac
gtgcagtacccgggctacgaacgcgacgaggcgccgccgtgaaacacccttattacaata
tcacggcgaccgcggtggtcggcgactcacgtctctggatatcgacggagggcgtccgca
cgtccgcctttgacacggtgcgagatacctagagcaagcagggcgagtgggcgctgctgt
tcaggggcaacgccgagcacgtcgcggagcacgacctctggttcggcctctcgcgccacg
gcgacaagctgtgcgccctgcggcagcacccaccaccctttgaccgcttgacgcggagct
ccccgccggcctcctcccctccccacccgccggtggtctgcaagagagagagagagagag
agaggaggaagggagagaagatgggaaataaagggtggtgacatggcacactgacatgtg
gggtcccacgctgattcagccgtcacgtagaccaaaatcgggatcaaaaccaccgaatga
tctcgggtgaccggttttatataattaagagataccgtatatctgtttttacggttcgag
gacgtttttatatccgatgacaagttgagggaccttcagtgtactttttcc
>group_1142.fasta_consensus
ggaaagagtacacgcaaggtccctcaacttgttagctagatacagaatcgtccctcaacc
gcaaaaccggacatccggcgtcccccaacttacaaaaccagtcacaataggtccctcggt
ggttttgaccccgattttgtcccacgtggcagctggctcagcgtgggacccacgtgggcc
ccacatgtcaggctgccacatcagcctcctcctcctctctctctctcttcccctcttctc
tcccttcctcatctctctctctcccttctctgactcaaccggcgggaagaggagggcgtc
ggcggccggcgacgggtgacgcgacggcggtgatggtggcgacgggtgatgcggcaatgg
tgggggaggagctacgggcgggtgggcggcggggagaggcgacgcgcaggcggcggggag
gggcagcgcgcggatgggcggcagggaggggcagcgcgcaggcggcgaggagtagcgcgc
agacggcggggggaggagcggcgcgcgggttcccccgccggctgccggccacaaggccca
cgaggcagaggaacgacggcgatgattcggcggcgggcgacacggcatcggcctcgtcgg
aggcaagcgcggcggccctaccctcctcgaccgtgcggcgcgtgcggccgccggggcaca
cgaagagggcccccgccgtgccgtcgaagtcgggcgtggagacggtgaggtgggcggcgg
cggcggcggcggcgggggtgtgaatgggaacggcagtcagcgggggaaggggaggggagc
gaatcgagggcggcgagggagaccgggacaggaaggggagcgccgccgttggagaaggcc
ggcgaggcagtggcgcgcgaagccggcggcacggagcgggacggggcggtggcgaacgac
gacgacgacgatggcgacatgttcgaggaggaggaggacgcgcgcaactcctccctcgcc
gcggccgcacgcgcgatcgaggagggtggggccgccgcgctcgcctccgacgaggccgat
gccgtgtcgcccgccgccgtatcgtcgccgccgttcctctgcctcgtgggccttgtggcc
ggcggccggcgggggagaccgcgcgccgctcctccccccgccatccgcgcgctgctcctc
gccgcctgcgcgccgcccctcctcgtcgcccgtccgcgcgctgcccctccccgccgcctg
cgcgccgcctctccctgccgcccgcccacccgtagctcctccccccaccactgccgcgtc
gcccgtcgccgccatcaccgccgtcgcgtcacccgtcgccggctgccgacgccctcctcc
tcccgccggttgagtcagagaagggagagagagagagagatgaggaagggagagaagatg
ggaagagagagagagagagaggaggaggaggctgatgtggcagcctgacatgtggggccc
acgtgggtcccacgctgagtcagccgccacgtgggataaaaccggggtcaaaaccgtcga
gggacctattgtgaccggttttgtaagttgggggacgccggatgtccggttttgcggttg
agggacgattttgtatctggctaacaagttgagggaccttgcgtgtactttttcc
>group_1143.fasta_consensus
gggaaaagtacaccgaaggtcccacaacttgtcatcgggttacaaaatcgtccccaaacc
gcaaaacaaaatactaagatactggaggtccctcaattagcaaaaccgttcgcttgaggt
cctatgtggttttgaccccggttttgtctgacgttgcgggtgagttagcgtggaccccac
ctgtcagcattgccacatcaatcttctctctcttttcctctcttctctattctttctcat
cctcatctctctctctctcctctccgacagcgagtctgtgaggtgggagaggaggagggc
gtcggcgaccggcgacgcggcggcggaggaaggggcggcgcgcgggcggctgagggcgga
gcggcgacgcggcggcgggggaaggggcggcgcgcgggcagcgggggaggggcggcgacc
gagaggagttcagccgcactctcgccgagcgcctcgtcctcgacatcgagaaggtgatgt
gccagctcgacgctctcccttctaggctaatgccccccgtgccgccggcgccaccttcgg
tttcagcgggagcacctcgtgctcctcctccgcatggaccttccccatcgccgccgccac
cgctggcggccgccgttgaggcaccgccctcctcctctcccgccgcccacgcgctgctcg
tccgtcggccgcgcgtcgcccctcccacgccgcccgcgcgccgccccttcccccgccgcc
gcatcgccgctccgccctcggccgtcggcgcgccgcgcctcccctggctgcccgcgcgcc
gccccttccccaccgccgcgtcgccggccgccggccgcctgtcgccgacgccctcctcct
ctcacgccgcccgcgcgctgcttgtccgccggccgcgcaccgcccctcccccgccgctcg
caatcgcagagaatggagagatagaaagatgagatgggagagaagagaggaaaagagaga
gaaggctgacgtggcaatgctgacaggtggggcccacgctgactcacccaccacgtcaga
caaaaccggggtcaaaaccaccagaggacctcaagcgaacggttttgttagttgagggct
ccgatatctgattttgcggttgagagacgattttgtaactcgatgacaagttgagggact
ttcggtgtacttttccc
>group_1144.fasta_consensus
ggaaaaagtacaccgaaggcccctgaacttatcatcgagttaaaaaacatcctcaaaccg
taaaaccagatattcaacgtcccttaactaattaaaacaggttacaataggtccaggaca
gtattacacccggttttatccttgagtcagcgcgggacccacgtggatcccacgtgtaag
cgtgtccacctcagctcctctctctttcctctcttctctcccttcctcatctctctcact
tctctgcgctactggaggcgcggcggcgcgctgtccgcaacatccccgccggcggcgggt
catccaagttgtcatcgttgtcggccgcctcggcctccgccaccggcagcatgttgtcgt
ccacctcgtcaaccgccacgggtggcagcagcgctgccgcggtggcggccgcggccatga
tgccgccgcaggcgcagctgtcgttcaagccctcgttgcaccacccactcggcggcggcg
atcactacagcaccggtgcgtcgaggctagggtttcccggattgagctcgttggatcctg
tcgactaccagctcggcagcggcggggctattggtggctggttaaggacgttgtcgctgt
gcaaacttgccacagtgaaatgaatggttttgctttcttggtcagtaggagtgggcatat
ttagaccgaaccgaagaaccgacccgaaaataccgagaccgagaccgagaaattcggtta
tctgttcggtcccagccctcaaaagaccgaatttatttcggtcatttcggttattaggct
cggttaaccgaataaccgaaatgaccgaaattttggcccaatagacttaggaagcccaat
aagcccactaaaacaaaccctagaagtgatactaaccctactactagtgcagcctcctcc
tccagcccccaccgtgccaccgccgccgcttcctccagcctccaccgcgccgccgcctcc
ggctccgccctccaccgcgcggcggccgctgccgtcctccaccgcgccgcagccgacgcc
gccgtcctccaccgcgccgcggccgacgcctccgccctccaccgcgcgttccaaattttt
tcattccaaactctcctaaaaaatttcggtcagaccgagaccgagaccgaaaaaaccgag
accgaatttgccagtcctgagtttttttttgatgaaattcggtcctgagtttgcaaagac
cgaactgaccgaaaaaccgaagaccgagaccgaatttttcggtctaaccgaacacccacc
cctattggtcaggacctgtactcgagtaatctcatggctcatctcattttacatggtact
acatcccgtcgactaccagttcttgggcctcccggcaacctccaattctggggcggtggc
aacggcgcaggcggcgacaatggaggcagcaccacaggtggcagcggcgccggtgtcgct
ccgggaggcggcgacgtcagcggcggcgcggctgggctgatctatccggattcaactcgt
catcggggaacatactgtgacacgatgcatttgccagcgatggatgatggatcaatgctg
caaaagaggtagaaccctaacgagccctgatctctccttctcgcgggcgctgaggcgctc
gccatcgcattctgccctgcctccccgtcgacgtccgcgttgttcccgcctcgctgctgt
ccccgagtccatctttggccgccaccgggctgccgcgctgtgcttccccgctgccgccgg
cggccgccgtcgtggggacaccttcctcctctcccatctcaccccgctgactggctaggc
agagaagacagagagagaggaggaaccaaggaagcgagagaagagagggaggatagagat
gacgtggtatcctgacacgtagggtccacgctgactcagccgccacattgaataaaatcg
gactcaaaaccacaaaaggatataaagtgaacggttttgtaagttgagaaacgccggata
tctgattttgcggtttgaggacgttttttactagatgacaagttgaggaaccttcgttgt
actttttcc
>group_1145.fasta_consensus
ggaaaaagtacacccaaggtccctcaacttgtcatcgacatacaaaatcgtccacgaacc
gcaaaaataccggacgacccttaactaacaaaacgttcgctttaggtccctcggtggttt
tgaccctgattttagcctacgtgacggttgagtcagcgtggaacccacgtggactccaca
tgtcagcgtgccacgtcaactctctcttttattgcagcagcaacagcaagcagcagttaa
tctcgccggaagaaaaaccaaagccggaggcgacgcgggagtcgttgtgcttcggcgaca
gctcggtcggcatcgccgccgccgccgccagtgactctgggcgcggcggtgctctggatc
gcaagctgcaggcggcgaccacggcggtgtacggtgcctcgctgcacttcgggaaggagc
ttctcatccgggtcacgtggacgcagaacgctgccggagccaccggcctcgccgtcgtcg
aggtgcgcccaccatgtgctgcacaagaagcgcgggagcaggtcctcgccaccgccactg
gcacggctgtgggcgtccactgggacaccgccgaggccacgtacgcgtcggattcgtagt
cccctgagcccatcggcgaggcggcgtctactaccttgccgtcgtcgctgacgccgaggt
cgcgctgctcctcggcgaggggtggcttggcttcttcctgcatgtgcaatgtgttactaa
caaaacagttcagcttctctaattcgagttggtgattttattacagtgtaaatcatggtg
tacatgaaagatataagtatgtctccagcttgacattgtatgaacatgggtacatgcatg
ctgatgtgagtgttttctggttatctgaatcgcaatcaaatggcatagatagatactgaa
catggttacatggaaaaatgatgcttacattgcctccagatagcttcattcagatcaagc
agaaacgctttgcattctctgcaacgatgctgccaactaatgactcgcatgagtcttcca
gcagatccaacaccagaaaaatatcgtgcaacgatagctgtccccttcctccccaccacc
gccgccctctcgcgcgccggccgccgcctgccttctctttccccgtcgccgcctgcacta
cgacaaaaccggccgacggactgattggtggggatggcagcgagggacggcgcggtgctg
aagccggtgctgagcgggttgtcgatgaagccggtgccgagcggtgaacgactccgagag
gcacgcgccaccccgcggcggtcgacgtcaacctcatcctcgccgcccgagacggggact
taaacgacgcgagacggcctcgcctccacctccacgcccaacgccgcggcgcccgctcgc
gcggggccacttcgctgacggcggcgacgcagcgtcgccgacgccattcgcgaccggcca
ctgccgccgccgccggccggcttgcccaaagaagagaagagaagagaagagaagagagag
agatagagagagagaggggggagaagggaaaggaggggaaagagggggaggcttatgtgg
ccacactgacatgtagagcccacgtgggtcccacgctgactcaaccgtcacgtaaaccaa
aaccggagtcaaaatcatcaaaggacccattttgacttgttttaattagttaagggaccc
cgaatatctggttgtacggttgggggtgttttcgaaactcggtgacaagttgagggacct
tcggtgtactttttcc
>group_1146.fasta_consensus
ggaaaaagtacaccgaaggtccctcaacttgtcatcgaattacaaaatcgtactccaacc
acaaaaccagatacaatacaggagatccttaacccttaacttacaaaaccatttacttca
gttccttcggtggttttaacttaggtggcggctgagtcagcgtgggacccacgtgggccc
cacatgtcagtgtgtacagtcagcacctctctccttccactgttttctcaccctcctctc
tctcactcgggcagggcagcggcaggtggggaggaggccggcgggtcggcggggcgaggc
aggagaggaggtgcggcagctggcggcggcagcgggagcatggggaggcccagctgcccg
tctgccccgacgccgccgcggcgcgccgtcgtggttgcgggagaggctgtcgacgatgag
gaagagctgggcagcgacggtggggaggtgggcgtgggcggttgccggcggaggaagaga
tgggcggcggcgacagtgggcgaggagctgggccgtagaggcgatgtgtccggcctgtac
tttgatcgtctcaggggcagtactatcacaatttcaagttcacctgtctcttttgttctt
gagagaagttcagttgtttccaacgaaagtcaacgctttgctcctctctcaaggcctcga
tacaggattttttgtttgaaaaggaggattttcggtattgattccaagtcaatggtacta
gttttgctcaagtaaacaaaagcacaaaacacacatacatgtcgagttctaacatgttgc
tagtggatgaaaaacgcctcagcttttacagttagtgtcatgaagatctgctagattttt
ttcttatgtcctgatgcacttgtttcctgtcaaatttctatgaaaatcacgcagaattca
tacgattttagacagccccaacattacacacacaaacacaaatgcatataccatgctcaa
tgtcctgcttgaatctcttgtattcctacaaaacaatacacatccaatttctctttacaa
tttacaaatcactttactgatcattctgaaagatgatcagttgagaaatttgaggtagtc
cttgaggtccgtggggaagcaagggtactactgcctccagaacgcgccgtgcgctcgcag
catcttcaccgccttgtccttggtcgacggcgagctctccacctgcatcagcgccagcag
cttcgccacggcgccgcccaccaccatgtcctccagcaccctctcggcgggggtgggggc
gcacgccaccagccacagcacgttgacggccagcctcgtggcgagcccggacacccggag
cacggcgcgcgccacggcggccaccgccagcccgtgctaggcgaaggccagccgcccctc
ggggcacttacacaggcgcttcaggaggaggagcgaccgctcggcgacgtggcggttggc
gtcgaggaggagcacgtcgtcttgccgtacctgaagaaccaccgctccatgctgcggcgg
tcgtaggtgacgccggtggccaccgtgacggggtcctccattagctccatcgagatgggg
cactggaacaggggaggaggctccatggccgtcgtcctggtcgcccggcggccgccgccc
tcctcctcccaccaccgcgctcgcctccggccccgtgccgttcctcgtcgtcgacagcct
ctcccgcaaccacgacggcgcgccgcggcggcatcggggcagacggggcagctgggcctc
cccatgatcccgccgccgccgccgccgccggctgccgcacctcctctcctgcctcgcccc
gccggcccgccggcctcctccccacctgccgccgccctgcctcgagtgagagagaggagg
gcaggaggcgagaaaacaggggaaggagagaggtgatggcgtggacagtccgacaggtgg
gccccacgtgggtcccacgctgactcagccgccacatcagagaaaactgggttcaaaacc
attaaaggacataaaataaacggttttgtaagttgagggatgtcgtatatctggttttac
ggttggaggacgattttgtatttcgatgacaagttgagggacctttggtgtactttttcc
>group_1147.fasta_consensus
ggaaaaagtacaccgaaggtccctcaactagtcatcgagttacacaatcgtcccccaacc
gcaaaaccagatatctagcgtccctcaactatcaaaaccggccacaataggtcattcggt
ggttttgacttcggttttatcttacgtggcggctgagtcagtgtgggacccacgtgggcc
ccacatgtcaggctgccacatcagcctcctctcttcctctcttttcccctcttctctccc
ttcctcactctctctctctctcccttctctgactcagccagcgggaggaggagggcgtca
gcggccagcgaggggcgacgcggcggcggggggaggagcggctcgcgggctcccccgtcg
gcccccgcccacgaggctcatgtcgtagaagcccttcccgtcggcaccgcccagcgtgaa
cgcggcgagggtgatgggcggcgcgccgccgagggagcaactcacggcgccgccgaagtc
cccgtggcacaggcgagggacgcggtgccggagggtgcacagtccgtgcgcgcccacaag
cggccggaccaaccatccggggctgggaacgagacgttggcgccgggcgacagctcgaag
ccgcccccccccgacgaccaccgcggtgtttccggacaaggtggtcggccagacggtgta
ggtgcagttgttgtgcagcgtgaagaccgtcgtgccggctgcctcagcgccgaactgcag
ctgcgaccatgggaaccctgcattgagacacaccattgttgaagatgtgctaacagccta
aagttaaccggcctgaaagtttctcggacttaccaacaaggagtagaagggctggagatc
gtccgaattccattgatcaaaatggtttagctcgaatgagaaaaaggtgaatatattttt
ttggaattgaggagagaaatggcagttgaacaatgcacgtactcaaagcgtgcgagctgc
agctaagataatagaagaggaaatgcacaaatggtgtagtagcagcagcagtaatttgcc
tggtgattatcttgtttatatggacgttggtgatatcctcagtaatttgccgtgtcgtcg
ccgcctcctcctctgccgcgtgggcctcgcgggcggcggccggcgggggagcccgcgcgc
tgctcctcaccgcccgcgcgccgcccctccccgccgcccacccgtagcttctcccccacc
gccgccgcgtcgcccatcgccgccatcaccgctgccgcgtcgcccctcgccggccgccga
cgcgttgcccctcgccgacgccctcctcctcccgccggctgagtcagagaagggagagag
agagataaagaagggagataagaggggaaaagagattggaggagggtgatgtggcagcag
gacatgtggggcccacgtgggtcccacgctgactcagccgccacataagacaaaaccgag
atcaaaaccacctaaagatctattgtgaccggttttgatagttgaggaacgctggataca
tagtttgacggttgggggatgattttgtaactcgatgacaagttgagggaccttcggtgc
actttttcc
>group_1148.fasta_consensus
ggaaaaagttcacccaaggtctctcaacttgtcatcgagttacaaaatcgtcccccgacc
gcaaaaccagatatatgacatcctcaatatacagaaccgttcactttaagtcctttagcg
gttttgaccttagttttgtccgacgtaacggctgagtcaatatgagacccacatgtcagg
gtggccacgtcagcctcctctttctttccctcttctctcccttcctcatctctctctctc
tctcacacacacttctctgcgaggctggccggcggggcgaggcgggagaggaggagggtg
tcggcggccagcaataggcgacacggtggcagtgatggcggcgacgggcgacacagcggc
ggggggaggagctgcgtgcgggcgctgggcgtgagtggacatgtgcgcccaggcccagct
gctccaccttgacgccacggctccacggctcgctcgaccctgccacagtgcggtgcgccg
ctgccgcgttgcctgtcgacgccctcttcctttcccgcctcactgtcgacctcctctcca
ctcgtgagacggcctgcctagagaagaatgtgagagaggaggaagagagaggaggctgac
gtagacaagctgacatgtggagcccacgtgggtcccacgctaacttacccgccacgtcgg
acaaaaccggggtcaaacccaccgaaggacctaaagtgaacggttttgtaagttgaggga
tgtcatacatccggtttacgattggggaatgattttgtaacttgacgaccagttgaggga
cctttggtgtactttttcc
>group_1149.fasta_consensus
ggaaaaagtacaccgaaggtctcatccccacctgcaaaaccagatatctgatgtctttta
actaatcaaaatcggtcacaataggttctttggtggttttgaccccggatttatcctaca
tggaggatgagtcagcgtgggatccacatgagccacacatgtcaggatgccacgtcatct
ctctcccttcctcctcctcctcctccccctctctctctctctcactcttttcttttcttc
tctgggcaagccggccggcagctggggaggaggccactggggcgatgcgggagagaagga
ggcggcagacaacacggcggcgacgccgacgacacgggaggatgcgcccatggcgacgat
gatagggactgctctgggtagtggtgggggtgcgactgctcctcattctctcccgctcgc
gcgctcaagccgctggccaccgccacgtccgccgcggcggccgtgctcaagaccctgcgt
gtgctagccgccgcctcgtccccgctcgtcgtagtcatcgcgacgtccaaggcgacctcc
aagtcctacaaggcggcatgcacactcagtctcgccacatgcctcccttccctcccttcc
gacaagtgcctgaaggccgcctttgccgccgccacgtcgcttctctgcctcacggccggc
gcgccgcccccctccccccgtcgcttcccccaccgatgtcgcggccctcgtattcctcaa
gtctgggtacaacctgtccaagaacacgacggcgacgacgaagacacgggtggatacagc
cgtggcgacgacgacagggaggatgcggcggcgacgacacgggagaagggaggcgacggc
agctacgacgcttgagaaaggaggcggtggctaaggcatcccgtgcgacctcgtggtcgg
accgtctgagtggcccgggaggcgtcggcgtgggcggcggcgcgggcgagctcgaggatg
aagatcccgcgcggtgacgaggtgagcgaccttgacggcatcacacctgctgtcgatgac
ccctacctccccgtcgacgctcgcgcatggccgctgcacgcctgcaccgttctcgcctcg
ctatcgcctccccgggcccatctttggccaccgcggagctccgccgggaggccgccgtgc
tttctcactgcggccgctatcgccgccgtcgcggcgctgccctcctctcccgcctcgccc
cgccgaccggcctacaggtagagagagataggaggaaccgaggaagaaaagagggaggag
agagatgatgtggcagcctgacatgtgggcccacgtgggtcccacactgactcagccgcc
acgtaagataaaaccagggtcaaaaccaccgaaggacctattgtgatctgttttgattag
ttaagggacgctggatatctggttttacggttgggggacaattttgtaactcaatgataa
gttgagggaccttcggtgtacttattcc
>group_115.fasta_consensus
agaaacacagtacaaacgcaggcgctcacaacgtgcgcacactcacccctatgaacgcac
acacgcacaccctacccctatgagcacctccggaagactgggccggcatatcttgagatt
gacgaagtcaccacaggcgcctcgctgtcgacgggtacgtcgcctaccactgaaagaata
attagccgtaaatgcgagcacccgtgtcaaatctaggatttgaacccgggtgggctggtt
ccaccacaaggaacctaaccagttgagctatgctcact
>group_1150.fasta_consensus
ggaaaaagtacaccggaggtccttcaacttgtcatcgagttacaaaatcgtcccccaacc
gcaaaaccggatatatgaccacccttaactcacgaaaccgttcactttaggtccttgggt
ggttttgaccccgggtttgtccgacgtggcagctgaatcagcgtgggacccatgtgggtc
ccacatgtcaggaggccacatcatcagtcatcaccctctctcctctttctttcccctcat
ctcgcccttcatcggttcctcctctttctcactcttctcagcggcggcgccggctgcgag
gtaggaggaaggaggacatcgacgtcggcggcggcaagacgcgggagaaggggagggcgt
cgacgccgcgcgagtgaggtcgaggatggagaccacggcggcgaggtgagcgacctcacg
gcatcgtgcaagcacggcagtggcccggtggagttccgcggctgccaaagatgggcccga
cgggtgtgcagtggtcgtgcatcagctgtcgtgggtgggcgctgggtggcggagctcgag
gaaggcgagggtgccgctgccaccgcttcgtcacccgccgccgtatcgccgggcgccaga
tgtcctctcccacctcgcagccgccgccgtgtcgtcgggtgccggatgtcctctcccgat
tcgtagccgccaccgcgtcgccgggccccggatctcctctcccgcctcgcagccgttgcc
gccgccgcctcgtcgcccggcgccgcgtcgcccaccgccggatctcctttcccacctagg
cacggcgacctcctcccctcccaccggccaccgtgcagagagaagcaaagtgacagagag
aggggatgaagggagaggagggaaagagatggtgatgatgtggcatattgacatgtggga
cctatgtgggtcccacgctgactcagccgccacgtcggacaaacctgggtccaaaaccac
cgaaggacctaaagtaaacggtttcgtgagttaagggatatcctatatccggttttgtgg
ttgggggatgattttgtaactcgatgataagttgagggacctctggtgtactttttcc
>group_1151.fasta_consensus
ggaaaaagtacacgaaaaggtccctcaacttatcatcaagatacaaaatcatccctcaac
agcaaaaacatatatgcggcatccttacttaacaatcggtcacaataaatccttcagtgg
ttttgattccggttttatcctacctgacagctaagtcagcgtgggatccacgtagactcc
acctatcaggatgctacgtcatctctctcccttcctcctcctctctctctctctcctctc
ctctgtcctctcctcttctcttctcctctcctcttctgtgggcaagccggccggcggctg
gggaggaggccgccggggcgaggcgggagaggagggcggcggcggcagccttcgcagtgg
gggaagctgccgccggcggacgcgtcgaggtattgctgcagcggaggaggacgacgagga
ggagatggggctcgtgaggtcgagctcggtctccgcgacggcagtggaggaaaaagcggc
ggccgtgacggcgaaggcgtggtggggttggcacttcccgagcccgctcaaggcgttccg
gcaccggagatcatcggcgagcatgccggagtgaggggggattacaggagatttttcctt
ttccctttttttggcttcgcgtgctaatcttatgattaagttagaccaaactccaaagcc
tgtgatttgggcgtaatgtgtgcatatactcctaccagtggtgttgttcattgttctctt
cgtgcttttgctcctttttagagtgcttgcaaacgttgtagcctgtgtacatcaaattgg
gaattttaaggtcgctgatttgatctgcaccaggagtttcttttttctctttttcgacac
tgacggaatgtagattgtgcgttgtttttctttcagattggagtgccggtggtggccatc
gtcctgtccggcagcgcggcggcgcccgacagcggcgtcgacggatcgtaccgtcggacg
acgaggcgagcggcgaaaaggctacaacgttcactggcaagcggcgagcgggtgggcagc
aacggcagcgcagctacgccgcacttggcaagcctcacgttcaccgacttgcccttcgcc
accacatagatgttgcagtagtccgacgcgcccttcatcaggctgcacggcatggcggcg
gcaacgaggatgcgggcggcggcgttgcctccgccggcgcgacgccggccgccggacctc
ctcctctgccctccccccctcccccggcggcctcctccccacagcgccgcccgtcgtcgg
cctcagaaaagtgagagagaggaggggaaagagagagaggtgatgacatggcttactaac
atgtggggcccacacgggtcctacgctgactcagccgccatgtaggacaaaaccagggtc
aaaactcaaaaccaccgaagcaaacggttttgtaagctgagggattttatatatccggtt
ttgtattaggacgattttgtaactcgatgacaagttaagagaccttcggtgtactttttc
c
>group_1152.fasta_consensus
gggaaaagtacaccgaaggtccctcgacttgtcatcgggataaaaaacgtcctcgaaccg
caaaaccagatacgcgaggtcccttaactatacaaaaccgttcacccgacgtccttaggt
ggttttgaccccggttttgtcctacgtggctgctgagtcagcgtgggacccacgtgggcc
ccacatgtcaggaagccacatcatcaccttccctctttctgggcggcttctcggcgaggc
aaagcggcggtgcagaggtcggcaggcgaggcgggagagaggagggcggcggcagcgcga
cggcggccggagcccggggggagaagggtatggcggctgcggcggtagctaggggggagc
gcgaagaggacgggacgatgtcgcgccgtcgcccacacctgccgcccctcgtgctcgtcg
cgctcccacaccggcacgccgcgctccacatcgtactccgtcacgacgccgtcttagtcg
ctgcaacccacgtgcgccactacctcgccgccgccccggccgccaccgcacgctactcag
ctttgccgggatgtagatgcagccgacggggctagatggctcggcgaccctgtaaatccg
gatctttcgggcgatgccgccgatggcgatgtggtggccggtggggtcgaagtcgaggct
gtcgatggagtcggacgcgcccgtgagcaccggcgacggcacggtggccgccaggcgaaa
ctccattctaacctcggcagcgatagcttgtctgccttgtcatcgggaataatgtcggct
tgtccacctccgcacccatcgccgctgcgctagccacctcctggccccacctccgccgtc
gccgccgcgtggtggtggtcgctgccgtgctcctgctcctcctgccggacgccgcgcgca
agcagcccacctccatggcacccgcaaggcgttggcgacgggcgacgcggcggcggagga
gcagcgcgcgggctcccccgccggccgccacccacgaggcaaatctccatctctccccat
ctcgcgaccgctctgagcatagctgtgccactgccccatgctcgctgctgccgcgtcgtt
acgtcggcaacatcgccttccacgcccccgacgctgagctccgcgccgccgccgcccgca
gatccttcccccgccgccgcctcgtggacctcgtgggcggcgggcggcgggggagcccgt
gcgccgctcctctcctcaccgcccgctcgctgctcctctgccacccacgcgtcgcccctc
ccccgccgtccgcgcgcccgccgccgccacctcgtgggcgacggccggtggtggagcccg
cgcgccgcttctctccccgctcctgcgcgctgctccgccgccgcccgcgcgccgcccctc
cctcgtcgcgcaccccgcagctcatccccccaccgccattgcgtcgcccgtcgccggccg
ccgagaagtgagagagagcgcctcacactgctgctcagaagggagagagcgatgaggaag
ggagagaagagggaggaggagggtgatgacgtgggttacgctgacaggtggggcccacat
gggtcccacgctgacttagcagccacgtaggacaaaaccggggtaaaaaccacctaggga
cctcgggtgaacggttttgtatagttaagggacctcgtatatctggttttgcggttcgag
gacgtttttgtgtcccgatgacaagttgagggaccttcggtgtacttttccc
>group_1153.fasta_consensus
ggaaaaagtacaccgaagtccctcaacttgtctcgagttacaaaatcgtccaaaaccgca
aaaccagatatccggcgtcctttaactaatcaaaaccggtcacaataggtcattcagtgg
ttttgaccccggttttttcctatgtgacggctgagttagcttgggacccgcacgtgcccc
aaatgtcaggctgccacgtcatctctctctctctccctcctctctctctctcttcctcct
ctctctcttctcttctcttctcttctcttctcctattctataggcaagccggctagcggc
tggggaggaaccgggacgaggcgggagaggaggcagtggcgggcgacacggcggcgagcg
acgacacggcatcggcctcgtcggaggcgagcacggaggccccaccctcctcgaccgtgc
ggtgcacgtggccgccgaggcacgcgaagagggcccccgcagcgtcgaagtcgggcgcgg
agacggcgaggtgggcggtggcggcggcgggggtggggatggaaacggcaggggaaggga
aggggagcgagtcgagggcggcggaggagaccaggacgggaaggggagcgccgcgagcgc
cgtgttggcggcggcggcagggacggaggggccgcccaactccactccgccgtccgtcgc
tcctccccccgtcgcccgcgcactgctcctcccccgccggccgcccgcagctccttcccc
caccgccgacgcgtcgcccttcgctggccaccgacgccctcctcctctcccacaattcac
taccggcctcgcaaagaagggagagagagagatgaggaagggagagaagaggggaaaaga
gagaggggggctgatgtggccacgctgacatgtgaggcccacatgggtcccacgctaact
cagtcgccgtgtcacccatcgccgtgtcgcccgctgccacgtcctctcccgcctcgtccc
ggcggcctcctccctagccgtcggctgacttgcccagagaacaggagaagagaagagaag
agtggagagagagaggaggaagggagagagatgatgtggctccctgacatgtggggcaca
cgtggatcccaagctggctcagccgccacgtagaacaaaaccggggtcaaaaccattgaa
ggacctattgtgaccggttttgattagttaagagacaccggatatctgattttgcggtta
ggggacgattttgtaacttgatgacaacttgaggggccttcggtgtacttttccc
>group_1154.fasta_consensus
ttgtcattgaaataccaaattgtccctgaaccaaaataccaatatatatatatatagcat
ccctcaacttataaaaccgggtcactctaagtccttaggaaattttgtctccagttttat
cggataaaaccagagtcaatgccgccatgtcggacaaaaccacctaaggatttaaaatga
cctaattttataagttgagagatgcaatatatctgttcttttttgtctagagacgatttg
taactcggcgataagatgagggaccttaggcacaattttttc
>group_1155.fasta_consensus
ggaaaaagtacaccggaggtccctcaacttgtcatcgagttacgtaatcgtccccaaacc
gcaaaaccggatatttgatatctctcaacttacaaaaccgttcactttaggtccttcggc
gattttgaacccggttttatccgacgtgacggctgagtcagcgtgggacccacttgggcc
tcacatgtcaggctgccacatcacaccccccctctctctctttcccctcctctcccttcc
tcttcttcctcctctctctctcaattttctcctcaacggaaagccagccagcgggtgggg
agagggtcgtcggggcaaggcgggagaggaggtccggcggcgggcgacgaggcggtggag
gcggggccgggcgacgctgcggtgggcgtcgacgggcgccgcggcggggggcgacgaggc
ggtggaggcggagccgggcgacgcggtggtgggcgttgacgggcgccgctgcgggggacg
acgagtcggcgtaggcagggccgggcgacgcagcggtgggcgtcgatgggcgccgcggtg
ggcattgcggtggtggacgcagagacaaaggcgggcccgggcgctgcggcggtgagtgca
gaggcgggcaccgcggcggttggcacagaggcgtgcgtcgcagcggtggatgcggaggcg
ggcgccgcggcgattggcacggaggcgcgtgtcgcagcgatgggtgtggaggcggcctgg
ctatggggacgactgcttccccgttttcttcaccaagaccaagtgcacgtcggcgccgac
gtggtcctagcactcctcgatgggttcctcttcgccgctgcaccgacgggctttgcttcg
acccttcgctcctccacgctcggccgccgcgtcctcgaccttggtggctcacggcgtggc
cggtggtcagcaggggagaagaacggcggcggcgttcggtggtgaagacgggctgaggtc
ggggagaccggaggccgccgccgccgccgtgctccccctgtcctcttcgatctccccccg
tgctcccgccgctgccacccttcccttctcccgcgtcgccggccgccggacatcctctcc
agccttgccctggcgaccgtctccccacccgccggccggctgcccattgaggtgaaaagt
gagagagaaaggaggaagggagaggaggggagagagagagggggtgtgacgtggcagcct
gacaagtggggcccacgtgggttccacgctgactcagtcgccccgtcggctaaaaccggg
ataaaaaccaccgaaggatctgaacgattgagggatgttatatatccggttttgcggttt
ggggacgattttgtaactcgatgacaagttgagggaccttcggtgtactttttcc
>group_1156.fasta_consensus
ggaaaacgtacaccaaaggtctctcaacttgtcatcgagttacaaaatcgtccttgagtt
gcaaaaccggatatgacgcatagtagcatagccatgaatttttcattgggtagtcctact
tcacaaatcataaatttatattacataccaaaaattttcgaacaccataaatcccatata
catgttgataaatgtgcactggaaaccacacatgctaattttatcactatgattttagat
agaaacagaaacaacctataccaaagccctaaaaaaaataaaattcaacatgattatcat
ttttttctcaaaaagaaacatgatcatcaaaaggccgacgcatggggcccacgtgggtcc
cacgccgagtcccctgccacataggacaaagccagagtcaaaaccgctgagggacctagt
ttgcactggttttgtaagttgagggatgcgtcatatccggttttgcggttcaaagacgat
tttgtaactcgatggcaagttgagggaccttcggtgtactttttcc
>group_1157.fasta_consensus
gaaaaagtacaccgaaagtccctcaacttgtcattgaactataaaatcgtctccaaccgc
aaaaccggatacaacgcatcccttaacttacaaaaccagcgcaaactagatgccttaatg
attttaactccggttttgactgacgtggcagctgactcagcgtgggacccatgtgggtcc
cacatgttagcctctacttcccctctcctctccacctctcttcctctctcctcccctttc
cacaggcgatgagagtggctaggtacggtgcggcggggcagcggctgggctcggcgaatg
gccggcgcaaaagaattgggcggcgtcggtgggggaggagctaggcgccgccggcgacag
gtgacgctggggcgcgggaaaaggggcgacatggtggcgcggcgacacgggagaagggac
cacgcggcggcggtggactcggcgggctcggtgggcgcggatgtggacgtggcaagctcg
aagcactggcctacttccacgccacctcctccctctcccgcatgctcgccgacatcctct
tcaccgtcactgctgcttcaagtccttcttgtatggcgctgcgagatggatggcgcccgc
taggtccagccgacggccgccaccgccaatgccaagctcttctacgtcggccgctgcttc
tctccccactcgtcttcgtcagcgagcgccaccgccgccaacgaggaccaccgccgccga
gtttaggaggatgcacgggcgaccgctggagtcgcctcctgtcgagtagaatggagaacg
agacgaggcgaggcgaggacgagggagaggccgtcgccgatggcgccaccgctgcgtccg
tctccacctccgctcctctccctgcgcccgcgttgctgaccgctgcccatcgcgccagcc
ctcctctcagccactgactgtcgctcgctgcgccggccctcctctccgccgcgccagccc
tcctcccctgtcagcccccggatgcgcccgaagacctaaggtgaatggttttgtgagtta
agagatgtcatatatttggttttgtggttggaggacgattttgtaactcaattacaagtc
gaaggaccttcggtgtacttt
>group_1158.fasta_consensus
ggaaaaagtgcaccgaaagtccctcaacttgtcatcggggtacagaaacatcctcaaacc
acaaaaccagatacgcgggaaccgatcatccgaggtccttcggtggttttgactccggtt
ttgtctacatggcagctgagtcagtgtgggacccacgtgtcagcgtgccacgtcatctct
ctctttcccttttctttttttctcttctttttttacttctctttgcggcaggggagtagc
aagaacgggcggggcgaaggcggcgtgcgagcgcgcggcggccggtgagcatggtggtcg
tcggcgttgccatggtggttgtcggcgtcctcctcgtctcctcctcctccgcgtccgggt
ccagccgcggcgcggtggccccgccgcatcgacggtgtgccccgtttctccctccctcgc
cagccgtcgggacgacccgcagcgcttgccgcgacctccacggccacctcctgcgcggcc
gcgagctccgcgtcggcctcgccgaccggccccagcaggaggcccctggaggacggggtg
gcggaaggggcggcactggaggagccggagccgatggagacgacgaggaggtcgtcgacg
ccggcagtgaggcggaactcctgcttgttgtggaggacttgggtgatggcggcggcggtg
gggttgcccatggcagccaccccacccgacgccgcggcgatggccgtgcgcccgtcgacg
gagcggactgccgtggcggtggtcccggcatcggtcttctcggcagacggccgccctcct
caccgcacgggacagcagcaggccagcagcgccgccctcctcccgcctccgcgccggccg
cctctctcatctccgcacgcgtacgcttgcacggtcagggacccggagcacccgtcgctg
gcgtccccgacggagaactccagcctgtacgaccgcccgggcacggtgctcacctcctgc
accatcgccgtctccatgccggacaccagctcaaccgcgcgggcgccgcccggcaccgcg
tcgatgtacttgacggacttggtggtcgacaggatcgtccacggggacagcggcgtgtgg
tcgtcctcgtccatgggcggcaccagcacgccccaggacgtgttggggaagatgtacggg
ccctcctcaaagcccccattcttcagcatgttacctggttcagtttgttcgattatttca
ctgtgagcacatcctaattgtattcaattttgtagagatgcacactgatagcagctttgt
ggagaggttagcacccggctcaattagttaattacctttcgttctttgaggaggttgcgg
ggtcttaatggcgaacgagtcgatgagggggccgcgagcttcgtcatcagagacaccggg
gttgtggacgatgaacaacacgacgctgtgctcggccttgaaggcccaggagtaggagtc
ccagccgctcggacccgttgttgccgaccgtggccagctcctccttggcgagcatagcac
gcagcacgacgcccaggtcgtcggcaagcttggcgaggaacgcctagatggagtaaaaaa
aaggaagagaaaaaagaaaggggaaagagagatgacgtgtatcatgctgacatgtggggc
ccacgtgagacccatgctgactcagccgccacgtaagccaaaaccggggtcaaaaccacc
gaaagacctcgggtgaccggttttgtatagttaagggaccccgcgtatctgattttgcgg
ttcaaggatgtttttctatcccgatgacaagttgagggaccttcggtgcactttttcc
>group_1159.fasta_consensus
ggaaaaagtacacccaaggtccctcaacttgtcatcgagatacaaaatcgtcccccaacc
gcaaaatcagataccgtgcgaccctcaactaacaaaaccgttcgctttaggtcctcggtg
gttttgtctccggttttattcgacgtggccccacatgccagatgccacgtccgcgtgcac
actctcttttcccacacgtctgtcgcctcctcgccttgtcggcgactcccactcccagat
ccccacctcgctctcactctcccactctccccccttgccggcggccagatccgggcggcg
aaatgctgggccgggcgggggcgctgtcggcggcgctgggacctggaccacttcgaccgc
cccgtcgtcgtccgaggagccccatggagtgtgacctcgcatggcgcttccgccccgccg
aggacaccaatggccgtaccacctactacaaggacaaccgccgcttcacgctcacctgcg
acgtcaacacttgcaacctcgtcgtcggcaatgtgggcgagtaccactccagcaccggcg
ccaagtgcagcggccgccgcaagggcaagaaggggaagaagggcaagcgcgaggcgccgg
tcactgactttgtgccggccaagacgcagatgaggctcgatgagaacgctgccaatgcag
acaccacggccgcctccgagcccggagctagttgtcggtgaagctgtcaatgacaattta
ccggtggttgaatctgagtctgaattcagccgcggaaagtatctcatctacatgggcggt
ggcgagagatgcaagagcgtgaaccactacgtttccccgttcttgtgtgcacttggtgag
gacagtacttgaaccggacttgttatggacgcagagtggagctcgacgccgccaccgagg
gaggccggcgagcttcgtggcaggatttttcagcgggacgccttctcccgcgtcgccgcc
gccgtcctcatctgctcccgccgctccttcgatggtgccccgcgacgacggtgctggttc
caggaggttgtcgccgatggcggcggcgacggcgacggcgacggcgacgacggagacact
cctgggaagacgcgctaccgccgccgacgcgtggacgcgctacagtcgtcgccgttgacg
gagatcagacgcactaccggctgccgctgctgccgacgcgccgacgtgataccgcttggg
tgtgtgtaggagagaggaagagaagaggaagggagaggaggggggagagagaggaggctg
acgtggattgtctgacatgtggggcccacgtgggttcaacgctgactcagccaccacgtc
ggataaaaccggggtcaaaaccgctgagggacctaaagcgaacggttttgttagttgagg
gacgcccagtatctggttttgcgattggaggacgattttatatctcgatgataagttgag
ggatcttgggtgtactttttcc
>group_116.fasta_consensus
gagtaaattgcgtttagggccaccttttattaccaaagtttcactttggaccacccttta
acacattttttcactttgggctaggttactttacctttctttcactttggaccaccccat
aaactttttaggaatacataaatgacttttccaactttaaacacatcagcaacccgtaaa
ccggtaatcttttccaacttacacaggcaattctttacaacattatagagtagatgcagc
tacagaaaatgacttggggtggtccaaagtgcaccaaaggtaatcttacctagtccaaag
tgaaaatatgagttagaggatagcccaaagtgaaactttggtaacaaaaggtggaccaaa
gtgcaattaactc
>group_1160.fasta_consensus
ggaaaaagtacaccgaaggtccctcaacttgtcatcgagttataaaatcgtcccccaacc
gcaaaaccagataccggacgtccttgaactaacaaaaccatttactttaggtccttcggt
ggttttgaccccagttttgtccgacgtggcggctgagtcagcatgggacccacgtaggcc
ccacatgtcagcttggccacgtcagctcctctctctctaacctcttctctccttcctcat
ctctatcactcttcttcttcgctctgtgatttgggcagaccagctgacgggtcacgccac
gcacgacggcgacgctagcgtcgcgtgagacgggcgggtgcgcgacgaggagggaggaga
cgaggcccacgaggggccggcagggggaggagctgcgggcggcaggggaggcgaagcgtc
gagcccgggagcagaccgtggcgaggcgacaagctcgacctcggcgacggccacgcggtc
gacaacggccaggaaggaccagcacggcatcacccgcgctgtcgagctccactctgcgcg
cgacgacgcgggagcagagccggcccagctccaccctcagctcccgtggttccgccgcca
gccacgaccacaacgccgcctccgcaagcaccatccgcggcggggctaggggctcgtgct
cctctggctctctctagtgatgaattgactcgaaccagggcgagatcgaagatgatgtgc
taccgttccgccgcgccagagttgttccacgacaaaagcgacatgtgcaggcgtgcagcg
atggcatccccggcgccggctgcagcgtctcctgccactccggccatcctgcacatgctt
tgcttgtgacgtaccaggaatcactacaagttggcaatttcaattcacgtctacatatca
gtcctaattgttgattgtttctctgattatccattgtcagattgagcggcggcgggcgag
ctcctacttgccgaggcaacgctcgccctcatcccaggtcctcagtgtgcgcctcactgg
ccggccaccgtgccccaccacgatgcgccggtacaggctgctccaccgcagcgctattct
ttgctcgtagtccagcgtcggtacagcaacgcggacgacgccgaggcggggttcatcgac
ccgggctgccgtcgccgtgactgcggacgacgtcgccctcggcacgcgtgggcggctgtg
ccgtcacggccatggatgccggacgccagccggtgagctagctgatgtagttcattccgc
cgccgaggatgctgaggtcgacgtcgacgtcgtccgcggccacggcggcggcggcggcgc
gggtcgacgaaccctgactcgggcgtcgtctgccgccgcccggcgcgctgctcctccgcc
gtcggcagtcgctccttcgccgcccgcgcgccgctcctccccccgccgcccgcgcactgc
gcttccccctgccacccgcactcttcgcctcccccgccgcccgcagcgcattctcccgtt
ggcgcctcgtgggcctcgtcccctccctcctcgtagcgcacccgcccgtctcgcgtgacg
ccagcgtctcgtgcgtggcgtgacgccgtgacccgtcggtcggcctgcccaagccataga
ggagaagaagagtgatagagaagaggggagagagaggagctgacgtggccacgctgacat
gtgggccctacgtgggtcccatgctgactcagccgccacgttggataaaaccagggtcaa
aaccaccgaatgacctaaagtgaatggttttgttagttgagggatgtccggtatctggtt
ttgcggttgggggacgattttgtaactcgatgacaagttgagggaccttcggtgtacttt
ttcc
>group_1161.fasta_consensus
ggaaaaagtacaccgaaggtccctcaacttgtcatcgggatacagattcgtcctcaagcc
acaaaaccagatatggaaggtcccttatctatacgaaaccggttataataggtccctcgg
cggttttcatactagttttattcaacgtggttgctgaggcagcgtgggacccacgtgggt
cctatatgtcagcctcctttctcctcttctctccctttctcctctctctctctctcactc
ttctctgcctctgggcaggccagcgccggggcgaggcgggggaggaggtccagcagctgg
cgacgtggcggcggcggcggcgtccctagcctgtgcagcttcaaccgcgccgacgccgtc
acggacgacgacgacggcagcagctggaattcactgtggacgccatcagggtgagctgcc
atgagcttctgctgctgctgcatatgcttccatgtccattgttcgtaagtctcgattggt
tttaataggtcactgagattggaacagccgtgaaacctctgcggaagcatgtttcaaagc
agattcgacaactcgtacgatcgctcattgagtaagttagcatcaattgtgccagtttct
ctggttgatttccaacggtttcaggcgatacaatactttcatattgctgtaatttgccct
gatttatgtcattgaatgttttgaccgtcttcccttcgtcggtcgccgacaccctcctct
gcgcttgcggagaggaggctgttgccgccgccttgctccccccctccccccccgcgcctt
gctcctctcgccgccgccgccgcccctcccctgctcccgcgtcgtcgctactgccgccgc
cttgctccctgatcccgcgtcgtctccgccgccgcctccgccgccgcgtcgctaggcctc
tcccacctcgccccgtcgatctcctccccacctgtcggcccggcggcaccagcctcccca
gagcaaagaagagtcagagagagaagaggaagggagaggagaaaaaaaaaagagcgtggg
tcccacgctgactcaacggccacgtaggataaaaccgggattaaaaccaccgagggacct
actgtgaccggttttgtatagttaagggacctcgcatatctggttttatggttcgaggac
gttttttaatcccgatgacaagttgagggaccttcggtgtacttttttc
>group_1162.fasta_consensus
gaaaaagtacaccgaaggtccctcaacttgtcatcaagttacaaaatcgtcccctaaccg
caaaaccagatatccggtgtcccttaactaatcaaaaccggtcacagcagatccttcggt
ggctttgacctcgattttatcctacatatcggctgagttagcgtgggacccacatgggcc
ccacatgtcagtgtggccacgtcagcatcctctctctttccctcttctctcccttcctca
tatctcactcacttctctgcggcacgacggcatggtgtaggacggcagctcgttcagcgg
tgcgacgaccctggcgcgggggcagagcggccgtgcaacggcgctgtctggcgaaggatg
gccgcgtcagcgcagtcgtgcgaatcctgggcggcggtttcggcgtgggctgcccggcag
cagccatgtgccgtggcagcgcggcgcggcggccggcgacgcgggggcagcggcaaggac
ggatgagaatccgaggatacggaggcagcggtgaggagggatggggatccagggacgtag
gggcggagaggtagccgtcgagctcggccccggccgagctttgccgccgccaccgctcgc
tgggcttggtcaagggaggggccggtgagcccgttcggacagtgaggagaaagccatgcc
caccttccccttccccacggcgcagatgaatgccgaagaagagatggaatctgagacagg
aacgacagcggttggagtgtgctggggcatgagcggcgacaacctgccgccggcgagcaa
agtcaccgagatgctccgagagaacggcttcaccgtcgtccgcctctacacgccggacag
cgccgctctcgtggcgctcggcagcacaggcatctgcgtcgtcgtcggtgcgcccaacta
cgacctccccgccctggcgcacggcaggacagccgccacggccgcctggatccgcgagaa
catccaggcctacccgacggtgttattccggttcgtcgtcgtgggcaacgaggtctccag
cgccgacatgcagctcctcgtcccggccatggagacgtccacgccgcgctcgcggcggct
ggtttgggacacatcaaggtgacgacgtcgtccgcctgcgccagcctgccgccatgcagc
tgctcccccgcgcagctgttcccccgctggagcccgtgaagaagagaggagagaggaata
gaggtagggaggggaggtgaagaagaggctgatgcgtggggcccacgtggatcccacgct
gagtccactgccatgtcggataaaaccggagtcaaaaccgccgagggacctagtttgcac
tggttttgtaagttgggggatacgttgtatccggttttacggttgggtgacgattttgta
actcgatgacaagttgagggaccttcggtgtacttttttc
>group_1163.fasta_consensus
ggaaaaagtaccccgaaggtctctcaatttgtcatcgggataaaaaaacgtcatcgaatc
acaaaaccagatatgcggggtcccttaactatacaaaatcggtcacccaagttccttcac
tggttttgacccctgttttggtccacgtgacgactaagtcagcgttaaacccacgtgtgc
cccacatgtcagcgtgccacgtcaacttccccttttccctcttctctctctgcttctctg
cttcctccctccctctcgctctctgctctcgcagggcatgggaatgccggcgctagggcg
cccacggcggcgcgtgcgcccggaggatgatgcggccggggtcgtcgtcggcggcggcat
tagcagcggcggggaacgggttgtcatcgtcgtctttgtcgtcgaggaggctgaggaggt
cgtcggcgtggagatgaggagggagcgggagcagcggcgggcgcgggagcagcagccgcg
gtgcggggaggtggcgggcgggacggcggcggagccgcatccaccgccggcgacccctcc
ttcgttctcgacacatccaccgccggcgacccctccttcgttctcgacacatccaccgcc
cccgacaacccctcctcccaaatcgcctacggcctcacggtacgcaacaccatggcggag
tcggagaaggcgatgggttccccggccgcgacggagccggtgaagacgccggcccctcct
gcaactgatggccccagcggtgaccttatgcagcggcagtataaggaggacgccgacgcc
acccatggcacacttgtcggcgacgacacggacgagtcgcgccgcctcttcctcgcggac
gtggtggagcgactagacgcggtgtgcgctgaagagctcgagcacgcagatccttcggag
cagagattaggaaggctggactctgctcgcggttgccaatggcgtcaccgcctgccgacg
tcaccaccccagcgatgagcagctcagtgaacgacggggcctgagcggaggaggacccga
gcactagttgaccctgactgacaatattgtcatgggtagattaaagaggcccagttgcac
ttgcacgcgatgattagtctcagttcttcaagtatgggttaatttgttcttgttatctgg
ctctggtatgctattatcctgcaaatggaatgtttgacacaggtagctgggagctagaaa
tgcatgcagtcacaaggtcagattgatcgatgcagagaacatgggaagtgtaggcgagat
tgattgcgagtaacgagccgtgggcggcgcagttcttgggcgccgtgggggagcttgcct
gcggcatcgacaccatcaaggtggagccagtgtggcatcgcgtccccaccaatctggcgt
cctcgcggatcccgccgtccccgctagttctgggcttctggctgatggtggtgctgctac
tccttaattaccgtttgcctgcaggtcaagaggctcgaagcgaggattcgcgaggcgtgc
gcggcctccgccgcagccggctgccgtcgctcagccccgctcgccgcctggccgtctggt
ccctacccgtcggcccagcctgcgagagagagagcaaagaggggtggaagggagagagaa
gaggggaaaagggaagttgacgtggcacgctaacatgtggggtccacatgggtcccacgt
tgattcagccgctacgtagatcaaaaccactgaaagatctcgtgtgatcggttctgtata
gttaagggatcccgcatatctgattttgtggttcgaggatgttttttatcccaatgacaa
gttgagggaccttcagtgtacttttttc
>group_1164.fasta_consensus
ggaataagttcattcgaggtcccttgtcaacgaatccgattttcgtcttcaaccagaaaa
ccagatacaattggtccctcaactatcaaaaccggtgcaatatagatccgatggcggttt
ggagggcagtttttgctgatgtagcgcctacgcggctaaattgactcggtcttcatctga
cgtggcagttgagggaccaattatatttggttttctggttggaggacgaaaattggattc
gttgacaagttaagggaccttagatgaacttattcc
>group_1165.fasta_consensus
aaaagtacaccgaagtccgtcccttaacttgttagcgagataaaaaacgtcctcgaaccg
caaaatatgcggggtcccttaactatacaaaaccagtcacccgtctcagcggttttgacg
ccggatttatcctacgtggcggctgactcagcgtggaacccacgtgggtcccacatgtca
ggatgccacgtcatctctctttcccccttctctcctttcctctctttctttcactttgct
ccttgtctggtggagcgatgacgggcgatgcggcgacgacgatggagaggtgggaaggag
aagaggtccggcggccggcggccggcgaccggcaggggagaagaacagcggcgaggcggg
agcaggctgggaagaagaacgacgacggccaggggagagtgggaggcgcatggggagtgg
cggcgctcggccggcaggggagatgccgcctcctgctcccgcatcgccgcgccgccatgt
cctcctcccacgggacgccaccgcggatggagagtggcggcgctcggcctcgtcggcggc
ggcgcacccctccctcgatgaggcagcggcagcgacggacatggcggagaggtggcttgg
gcgcgggaggaaggcggcacggcggcgctggtggtgggaggacgggcggatgagcgccgc
cacgacgcgacagatgtggtcaccgccctccaccaccgcgatgcgccccaaggaattcgc
catcgccgacctcctcgtgtcctcgtgcagctcgccgcacgccgacgtggagggacgtga
cggcgaagcagtgctccggcgagcaggccacctcgacactgccgccgccgactccccgct
gctcggcctcgccccgtcggccggcggcgccagcctgcccaaagccagccgccgccatgc
cccgccatcgccatggctcgcctcctcctcctcctctcccactctagccgccaccacccc
cagccgcatcgtctcctctcgctcctccgcttctcctctaacgccagctccggctctagc
ccaacgccgccgcccatcaagcccttgtcctacacggggagagggggagcggatcgagat
ggacgccacgcgggccaggaggagcttcttcgggatgcaggtagagggacgcgatggcga
agcagcgctccggtgagcatgccaccttgacaccgccgccgccgactccccgccgctcgg
cctcgccccgtcggccggcagcgccgacctgcccaaagccgcagagagaagattgagaga
gagatagagaggaggaagggacagaagaggggaaagggagaggagggtgaggtgtacacg
ttgacatatggggcccacgtgggtcccacgctgactcagccgccgatgatcgtggtaaaa
atgccacgtaggataaaaccgggatcaaaactgccgagaaatcttgggtgaccagtttta
catagttaagagaccccgtatatctggttttacggtttgaggacgattttgtaactcgat
gacaaattgagggaccttcggtgtactttttcc
>group_1166.fasta_consensus
ggaaaaagtacaccgaaggtccctcaacttgtcatcaagttacaaaatcgtcccccaacc
gcaaaaccagatatctagagtccctaaacttacaaaactgttcactttaggtcctttagg
tggttttgaccttggttttatcagacgtggtggctgagtcagcgtgggatcacgtgggcc
tcacatgtcatcgttccacatcagcgccctccctctttcccctcctctcgcttcccctct
ctctctctttctctctctctctctctcacttttttcccctcgaggagcacggccagcacg
ggaggagtgccggcgcagcgagcgtgtccagcggccggcgggggaagagggctggcatgg
cctttggcggccggtagaggggagcatggtggagaggaggccggcgcgacgggcggcctt
cggcggtcggttgccggtagggggagcacgatagagaggaggccggcgtgacgggcggtg
ggcggtggccggcgagggaggagcacgactgagaagagggctggtgcgacgggcggcagt
cggcgacaaggaaaacgacgatgactcgggtccctcccgtcggccctatcccagccaccg
ctcggagccgctcgcccttctgccactcgcccacctctctgctccgcttccccccgcctc
tctgctctgcctacacacaaagccaccgacgacaatgaggccgagcggcgcgaagtcatc
ggcgccgccgctccctatccgcagccgcgctcacctgcggctgctgcctcttcgccaccg
cgctcgcccatcgacgctgcctctccgcagccgcactctcccaccgacgcctgcactgga
acggggcgtaggaggtcgatgaagacgagcagatgacagattagtctacgtttaatactt
caaatgtgtgtctgtatatctaatgtaacacgccaaaactttacacccctggatctaaac
accccctaattaatttttttctgcctgcgcaaatgcaaatgcatgttcactgattcagat
taaagttcgcaggagcagcagcaggagcaagccctagagaacggcaaggcaacgcaacgc
ggctgcgacgacgcacccacgagcgccgctacgcccaccaccccttgactgcttcgcccg
tcgcgccattccgctcgccgcccgctgcccctttcactgccctttgccacaccagcctgc
cgctactccacccaccgcctgctaccgtgttcactcgttgctgctccacccgccgccgct
tcaccctatgcttccggtggcctcgctctctgaagacaagaggagagaagagcagaaaga
aaagagccgcttcgcttgctctggccgcccttctggtgcggcggtggtctagcctcgccc
cgccgccctcctcctctcccacgtcgccccgtcggccagcctgcgcccctgcgcagagaa
gtgagagagagagaagggagggaagaggggaaagagataaggtgttgacgtggacaccct
gacatgtagggcccgtgtgggtcccacgctgactgaactgccatgttagataaaaccagg
atcaaaaccaccgaaggacctaaaatgaacggttttttaagttgagaaatgtcatatatc
tggttttgcaggtgggggatgattttctacctcgatgacaagttgagggaccttcggtgt
actttttcc
>group_1167.fasta_consensus
ggaaaaagtacaccgaaggtcactcgacttgtcatcgggataaaaaacgtactcgaacta
caaaaccagatatgcgatgtcccttaactatacaaaactggtcataataggtctttcggt
ggttttgatcctggttttgtactacgcgactgctcagtcagcgtgagacccacgtgggac
ccacatatcagccacctctttctttcccgtcttctctcccttcctcttctctctctcact
cttctctggcttttggcaggccggcgccgccgcggagggaaactccaccatctactgcgc
ctccgcaaccaactcctccgccagtggttaccgcgccgtcacgccattcgtcagcttctc
ccaggtatccggcggcggggaggctttgtctgcgggctgcaggtcgggggatgcgcgctc
ttccgctggcccgccgcggcgccttggtcagctcaggcgggtgtacaacggcccggacca
gctcgtcaagctcgccgtcggggacggccatgtcgcagcatacgacgctgaggcgcgggc
catacgatgatggcgttcgcctccctcgtctccggcgacgacttcacctgcgccatggag
acgaacacctccgccgttcggtgccggggcccgcgcggtggcgccgtggaggcgggtttt
ctcaacacctccatctccaccctcaccgcgggaggttcccgcgcgtgcggggtgaggaag
aacgacggcggcgtgcgctgctccggcggtggtgtgctcgcgccgcgcgaggacctgtac
atggatggcctggccatcggcgactcccacgcgtgcggcctcccccggccaaaccacacc
gccacgtgctggagcctcgggtgcgacaccaccacgctctactacccggcggtcagcacg
acgttcgagctcctcgtcgccggtggtaacctcacatgcggcctcgtgtcgaccaacttc
agcttgctctgctggtcgatggatgggttgatggcggcggaggtgaatctgccgtcgatc
ctccccggcgtctgcgtctctgacaacagctcgtgcaaatgcggcctgttcccggactcc
gggaggttctgcaaggtctccggcgacatcatctgcaaggtctcgccgcatccatgcgca
gggcggggagaggagcggaggtggagatggacgctgcggcggtgctcaatcgaccaatcg
accaagccaccgccgccgccgactccttcccgcgtcctccaccggccccgcggcgacacc
cttcccaggtcaccgctcttcgctgctagtgtgccagggcgagcgccgctgccaggatgc
tgaccctggccgcggcctcctcaccctcgccgccttactcccctcgccgccgccgacact
cctcccctgctcccgcgtcgtctccgctgccgccgccgccacgtcgccggccaccagacc
tcctctcccgcctcaccccgccggatctcctcctccgcctcgccccggcgtccgcctacc
cagagccaaagaaaagtgagagagagagaagaggaagggagagaagaggggaaagaaaga
ggaggctgacatgtgggctcacgtgggccccacgctgactcagtagccacgtagaacaaa
accgggatcaaaactgctgagggacctatcgtgaccggttttgtatagttaagggaccaa
tcatatctaattttacggttcgaggatgtttttattaatcccgatgacaagttgagggac
ctttggtgtactttttc
>group_1168.fasta_consensus
ggaataagttcactctacgtctctcaatttgtcgcctagtgtgattttcatccttagtcc
agaaaaccggatacaatatatccctcaacttacaaaaccgtgtacaaaaggtccctaaga
agtattgtggccggttttggatgacgtggcattgacgtggcgctttcgtgccatttggat
cccgaaaaaataataaaaaccgggggacccacatgtcagctacacacaaaaatttaaaaa
gtggggcccaagtggtcccacatgtcatccctctaccccccctctctctcttctacgctg
caaaagggcaagcggcggtgggtggagcgacggtgggcgccgggcgaagcagaggggcgg
cgggtggaaatggagcgttggcagggcggtgggcagagtgacggcgggcgcaggacgccg
ggggagcagaggggcggcgggtggaagcgaagcgtcggcgggctctttataccggcaagg
ggtcgtcgccgttgccgccgccgcctggtgtgcgtcggtcgaggtggcggccatggacgc
gagcagtaggtggtggaatcaggcgctgatgtcggcgacgagttttccccaaatccacct
ttgtcttccgccattgatgagctcgagcagcgattcgccgccgcattttcttttccctcc
ttccggcgcacgggcgaggagttgtggcggtggccagaatgagaggagcggcgcacggcg
gtgaaagagaggagtggctgccggcgggcgagaggaacaccgcgccgccgtcctccctgc
cgcctcctccccacctcaccaaggttgccgcccgccgtcggttgaggagtgtgccgccgc
cgtgccaccgggcggcgccgccgccttcatgcactatctctaggtccagccagaggccgg
tcgggatgcgcgacgacgccatcaacgcaccaccaagatgaccgggactagtggcgcggc
gagggtgggggaggaggggagaggaaggcggcggctcggaggtggagtgcggcggcacgg
tggcacgcgaggttgccgagggcgccgcctcgccgaggtcggggagaggaaagaagatag
ggagagagaagaagagacgagtgaggatgaggaagaagagagagggaagaagggaggtga
gactgacatgtggggcccacgtgggccccaccttttttaaattatttttttgtgtgtagc
taacatgtgggcccacggtttttattatttttcctacatataattgccacgaaagcgcca
cgtcaatgccacgtggagctgagacctagtcaaaccagccatgtataggcgccacgtcag
ccaaaaccactatccaaaccgccttaggaccttatgtgtccggtttgtaagttgggggac
aggtcataaccggttttgcggttcagggacgaaaatcagactacgcgacaaatagaggga
cctaaagtaaacttattcc
>group_1169.fasta_consensus
ggaaaaagtgcaccgaaggtcccttaacttgtcatcgggataaaaaacgtcctcgaaccg
taaaaccagatacgcggggtctcttaactatacaaaaccggtcacccgaggtccttcggt
ggttttgacctcgattttagactacgtggcagctgagtcagcgtggaaagcacgtgggcc
ccacatgtcagcatgccacgtcatccctctctttcccctttcgtttttctcttctttttt
tacttctctttgcggcatgggagtagcaagaaacgggcggcggcgagcggtgatcgaagc
ggtagccgccgagtgagaggttcgtgctgctgccgccgccgccgccgccgccgccgcaat
cgccgtcgtcgcagcaactccccctgcacggcctcaccttcgccatcaaggacatgttac
tcatgcttgctcgctctcgctgcccccaaaatgaagcacacggcagtgaagacgacgact
gactctttgatttggttttgtttcgcagcttcgacatcgccggccgcgtcaccgggttcg
gcaacccggactgggcgaggacccacgcgcccgccgccgccacttcccccgtcgtcctcg
ctgcgctcgccgccggccccacagcctcggcaccactatttcttggccgcaacaacgcag
catctatggggagaacgcgcgcgacggcacgccgaccaacccatgcgcccccggcagtgt
ccccggcggatcctccagtggctccgccgtcgccgtcgccgtcgccgccaacctcgccaa
cccgggcgtcgtgctgcgcgccatgctcgccaagaaggaggagctggccgcggccggcaa
cattgggtccgatccctacaagaggcggcggatcggggccgacatagggcacggtggcgt
ggggactggcggcgacatggccgagatggcgcagagcagaggcaacccggacttgaaggg
ggcaatgggcagccgaggtacacggcggcagtcgcactggcgttcgtggcggcgagcctc
gggaagggagggtggcgcggcggtggaggggggaggtgggtggcggcgctgttccggcgt
gggtcggtggagaggtcgtcgctgcagcgggtgttcggcgacgccacgctgcgtgacacc
gtcgcgccgctgcttcgccttccgcctccgcgacgtctgcgccgcgacgtgcgccggcgg
ggccaccgccacagccgtccgctccgtcgacgggcgcacggccatcgccgcggcgtcggc
cggggtggcggccatgggcaaccccaccgccgccgccatcacccaagtcctccacaacaa
gtaggagttccccctcgccgccggcgtcgacgacctcctcgtcgtctccatcggctccgg
ctcctcctccagcgccgccccttccgccaccccgtcctccaggggcctgttgctggggtg
gtcggcgaggccgacacggaggtcgcggccgcgcaagaggtggccgtggaggttgcgggt
catcccgtcgtggcgtcgtcccggcggatggcgaggcagggagaagcggggcacaccgtc
gatccggcggcggaggaggaggaggacgccggacaccgcgccgcggctggatccggccgt
ggaggaggaggagccgaggaggacgccgacgaccaccatgcccgccggccgccgcgcgct
cgcaaagagaagtaaaaaaagttgagaaaaaagaaagggaaagacagagatgacgtggca
cgccgacacatgggtcctatgcagggtcccacgctcactcagccgccacgtagaccaaaa
ccggggtcaaaaccaccgaaggacctcgggtgaccggttttgtatagttaagggaccccg
cgtatctggttttgtggtttgagaacgttttttattccgatgacaagttgagagaccttt
ggtgcactttttcc
>group_117.fasta_consensus
gagtaaattgcactttggtccaccttttattacccaagtttcaatttggaccacccttaa
acctatcttttcaatttggaccgggtaaatttaccattgttgcggtttggactaccatga
acaacttttctcgtcatgtctaacttccctttcggcaaacatatgaaccatacatagagg
agttcggccgtatactagagctgatgtgtttaaggtcgttgattgtactagaaaaaaaat
cgttcgtggtggtccaaatcgcaacaatggcaaatttatccggtccaaagtgaaaagata
tgtttaagggtggtccaaagtgaaacttaggtaataaaatgtggcccaaagcgtaattca
ctc
>group_1170.fasta_consensus
ggaaaaagtacaccgaaggtccctcaacttgtcatcgagttaaaaaacgtcctcgaaccg
caaaacggtcccttaactatataaaaccggtcacctcggcggttttgatcccggttttgt
actacgtggcgctttgaccacggtcatcggtggctgagtcagcatgggacctacatgggc
cccacatgtcagcgtgtacacctcaccctcttctccctttcccatcttctctctcttcct
cctctctctctctctctcgatcttcactctggggctttgggcaggccggcgccgccggcc
gacggggcgaggccgagcagcggggagtcagcggcggcggtgtcgagctggcctgctcgc
cggagcgctacttcgccgtcgcgtccctccacgtgcatcccaaagaagctcctcctggcc
cgcgtggcgtccatctcgatccgctccccctctcctcgcaacccctcattcgccggccgg
tcatccggcagcggcgcgaccctggccgggtacgacaccggtgtgatcgagggccccgca
tccttcacgaaccgcatctcctcccgcgtccactgctgccgctgcggcagcccctgcgat
ctccttggaggcagcgagggccaagacccgggggtcatcgctcggggcagcctcctccgc
ggcggcgggagcctcctcgggcactagctgcggcttcggcacgtaggacacgggcttgat
gggcggcggcgttgggccggagccggagccggtgttagagaagaagtggaggagcgagag
gagacgatgcggttgggggtggtggcggctagagtgggagaggaggaggcggaggtgagc
catggcgatggcagggtgtggcggcggctggctttgggcaggccggcgccgccggccgac
ggggcgagaccgagcggcggggagtcggcgacggcggtgtcgaggtggcttgctcgccgg
agtgctgcttcacctgagcgtccctccgcggtggcgtgcggcgggctgcacgaggacgcg
aggaggtcggcgatggcgaactccctggggcgcatcgcggcggtggagggcgtccaccac
gtccgtcgcgccgtggcggcgctcatccgcccgtcctcccaccaccagcgccgccgcgct
gccttccgtccgcgcccaagccacctcttcgctatgtccgccgccgccgcctcattgaca
tgagcaaacaatgaatccggataccactggcaattttggatccttgtaagcctctctttc
tcgccggagatttttgtattgttgacatcagagttcatctcatctcatctcttcatcaag
gtcttttgttttgttcattgcagcgctccggctcgaggcaggaggcggcatctccccatg
caggagcaggcgagcagcaggacgccgagcgccgccactcccccatgcactctcccctgc
cggccgccgcgcgcctcccactcttccccggctgtcgtcgttctactccccgacctgctc
cctccttgccgctgtttttctcccctgccagagagatgatgtggcatccttgggtcccac
gttgattcagccgccatttaggataaatatgaagtcaaaaccgccgagggacctcgtgtg
accagttttgtatagttaagggaccccgcatatctggttttgcggttcgaggacgttttt
taatctagctgacaagttgagggaccttcggtgtactttttcc
>group_1171.fasta_consensus
ggaaaaagtacaccgaaggtctctcaacttgtcatcgagttaaaaaatcgtcccctaaca
gcaaaaccatatctacgacatccctgaatttacaaaaccattcgcttgaggtccttcggt
ggttttgaccccggttttatccgacgtggcggcagagtcagcgcaggacccacatgggcc
ccacatgtcagcgtggccacatcagcctcctttctctcttttctcctcttctctcccttc
ctcatctctctctctcttccttctttgcgaggtcgatagtgcgaggcgggagaggaggaa
ggagtaggcggccagcgacgggcgacgcggcggtggtgatggcgacaacgggcgacggga
ggagctgcgggcgagcggtggaaggagcggcgcgcaggctcccccgccggccgccaccca
tgaggcctacgaggtaaagaacagtggctaggggagaggagcggtggccgggggagagga
gcagcggccggcggagtggagttgggcggcccctccgtccccatcgtcgccgccaacgcg
gtgctcgaggcgctccccttcccgtcccagtctccttcgctgccttcgactcgctccagc
tcctcgcctccctctccttcccccaccgttcccatccccaccgccgccgcccacctcacc
gtcacggcctacctcgccatctccgcgcctgacttcgacgccacggcgggggtcctcttc
gctgccccggcggccgtgcacgccacgcgatcgaggagggtggggccactacgcccgcct
ccgacgaggtcgatgctgtggcggaccggctaagggggctgtggggcaaccggcccgtgg
cggaggagcagtcctcccgtgtcgtcgttgccgccgccgtgtcgcccgccgccgcctcct
cctctccctcctcgccccggcggcctcctccccagctatcggccgggttgcctagagaac
aggagaagagaagagtggagagagagagagagaggaggaagagagagatgatgtgacagc
ctgatatgtggggctcatgctgacttggccgccacataggataaaactgggatcaaaacc
accgaagaatattgtgaccggttttgattagttaaggatgctggatatcaagttttgtgg
ttgggggggggggacgattttgtaactcgatgacaagttgagggaccttcggtgtacgtt
ttcc
>group_1172.fasta_consensus
ggaacaagtacaccgaaggtccctcaacttgtcatcgagttacaaaatcatcccctaact
ataaaaccatatacatgacatccctcaacttacaaaactgtttgttgtaggtcattcggt
ggttttgataccggttttatccgacgtggcggctgagtcagcatggaacctacgtgggcc
ccacatgtcaggatgccacctcatcgccctctctctttccccttctttctgttactccta
ctccctccgtccgaaaaaaaggcaacctaggaggggatgtgaccttttttcctcctaggt
tgccttttttgggacgcagggagtagaccgcatcgccggacttagaggagtgaggagagg
agcccggccggactcgagggcgccagcgggagaggaggcctgccggccgcaccggccgaa
gagaggggagaggtgaccggatggccgcaccggcgggagagatgggagaggctgtcggcc
ggccgcactggcgggagagaggggagacactgtcggccatgccagcgggagaagggggag
aggaggccagccacgctggccatgctggcgggagaaggaggaaaggccaccgctcgtcgg
aagcaactccaccaccgcctgagttgattgggacattgcgcacctccaccaccttggacc
ggctgtacctccctcccacgccctctccggtagctgcacgccaccggctccatccgccgc
tgtcctatgcaatccatcgctgccaccccgctccgccctgccggctttgtgcgccgccgc
tttgctcgacgccgcctcgcctgtcgcatccgccgtcggctccatccgccaccgtcctct
acactccatcgccgccaccgccgctccgcgcccatcggctttgtgcgtggccacttcgcc
caacactgccccgcctgccacatcggggaggccagtggcgagcgtgcacgaagagggagg
aggcgacgccagcgaggggggcggggaggccgacgagctcgcgccgcctcctggggaaag
ctaagacccctcgggagccaccgtcgccggtcgcaccgccctccggctgcgcatgtcgcc
gtgtgcgccaaccctagcaccgaccggcatccccatgctcgtgcggtgcgagagcagaga
gagagggaggaaggagtgaaagagagagaggggagagtgagaatgaaagtggggcccaaa
acaaaaataatttggggaaagagataagttgctgatgtggacaccttgacatgtggggcc
cacactaactcagccgccacgtcgaacaaaaccggattcaaaaccaatgaaggacataaa
gtgaatggttttgtaagttaagggatgtcatatatctggttttgcggttgggggatgatt
ttgtaactcgatgacaagttgaggaaccttccgtggactttttcc
>group_1173.fasta_consensus
ggaaaaagtagaccgaaggtccctcaacttgtcatcgagttacaaaatcgtccccaaccg
taaaaccaaatatatgacatctctcaacttataaaaccgttcactttaggtccttcggtg
gttttgacccggtttggctagaagtagcagctgagtcagcgtgggaccctgggccccaca
tgtcagggtgaccacgtcatcgccctctctctctcccctcttctctcccttcctcctctc
actctctcactttgctcctcatctggtggctagtgacgggcgatggtggcagcgacttgg
tgcggcgccgacgaggatggggttggcatcgagcccggacgtggaccagggcgagacaac
ggctacgcgggtcgaccagcttggggaaaagagcggcgcgcgaggcggcacggcatcacc
gggatgggggagaagagccgcagcgaggcaggagcaggctagggagaagagaggcggcga
ggcggcacggcatcaccggcatgggggagaagagccgcagcgaggcgggagcaggctggg
gagaagagcagcggcaaagcggcacggcatcaccggcatggggagaagagcaacggtgag
gcgggagcaggttggggagaagagcggcggtggccaggagagagtgggaggcgcacgatg
cgactggcggctgataggggagaagagccatggcggcgcttgctcgctggcgaagacggg
cggcagccgggggagaccagaggagtgcggcgcggccggcgcccgacaggggggagtggt
gatggagcatgtcctatcccctctcttgtcttcctcctaccgacgtttgcctccatcaac
gccgccatcgaagatgctggccacccccgcggcaggctatgatggctcccgccggccacc
actacccatctccactctggccacccgtggccctccatcgctccggccctccccatgctt
ctccttcgctctcccctcgtgttcctgacgccaacgtctccccttcaaccgcgtcgccgc
cgccgcctcctgctctcgctgcgctgccatgtactcctcccacgggccattgtctcctcc
tcgcgctcttccgccgcgccatcctcctatcctctgtcctagtctcctcctcctcctccg
ccaccaccctcgccgccgttggacctcctccgctcccctccctcccctggcagcgtgcgg
tggaggaagccgccgccggcgactccgctcagcgaaaagaggcgaagaaaaaggccgcca
cagcggcggcaacaaagatacggacctcctcctctccccttccccaccagcggtcttccc
cacctgttggccgccctgccgcctgcccagatgagcacagtgagagaaagatgatgaagg
gagaggaggggaaataagagagaggtgatgatatggcatcctgacatgtggggcccacgt
gggtcccatgctgactcagccgccacgtcggacaaaaccggagtcaaaaccatcgaagga
cctaaagtgaatggttttgttaagttgagggatgtcatatatctagtcttgtggttgggg
aacgattttgtaactcgataacaagttgagggaccttcgatgtactttttcc
>group_1174.fasta_consensus
ggaaaaagtacaccgaaggtccctcaacttctcatcgaattacaaaatcatccttaaaca
gtaaaaccggatagaacacgtcccctaacttacaaaccagtgcaaactagctccctcgac
agttttacaaaccagtgcaaactagctccctcgacagttttgactccggttttgtccgac
gtggcagctgactcagcgtgggacacacgtgggtcccacacgtcagccccttcttcccct
cccctctcttcctctctcatccctttccatggcgacggtgacggagagcagctgggcgag
gctggcggccagtgggggaggagcgggggacggccggcgagggcggagatgggcgtggcc
ggcagccgccgagggaggagctgggcggcggtggtgggaggtccacgacgatgggctcaa
ggaggcaaaggttgcgacaacgctgatgtggtggcgggatgaggccgagaggacgccgac
ggtgaggttgaccggtaagagggagtcgaagttgtcggaggaagcactggcggcggcctt
ggatcccggcggcaaggtcgtgctcaaccatcaacggcctccttgcttcctcccgacgca
gcgtggataggaccgtaggcggcgcggccaggtcgcgctcggctgggcgtcgagcggcgg
ccggtggggaaggagcgggggacggccggtgagggcggagatgggcacggccggcaaccg
ctagggaaggagctgggtggcggtagtgtgaggtccatggtgatgggctcaaggaggcag
aggcggcgacaacgctgatacggtggcgggatgaggctgagaggacgccgacgatgaggt
tgattggtagggggagtcgaggtcgtcagggaaagcagtagcaacggccttggatcccgg
cggcgaggtcgcgctcggccatcgacggcctccttgcttcctcccgacacggcgtggaca
ggaccgtggacggcacggccaggtcgcgctcggctgggcgtcgagcgccggagcttgcgc
cggagttcgacggctctagcttgcggtggaagaaggtttgggtgggtgtttggggaagaa
gagtacactgggagcatcgcctcaccatggggaacccgttttgggtggtgacgcgcggtg
gcgagcttcggggctcccaggccaggtgaaggcggcagagcggcgttcactgtggcaccg
cgatttggcttccgattccgcctccgtcgattccgattccatcgattctgcctatgctga
ttcatcctcgacctccgccgattcggcttccaccggcgattctgcctctaccatgccagg
agtagaggtggccaaacgggcggcccggcccggcacggcacgggcacgggtccggcacgg
cccgtttcggcacggcccgttaggcacggctcatgaaacgggccgtgccgtcccgaccca
cgtgccgagccgccggcccaagcacggcccgtggatggccgggccgtgccggcacggcat
gcgtgtggcccgccgtgtcagtacgggcccgtgaatgaaaaatgggccgtggacggggca
cggttggcccaggaaccgaaatggcgcggagggatgcgatgcggacttgcggaggtggct
ggcgggctgggccatcagctaggaggggtgctcaacggacttgcggaggcggctagcggg
ctgggccgtcagttgggagggatgagatacggacttgcggaaggatgagatgcggactta
ctacagtagccgtgccgtgccgtgccggcccgcgggctcggccggcggcccaagcacggc
acggctactcgtgccgtgccggcacggcccgttactgtagcaggccgtgccgggccatgc
cggctacaggttccgccgtgcctcgggccgcccgttttggcccggcccgtttggccacct
ctagccaggagcaaagggagagaaaagaagaggagagaggaagagagggaaggggaagaa
ggggctgacatgtggaacccacgtgggttcacgctgagtcagctgccacatcggataaaa
ccggagtcaaaattgccgagggacctagtttgcacttgttttataagttggaggacatgt
tgtatccagttttgcagtttaaggacgattatgcaattcaatgacaagttgagggacctt
cggtgtactttttcc
>group_1175.fasta_consensus
ggaaaaagtacaccgaaggtccctcaacttttatcgagttacaaaattttcccccaatcg
caaaactagatatcggccgtcccttaactaatcaaaaccggccacataggtccttcggtg
gttttgaccccgattttgtcctacgtgacggctgagtcaacgtgggacccacgtaggccc
ccatgtcagcctcttcttccctcctctccaacttgcttcctctctcctctcctctctcac
cccctctcttctctgtatcgagtgaagccggtaaggcgggagacgacgacgcgcgaagag
gcgagctcccatgagctgatgtagatgacgcggacagcgcgggacgacggccgtccttcc
ccgtccccgcagtcgctgccggcgtcggcgtcggcttgccggtggcggcagcatcgcaag
aggaagagagcgtcggcgtcggtgattcgatccaatccggtgattcgatccgcgccagtg
attcgatccaatccggcgagagagggggagaggatgctgctggggtgggcggcgcagtca
ctgggagcgccatctcgtcctcctccagctctgccagcgccttcccacggtcgccgctaa
tgtcagtgtcggcttggcggtggtggcggcatcatgagaggaagagagcgtcggcgtcgg
cttggcggtggcgacagcatcggcggcggcggcgaggcgggaggaacgcggcgacaacag
tgacgccatgagggtgcttgaggaccgatgccgcgacgccctcggcgactgccgcccgca
cctagctcctcccccagctattgaggaccagtgccgcgacgccctcggatgctggcgcca
ccgtgctccccccgtcctctttgctctgtccccgcggtgccgacgcagacgatgggcacg
ccggcacggtgctccgtggtggttggcgcggaggcgagcgtcgcggcattggaggagggg
tgagggcgagctcactggcctccccgaccccctcgcaagacctgcctcctccctctctgt
cgctcgccgccggtctccccgccccctcgctggccccacctcctcactcgacggcggctg
tggcctctgctaccgctgttttcccttctcccgcgtcaccgccgccgcgtcgccggccgc
cgtctcctccccacgaccccgctcgccggccggcctcccagagaacagagagagagaaag
agagagggaaagagagagggtgatgacatggccacgtgggtcccatgctgactcagccgc
cacgtaggataaaagtggggtcaaaaccaccgaaggacctattgtgaccggttttgatta
attaagggacgaccgatatctagttttgtggttggggacgattttgtaactcgatgacaa
gttgaaggaccttcgatgtactttttcc
>group_1176.fasta_consensus
ggaaaaagtaaccaaggtcccttaacttgtcgttgagttacaaaatcatccttgaactgc
aaaaccggatacaacgtgtcccccaacttacaaaaccagtgcaaactaggtccctcaaca
gttttgactacggttttaattgacatggcagctgactcatgagcgtgggacccacatggg
tcccacatgtgtagacccccgattttgaaaatcggaaatcctctgtgtttatccgtacca
atccctggatcagtagttggtacacacatacatagttggatcacaacatatcacgaatga
attcaggctaaaagagttaaatacttacattagggccaggtaggccaacaactatcagag
aacaacagcggaagacaaaataatataagggcccggttaacatgccacaggcagtcgact
ggggaaacgagacctagaacaagaccgcactccgatcatcttgttggatacgcaagcgta
ccgacaagggcttctcttcaacactctcctaaaaaatatataaatagcaagggtgagtac
caaccgtactcagcaagccaccacagcaacgatgcatatgatatagggtatttcaaggaa
tggcttcaggttcctttgcgcaaagcaagttttgcaaatcttttcacaagcctaagacct
agcatagattgatcaaattttaataccagtgttcacattaaacaacgacggttctgtcca
ccatccattgtgatcccaaggattgcttcccccccattgagtcgtcatggttttctgagg
acgtccaccttccctcctctcaggaagtggctcccacagcataaaatcatcatgcaataa
cccatcccacacaagttaagaatttagagtctagccaagtgtaatacacgtcccggtgct
caataaccgcgaacacggctattcgaatagatttggtttactcacactgcggtggatgta
cactttaccagcactccgcgactgcccaacacatgagcctcatcccaacacatgagatgc
gtcacggcaaagctttttgataacctcgcattggcagtacccgctccatgaactttacat
cctcatgcactctaggcgtaatacgatttctagcagtgagaggagttctggcgcacccgg
gaagggaagactcacacatgcattaagttataattatgtttaaattctcacatggcagtc
ctaccaatggcgacaccactgtagacacccgcctcgtggtcctaccaatggctgccccac
cgtagagcccctgcctcacacatcaagaaaccactatgcatggatattgcctccgctcag
ctatctactccgctaggtctatacccatacgagaagtgcggttgtaggggggtcgtttca
tgcttaacttcatggctcggtccttaattgaccggggacggcactagccttttccggaca
ccacccaaatcctccgtccgccccagtcgaaaacagttgtttaattttatttctcctttc
acaaatcatgtcatcaacatcatggcaatgtggcgctcatgtctccacatgccgcatctc
aattaccttcccaaaggtaattgcccaagcatatagcatttgataaatatgagtatgcat
gattctagaatagcatttctaagcaattgtcataattgacaaggactcatacgtaatcat
ggttacaaagattttaagggtaaacaacaatcaaggcatggcataatcaagtgggatgtt
catcattgcatgcaattttatttgtaaacaaaataatttcgcaattgggatcaacatgtt
caaagaatagtgatgacttgcctgctcaggataatccttattcttgatataattcttgat
caaccttcacctcctagaagttgcagacgttgcctcacgactaaccgatacacaaggtct
ataatacgcgagaaaaactaatattcaacaacaatcaaatatgcacaataaaatgtacta
ttcgtgtttgctaatggattccaatcatgccaagggctaaagtttcttaatctttctatt
ttcatcgtggtctatttaggagttaaccaacatagcatttatggtatacatatatatttg
gctaatcggcggtttagtctatcaaatggctatggaaggattatggctatatatgcatct
atctaaatagcacggttacataccagaggttctgttgttagatggatttagtatcaatca
aataatgaatcatttgtattattatttaattgatggaggctttgctttaattatgaacat
attttacttgtcacaataaattataaaaggttaataattatccatgctttgtatgttaga
gttgtttaggttaatcatattatggttacagattatcccatcacataattttacaatgaa
taatcctaatctacaattggacttgggttatataaggtcaaggtctataattagtattta
tccaccatacatgtttgtcatatatcctctttaattttaatatgtgcaatcaagcgattt
aatactacaacgtatagctataatggactgtacagtatatgtgagtgcacaatatcttaa
tattgaatcatttatttgaatagctgctattttcttaagctatatagtacatgtgatttt
aagtggatttatgagtgagttactgtctatacaacttaagggtcgatttccaacctaaac
atatactactgtattggaaatgtcgttaattaatttcatattggtggtttaatcatacaa
gctctgctattatttctcataaacaagttaaagactcatcaacatgtgtttatattttag
tcacaaaatatgaggctaaacattatttatatagtttggacgttatgggtataattatat
attgacatgacatatattaataaatggcactagtatttcctatgctttaattaatttgaa
acaatgctcctaattagtttacataggttttacagtgaaaaagcgtgttaaagacaatta
tttgacatctactttacagtacaatatcaattttatttattagcacatttttaactatta
tgcattatcttagtattagttatttaataattataaatgtattttataaaatagtgaatt
atataccattggaaagcttatgaatttagataaatttaggttcaagtttcactcaaatcc
gagttaaaatgagagagttatgctagtttaaagtttcaaatttgaataaatccgagaaat
tgtaaaaaggtactgttcctaatccattatttttattcctaaactttatccaaaactcca
agtgactgacatgtggggtttaggattgtatttgctttcctactggattatttttctaaa
gcaaatcctatgaaccattgacaggtgggcccactctaacctctcttctctgttctcttt
tctctctctctttctctgttttcctcttctctccctccagaccgagcgggagtagcaggg
gagacgcagcgcgcgcggcaaggccggccgagggcgacccgacggtgaccaggggaggga
gcggcaaggctccggcgtccacctgtcggcagtcactgcgcaggacggcgcgagggcgag
cggcgccgcatggccgccatggccgccatggccgggcacgggtagctaggtgctagggcg
atacggagggttttcgaccaaattggtgaggacgtgagtatctacgacgtgtgagggttc
cattttactaacgagatgactacgaggagctccggaatggcttgtccacggcgagctcac
cggcggcaaaacggtggccggaccggcacggcgacggttgctaattggtgaaattaaagg
gggctctagtttctacggaactaggggaggccagaggagcgaggacttaccgatagacgg
cgggacaacgaagatcggctgcagtggtggtgtggagaagaaggtgcagcacgcccacaa
gatgttcgacgaaatgtgtacaaggaagaggcagagagggatggggttttatgggggctt
ggccttgtgatggcagccaagatggcgtggggaggaagggagatggtggggatgctttta
taggcaagccggagaagataagcttgccaacccattgccaaccgggctagatgctgggct
agaggaggatagggcataggcgcacatggcatggcgccttgacaggacgttcgcgcggtg
acgggacgtggcacggggctcatcgttgtgagacgcgacggacgacggtgcagcagcggc
acatggcttggcggcgcggggcgcgacgagacggcgcgcggcgtggcagcgaagccgacg
cgacggcgatggcgacggcgcgcggcgcggcgatgatgacgacgtgacggcgaaggcgac
ggcacgcacagaagggtggggctcgagacgatgcgaccgacaacagcgacggcgtgcggc
ggaatggagacggcgcggcgacggcgacatgacgtggcggcgcggcagggcgacggcggt
gacaagacggcgcgcggcggcgcggggtgcaaggcagcggcgcagcacacgcaggggcga
cgcaggcctccaggcggagcgcggcagaggaggggtggtggttagggaaccaaatcaaac
acctagagggctaatgaacagtgctagccaactatttttttattttagagggtattttgc
aattaggaaaaatatactattgccactaattttgtcacaatgtaaaatacaccaatccta
agttactccatcgaaatttgtattcaaatttaatattgaacatatttttatttttattat
atattttcctaagtattcctattttcctacttttagggctttggttgatttataaattga
gaaaagttataaattaaatttgtattactcctatgcatttgggtgaccatattaagtgtc
caagtgtgaattttcccaaaatttaatattgtccgatatttaagatttattaaagattct
ataatttcctaatgagaccgttattaacacagtagcattagctcaatttatttatatgtt
agtttatttgaatgatcatcatttcatgtgtactcatattatggcacccacctacattat
tcaaatattttaatatttgatgaaatagcttaatgataacttttcttttatttgatttta
atatcttgtgcataaatattcgtagggttaaatatattcttgtaaattatatctattgct
taaatgtcgatcttttctttactttctttgtgatcatttacggtttggcaagccatagca
atcataacaaccagcatgctgcaaaagttttaaaaagttcgaaattttagtaatttttat
tgtgaggaattttcaggatgttacaacatgtcaacctcttcttcccctcccctctcctcc
taccttcctctctctttttcttttctctcacttttctcctcagttgggcagggcacccgg
cgggtggggaggaggccggtgggggaggagggagtccggcggccggcgatgggcgacgag
gtggcggtggcaactacagattgttggtggatgccaaatctgtagccatggaccgccgct
cgccggtgctgcacggcctcctgcgcccaccctcccacgccgccaccgccaagggaggag
ctggtcacaggcgcgcagccgtcgggagcggggcggagcggtgcgcggctgggggagcac
ggcgacaggggagggcgggcgggaggccgtgcggtcctcccaccgcggaatccgtcctcc
acaccgcctcccgtgacgcctccgccgcggcgcccctcctcccagcgctcccgctcgaag
gcctcgatgacgtcctctccttgctctcccccacctcgccgccgaaccacctcgtcctcg
gtcctcctcacagcggttctcgccctctctccctcccccattaccgcgacctccgctcac
caccgcgctctactgcgtcctcgccatcatcactctactagggccagcgttgcccccgcc
catctgccgtcatggggttcaacggcgacgacaaggaagcgccaggacgtcgccgaggcc
ggccagctccgcgcctgccccgccaccgtcgccatgctcctcgccacggtcgtcatcgcc
ttcttcaccaacctcagcatcctctccaacctcccgcaccgggcggcggctgcatccagt
tcctccccgccgccgctacctagctccttccccggcggctgccggccatgccccgctcct
cccccgctggccgtcggccgtgcccaccacctccccagccggccatcggtcgtgcccagc
tgctaccccgccgcccacgcgcgctgcaccatgcccaactgctctccgtcaatgtcgccc
gtggaaagtggatgagaggtagagaggtggagaggagaggggaagaagaggctgatatgt
gggatccacgtgggtccgacgctgagtcagctgccacatcggacaaaaccggagtcaaaa
ctgccaagggacataatttacactggttttgtaagttgggggatgtgttgtatccggttt
tgcggtttaaggatgattttataattcgatgacaagttaagggaccttcggtgtactttt
tcc
>group_1177.fasta_consensus
ggaaaaagtacactaaaggtcccttaacttatcttcgggatataaaaacgtccttgaacc
ataaaaccaaatatttggagtcccttaaatatacaaaatcggtcagctgaaattcttcgg
tggttttgaccccggttttagtctatatggcggctgagtcagcgtgggacccacgtaggc
cccacatgtcagctgaccacgtcatcaccctctcccctcctctccctttctcctctctct
ctctctctcactcttctccttggttgggtaggtagctagggaggacgtcggtgggctgct
gcctttggcggggcgaggtgggacgaggacgagggcgtcagcggccggcggcgggcaaca
cgacggcagcggctggcgattggcgacgagccgccactgctctcgcccaccgttgtagag
gccacaggcgcgaaggcaggccgccgtcgagggaggaggtagggcaagcaagggaggagg
ggcggggaggccaacggcgacctcctcaccgaccacgagggggagcaaggccgtggcggt
ggcgaggcggttcttggccgcggccagctcaacccggagtctcttgagctcttcgccgag
tggcatggagggacgacgcggcggcggcacgccaagcgcaggagggatgacaccgcggcg
gcaagctgagcggcatggagggacgacgcggcggcggcaagccaggcgcatcatcaggtt
tgattttcggcagcaaatttccctgcgcaaacatcagatcgggatggctacggcgatcag
gatgcatgattcggaaggaggtgactacagtttttactcaattttgtccaggtcgttcac
tcaattcggaacgaaattcattttcaatagtgctggcacatgatttttcggaaacatcga
gaggtctcaactcttcaaatcgaacaactgctttcttggatcaacatcaacgaaatggag
cgctgcccgctgcacatgatttttttttttggttggatgcggcagatttggcggcactga
ggagctccgcggtgtccaggaacgtgtcgctgcaggcgttgtggggcggggagaaggaga
atagcgggcagcgtgacgcagcgacgaggacgacagcgcccaagcccgctcgccccgcag
gcgccgacgatctccgccgccggacctcctctcccgcctcgccccatcggtctcctcccc
acccgtcggccggcggcatcggcctacccagagcactagagagaagagagagagaagagg
aagggagagaggagattgacctggataggctgacatgtggggcccacgtgggtcccacgc
tgactcaaccgccacgtagactaaaaccagagtcaaaaccaccgaaggacctcgggtgat
tggttttgtatagttaatgaaccccgcatatctggttttgcggttcgaggacgtttttta
tcccgatgacaagttgagggaccttcagtgtaacttttcc
>group_1178.fasta_consensus
ggaaaaagtacaccgtccctcaacttcatcgagttacaaaatcgtctctcaaaccacaaa
attagatatatgacatcctttaacttataaaacagttcactttagtccttcgatggtgtt
agaccctggttttatccgacatggcagttgagtcagcgcgtatccacatgagcctcacct
gtcaggatgccacgtcatcaccctatctctttcccctcctatcccttcctcctctctctc
tctctcacttttctcctctctgggcaagccggccgccgggtgggggaggaggtcgccggg
gcaaggcgggaaaggaggaggtccggcggcgggcgacgaggcggcggtggcggtgggctg
cgatgcagcagctggccgccgcgccggggttggagtcggggcaaagataggcaactgctg
agggagataggaggcgtttggcggcgagggccttagtcggcggccttggcagcggtgcga
cgttgaggagctcaaagcatagtcgggagccggaggtcgccgcgtttggcagcgagggtg
gcggcgggtggtggcggggcgtcatcgggagtgggaggtcggggcaacgcgagcgacgga
gatcgctgcttttggcggcgaggactgtggtggtgtgggcggccgtctggagctgagagc
ccctcgtcatggagcttggcggcgatgcggcgtggatgttgtcagggcgtcgtcgggagc
cggaggtcagagtggcgtcgagagacggagatcgccgcgtttgggggcgggggcggtggc
atcgatgggaggagctagctgcgcgcgggcggcggggggaggagctagctacgctacgcg
cgggcgggacgagccgcttgaaggcctccgtgtggtgctcgtcgttgttgccggcgaggc
gacgcatgtccacggcgccgcctgagtcgtcgtcgtactcggcctcgatgaacatgatgc
ccggaggaagcacatgcaagatggcatcttgtgtgagccgcgtacgtagaaatagttctg
ttaattaattttcggggagaaaatggagcttcaaagccttggtgatgactgactgacgtg
cttgtccagctcggacagcggcagccgcttgtagccgttgttagcccaaacactcacttg
cacacacacagtctctctctctctctctctctctctctctctctctgtctcgatgaaaca
cacacacagaggatgcaatgacagaggaagaagatgaacaacacgcaatgaaacaaagag
acgcaaggaaatttcttgtcactgcacaccagtgaaccaccacacacttcactttctatt
ctccacaccttaatcacacactgattacatgcttaaatagcacacacgcgcagcagcaca
ctagccacgtttttgccgcattgactcggccactactcccagcggatatccacatataac
ttcctacatgcaagcacttacatgcagatcatggattttcttgatcaagctaactcatgc
acgcactaatcactactcacacaataaataacaagattaagtctaacagccgtcagcctc
ctcctccatctccggccacttgttcttcctctccggcgccacctcgccaccggcatgggc
gccatgcgggccgtgaaggcttgcccgtcgtcgcacaggcgcctgaacaggtgcaggtac
tgctgtgtgacgccgacagcagcttcagcggcgacatgccgacgacgtcgtcgtcgacga
cgagctcgacgactttctcggtgacttgcacgtaccggtggtcctgcttgacgacgaggg
acaccacatcgacgtggcgatccttgatcagggcgtcgccgacgcgcggcgcgccgaagg
tcacggcgcggacggggacgtcggccagagccgcctcgagcggtacggtgccgggacggc
gtcgatggtggcgtagaggttggtagtggccaagtacaagtagccgccgccgccgccgcc
gtagtaaacctccttctcgtcggcggcgaaggccttgtagttgtaggcggcctccaccat
gtccccgtacatgaggatgtcggctttgtggtctggatgtttgtgattgatcggcagttg
atagtcctcaccgccgccgccaccacggatgcgctggaggaaggtggcgaagccggcgag
gaggctacccttgttgccgtcggccatgtcgtcgtcgatgaggaagggagagaagagggg
aaagagagatgaggaagggagagaggaggctgatgtggccacgctgatatatggggctca
cgtggtcctacgctgactcagccgtcacgtaggataaaatcggaatcaacaccatcaaag
gatgtaaagcgaacggttttgtaaattgagagatgtcctatatctggttttgtggttggg
ggattttgtaactcgatgacaatttgagggaccttcgctgtactttttcc
>group_1179.fasta_consensus
ggaaaaagtacacgcaaggccctcaagatacaaagccgtctctcaaccacaaaaccggat
atccggcatccctcaacttataaaactggtccctcggcagttttaaccccggttttgtcc
cacggggcgactgactcagcgtgggacccacgtgggccccacgtatcagtatgaaatgtc
atctctgtttcccctcttttctcgtctctctcttctatctcaggtgacggtggtcgcgac
tccggcggtgaagggcggtggccggcccggagctcggcggggcgaggcaagagagactgc
gcgagctcaagacgtggttctccggaccactccacgcggagtcggcgccgggctgcgggc
ggagcgcggcgggcgagagcggcgatgggcgggcggcgggcaagctccaggtcgctccgt
gcgagtcacgtcaccgggggcgcggcgactggtgggtgtgggcggccgccctcctccgac
tttgccccctactcctcgcacatcacctcctgccggaggcaggcaggcgcggactgggcg
gcgatgacgacgactcgccctcctcatctccccgtctcccgccggcctcctctcccactt
ctcccgccggtgcggtcggccggctctccccccactcccgtgctgcatccaaatcgaatt
gagatttgagatagtgggagagcgccatttgagttgagatggatgccgtcggcggcggga
aggtgaagaaggcgacaggcgggaggaaggccggcgggcgaggaagaaggcggtgacgcg
ctccgtcaaggccgggctccaattccccgtcggccgtatcgggcgctacctcaagaaaag
ccggccggtcgatctcctctccgccgctccttccccatcggccgcgccgaccctcttccc
caccgcgtcggtcacgccgccgaccctctttcccaccgcgtcggtgacgccgccgaccct
ctttcccacacacgcacctcaagatattcctctctacccatcctcagcagacatggcgag
aaaggagggggaagggctggatctggtagcgatggaagaagagctggatctgtattcttg
ggaacccgtggtgacgcttgccatatctttgctggacagagccatatcctacttgggtga
ggacactagctgggcggaggggcggaacaagaacagatttggtggtttcagcagtcaaat
gttttattatctccaacctgccagaggaaggtttcaagacttccgtctgcgtctgattaa
ttggccaaagtcgtactgttgtggctatgaggaaatctggaagttcaggattgcggttga
gctattggaggatttgatcgaggagatcgaacaccgccggctggaggaagatggtcgcat
tcctgccttgttcatgaatgctaaggcaaagatcgccttcaagtttgcgacaaatgatta
tttcagggaggagtgggacaggctgttccaggagttcacaaccttcaggctagaggactt
gatcacggatatcgaacaccttagactggaagagagtggaaaaaagatctccaacaagaa
gtttgcgagatctcctgatcagtataaacaacaggctaggctatttttcctgctagagag
aggtgtatcacgtttacgcgaccaattaccagcggtggtcgaacatgtggttagccaaga
tagggagctggttgaccttgagaaggaggagttgcatgcagagctggttggccgagatag
ggagaagaagcagatagtgcagtggttggtcgagcaaccagctgaaaactctgagataat
ttttcctttcaaaaaaaaaactctgagataatcagcgcagatcatatcaggctctctgca
attctgggtgtggccggcatgggaaaaactaggcttgccaagctagcttgccaagacccc
gttgtgtcaaccactttcgattttgttgtgcgggtgcaagtgccttatgatttcacccgg
gagccgccgtcgccggccgcaccaccctttggccgcgcgcgccgccgcctgtgcgagagc
agagagcgagaggatggagagaaatagagaaagagagactgtgatgacgtggtctccata
acatgtggggcccacgtgggtcctacgctgagtcagccgctacatgggacaaaaccgggg
tcaaaaccgccgaggggactattgtgaccggttttgtaagttgggggacgcggatgtcca
gtttgcggttgagggaggattttgtatttggctaacaagttgagggaccttgtgtgtact
ttttcc
>group_118.fasta_consensus
tgttaagttgaacttccacctaggaaatgagctacatcagaccacaactgaacaatggac
tatgccttgaattgtcagtcttgtgtgatcaggtttcactcaaacccttgactggtactg
ggctgccgttcgcatcccctctgtttggagcatataagtcaaactccaggccttttcatg
agtatctagagatcgcccaaatctcatagactgtgactagcagtcgaactcatataggtg
tgttccttctgagatgttctgcaggtcaacatctctgcttagaaaagccactcggatcac
attaaggcatgagccatcctaccatgcagaaaagaagagaagtacatcatgaaaatgagc
ccttttcaagggtctcttctctcagtcacacaatagtttgtttcgccatccaaattcacg
ggatctccgatcacaatggacaggtttccactattgtgcaaccttaggtgggtatcaagc
ccatttccctcgatgcactgtctatcacattacgtggtagccccttggtaaactgatctg
ccagatttctagccgtttggacatagtccaatgctatcactccggagtttttctgctttc
tgacagatttcagtcttctcttgatatgcctagatgacttcatgttgtcctttgaactgt
tcactttaataatcactgtttgattatcacagttcattaggatagctggcactggttttt
caaccaccggcaaatccatcaggagttcacgaagccactcggcctcaactgtcgcagtat
ctagtgctgtaagttctgcttccattgttgacctcgttaagatggtctgcttgcaagact
tccaggaaacagcgccacctccaagtgtgaacacatatccacttgtggcttttatctcat
cagcatcagatatccagtttgagtcactatacccttctagtacttttggatacccggtat
agtgaattccatagctcatagtgccctttagatagcgcattactctttccagagcctgcc
aatgatcatctcccggatttgagacaaaccggctcagcttgcttacagcaaatgagatgt
caggcctcgttgcactagccaagtacatcaatgaaccaatgatttgagagtatctcagtt
gatcccttgctattcttcggtttttccttaatagcacgctgggatcataaggagtaggag
ctggcttgcagtcactatatccaaagcgactcaaaaccttgtccacatagtgggattgca
caagtgtaatcccaccctcatctcctctttgtagcttaatgttaagaataacatcagcct
ctcccaaatccttcatttcaaaactcttggacagatagtccttgacctcctcaatcacat
tgaggctggtcccaaagatcaatatgtcatcgacatataagcacaagatcactccttctc
ccccaccatagcgatagtacacacatttgtcagcttcgttcacaacaaagcctgcagatg
taagtgtggtgtcaaacttctcatgccattgcttaggtgcttgcttaaggccatacaagg
atttcaacagtttacacaccattccctcctgaccttctagtacatacccgtctggttgat
ccatatagatctcctcctccagctctccgtttaggaaagctgtcttaacgtccatctgat
ggacgagaagaccatgagaggctgccagagcaagtagtactcgaatcgtggtcaagcgag
caactggtgagtatgtgtcgaaaaaatcctcgccttccttttgggtataacccttggcca
caagccttgccttgtacttttcaattgtaccatcaggcctaagctttttcttgaaaaccc
atttgcatcctacaggcttgcacccatatggacgctcaacgacttcccaagtaccattag
acataatcgagtccatctcactgcgtactgcttccttccagtagtcagcgtcaggagatg
aatatgcctcttctatggttcttggggtgtcatccacgaggtatacaatgtagtcatctc
caaaggattttgcaaccctttgtctcttactcttacgagtatctacaatgttgtcctcct
caggattttcctcaggcgtttgatcattgtgttctatcggtgcaaagtgctcatggggca
tgacagtttcttgactagaagtgctaggtgtatgtttcatgggaaattcattctcaaaga
atgtagcatctctggactcaataattgtaccaacacgcatgtcgggtactccagagttta
ctattaagaatctataacccacactgtgaatagcataaccaaggaacacacaatcaacag
tatttggtccaagttttcgctttttggctataggtacatttaccttggccaaacagcccc
atgttcgtaggtatgagagatttaatttcttcctttcccattcctcgaatggtgtcactt
ccttatgcttcattggaattttattcaggacatgacacgcagtcaaaactgcctcacccc
accattccttggaaagccccgcagtgtctaacatggcattcaccatctcagttagagtac
ggttctttctttcggccaccccatttgattggggtgaatagggaggcgtcctctcatgaa
taattccaaactcttcgcaaaaggatgcaaactcattggaaaaatactccccacctctat
cagacctcaaccgtttgattttcctttcaagttggttttctacctcagctttataggtct
taaagtaatgcaatgcttcatcctttgttttcaatagatacacataacaaaatctagtgc
aatcatctatcagtgtcatgaaatatttctttccccctttagtcaacacgccgttcattt
cgcacaaatcggaatgaacaagttctagaggtgccaaattcctcgcctcagatgccttgt
gaggcttgcgaggttgtttcgattgaacacaagtatggcacttagaacctttgaccaaag
tgaattttggaattaaactcatgttagctaagcgcgtcatacaaccgaaattcacatgac
agagtcgcgaatgccacacattagactcatcattctcgctaatatggttcacaacattat
gattattacacatgtcatccaaagaaaagcggaacaagcctccgctgtcataaccttttc
caacaaaagttccatatttagatacgacacatttattggattcaaacacaagtctaaaac
cttctctacacaatagagagccgctaacaagattcttctttattgaagggacatgctgca
cgttcttcagctgcacggtctttcccgaagtaaacttcagatcgaccgtaccaacaccat
gaacagccgcaagcgacccgtttcccatcaacaaggaggaacctctcccgacctgataag
aagaaaacagagaaatgtcagcacatacatgaatattagcaccagtatcaacccaccaat
caggtgagtgaaaaacagagagaactgtaggtaatattttaccgtaccccgatgttcctc
cgccctcgctaatgaccatgttggcagacttcctgtctttgcgctcaggacagtccttgg
cccaatgcccagacttgccacacacaaagcagtctccctttgcctttcccttgcctttct
tcttaaaattggttgtagccttgggtttgacatcaggcttgactttcttgttgttgtggg
atgcatgagggttcttcttctgtaccatattggcactagaacctccctcaacctttttgc
cccggttgtcctttgccctcgccttctcctcaacacccaaagagccaatgagatcagaaa
cactgaactcttgtctcttgtgctttagagaagtggcaaagtccgaccaagaaggtggca
atttggcaataatgccacccgccacaaacttgtccggcaactcacagttgttgttctcaa
gttccttagccagcatctgaatctcatgagcttgttctactacagaacggtcatcgacca
tcttgtagtcatagaactgctccatgacatacagctcactgccggcgtcggaaactccga
acttggcctcaagtgcatcccacatgtccttcccggaaggcatgtgcatgtacacgtcca
ctatgttgtcagcgagtacactgatcaatgctccacggaacaggcaatccgaagcctcga
acttagcctcttcctcaggagagagaggtggttcacttcgtttgccccgtgaaacataga
agcattgcatcgctgtcaaccacaatagtgcacgtgctttccacctcttatagttagaac
catcaaatgcatgtggtttcagtgcagcagcaaagccaactaccgaaaatgacctatcag
gtttttggattgttggaaatatggtcatatatcggcatattttaatccaaaatattaaga
caataatcatggcatgaacaatgtggggtgatctagtgataaaatgtagcataaccagga
gcatgcttaaggtataataagcatcatgaacataccaagaacgcaatagaattgcgacta
acaggactaacagaggtatgaacgaatgagttaacagtaggagaaggatataccccgaga
atggccctccgctggattgtgaggcagaactgcctccgttgatgttgacgttcgcagcgg
ctccggctcccggcgcgccatctccag
>group_1180.fasta_consensus
ggaaaaagtacaccaaaggtccctcaacttgtcatcgggatacaaaaacgtcctcgaacc
gcaaaaccagatacacgaggtcccttaactatataaaaccggtcacccgaggtccttagg
tggttttgaccccggttttgtcctacgtggctgctgagtcagcgtgggacccacgtgggc
cccacatgctaggaagccacatcatcacttccctccttttccacttctctctttctaggc
ggtttctcggtgaggcaaagcggcggcgcgacgtcggcaggcgagacgggagagaggagg
gcggcggcggcgcgacggcggccggcgccctgggggagaagggtagggcgactgcggcgg
tggccagggtgagcgcgaagaggacggggcgatgccgcgccgtcgcccacacccgccgcc
cctcgtgctcgtcgcgctcccacaccagcacaccgcactccacgtcgtactccgtcacga
tgccgtcgtaatcgccacggtcgtcgggccactcgaacagccacgtgacccggaggatgt
cccggtacagcccgagtgcctcccgcagcgagctcgtcagccggcggcgcgcctcggcct
ccgccgcgtctccgtcgagcgccccggaggacgaggatgagggggacttgttggcgctgg
ggagagtggcgcctccgtcgcccccatcgccgtcaacctcgcccccatcgtcaatgggga
ggcgcgggcatcgacgggcggcgggatggcgcgggcgtcgatggggtgagacgggagagg
aggaggacggcgccgcggcttcctccgccgcgcgccgctggggggaggggagaggaagag
gtccggcagctggtgttgccgcagaacgacgacgacgaggaacaggccgctgctggcctt
cccgcctcctccctcttcacgtgcgctcggtgcgggagttgtggggaaaggcagcgctct
atctgcaggtcaactccatccttgtcgccgccacacaaagtcgctgccgccatcgtgtag
ctcgtcaccggccaccagacctcttccgctcccgccgaccggcccaccaaaacgagtaag
agagagagagagagaggaagaagggagagaaaaggggaggacctgccaaaacgaggcacc
gcctccgtcctccgcagtccgcccatcgccggctgccccgccagcctcctccgcagtccg
cacccgccgcccggcctgagaaaagtgagagagagagagagaaagggagaggaggggaaa
tagagagatgtgatgagttggcatcctgacatgtgggtcccacgctgactcagcagccac
gtaggataaaactgggtcaaaaccatctaagaacctcgggtgaccggttttatatagtta
agagaccttacgtatctggttttgcggttcgaggacgttttttatcccgatgacaagttg
agggaccttcggtgtactttttcc
>group_1181.fasta_consensus
ggaaaaagtacaccgaagttccctcaacttgtcatcacttgaaccgtaaaaccagataca
acgcatccctcatcttataaaattagtataaattaggttcctcggcggctttgactctgg
ttttatccgacgtggtagctgaatcagcatgggactcacatgggcctcacacgtcagcct
cttcatcccctctctcctctcctctctcatcccctctcttctctgtatctatctgctctc
tcccatgggagcagctgagcagaggggagcgaagcaggtggagcggcggcgcacggagcc
ggcgggatggagaggggcggcggtgggcggagtggggcgatggtgaggtggagcggcggt
gggtggagaaggcgacaagggagatggctgtggagacagcggtggctcggtggaaggcgt
cagaggagatggggagcgcgctccacgccgtcgcgtctcgtcgtcgctgctccacgcatt
gctcctcgttcccgctctgcatcgtcggtggaaagaatcggtggagcccgcgcaccgccg
ttagtcgtggcaccccaatgccatgccgcgctgtcggccccgtaggagagcggtgtgcac
caccatcaaccgcggcacccccttctgcgcccccacgccgcgtcgtcagcgaaggagaag
ctcaacgtgcctgaggaactcaacggcagcgaaggagaagctgtcgaggagggagcccgg
acggaggacgacctcatcctcgaccttatcgcgggcggcctgccgcttggcggtccccca
ccggatggcctccagctccgacgatgatgatgctgccacaccgtcgggcaccgtcaagta
gggtaaagcaagcaggccggtgaggcggtggcgcgtggagcaggcggctggcggacgacg
atgatgggttcgaggaggaggagcaccacctcttcctcttccctatctcctccatcttcg
cgccacttggatccagggtagcgccgtgcctgaggacggcccccacgccgctccgcgtcg
tcggtcccgacggagagtggtgcgcaccactgtccgccacggcgcccacaactgcgtccc
cacgccgtgccgggccgtccgccgtcggcagcggcaccaagagggaggaatggccgcccc
cgtctcaccttctcccatcgcggtcgatccccacctcgccttctcccgccgtccccactc
cctcgctggacggcggttgtggcctctgctaccactgcttcctcttctcccacgttgccg
gccgccatcactctcttcctctcccgcttcgccccgccggctccaccccacccgccagcc
aacctgcgagaagacaaaggagagagagagggagaggaggggaaggaaagagggtgatga
cgtggtatcctgacatatgggtccacttgagtcccacgctgacttagccgccacgtcgga
caaaaccggggtcaaaaacaccgaagtacctaaagcgaacagttttgtaaattaaggaac
gtcatatatctggttttacggttcaaggacgattttgtaactcgatgataagttgagtga
ccttcggtgtactttttcc
>group_1182.fasta_consensus
ggaaaaagtacaccgaaggtccctcaacttgtcatcgagttacaaaatcgtccctaaact
acaaaaccagatatctggcgtcccttaactaatcaaaaccagtcacagcaggtccttcgg
tggttttggccccgattttgtcctacgtggcagctgagtcagcgtgggacccacatggac
ccatgtcccggtgtccacgtcaccaccctctctcttaatctctttcccctcttctgccca
ggaccgccgcgcctccctcccggtgctcggcgctcctcctcaacttccgcgtcctcgccg
ccgtcgcagggtcccacttctcccccgcggtctcccgcctcgcggcccgcctccgcctct
ccccgtccatggccgccgtcacgctcctcgcgctcggcaacgacgcgcccgacgtcgcgg
gcgaacgacgacgcgggagggacggcgaacggcacggcgatgagcgcgacggccccgacg
acgaacgcggagatgaacgggcgtcggcggccagcgacgggcgatgcggcggcggagacg
gcggcgaccagcgggtcgggaggaggtcggcgtggcgaggagggagaggagaaggtccgg
cggctgactcgccccgccgccgctccgctccactccgcctgccgccgcgcgctcgcgggc
ctgctccggccgttcgcttgccgccgctccgctccgctggcagcgcgctcgtctgccgcc
gccggtgctccgctccgccggccgcgcgctctctgcacgctcgtcgctgccaatactggc
tcagcatcgtccacaaccacaagaacaggctcttctacctgctacgctgttagcacacaa
gaaaacactcttagaccgagacgtactcacacctggtgaatacacatgcaggagagtagg
caaagaacacaaggtatttgtgctgcacaaccgcaaccttttctggcactgcacaccgca
gtgttttttttcaatgcacataatcaacctcaaagtacatgcttaaatagaccagctagc
agcccaagttatgcatacataagaaaacatgcaaaagcaaaatactaagtctagattatt
tctaacatacgctattgcggctccatcttctcacctcaccgccgatggcggcggcggcgt
cgtcgtcgtcgtcgtctccgtctccggtagcgcgaaccatcttgcgctcgccgccgcatg
cagccgcagccgcatcactcctctcctctgatcccaaacccacacagtacctcgccgtca
cgccgcgcagcgagctcctgcgtgtgacacggcggtggcacgagacgacgatcatcactc
cagcggacgcatccaacaacagggcgcacctgaagcacgtcgtcttcacgacgagcgtta
aggtcgaggaggcttcttcgccttcgcgaggcccgagagcaaaaccaggtcgagtgttgc
tatcgcgtcctcctctgccaccaacgccgccgcggcttacacgtcttcttcgccgccgcc
gccgccgaccgccgtcgtggcgccgccctcctctcccgcctcgcctcgccccgccccgcc
gacaggtctacaggcagagagagagagagacgaggaatcgaggaagagaaggggagagat
actcagcctaacatgtggggcccacgtgggtcccacgctgacttagccgccacgtaggat
aaaaccggggtcaaaaccaccgaaggacctattgtgaccggttttgattagttaaaggac
gccggatatctgttttgcggtttggggatgattttgtaactcaatgacaaatcgagggac
cttcgatgtactttttcc
>group_1183.fasta_consensus
ggaaaaagtacactgaaggtccctcaacttgtcatcgagctacaaaatcatcccccaaca
ataaaaccagataccgggtgttcctcaactaacaaaaccgtttgcttgatgtcctttggt
ggttttgaccccggttttgtccgacgtggcgctgagtcagcgtggaacccacgtgggctc
cacatgtcatactatccacgtcatctcctattcttcccttctttttttctcttcttcagc
gggtaggcgacgggccaagacgggcggcggcgtgaagctcagcagggggcgggcggcgac
ggggcgccaacagcagccgccgacaccgtgctcgcctgccaccgctgcgttcgcccaccg
acacggcgctgtctttcgtgatctgcaaggccgggttggccatctccaatcagctgggaa
tccagggcggcaccctgccgtgcgtgacggcgctggtggtcgtgctagcgacggcgctcc
cgcgggtgctggggaagctggcgccgtccggcggcgagaccatcgcgttgatcctgatgc
aggtgttcttcctggtggtgggcgccaacggcaacctggtggacgcggtgaccaaggcgc
ccagcgtgttcgcgttcgcgctggtgcaggtgaccgtccacctcggcatcgtgctcgccg
ccgggaagctgatgggtttcgagaggaagccgctgctcatcgcgtccaaacgaaggcggg
ggcgatggcgacgaccaagacgtggggtggagcttgctgatcgtacctgggatcctggtg
ggcatgttcgggatctccattgccacttttcttggcatcgggttcggcatgtttgtgccc
aggaggatctgcggcgcctagagtagagtagtaattaaagaaaggagataaaagttttgc
agatgatcgatggattacaacaaatcaaggttctgaaccgaaaaatcaagctcgtccttg
tgctgctggtttccacaatggaaattggttgggtgcagtaaacggatagggggacagaag
gcacagtcgtcgacatcgtaggtggtggtagttagctgcagggtgcaagcgtggacgaag
ctgggggcgtcgaggaggtagggcgtaaagcggagctcggcgaagaggacgcccgcgcct
tcccaagttcccattgacgatgggggcgaggtcgacggcgattggggcgacagagttgcc
gctctccccgtcgtgccgctctcctcgaaggcggccgcagcgccgccggagtacgagatg
tcgtcgatgaaggagtggctcttctcccgtgtgctcgcgcttgacttcctccgaccccgc
cggtgagctcgaggccgtcgagctcccctcctccctcgaggtgctccaggagcggctcga
cttcgtcctcctcctcggcctctccacgaacgacctctcctcctactgctcctcctcgcc
tgctccctccgcaagaacgcctccgtcgccgtcgacctcgcccccattgattgatctcca
tggagggcgaacgcggtggcggcggctgctgttggcgctccgtcgctgcccaactccagc
ggcacccgccccctactcagcttcgcgccgccgcccgtcttaggcctgtcgcctacccgc
tgagaatggaaagaaaaaagagaagaataggagatgacgtggatactatggcatgtgggg
cccacgtgggtcccacgctgactcagccgccacgtcggataaaaccaggtcaaaaccact
aaagggtctcaagcgaacggttttgttatagttgagggacgcccggtatctggttttaca
gttaggggatgattttgtaactcgatgacaagttgagggaccttcggtgtactttttcc
>group_1184.fasta_consensus
ggaaaaagtacaccgaaagtccctcaacttatcatcgagttacaaaatcgtcccccaacc
acaaaactagatatataacatccctcaacttaacaaaaccgtttattttaggtccttcgg
tggtttttaccccggttttatctgacgtggcggctgagtcagcgtaggacccatatctca
ggatgccacctcaccacctctctcttatttcccctcttctccctttctctctctcttttc
tccggccagcgacgggcggcgctgtggggaggaggctgcggggggggggggggggagagg
aggaggtccggcagccgacgtcgcgccggcggaggcaacgccgccgtccgcatcctcgtt
gtcaccgccgtggtacagcaccgccagactcgtcctggaggctgtgcgcgagcacataga
ggccgtagaagtcggtggtgcgcaggctggtgacttctacgaagaagtacaccatgttgg
ggttcttggggtggacgagcgcgagcaccggggccttctccgacatcccagtcgccttgt
agctctcgctggcccagatgtcggcgaagctcacggcgtactcaagagtccacaccttgg
tccctggatcaatctgcgtgtgcatggggaccttggtagtaacaccatcgcttgcagagc
ccatgtccacgcacctgaacttgccgtcgctcagctgcacgcagtggcgggaggcgagcg
ctctctcggcgcagtagccacggccgtggcagtctccgtcgtgttctagcgggaggtcga
ccctggggattgggacgtactccatgtgcagctcgtcaacgaacgggttgcagaagagga
tgcctgtcgcagtgtccacccagtagagcttgccggcgtgggaaacgacgtcaaagaatc
tccagatctagcggggcagggggttgttggcgtgcttcttttcccataggctggtctcgg
acgagaagcataggagggtggcctcgtcgccgccaacgatgaactagaagtcgacggcca
ggtactttcccccacctcctggcgcgacgatgatgctcagatagttgttgaagacgcgtc
tctccaagtcagggacgtaggaggcggtgcgggcggcgatgtcgcatatgaagtagtgct
atgtcgggatggtggtgatgcggaatgtgtgcaccttgccgtcgacgtcagtctaggact
acagcttgccgaagtcagcaggttctgtggacggcggcgcgaggtagaggacgagcccta
cggaggggtcgatcacgatgacgcaggacttccacttggcagaggggttcaccgtcgctc
aaatgacgctgtacggctacttggtgcgatgccatcgccagcccaccgacttctacggcc
tctacgtgctcgcgcatagcttccaggatgagttcggcgacgctgtgccacgacggtggc
aacgaggatgcggacggcggcgtttcctccatcggcgcgacgctggccgccggacctcct
cctctcccctcccccccggcggcctcttccccacagcatcgcccgtcgctggcctgagaa
gagagagagagagaaagggagaagaggggaaataagagaagtgatgaggtggcatcctga
catgtgggtcccatgctgactcagccgccacatcggacaaaaccggggtgaaaaccacca
aaggacctaaaataaacggttttgttaagttgagggatgtcatatatctggttttgtgat
tgggggacgattttgaaactcgatgataagttgagggaccttcggtgtactttttcc
>group_1185.fasta_consensus
ggaaaaagtacatcgaaggtccctcaacttgtcatcgagttacaaaatcgtcctccaacc
acaaaaccagatatgatacatctgtcgtcccttaactaatcaaaactggttacaataagt
ccttaagtggttttgacaccggttttgtcctacgtggcaactaagtcaacgtgggaccca
cgtggaccacgcatatcaggatgccacgtcatctctcttacccctcctctctctctcgct
cttctcttctatgggcaagccggctggcggttggggaggaggccactggggcgaggcggg
agaggaggaggcggcgtggctagctcgtgccgcatcccgtccttaaagttcccgtcgctg
tgggaatcgaagaggcagcgcggtggtgtcagaagttgcgcggtggagcggaaggcggcg
ttgatcgcgttgggagccgtgatggcgtcggagagggagcgcggcggcggcggggtggtg
ttgttgccggaggaggcgaggaggggcgccaacctgccgctgccgcatcctaacatgtgg
ggtccatgtgggtcccacgctgactcagccgtcacgtagtacaaaaccggtgtcaaaacc
accaaaggatctattgtgaccggttttgattagttaagggacgccagatatctggttttg
cgtggggggggggtgattttgtaacttgatgacaagttgagggaccttcagtatactttt
tcc
>group_1186.fasta_consensus
ggaaaaagtacaccgaaggtccctcaacttgtcatcgagttacaaaatcgtccttgaacc
acaaaaccagatacaacgtatctctcaacttacaaaaccagtgcaaactagatctcctgg
tggtttttaactctgattttatccgatgtggcagctgactcagtgcgggacacacgtgga
tcccacatgtcaacctcttattccccttacctcatctcgcgaacgagccaccggagcagc
taaaacttccccgccgatgcaagcgccacggcgagcacgttgtactgccgggtggtccgc
cgcgcgcgcagcgacaggaggaggcggaacacatcgagtcgtcgaccacctggtccacga
atcccgcggaggcgaggtgctcgatgacgacagtgtaggtgcaggcattcaggagcgcgc
cttcgccggaccatggcgcggaaggcctccacggcgacggcatggtcacccgcggcggcg
ggatctggcgcccgtgccgtcggcggcggcggtggcggcagcatgggggaggctctcctg
cttccgcgtcgtcgcctcgtcgcgcggccgcttccaccgccgcctccttgccgtcggact
cccgcctcccccaccagcctcctcccacccgtcggctgcgctgccagtgcccagtgagag
aaaagaagagcagagaggaagagaggtggagaagggaggggaatgagaggctgacatgca
ggacccgtgtgggtcccacgctgagtcagctgctacatcggacaaaccggatcaaaaccg
tcgagggatctattttgcattggtttttataagttgagggatacgttgtatctggttttg
tggttcgaggacgattttgtaactcgatgacaagttgagagaccttcggtgtactttttc
c
>group_1187.fasta_consensus
ggataaagtacaccgaacgtccctcaacttgttatcgagttacaaaatcatcccccaact
gcaaaaccagatatatgacatctctcaacttataaaaccgttcatttttaggttcttcag
tggttttcaccccggttttatacgatgtggcagctgagtcagcgtgggacccacgtgggc
ctcacatgtcagagtgaccacgtctttggtatgatctattttctgcctcttctctccctt
cctctctcatttttcccctgggcgtggatggcggaagtgtcttcgacacggcagggagga
gggtcggcgtggccgactgttggcgggggagaagcgtggtggagaagagggccaatgcaa
cgggcaccgccgccgatggctaccgacgcacggatggccgctgcggtcgtctgccttccc
tcctcctcctttcacgtgccttttgcgccgccattgtcgtggtcgtgcgtcatcatcggg
gtgaggcggcgatgcacggtggcgcggcgaaggggagggccggcagcgcggagtggaggg
ccgatgcgatgggtggcgccgccgatgcctaccgtcgcgcggatggccgcagcggtcgta
tgccttccctcctcctcctatgcgtgccgtgcagcgccattgccatggtcgcgcgtcgtt
gtcagggtgaggtggtgcgggcgacgcggcggaagggagggtcggcgcagccggcggttg
gcgagagaggagcacgataaagaggaaggtcaaaggccgatgcggcagcgacggcgtcac
caacgcgactgggaagagggtcggcacgttcggagaggagatcggctggccgactcccca
cccaacacggtggcctgctcccgcgccgctgctgccgttggaccttctcctctccctcct
cgccccgccgacctcctcccgacctgccagcctcctcccttctctagtgttgccatcgcg
tcacccgtcgccggccgccgacgccctcctctcctgcctcgccccgccggcctcctcgcc
acccaccgaccagcttgtgcagaggggtgagagagagaggaggatgtgagagaagagggg
aaagatagaaggtgctgacatggacaccctcacatatggggcccacgtgggtcccatgtt
gacccagctaccacgttggataaaactggagtcaaaagcacttaagaacttaaagtgaac
ggttttgtaagttgagggatgctatatagtatctggttttgtggttgggggacgattttg
taactcgatgataagttgaggtacctt
>group_1188.fasta_consensus
ggaaaaagtacacgtgagctccttcgtcttgtcgttgagttacaaaatcgttcttgaact
aaaaaaccagatatatggcatctctcaagatacacaactaggtacttaggcggtattgac
cctggttttgtctgacgtgatagccgagtcaacatgaaacctaggtgggttccacgtgtc
agcacctcaatcctgttccacctatgttcttcctcttcccatctcaatccaagcctccag
cgtggccaatgacggatggggggtggtgggtagcgggagaggcgcgtggtggctgacagt
gccctcactagcgaagacggatgtgggagtgccaaagcaggggagcatggggggagagcg
aaggggggagcatggggatcgccccgagcctagtgaactccgcctctcctcgtcaccttc
atggatggatctgcccaagctggatcgtcgttgcattaccgcctcgggcctcctcccatg
ctaactcaactgccacgccagacaaaaccggggtcgatgccgcctaagtacctagagtga
cttagttttgtaaattgagggatgtcatatatcagttttttcggttgatggacaattttg
caattcggtgacaacatgagggacctcgtatgtacttctt
>group_1189.fasta_consensus
ggaaaaagtataccgaaggtccctcaacttgtcatcgagttacaaaatcgtcccccaact
gcaaaaccagataccggacatctctcaactaacaaaaccgttcactttagatcctccggt
ggttttgaccctggttttatcctacatgtcggctgagtcagcgtgggacccacgtgggcc
ccacatgtcagcattgccgcatcatccttctctctctcttcctctcatctctccaatcct
catctctttctctctccgttctctgcgactggcgacgggagagggggagggtgtcggcga
ctggcgacgggcaacgcggcggcgggggaaggaacggcgcgcgggcggccgggggaggag
ctgtgggcgggcggcgggaagaggagcaacgcgcgggctcccccgccgaccgccgctcac
gaggcccacgaggcggtgtcgggggaggggcggaacgcggccgacggaggagcagcgcgc
gggcggtgggaaaggaggagggcggtgcctcgacggcgaccgccagcagcggcgatgggg
aagcacggcggcctacccccaaatgagcaggtacatcgccgtgtagaggaggtccatgcg
gagcgcgttggcgaggaggagcacgaggtgctcccgcattcccgttgaacccgaaggtgg
cgctgagctagtcgaagatgttggcgcggagcacgtcccagacgagggctagcggcagcg
ccgggaagtctgacgcgtgcgccactgccgcccgcatctcctggacctgcagtgtcgggt
ggtcccagatgagcaggtacaacgccgccctcctcctctctcactggccgcgcaccgccc
cttccccgtagctcgtcccccgccgccacctcgtgggcggcggccggcaggggagcctac
gcgccgcccctcccccggccgcccgcgtgccgtcgcgtcgccggtcaccggtcgccggcc
gccggtcgctgacgccctcctcctctcccgcctcgcattgccagcctcgcagtcgcagag
aacagagagagagagatgaggatgggagagaacagaggaaaagagagagaaggctgatgt
ggcaatgctgacatgtgtagcccacatgggtctcacgctaactcagccgccatgtggaat
aaaactagggtcaaaaccaccggaggatctaaagtgaacggttttattagttgagggatg
tccagtatctggttctgtggttgaggaatgattttgtaactcgatgacaagttgagggac
cttcggtgtaccttttcc
>group_119.fasta_consensus
ttttcacaatttgaccctttgcaaaaactatttttacaaatgaaccgtcaccaaaactta
tttcaaaaataacccttggcgctgaacttagacacctcagcgccaaatagcgtggcgctg
aatatgcgttggcacgctgacttagtctcccatccgcggtggcacggcattcagcgccag
ttgacatggcgctgaggtgtctaagttcagcgccaggtgatttggcgctgaccaaaagag
tcatttttgaaataagttttggcagcggttcatttgtaaaaaaagtttttgcaaagggtc
aaattgtgaaaattt
>group_1190.fasta_consensus
ggaaaaagtacaccgaaggtccctcaacttgtcatcgagttataaaatcgtccccaaacc
gtaaaaccagataccggaagtctctcaactaacaaaaccgttcactttagatcctccggt
ggttttgtctctggttttatcctaagtggcggctgagccagcgtgggacccacgtgggcc
ccatatgtcagccttgccacatcagtcttctctcccttttcctctcttctctcccatcct
catctttctctctccgttctctccgactgcgacaggcgacacggcgcgtcggtgaccggc
ggccggcgaccggccacgcggcggcgggggaaggggcggcgcgcgggcggccgggggcgg
agcggcgacgcggcagtggggaaggggcggcgcgcggccggccgggggcgaagcggcgac
gcagtgacgggggaaggggcggcgcgcggccagccgagggaggcgcggtgcgccggcggc
cgggggcggagcggcgacgcggcggcgggggaaggggcggccgggggagacacggcggcg
cgcgggcggcgggaagaggagcgacgcgcgggctccccctccggccgccgctcacgaggc
cctggaggcggcggcgggggaggggcggagcgtggccggcggaggagcagcgcgcgggtg
gcggtagaggaggagggcggcgcctcgacggcggccgccagcggcagaactgggtacaaa
cgagatcgacgagaagcaattagtagcaccagtgacatgattaattaaccgggtgatgaa
ctcgtgattgattgattaaccgggcgatgagcgtgtgattagacacgtaattagaagaag
aagctagcgtgtgtgcattgattttgtcttcttcctccaatgctacggctgcttaattcg
gcagctgcgcggccgagagcatcgcgtcagagcgcgcggcggcgcacgacggcgcccctg
agcctcccgagcgccctgtcgaactccggcagctccgcctccccgagcgcctcgacgttg
gtggcctcccaccaccagaaccgcctccccgcgacgtcgcgcagccgcgccacctccacc
ttggcctcgtccgccgcccgcctcaacgcctcgggctcgcagtcgtggacgtcggggacg
ggcgcttagcagcggctgcggaggacggcgtcgtcgacgagggatgacgacgggtcggcg
aaggcgtacgggcggttggcctcggagaagacgaggacggcccccaccgccgcgtcgccg
ctccgcccccgaccgcccgcgcgccgcgcctccaccgcccggtcgcgcgccgcccctttc
cccgccgccgcgtcgccgcgtggccggtcgccggccgccggtcaccgacgcgccatgtcg
cctgtcgcagtcggagaaaacggagagagagatgaggatgggagagaagagaggaaaaga
gagagaagactgatgtggcaatgctgacaggtggagcccacgtgggtcctatgctgactc
agccgccacgtaggataaaaccagggtcaaaaccaccggaggatttaaacggttttgtta
gttgagagacgtctggtatctggttttgctgttaggggatgattttgtatctcgatgaca
agttgaaggaccctcggtgtactttttcc
>group_1191.fasta_consensus
gaaaaaagtacaccgaaggtccctcaacttgtgatcgagttagaaaatcgttctcgaatc
gtaaaaccggatacatcgcatccctcaatttataaaatcagtgcaaattaggtctctcga
tggttttgactccagttttgtccaatgtgacagctgactcagcgtaggacccacgtgggt
cccacatgtcagcctcttcttctccttccctctccacctctctacatctctcctcttctt
ttctctcactggcaacgcagccggcgggtggggaggaggccgatgggggaggcgggagtc
cgacggcgcggcgacgacgggtgacgcggcggcagcggcaacgacgcgggagcaggaggg
cctccacccacgccgccaccaccgttgtcgccgaccgcgcgggctccagatcccgccgcc
atggctcctcgatctggtccgtctcgctgccatggaccgccgcccgtggtgacgggattt
agcgcccgcaccgtcggcggcggtgtgggggaaggccctcctgctcccgcgttttcgtca
ccgccggactcccacctcccccaccggcctcctccccacccgtcggctgtgctgctagtg
agagaaaagaatagtagagaggaagagagccagagaggggaggggaagaagaggctgaca
tgtgggacccacgctgagtcagcttccacatcgtacaaaaccggagttaaaaaccaccga
gggacctaatatacactgattttgtaagttgaaaaatgcattgtatctggttttacgatt
cgaggacgattttataactcgatgacaagttgagagaccctcggtgtacttttttc
>group_1192.fasta_consensus
ggaaaaagtacaccaaaggtccctcaacttgtcatcgaattacaaaatcgtccttaaacc
gcaaaaccggatacaatgcatcccccaacttacaaaaccagtacaaactagatccctcgg
tggtttttactccggttttgtccgatgtggcaactgactcaactgtgggtcccacatgtc
agcccctctcttcctctctctcctcttcttctctccctctcctcagttcggcagtaggca
gggtagccagccggtggggaaggtgggagttcggcggccggcgacgggtgacgaggcggc
ggcggatctcaacgcgacgtcccccgccccgacgcggcatccgcccaccacatcgccggc
gcattctcgtctgcaatgcaacatacacatcggggcaaaatcaatcaagaaaacgtcaaa
cgccattaatggcggcgtgttcgtgctgttgctgtttggtgttgcgtttgtgtcattggg
tggtggtggtgctgtactgaccgtggaggttggcggagacggagccgcggccggagaagt
ggaagacgaggtagaggtcgcggtcgacgcagcagccgaggagcgcgcacacgttgggat
gccgcgcgtgccccaccgtgccgagctccgccaggaagtcgcgctcccaccgctcgcacg
cccacacgcggacgcgcccatcagccgacgtcaagcagctgtcgctcccggacccctcct
tcctcgagcagaggcgggacacgctccttgcctacacccagattgcgctcgccgcggact
aggccaccgacgtcaggatcaagaccgcgtgcggctcgttccagagtgctgcaggggcgt
tcgcgtggatgagggagagtggcgttgatgccaaggccgtcgcggccggggccaccaccg
tcgacgtcctctccttgctctcccccgcctcgccgccgaaccaccttgccctcctccccg
ccctgcgcgacccagctcccggccttgcgctcccgcgctgccgccacggcgcccccaccc
ctgcctccgccgccgcccccgcccccgcctccaccgctgtcgtcgccgcggagcccccac
cgccgcgtccagctcctcccccgccagctgccggccgcgcccatctccgccctcgccggc
cgtgccccgctcttcccccgccggtcgccagtcgggcctagctcctcccacaaccgaatg
ccgtctactcccagatcgctgctctccatcaccgtggaaagggatgagagaggagaacaa
gaggctgacatatgggccctacgtgggtcccatgctgagtcagctgccacgtcggacaaa
accggagtcaaaaccatcgagggagcttgtttacactggttttgtaagtagggggacgtg
ttatatctggttttgcagtttaaggacgattttgtaattcgatgacaagtcgagggatct
tccgtgtactttttcc
>group_1193.fasta_consensus
ggaaaaagtacaccgaaggctcctcaacttgtcatcaagttacaaaatcgtcccccaacc
gcaaaaccagatacccaacgtccctcaaataataaaacagttcgttttaggtccttaggt
ggttttgaccccggttttatctgacatggcgactgagtcagcgtgggacccacgtaggcc
ccacatgtcaggtgccacttggtcctcacatctctcttccccctcctctcccttcctcct
cctctctctctcctctccgggcaggccggccggcgataggaaggaggtcgccaaggcgag
gaggcggcggcggaggcatctgagccccagtgcaagcgcgtccgcgtcgacggcggcggt
ggcggaacctctggcacggcgtgcaggtcatcgacatcgacgtggggtggttctgtctcc
cgagcgccgacggcgacccgccgcggttccgccggaacgcatcgaggacttcacggacgg
aacgcatcgagatcctattgtcgtcgctccacctccgaggccctcgacggcccaatcccc
gtccccgccgctgtcacccccaacaccacctgcgacgccctctgcctcctcgacctctcc
gccaatcgcttctccggccccttcccttcctccctcaccgtcttccgcgccctccgctcc
ctcgacctctccaccaaccacctccagggtcctatcccgcacggcctcgcccccatccac
tccctcaacttctccggtgaacttccccccgacctcgcctctctgccgccggacgccttc
ctcgccaacagcccggcgctctgcggcccgccgctaccccactagtgcctcaccaacccc
ccaacccccttgcccctcacctcctccaccgtcgccgccatcgtcattgtcctaatggcc
gccgccgtcgtcattttcatcggccataggggtgaaaacggagcggatattatccgatcc
gatccgctccgaatccgtccgaagtgaggatatggtaagggtttttagatatggtatcgg
taatatccggcggatacggattatccgctattttaagcggattatccgataaatgttttg
ccggataatccgaattacacagcccatataaccactcaatttggcccatttgacatgagc
atttcatcgtgtaaagattcagcccatccaggtccaccttatccatcaatctatacagga
gttcagtccgtgactccaccagcgtcacgtcaaccaattttttcatcgagacttctcttc
ttctagtcctcccacgccgccgcttgacttctccacccagcgacgcgccctaccgtctcc
aacccgggcatcatttatatgagaattggacatcatttgtggacctccaatactctatca
cctatgttacgcaatactgttttttctaacatctgtggaacttctatgtcttatgtgtta
tgtgaatgcgatatatcgtgatgtcaatactatatgtgtcgattacatgcttttggacag
aagacaagttaatcgttaacatcttgacataatattatgatgtgatcggtgctttcatga
gtcatgtgaattgtgatattggtatctcattgttgctcattgtacagatgatcagatatt
gtatcgattgtatatacatgtcatatccgattattttcatccgtttccgagccgagtccg
caccgactctgcaccatttccgacatccgaaataatccgctctgcatccgcatccgcaca
ttatccgcaccgcctccaaatccgattaaaaaatatggtataggatatggtatgactact
atctgtccgaatccgatccgttttcacccctaatcggccagatactgcaccgtctacaag
gccaagctggcggagggcggcgccgccacatcgccggccgcccgtcggacctcctcgtcc
cggcgaactcctccccactgccggccggtctgctgacgtggcacctgacatgtggggccc
acgtgggtctcacgctgactcagctgccacgtcggacaaaaccaagcttaaaaccgccga
gggacctagtttgcactggttttataagttaggggatgcattgtatccggttttacggtt
gggggacgatttcataactcgatgacaagttgaggtacctttggtgtactttttcc
>group_1194.fasta_consensus
ggaaaaagtacaccgaaggtccctcaacttgtcatcgagctacaaaatcgtcccccaacc
acaaaaccaggtatccagcgtccctcaactataggtccacaataggtccttcggtgattt
tgacgccggttttgtcctaagtggcagctgagtcagcgtgggacccacgtgggccccaca
tgtcaggctgccacatcagcctcctctctccctctcttttccactcttctctccctcatc
tctccctcccttctctgactcagccggcgggaggaggagggcgtcggcggccggcgaggg
gcgacgcggcggcggtggggggagaagctgcgggtgggcggcggggaggggcggcgagga
gcagagcgcgggtggcggggggaggagcggcgcgcgggctcccccgtcggccgccgccca
cgaggctcacgtcgtagaagtccttcccgtcggcgccgcccagcgtgaactcggcgaggg
tgacgggcggcgcgccgccgagggagcagctcacggcgccgccgaagtcccccgtggcgc
aggcgaggggcgcggtgccgtagggtgcacagtccgtgcgcgcccacaagcggccggacc
aaccatccggggctaggaatgagacgttggcgatgggcgacagctcgaagtcgccgcccc
caacggcccccgaccgctgtgtttccggacaaggtggtcacccagacggtgtaggtgcag
ttgttgcgcagcgtgaagaccgtcgtgccagctgcctcagcgccgaactgcagctgcgac
cataggaaccctgcattgagacacgccattgttgaagaatgaagatgtgtgctaacagcc
taaagttaaccggcctgaaagtttctcggacttaccaacgaggagtagaagggctggaga
tcgtccgaattccattgatcgaaatggtttagctcgaatgagaaaaaggtgaatatattt
ttttggaattgaggagagaaatggcagttgaacaatgcacgtactcaaagcgtgcgagct
gcagctaagatagtagaagaggaaatgcacaaatggtgaagtagcagcagcagcagtaat
ttgcctggtgattatcttgtttatatggaccttgctgatatcctcagtaatttgccgtgt
cgtcgccgccgtgccgcccgccgcctcctcctctgcctcgtgggcctcgtgggcggtggg
cggcggccggcgggggagcccgcgcactgctcctcgccgcccgcgcgccgctcctcccca
ccgcccacctgcagtgtctctcccatcgccgccgcgtcgcccgtcgccgccatcactgcc
gccgtgtcgcccctcgccggccgccgacaccctcatcttcccaccggcggctgtcagaga
agggagagagagagatgaggaagggagataagaggggaaaagagagagagagaggagggt
gatgtggcagcatgacatgtggggcccacgtgggtcccacgctgactcagccgccacgta
agccaaaactggggtcaaaaccaccgaaggacctattgtaatcggtgttgatagatgagg
gacgctggatacctggtttcgtggtttggggatgattttgtaactcgatgacaagttgag
ggaccttcggtgtactttttcc
>group_1195.fasta_consensus
ggaaaaagtacaccaaaggtccctcaacttgtcaccgagttaaaaaacgtcccagctatt
ttaaacaaatcccgaaactcaaccgcaaaaccttcgatggttttgaccccggttttggcc
tacgtggcggttgagtcaacgtgggacctaggtgagctctacatgtcagtgtgcccacgt
aagcctccccctctttcccctcctttcccttctcccctctctctctctcttctgggcaag
ccagccggcggctgaggagcaggccaccgggcgaggcggcggcggcggccagtcgcgaat
ggcgtcggcgacgctgcgtcgccgccgtcggcgaagcggccccgcgcgggcgggcgccgt
ggcgttgggcgcggaggcggaggcgaggccgtctcgcgtcgtttaagtccccgtctcagg
cggcgatgaaggcgaggatgaggttgacgtcgaccgccgcggggtcgtcgccctccgcct
cggcggcggcgagggcgcgctcggcggtggcgcgcgcctctcggagtcgctcgccgctcg
gcaccggcttcatcgacaacccgctcagcaccggcttcagcgccgcgccgtccctcgccg
ccatccccaccaaccagtcaatcggctgggcgtcgtagtgcaggcggcgatggggaaaga
gaaggcatgcggtggccggcgcgcgagaggacggcggcggtggggaaagagaagacaggc
ggcggggagggtggggacagctatcgttgcacaatgtttttctggtgctggatctgctgg
aagacgcatgcaagtcattacttgacagcatcgttgcagagaatgcaaagcgtttctgct
tgatctgaatgaagctatctggaggcaatgtaagcatcatttttccatgtaaccatgttc
agtatctatctatgccatttgattgcgattcagataaccagaaaacactcacatcagcat
gcatgtacccatgttcatacaatgttaggctggagacatacttgtatctttcatgtacac
catgatttacactgtaataaaatcaccaactcgaattagagaagctgaactgtttcgtta
gtaacacattgcacatgcaggaagaagccacccctcgccgaggagcagcgcgacctcggc
gtcagcgatgacggcgaggtagtagttgccgcctcgccggtgggctcaggggacgacgaa
tccgacgcgtacgtggcctcggcggtgtcccagtggatgcccacggccgtgccggcggcg
gtggtgagggatctgctcccgcgcttcttgtgcagcacatggtgggcacacctcgacgac
ggcgaggccggtggctccggcagcgttccgcgtccacgtgacccggatgaggagctcctt
cccggagtgcagcgaggcactgtacaccgccgtggtcgccgcctgcagcttgcgatccag
tgtgccgccgtgcccagagtcaccagcggcggcgacggcgatgccgaccgagctgtcgcc
gaagcacgacggctcccgcgtcgcctccggctttggtttttcttccggcgagattaggtg
ctgcttgctgttgctgctgcaataaaagagagagttgacgtggcacgctaacatgtgggg
tctacatggggtttcacgctgactcagccgccacgtaagctaaaaccggggtcaaaacca
ccgaaggacctaaagcgaatggttttgttagttgagggacgtccggtttctggttttgcg
gtttgaggacgattttgtatctcgatgacaagttgagggaccttgggtgtactttttcc
>group_1196.fasta_consensus
ggaaaagtacaccagaggtccatgaacttgtcaccgagatacgaaaacgtccttgaaccg
taataccagacacccgaggtcccctaactttacaaaaccggacaccggaggtccctcggc
ggttttcaacccggttttgtccgacgtggcggctgagtcagttgggacccacgtgggccc
catatgtcagccggccacgtcagcctctctcttccccctttctctttctctgtttctctt
tccttcctctcgctctctgcttgcactcgtagggacgatgccgcggaagcggccgggagg
gagcagcggggcacgccgtcgatgcggcggcgaaggaggaggaggacactggcggtgaag
ggcggtggccagcccggagctcggcggggcgaggcaggagaggcggccctatccatgaca
gggagcatggcggcggcggcggccccatccctacccggaggcgccaccgacgacgaggcc
gagcgccgccactccctatccgcggcggcggcccgtgggaggaggacatggcggcgcggt
gatgcgggaacaggaggcggcatctcccctgccagccgagcgccaccactccccatccgc
tttccccctgccggccgccgcgcgcctcctactctcccccggccgccgctgttcttctcc
ccagcttgctcccgcctcgccgctgctcttctggtgatcgccgccttccaattcctccac
cgccgccgccatctacgctcacttcctcgcgcgcctccccgctgtcgccgatcccgatgc
cttctccttctcgcgcgccttccacgagctcgccgccgccaccgccaacttctcctcctc
ctaccgcctcgccgccgccgccgcggcgagttcttccttgtcgttccgctgctccctccg
cggccaccccgccgcggtcttccgccgcccgctccgccgcgaccaggcgcacaacaccgc
ccgcctcgacgtcctcggccattgccaccacgagctcatcctcgacgcgtcgccgccgcc
tttgatttgggtttccgccgatttgactcacggcggccttagcccagagcgaagagggcg
ggcgggggaggccgccgccttgcttcccgccgctgccgccttgctcccccgctaacagag
acaagagtgagagagagaggaggaggaagagagagaagaggggggagagggatgaggctg
acgtggccggatgacatgtggggcccacgtgggtcccacgctgactcagccgccacgtcg
gacaaaaccgagttgaaaaccgccgagggaccttaggtgtccggttttgtaaagttaggg
gacctcgggtgtgtagtgttacggttcaaggacgttttttatctcggtgacaagttcagg
gacctccggtgtactttttcc
>group_1197.fasta_consensus
ggaaaaagtacaccgaaggtccctcaacttgtcatcgggataaaaaatatcctcgaaccg
taaaaccagatatacgggatcccttaactatacaaaatcacccgagatccttcagtagtt
ttgtccccggttttggtctacgtggcgattacgtagcggctgagtcagcgtgggatccat
gtggaccccacatgtcagtccacatcatctctctatttcccatcttctctctctttctcc
tctccatcactttcttgtcagggagtctggacaggccgacggccgaccgacggggaggcc
ggtggggcgaggcgggagaggaggaggtccggttgccggcgacggctagcgctgtggcgg
ctgctccggccgagggcgcaaaggagggaggcggtgccgttccgcgaccaagcacggaac
acggcggcgttgccgcggccgctggacgtcgacgccggcgtggaagcggtccccgagctc
ttgcgagctcaccggcgtggaccccggcggcggcgaggtgagcgaggatacgcggggtgg
tgggggccgagcacctcgtcgcggccatctggattgcgtgctgcaggagttgtggagttc
ttgcggaggctgtcgacgaaggaggtgcgggtgcggtcggtggaggcggcggcttctgcg
gcggctgtgccgctgccgctgcccagcctctaccgtcgccgcctcgcaccatgccgccgt
cgccacccttcccctttccctcctccggtgacaaaacgaccatctcctctttgccggtgc
cggtgcccatgcatgtcctctgcgccgtcgtgatgccaccctgccggagcgcgtcgaaga
tcgccggagcccactgtcgacatccccaagcatcacgcatggcgcatcagatactactcc
aaccggtcgattcgctgccgccgctacttgtcattgtcaaggcgcagctagtgtttaact
tgctaggctaggacagtgagccgatgctgttgagcaccacggcaacaagctagcagatgc
atgctaattaagctaattctatacatgttgtggcaacgtggccgaccaaccggaggacga
cacgtcgtcatcaccatgctacactgccatgcacaaggagtagttagccaatgtgttggc
taaacgagtcctgttgatttctatctttcaccgtcgtgcgcctctacgcgccggacagct
cctcgctcgcggcgctcggcggcacgggcatccgcgtcgtcggcggcgcgcccaactacg
acctccccgccctggcgcacggcgggacagccgccacggccgcctggatccaggcctacc
cgatgatgttattccggttcgtcatcgtgggcaatgaggtcgccggcgccgacacgcagc
tcctcgtcccggccatggagaacgtccacgccgcgctcgcggtggctggtctgggacaca
tcaaggtgacgacgtcgatctcccaggccaccatcggaatccacatcccgccatccgcca
gcgagttcaccgacgaggcgaagtcgtcgttcctgagctacgtgatcccattcctggaat
ggacgcacgcgccgctgctggccaacctgtacccgtacttcatctactcctacaacccgg
gcggcatggacatcagcttcgcgctgttcacggcgagcgagcgggcggcagccggcggag
gcggcgtgcgagcgcgcggcggccggcgaagtggagtggagcggaggcgcgcgcggagcg
ggtggccgcaggcgggcgagcgcgcggccgggtgagtagcaaggaacaggtcgcgcgctc
gcacgccgcctccgccggccgccgctcagccagtcagccgcgctcgccgccgcccgttcc
ttgctactcacccgcggcaagccggcaaagagaagtaaaaaaaagaagagagaaaaagaa
agggaaagagaaagggtgacgtggacacctgacatgtgggtctcgtgtaggtcccacgct
gactcagcaatcacatagactaaaaccggggtcaaaaccaccaaaggaccttcggtgacc
ggtttttgtatagttaagggaccccgtatatctggttttgcggtttgaggacgttttttt
atcccgatgacaagttgagggaccttcggtgtactttttcc
>group_1198.fasta_consensus
ggaaaaagtaaaccgagggtccctcaacttgtaatcggaataaaaaatatcttcgaaccg
taaaaccagatatgcgaggtacttaactatataaaaccgatcacctaatgtccctcggtg
gttttaaccccggtatttatctacatggcggctgagtcagcgcgggacccacgtgggccc
cacatgtcagctggccacgtcatcactctctcccctcctctccctttctcctctctctca
ctcttctgtttgggtaggcagctggggaggacgtcggtgggttgctgccttcggtggggc
gaggagggagaggacgagggcgtcggcggccggcgacgggcgacacgacgacggcggctg
gcgactggcgacgcgccgccgccattgctctcgtccgccattgcagaagccacaggcacg
gaggcggaccgccatcgagggatgaggtaggcaagcaaggggagcggggaggccggcgtc
gacctcctcaccggccgtgacgtcgccatcaagtccttccccaaccggcgacgtggcggc
cagcgaggggagcaaggcatcggcgggggagcaaggcgtcggcggcggtgaggcggttct
tggcagcggccagcttgacccggagtttgaggttagaaatcaacacgaagaatcaatcaa
gaagcattcagattagcacattccaattggcaacctataaacgaaggagtgctcctaata
atcaagcaaaaaatgtgagaggttcaacctctgaggttagaaatcaacatgaagaaagaa
gcattcggattagcacattccaatttgcaacctaaatgaaatagtactaataatcaagca
aaaaaaaaaggaagtgagaaaccaaatgggatggatggatggagtactgactcggtctgg
cggatcttgtcgaagaaatgggcgtcgtagacaccggcggcgtcggcgaagtggacgacg
ccggagaagtagtgcttctcgacgtgggcgagcgcggcgttgcgccgccgccgctcccgg
ccgcccgaccgcgtcgtcgtcaccactatcagcatccacctcgacccgctgccctcctcc
tcctcgtcgcccacgtccaccaccgcgccgttcccgaccccggccgccttcgccgccgcc
gcatccggcacaaggctcacctgctggttcacggcgacgtgggacgcggcaagctggtgg
tgcggctggaataggagaagaacaagtagcgcgaagaaggagaacagcgggcagcgtgac
gcggcgacgaggacgacggcgcccaagcccgctcgcccctcgggcgccgcgaagaacttc
atggtgccgacgatctccgcggcggcggcaagccaggcgcatcgtcgggaggcacgaatc
ctacggggacgacgacttcccaatcttcaccgagaccaagtgcacatcggcgccgcgtcg
tcgccgccgccgccgccttgctcccctgctctcgcgtagtcgccgtcgccgccgccgccg
gccgccggacctcctctcctgtctcgccccgtcggtctcctccccacccgtcggccggcg
gcgccggcctacccacagcaccagagagaagagtgagaaagagagaagaggaagggagag
gaggggaaagagagaggaactgacgtggactagctgacatgtggggcccacgtgggtccc
acgctgactcagcgccacgtagaccaaaaccggggtcaaaaccaccaaaagacctcgggt
gaccggttttgtatagttaaagactccgcatatctggttttgcggttcgaggacgttttt
tataccgatgacaagttgagggacctttggtgtactttttcc
>group_1199.fasta_consensus
ggaaagagtacaccgaaggtccctcgacttgtcattgaattacaaaatcatccttaaacc
acaaaacggatacaacgcgtccctcaacttgcaaaaccagtgtagactaggtccctcggc
ggttttgactccggttttgtccgatgtggcagctgactcagcgtgggtcccacatgtcag
cctcttcttccccttctctctctccacctctcttcctctctcatccctaaaccggcgggg
gaggagtggggagcgaccagcgagggcggagatgggcgcggccggcagccgcctggggag
gaactggacgcggcggttgtcgtcgtcgtcggatctggggaggtggatggtgggaggtcc
cttatcttgccgtcgtcgacagaggaggaggcagtgcggtaggccgaccacgacgtcggt
gtcatcgtcgttgatccgctctagctgccggggccgatagatgggagaggagacgacagc
ggcggaggcggaggcggaggcggatggggaaacggggctcgacgagggagagggcgcagg
cataggcgaggagcgcatcccgcctccgctcgagggaggaggggttcgggagcgatggct
gctcgacgtcggtgcgcaggtcgtacaccaccgtgaggtcgtcatcggccgcggctgcct
cctgctccgagtaggcggaggtgatgtagaggcggagcggacggcctcgtcgcccgtcgc
cgccgccgcctcatcgcccgttgtcacggtggccgccttgtcgcccgtcacccgtcgcct
cgtctcccatcgccactgccggactcccgcttgccgaactgagcagcaaagagagagaaa
gaaaagaagagggagaaagagaggggaggggaagaaggggctaacatgtgggacccacct
gggtcccacgctgagtcagctgccacgtcggacaaaactggagtcaaaaccaccgaggga
cctagtctacactggttttgtaagttgggggatgtgttgtatccggttttgctgtttaag
gacgattttgtaattcgatgacaagttgagggaccttcggtgtactttttcc
>group_12.fasta_consensus
cgattttgctatatctcactcgaaagattttttcttatctctcactcgattttctcactc
aaatttacagtgcattttcttgtaagttacagtgtaatttatgaaacttacactgtaact
tttgtaagttacactgtaatttttgaatcttcgcatgtaaattttaaattttgtattgga
tttggtctttttcttgaggatatggtaatttagtgttcattatggtgtttcttaattgct
ttttgctttttattatatctatcggattttaatccaaagattaaaaatctgtgtgatacg
attataaaaatctttcgaaagatgtataggtactccc
>group_120.fasta_consensus
ttttacccctactttttagggttttcgtttttaccctcacttttttgaactgaatgcttg
ttttgcccctactttggatggtgaagttaacggtgttaagtaattgataaaatgacattt
ataccctctcatgtatgttcattaattatgtttttgtccccattttatacatgtagcttt
ggaactttatttttgggagtatatttaaaattagatgacgcacattgactaatataacaa
tttggacaaattctgaatttgatggaattttgacaaaatttcagcattttgatagaactt
aaacaaaattttgacaacattttgtaaaatgtaattatctgttccctttagatattagtc
aatgtgcttcatttaattttaaatatactcacaaaaataaagttctaaagctacatgcat
aaaatggggacaaaaacacaattaatgaacatacatgagagggtataaatgtcattttgt
caattacttaacaccgttaacttcaccatccaaagtaggggcaaaacaagcgttcagttc
aaaaaagtgagggtaaaaacgaaaaccctaaaaagtaggggtaaaatcaatattagacat
caaagtaggggcagaaacgaaattgtccc
>group_1200.fasta_consensus
ggaaaaagtacaaccaaggtccctcaacttgtcatcgagatacaaaatcgtcccccaatc
gcaaaaccagataactggcctccctcaactaacaaaaccgttcgcattaggtccctcggt
ggttttgtccgacgtggcggctgagtcagcgtgggacccacgtgggccccacatttcaaa
caatccacatcagcctcctctctcttccccctttctctctctctcccctcctctttctca
cgcttctctgcctctgactaggccggccgttgggcgcgaggcgagagaggagggcggcgc
cgtggcggcggcagcgacgggggcggtgacggggtagaagggagggcgtcggcatcggcg
gcggcggcgacgtgggagaaggagagggcgacgtcgtgcgggcgaggtcgaggacggaga
caccggcagcggcccggcggagcgtcggcggtggcgaagatgggcccggggaggcgtagc
gaggcgggaacgacgtgggcgtgcagcggccgtgcgcgtgcgtcgtgggcgagcgctggg
tgccggagcttgaggaaggcgagggcgcacccgccaccgcctcgtcgcccggcgccgcgt
cgccgggcgccggatctcctctcccgcctcgcagccaccgccgccgcccgccgccgcctt
tgcctcctctcccgcctcgtcgcttccacatcgtcgacctcctccgctggaacctcggcc
tgtatgattgtgtacttggatgcatccaagaatccatgattggcagactgcgcacctgat
ggataaacaaattgagtaaatgtcaatggcgaacttcagactaagatagcatagcaagta
ccaaacgtccatgtacccagtcgccctcatctgctcccgccgctcctatgatggtgcccg
cgatgacggtaccaattccagaaggttatcgccggcggcggcgacgacggagacgcaccg
acgcgctacagccgccgccgccgacggagccgctccagggtaggacgcgctacagttgtc
gctgccgacggagccgctcctagtcagacgcgctacccccgccgccaccgacgcgcggac
gcgctacagtcgtcgccgccgacggagctctcctagtcagacgcgctacccccgccgcca
ccgacgcgcggacgcgctacagtcgtcgccgccgacggagctctcctagtcagacgcgct
accgccaccgccgccgccgccgatgctccgccgggccgccgccggggtctccgtcctcga
cctcgcccgcacggcaacgccctctccttctcccacgtcgccgtcgtcaccgccgccgat
gccgacgccctcccttctctcctgtcaccgcccccgccgctgccgccgccgccaaccgtc
gccgctgcgccgccttcctcctctctcgcctcgcgcccactgaccagcctagtcagaggc
agagaagggtgagaaagaggaggaaccgaggaggggagagagagagaggaggggaagaga
gaggaggctgacgtggattgtctgatatgtggggtccacgtggggcccacgctgactcag
ccaccacgtcggacaaaaccaggatcaaaaccaccgagggacctaaaacgaatggttttg
ttagttagggaacgcccagtatctggttttgtgattgagggacgattttgtatctcgata
acaagttgagggaccttgggtgtactttttcc
>group_1201.fasta_consensus
gaaaaaatcacaccgaaggtccctcaacttgtcatcgagttacaaaatcgtcccccaacc
gcaaaaataccggacatccctcaactaaaaccgttcactttaggttgttcggttgtccgg
tggttttgaccctggttttatcctacatggcggctaagtcaacgtgggacccacatgtca
gcatttgccacatcaaccttctctcttttcctctcttctctcccatcctcatctctctct
ctccgttctctacagcaatgcgagacgggagaggaggagggcgtcgccgaccgacggccg
gcgacgggagacgtggcggcgagggaaggggcggcgcgcgggctcccccgccggccgcgg
cccacgaggcggcggcgggggacgagctgcgggcgggcggcgggaaggggcggcgcgcgg
ccggcgagagagggccagcctctgcatctgaagacggaggaggagggcacgccggacggc
cgcggcagcgagagggtggcggagaggaggagcagcggcgggggaggatgagtcggaaca
ggtcgatggtggacatgcggagccagctgctgcacaggacgctggtggaggagctcaaca
agcgcctcttcttcaacaccgttggcgccgtccacgacatcggcttccccgaccctactg
cttcttctatctctagctcttcccaccaccgccggagaagcaacaccaagatcgaccaca
agcaccactacatgttctgaacaaaattttcagagctagttattttgctaccccatcatg
tacagaatcagatgcagagtacgtatgtcacgcgtgatggagagtatgtatttcacgagg
aggttgcctcgtgctcctcctctcccgccgcccgcccgcagctcgtcccccgccgccgcc
tcgtgggcctcatgggtggtggccggcgggggagcccgcgtgccgctccttcccctgcca
cccgcgcgccgcgcctctcccggccgcccgcgcgccgccccttcccccgccgccgcgtcg
cccgtcgctgcgtcgccggtctccggctgcaggtcgccggtcgccgacggcctcctcctc
tcccgcctcgcattgccgcagagaacgagagagagagagatgaggatgggagagaagaga
agaaaagagagagaaggctgatgtggtaatgctgacatatggggcccacctgggttcaac
gctgactaagccgtcatgtaggacaaaaccagggtcaaaatcacaggaggatctgaagtg
aacgggtcaaaatcataggaggatctaaagtgaacggttttgttagttgagggaacgtcc
ggtatctggttttgtggtcgagggacgattttgtaactcgatgacaagttaagggacctt
cggtgtactttttcc
>group_1202.fasta_consensus
ggaaaaagtacaccgaaggtctctcaacttgtcatcggatacaaaaacatcctcgaacca
caaaactagatatgcgaggtcccttaactatacaaaaccggtcacctgaaatcctttggc
ggttttgactccggttttggtctacgtggcagctgactcagcgtgggacccacgtgggcc
ccacatgtcagtttgtccacatcatctctccttcccatttctctcccttcgtcctctctg
tccagtctgggcagctagctggtgggcgcgaggcgggagaggatgaggtcggcggcggcg
acgcgggagaaggggaggcggaggaggaggttggtgtggatgccataggtaagcgccggc
gggtagagggcgaagaggcgtgcgacgtcagcggtcgttgcgtccgaggccgtcttcgcg
tcgcggacgtctccaccgtggatggcgccatgccgcaccgggctcccccgcgactcatgt
agaggagcacatcgcggtcgggcgccgccatggacttccttgtctgctcacccaaagggt
ctacagcggcgagcacggcgtccacgacgcggcgtgcactgtcgaagtccccccagtcga
cgaggcagcgaggagggagttggtcggccaacgcactgtcgccgccgccccagccgccgt
tgtccttcttgcccttgctcatccgcgagggacatccccaacgagccgcttgacggtgtg
ggggcttgacggctgcgagcggtgtcgtcctagcctccggtcgcattcggccacatccag
ccgccgcgccatgagctcggccgcgccagcgcgaacctccatgccagctaccatggaaag
cggcggcatcggggagagaaacaagccaaaaataaaagagaaaaaaaggggaacggggaa
agacagcgtcgatggcgccacctatcccccgccggccaccgcagagcaacgccgccgcaa
ggccgcgccccgcatcgtcgcagggagagaagagagaaggaacgaagagaagaaggaaaa
gagatgggtgatgacgtggacagattgacgtgtggggcccacgtgggtcccacgccgagt
cagctgccacgtcggtcaaaaccgtcgagggacctagtttgcactggttttgtaagttgg
aggatgcgttgtatccgttttcgtggttcaaggatgattttgtatctcgatgacaagttg
agggaccttcggtgtactttttcc
>group_1203.fasta_consensus
ggaaatagtacaccggaggtccctcaactttgtcatcaagttacaaaatcatcccccaac
cacaataccagatattcggcgtcccccaacttataaaaccagtgcaaactagatccctcg
gtggttttgagtcttgttttatctgatgtggcagctgactcagcgtggcaccccacgtgg
gccccacgcgtcagcctcttcttcctctcccctcacctctcttcctctctcctcttcatg
gcaccggcggggggagaagccacgcgcgggcagcgggcggcggagtggcgcacgggcaga
cggcgggcggagcggcgctcgggcggcaggcggcggagtggcgcgcgagcggtgggcggc
ggacggcgggcggagcggcgcgcgggcggacggcggagcggcagccgcaacacgggcggc
gacaccgacagcggaggcggcggcagcagcagctgcctctgcgtcacgctccacttccac
ggctcccccggcggcgccgtccccttgcttcccatctgggtcaccaccgccgccgccgac
gaccccaacatccttcgttggattcccgtctcccttcgccatctgtcgttgtgctacccc
ttgcgaagccggcggcgtcctcgatgagctgctcgcgtcatgctattccttccggtgccc
tccgttctcgccgtcgcggcgccgttcaccgttgtcgccgcagtcttgtgccgccggcca
tctgcgagctccagtacccgtcgtcccactccgcctggttgctccgccgccctcgcccca
ttccacctgccttctctgcccgccgccgcctcactgccgcgccgccgctccgcttcgcct
cgtcgtcgccccactatgcttgccgccgtgcttgaggtcgtcctcttcgatctcccccgt
gctcccgccgccaccgcccttcccttctgccttgtgtccgcctgagcgccgctccgctgt
ccgccctccgcccaccgtccgcccacgcgccactccatcgcctgctgcccgcgcgtggct
tctccctccgccggcgccgtgaagaggagagaggaagagaggtgaggggaggggaagaag
aggctgacgcgtggggcccacgtgggtcccacgctgagtcagctgccacatcggacaaaa
ccggactcaaaaccgccgaggacctaggttgcactggtttcgtaagttgggggacgccgg
atatctcgtatcgtggttaggggacaattttgaaactcgatgacaagttgagggacctcc
ggtgtactttttc
>group_1204.fasta_consensus
ggaaaaagtacaccgaaggtccctcaacttgtcatcgagttacaaaatcgtccctaccgc
aaaaccaaatatatgacacccctcaacttataaaaccgctcactttagtatccttaggta
gttttgaccccggttttgtccgacgtagcggctaagacagcgtgggacccacgtgggccc
cacatgtcagcgtggacacattagctcctctttcttttcccctcttatctcccttccgca
tcactctctctccatcctccgactcagccggcggccggcgaagggcgacgcggcggcggt
gctggcggcgacgggcgacgcggcgtcggtggggggaggagctgcgggcgggcggcaggg
aggggcggcgcgcccgacgctgacacacccgtggtggtggtcgtcgggaaggggccccct
tcgtcgtcgtcacacgccgccggcttcgtcggtggcagcggcatcgccatggacatggag
gaggtccgcgcgtgcatggacctcggcctcgagctcccctccgactacactgtcgagata
caatgctacggcctcttcgccaccagcaaccccacccacaccaactccggcagcagtagc
aacgacgaggagggcgcgaggcgggaggggagggcatcggcgattggcgacgggtgacgc
ggcggcggtgacggcggcggcagggcgagaaggcgacatcagcggcggggtggcggcggc
gaggggtgtgtggttggacagggcgtgggagatgaagaggagctggcacgagcggaacgg
cggtacgcccgttgacacgcccgtggtggtggtcgtcgggatccctatccgctcggccgc
gcgggacgctcctccccccacctcccgcgcgttgatcctcaccgcccgcgcgctgcccct
ccccgccgcccgcccatgcgctgctcctctgccttgtgggcctcgtgggcggcggccggc
tgggtagccactcgctcggctcagtcgcgcgcgccgttcctcccccttccgcctgcgctc
catcccttcccgccacccgcccgtagctcctccctccaccgctgccgcgtcgcccgtcgc
cgccacatcgcccgtcgccggccgccggctgagtcagaagagggagagagagtgatgagg
aagggagagaagaggggaatagagaaagggggctgatgtgttcatgctgacatgtggggc
tcacatgtgtctcagtcgtcacgaaggataaaaccggggtcaaaaccactgaaggatcta
ttgtaaccggttttgaaattaagggacatcggatatctgattttgtggttggaggacgat
tttgtatcttgatgacaagtgagggaccttcggtgtactttttcc
>group_1205.fasta_consensus
ggaaaaagtacaccgaaggtccctcaacttgtcctcgagatacaaaaccagatatcccac
gtcccttaactaatcaaaaccggtcacaaaaggtcactcggcggtttttaccccggtttt
atcctacgtggctgctgagtcagcgtgggacccacgtggaccccacatgtcagcttgggc
cacgtcagcctcctctatctttcccctattctctcccttccgcatctctctcactcttcc
cttctcttcttaggtaagcagcgttgctggcactgccggggaggagaccgccggggcgag
gcgggatcagccggaatgctgagctcgtccgcatccttgccaccgtcgccgccgggatcc
tcctcagcgccgcctcgatgctcgcgttctgaccgccggcaacgacgtcggtgtggggga
tggacaccgaatagctccggtagtccgttccctcggcaggtgccaagtgtacttggtgta
cgccgacgctgggtggaggaacaccgggatgtagccggcgagcatggagtcgaacgtcga
cttgcgggtataggagtcgccacgcggctggatgcagaacacgcggaattgaggagctcc
atgatccgccccggcgagtttccgaagtgggtgcaggacggcaacgcgtgcactgctcga
tgatctgggcgcgcacggtcttggtgctcccggggcgcggcgcgccggcgaacgcccaga
gccaccgtcggtcgcgccgccgcatgcggtcctaccaccggagcacgtcggcgtctaaca
aaagtttatctctaactctacaaaaacacgcacgtatgccttcacgcaaaacccatccaa
ccgcagcctgcggcgtgtatgggcctccatctgcctccatctccatcgtctcttcgcaaa
ccagtagctatagctagcaccacattgatttggttcttcgtgacaacaggctgtgccatc
tatgaagtaaagcaatgccttccctgcccaacgaggcaacgacacaccgccatgcatgca
aagcccacgtgtagtacctgttaactcagcacacaaattcccaataaagcaattaattaa
gtaaatcactaaccaatcagcaatttggcaaaccaaataacccaactatcctaattacag
tgtcaacagaccggtgcccagccggcgggtgtacatgtacgagctccctccgcggttcaa
cgccgagatcgtccgcgactgccggctgtactcgaggtcgatggacgtgtgcaagctcgt
catgaacgacgggttcggccccgcggcgctccccagcggtggcgcgctgccggagcggga
cgtgtacgacaccgaccattacatgctggcgctgatctaccacgcgcggatgcggcggta
tgagtgcctcaccggcgagagcatggcgaggaagaagacccgcgacgcccggagcaagct
cgctccaccgccgccggacttgtcggacacgacgctcgccgccatcggagcggacgtgcg
ccctcgccttctcccgcatcgcagccgccgctgccgcttcctcccccacctcgccccggg
ggcctcctccccagcagcgccgcccggcttgcctgagaagagaagggaagagtgagagag
aaatgagaaagggagagaatacgggagaaagagaggaggctgacgtggcccaagctgaca
tgtgggacccacgtgggtcccacgctgactcagcagccacgtaggataaaaccgaggtca
aaaccgtcgagggaccttttgtgaccggttttaattagttaagggacgcgagatatctgg
tttcatggtttgaggacgattttgtatctcgatgacaagttgagggaccttgggtgtact
tttccc
>group_1206.fasta_consensus
ggaaaaagtgcaacgaaggtccctcaacttgtcatcgagttacaaaatcatcccccaacc
acaaaaccagatatatgacatccctcaagttacaaaaccgttcaatttaggtccttcggt
ggttttgaccctggtattgtccgacgtggcggttgagtcagcgtgggacccgcgtgggac
ccacatgtcagactgtccatgtcaccagggcgtggccggcgaagagcagccagggcggcg
cggcaggacggtgcgcgcgcgggcgcgggcgcgggcgcgatcgccggtgcagaggagcac
gccgcggtcgggcgtcgccatggcctctcttgtccccgtcgaagtcaccccgctcgatga
ggtcggcggcagcgagcacggtgtcccgtcgcggcgtgccccgttgaagtcaccccggtc
gacgaggtcggcgcacgcgagcggggaggggtgtcggtggcaggaccacaggggcagagc
gaagggggagctggaggggaacggcggtggagaagtggaggaggtggacgccgctccgac
gaaactcccatccggggcgagggaggagcggaagacggagacggcgacagcgggagggaa
gtggggatggaggcggcgaggagggagttggccggccgacacgttgtcgccgccgccgcc
gctgttgtccttccggctgttgctcttccgcgaggccgtccccaacgagccgccgctccg
gccgtcttcccccgttcgagcgccatggcaagcgacgagaagccggcggcgcggcgcccc
cacccgaagccgccgacgacgatgaggccgagcggtgcggagtcgtcggcaccgccgctc
cccatccgcagccgcgctcgcctactgctaccgctgcctctccgccatcgtgctcgccca
actcccttgccgccgtcggcctgctcccgcccgtcgccgtccactcctcaaccgcgtctc
cgctgcttccttagccaccgccgctgcgggcttgccttcgccgccctcgcttgcccgccg
ccacgtgtcgccttacctcacgcggctgtcgccgtgctccgggagccccgccatggcctc
ccacagcaccacgcttctcatcttcttcgtcgagccctccttgccgcgccgccgtcgtcg
ggagatgacggcctggccctaatcttctctgctcctctaattggtcccaaaccggcgccc
gcagcgcgtcgtatgccgccgccgccacccggagtcccgcgccttggcgtcctcgccgcc
accgcccaggcctctctgacgacctgacctcgaggtcgcacgcgcggtgagcctgtgacg
ctctcccttctcccgcatcgtcgacgacgccgccgccgccgccacatcgccggcccgccg
gatgtcctctcccacctcgccccgacgagctccccactcgccgggcatcctgcagagggg
aagagagagagagagagagagagagagagagaagaggaagggggagaagggggaagggag
aggtgctgactgtacaccctgacatgtgggacccacgtgggtcccacgctgactcagccg
ccacatcggacgaaaccgggatcaaaaccaccgaaggacctaaaatgaacggttttgtaa
gttgagggatgtcctgtatctggttttgcggttggaggatgattttgtaattcgatgaca
agttgagggaccttcggtgtactttttcc
>group_1207.fasta_consensus
ggaaaaagtacaccgaaggtgcctcaacttatcatcgagttataaaatcgtccttgaacc
gcaaaaccggattcagcgcatccctcaactcagcgtagaacccacgtgagttccaaatgt
cagcctcttcttcccctccctttgttggatagcctccatagaccaagtccacagacccct
caagacttggcctctcactcctgctgcatagagaagcactcaagcaccggagagagagag
agccgacggccaggggaccacgacccggtcagcggcggaggagatccggcgtccggcggc
gtggtgagcttaagcgatggtggcgccacgagcccgccggatgcggtggcgagacagatt
cccccgggtggctatggagaccggtggtggacctctccctggagcaacgcgagtggaggt
ggacgctgaggtcggcgcagaggggatagaccggcgggagtcggcggcggtcggcgcgga
gttgtcgggacgcggaggatggcggggcggcaactcggcgggaccagcgagcgtggtggc
caggctgtcaccgggcaccggccgacggtccaaggacgttgaggtcaaccagcccgggga
cgtgcgccagcggctgcggtggatttcttcggggggcggccacccgattttttttctcgt
cgtcatcacccgattgcgcctcccgctggttgtcggcaacacctggggcgaggccacccc
gacatcgcggctggagtccagccatcgccgagttcccattgatcacaggaccacctccac
ccaccgcggcgtcaccttgggcagcctccgccgcgccgctcctctcctcgttggcgtcga
cccgcctccgccggtcgtctccgccaccagcgccggggatcgacgaggagccatggcggt
gggatctggcgcccgcgccgtcggcgacggcggtggcggcggtgtggggggggggggctc
ccgctcgtcgcccgtcaccgcgtcgtcactgccgctgcctcccccaccggcctcctctcc
acacgccggctaggctgccaatgaaaagaagaggaaagaggaagagaggtggagaaggga
ggggaaggagaggccaacgtgtggaaactatgtgggtccaacgctgagtccgttgttata
tcggataaaatcaaaaaccaacgaggacctgtttacattggttttataagttaagagatg
cgcgttgtatccgtttttatgattcgagcacgattttgtaactcgatagcaagtagaggg
accttcggtgtactttttcc
>group_1208.fasta_consensus
ggaaaaagtacaccgaaggtcccttaacttgtcatcgggttacaaaatcgtcccttaacc
acaaaaccagatatagaacatcattcaacttgcaaaaccgttcatattagtttccttggt
ggttttgtgcccggttttctccaacgtgacagctgagtcagcataggacccacctgtctg
ggtgaccacgtcatcactatttctctttcccctcttctctgccttcctctctctcatttt
tctcctccgtatgggcaagccgaccggcgggcgaggcgggagaggaggaggtcgggtggc
cggcgaccaacgacgggcgacgcggcggcggcaatgacgtgagagcaggagggacgcccc
ccacgccgccgccactgctgccgccaacggcgcgggcgccagatcgcggcctggatgacg
acggcagcttcctcgctctccccatcgcgttccccgtcggcgccgtccgcctccgcctca
tcctcccgcgccagtcctcccacgtcgctggcctccgtcagctctcgcgacccgcggaca
tcaccccggagctccgccgtttccttgactcccgcttctgctcgcaagccgacctcgccg
tggccgccaacgtcgaggccgagatccgcgggcgttacgcggagctcgaggtctcggtat
ctgaccactccgtccgcctagcggccgccgccgcagcttactcctccagttgcagcgccg
ccggcaccgctctgagtaatgtccgcggctgcctcgctgccctgaatgcctccacctctg
aaccaagtatcacagacaaaacacttgttactgatttattaagggaaaatttattaaata
ctgtgcttcgcgagttgatttttgcttgaatttgtgattcattgttgttttaggggttac
agaagaggtggaggttgggagcgaggagatgttgtttgagcaacttacttctctggcgaa
agaggtggcgatagtggagttggtcagggattacgccactgagtgtgacattagtttcct
cggacaacggcgacggggagagcaaggaggccgccgtcgttatccatggcagctggtgga
gaggcgacggaggccgacggcgtggggggcaaccctcctgctcccacgttgtcgccgtcg
acgctgctgccgccgccgcgtcgcccgtcgccggtcgcccgacctcctcccgccttgccc
cgttggccggcttgcccagacgggggagaaaaatgagagaaaggaagtgagagaagaggg
gaaagagaaagagtgatgacgtggtcaccctgacatgtgggtcccacgctgactatccac
gtcggagaaaaccgggcacaaaaccaaccaaggatctaaagtgaacggttttgcaagatg
aacgatctaatatatctggttttgtagttggtggacgattttgtatctcagtgaatcttc
ggtgtactttttcc
>group_1209.fasta_consensus
gaaaaaagtacaccgaagatccctcaacttgtcatcgagataaaaaacgtcctcgaaatg
caaaaccagatatgcggggtcccttaactatacaaaaccggtcacccgaaattcttcggt
ggttttgaccccggttttgttctatgtgacggctgagtcagcaagagacccacgtgggac
ccatatatcaggtgtccacgtcaccctctctctttcccctttcttttttttctcttcttt
ttcctctcctctttgcggggctgagcggcggcttgcgagcggaggcgcggaggaggaggc
gggaaaggaggagggcggcgccgcgacggcggccgccagcggcggcggcagtggggaggc
ggcgtgcgggcggcgccgttgtcgtccccctcgtctcctctcctcttcgttggcgtcgtc
gtccctctcgtccccgccagatcacgccgcggcgcggtggccggcgtcctcctcctcctc
ttctacgtggcggcggccgttccatggaggccgacgctccagtctaagccggcccggcct
tatcctcggcttcgccggagtcgagctctaccggcaaggcgctagcccggtggccgtctt
tcggtcggccctggtgggccctcgccacgaccgcctccaggtcggagccatccaagcgaa
gcacggcctccatgcgctcttcgccttcaagcccgaggcctcctccggcggtctgcgctc
cttaccttgaacctcccgtcgctgttccccctgcgccgagcagcctcgccgactgcacga
cggcgaccatcggcgcgcccaacgcctcgtagcgccgcgacgggtcacgcacgtggatgg
ccgctaccagtgtgatgcaggcgccgccctcctccgcgcctctgcttgcaagccgcctct
tgcactaagcacacgctgacacgcataagttaacagtttaggacttggcaacatcagcta
gcagtagagcacacgatcagatggcaatcacaagcagattaagcatatacatggacgaac
gacttaatcattacagtttttttggttgtcacgtaccacgaagcataccatatatactcc
tacatgatgatgccattttctttcttaccatgattttctagctagctagctaatcgatca
gctgcttgattgatcagtaggcagcagctgcggcggcggcgcactcaatgtcgccggcct
tgtcgtcgacgaccttgccgccggccatgacggtcttgtacgagtatctggtggcgacga
ccacgtagaagacgaggttggcgatgccgatgcatgcgagaagccagtagaagaggtcca
gcctgctgttgttcaggtccttgccgaaccagccggcggcgcggccgccgtgcgaggtga
cgcggacgagcggcgtgagtgggctgccctcggggaccctgtaccggtagtggcgccagc
cggcgaggaagacggcgagggagacggccacgacggcggcagcgccccagccgaccttct
cctggaggtagacgatgatggtgacgccgagcaggacgccggcgcagagccctcctcctt
tcccgcctcctcctccgcgcctccgctcgcaagccgcctcgccggccgccacgcgctcgc
aagccggccgccgctcagccccgcaaagaggagaggaaaaagaagagaaaaaaaaaagaa
agggaaagagagagggtgacgtggagaactgatttgtgggtcctccgctgactcagccgt
cacgtagactaaaaccggggtcaaaaccaccaaaggacctcgggttaccggttttgtata
gttaagggaccccgtatatctgttttacggtttgaggacgttttttatcccgatgacaag
ttgagggacctttggtgtactttttcc
>group_121.fasta_consensus
tgaatagctaatttagtccctcaagtttcaccgaaggctcaatttagtccttcaggtttc
attttgtccacataggtcctctaagtatttgttttggcttaaaatcatccttgggcccac
ttaatatgccatatggctatttctagtcaacaattctattagaaaatgtcccttttgccc
ttaatttgtatacaactatacactagaaaaaagaaaaccaaaataaataaacaacattgc
atatgtacttcccattatttcaacatgtgcacatgaaacttgagcctaatggctatcgta
tacacttgcaagtacataatttatttttgttttacataaattgctatgcattatctataa
aaagaattcattgcatgcaattttttctcttatatatgtgaatgagggggtataagtgtc
atttatcaagagagttgttggttatgtgggttcaaggataagtttgaattaaaataaaaa
cttgaaggactaatatggacagattgaaacattaaggactaaactgatccttgtatgaaa
cttggaggaccactttggctattcaccc
>group_1210.fasta_consensus
gaaaaaagtgcaccgaaggtccctcaacttgtcatcgagttacaaaatcgttccccagcc
gtaaaatcagatataagacatcctttgacttataaaaaccgttcactttaggtcatttga
tggttttgaccccggttttgtccgacgcgatgactgagtcatcgtgcaacgacctgggag
aaggagagggcgtcgccacatgggcgagctcgaggacgaagatcccaacggcggcgaggt
gagcgacctcgatggcattgcgcccgccatcgacgacccccgcctctcccatcgacgacc
cacgcgagcgtgcactcgtcttcggcgacccgagactcaacgaacctagacatggcgggc
tcgtcgtccacgacatggcccccgggcctcgatgctactggacatggcgcatcggcgccc
tcgccgtactcgagctccgccacccagcacccgcccacaatgcctgcgtcgttcctgcct
cgctgttgcctccctaggcccatctttggccgatgcggagctctgtcgggccgccgtcgg
tcttgcgtgatgctgtgaggtcgcttacctcgttgccgaggtcttcgtcctcgagctcgt
ccgcgcagcgatgccctccccttctcctgcgtcaccgccgctgacgacgcgtgacgccat
cctccttctcccgcttcccaggcctcttcaaccccgagctcgcacgcacggtggcaccct
ccttctcccccgtcgttgctgccactagccgccaccgcggcgccgccctccacctcgccc
cgccggctgacctatatgtagagaagagtgagatagaggaggaactgaggaagggagatg
aggggaaagagatgacgtggcatcctgatatgtgggaacccacgtgggtcccacattgac
tcagccgttgcgtcggacaaaaccggagtcaaaactaccgatggacctaaagtgaatggt
ttttgtaagttaaaggatgtctatatctggttttacaattgggggcgattttttaactcg
atgacaggttgaggaactttcggcgcactttttc
>group_1211.fasta_consensus
ggaaaaagtacactgaaggaccctcaacttgtcattgagttacaaaatcatcccccaacc
acaaaaccagatatattacatccctcagcttaacaaaaccgtttactttaggtccttcgg
tggttttgaccccagttttatccgacgtagccgctgagtcagcgggagacccacgtggcc
ccacatgtcaggatgccaactcatcacctctctgttatttcccctcctccccctttctct
ttctctctctccctccttctgctccccagcgtcgagcaccttgttgcaccgcacgaacac
cggcgggatcaccagctccagctctgcatccttcgtcttcacgacgctcctctcacctgt
cagctcgtggatctcctcgtcggtggtgaagagtcggtacaccgccgctagcctcgacat
ggcgctcatccacagcccgggcttgccgctgcccggccacagcgcccgccagttgtcgcc
gcggtactctagcctcccgtcctcgttgtcgactggctcccccgtccggatgtgcctcgc
aaccacgcactccgcggcgacttggtgcggagccgacgaggaatggggtcgacctacagc
cagagcgccgccttcctccacaactcccgcagcgagagcacacgaagaggaaggaggcgg
ggaggcaggcagcagctcgttcctcgtcgtcgtcgtcgttcggcggcgacgccggccgcc
ggacctcctccccccccccggcggcgcgcggtggaggaagccgctgccggcgacttcgcc
tgtaacaccgccgccgccaccgccagctcccgtcgatctcatcctccacgccgtgctcaa
acggcggaggatggggcacagtcgtgggcggcgcgcggcgggtgctgacgctcttgggtt
gccctggctattgctcccagacgaagggcaccatgccggggtggcggacggggccagagt
tgaggtcggccttctagtagtggcgcaccgaccggagtggtgtgcccaggtcctcagcct
ccgcctcgtcctcccgcgcctgccctcccacgtacgccggcacgccgccgtggcacgccc
gtactgccgccgccacaggtttcagctcctagcgcagacgaagacaggcggtggtgggga
agccgcggcctgcgccggccgcccgcgcgccgctccgttgcctgccgcccacgcgcggct
cctccccccaccgcctacgcccgtgcagctgctccctcgtgcggcacccgtgaagaagag
aggagagaggaagagagatggagaggggaggggaagaagaggctgacgcgtggggcccac
gctgagtcagttgccgtatcggacaaaaccggagtcaaaaccaccgagggacgtagattg
cactggttttataagttggaaaacgccggatatctggttttgtggttgggggatgatttt
gtaactcgatgacaaagttgagagaccttcggtgtactttttcc
>group_1212.fasta_consensus
ggaaaaagtacgctgaaggtccctcaacttgtcatcgagatataaaatcgtccttgaacc
acaaaaccaaaccggatacaacgcatcctccaacttataaaatcagtgcaaactgatccc
tcggtgattttgactctgttttgtccaatgtagcagctgacttagagtgggacccatgtg
agccccacccgtcagcctcttcttcctctttcctctcttcatctctcctctcctctccta
tacacgggcggcgggggagggggggagcagctaggtgtgggcggcggacggcaggggagc
agctggctagcttgggcgcgggcagcaagcacaggcggcggacagcgagggagcggctgg
ctagctgggcgcgggaggcgggcacaggcggcggtgggaggagctgcgcagggcgggcag
ggaggagcgacacacgggcggtggttcctcgcactctctgccaccagagccgccagctcc
tcctgtgcgggcgctgacggacgcccgccgccatcatcaccatggccgctggacaccgac
accgatgtggagcggtcccctccagcggtcgcgcccgctccagcttcgactccaaccagg
cgaaagagccgcggatcgtggcgccgcgatggtgcctagctcgtcgggaggtcgaggcaa
gccaccatcgccagactccccaagctcccgcgagctcaccggcgacaatgaccgcccctc
ttgcgtgttccttggtgagaaaatggggatggctggtcgagctcggtgacgacgccgcgc
gcaccggcctgccggcccttctccccatgccccatcatcgagaagatggggacggccggt
cgagcttggtgacatcgccgctcgtgcctgagcgccaccacccagctcctccccagccgg
ccgccgcccgtgcccgccgcaccggtcttccacgcccagctcctctctgtcgtgcgaccg
gttgagctcggtgacaacgtcgcccacagccgcgcaccagcctgccggcccttctctcca
tgcgtcgccgtcgagaagatggggacggccggtcgagctcagtgacgccaccgccctcgc
ctgagcaccaccacccagctcctctcccgccgaccgccgcccacgcccgccgcatcggcc
ttccgtgtctagctcctctccgtcgggcggtcgcccatcctcacccgccgtgcccagctc
ctctcccccgctaccggtcgctaggaaaaggaggagagatgaagtgtggagagggggggg
aagaagaggctgatgggtggggcccacgctgagtcagctaccacatcggacaaaaccgga
gtcaaaaccgtcgagggacctagtttgcactggtttgtaagttggggaatgcgttgtatc
cagttttgtggttcaaggacaaatttataacgtgataacaagttgaggggccttcggtgt
actttttcc
>group_1213.fasta_consensus
ggaaaaagtacaccgaaggtccctcaacttgtcatcgagttacaaaatcgtactctaacc
gcaaaaccggatatatgacatcccttaactcacaaaatcgttcactttaggtcctttggt
ggttttgaacccaggtttgtccgacatggcgactgagtcagcgtgggacccacatgtcta
tcatcaccatctctctttcccctcctctcccttcatcccctttcttttgtcactttgctt
ctctctgcacggctgctggcgggtggggaggaggtcgtcgtgccaaggcaggagaggaga
gccggtagtgggcgacgcggtgcctggcgacgaggcggcggcggcggtggctgcgaggcg
ggagaggagatccgaggcccagcgacgcggtggcggctgcaaatcgggagaggacatctg
gcgcccagcgaagcggcagtgggcgacaaggcggcggcggcggctacgaggcgagagagg
acatctggcgcccgacgatgcagcggcgggcgaggaggcggtggcagcggcgccctcatc
ttccttgagctccgccacccagcgctcgcccacgacgggcgatgcatgcctgtcgggccc
atctttggcagcagcagagctccgtcgggccgccgccatgcttgtgcgatgccatgaggt
cgttcacctcgccgccgccggggtctccatcctcgaccttgcccacgcggcaatgcccta
cccttctcccgcgtcgctgccgccatcgacaccgacgccctcccttctcccccgtcatcg
cccccctcccccccggcatcatccactaccgcggcgccgccctcctcccgcctcgcagcc
gccaccgccatggagaagagtgagaaagaggaggaaccgaggaagggagagatgaggaga
aagaaagaggagagagggcgatgatgtggccttcctgacatgtgggatccacgctgactt
agccgccacgtcggacaaccctgggtcaaaaccaccgaaggacctaaactgaacggtttc
gtgagttaagtgatgccatatatccagttttgtggttgggggatgattttgtagcttgat
gacaagttaagggacctccggtgtatttttttc
>group_1214.fasta_consensus
gggataagttcactttgggtctctctatttgtcgcccagtccgattttcgtcccttggtc
gcaaaaccgggtacaactggtcccccaacttacgaaaccgtttaaataaggtccctcagc
ggtattgtacctggtttttgctgacgtggcgtcgacgtggcttctttgactaggtcttcg
tcatacgtggcattaacgtggcgcttacgtggtaatttgatccctgaaaaataattaaaa
cagtgggacccacatgtcagcttcatatccataatctttccggtcagcgaagaaggacaa
gcggccgagccggagcggacgacgccgacgaccggagcaagctggcgacaagaaaggcgg
cgccaagggccgggagccactctcctcctccttgtcggccgcgggcggggagatatcggc
ggcggcctcgacggggagccgctctcgctaacggtggccgcggaaggggagatgtcggcg
gcggcctcggcgggcacaccccgctcctctcccgccgcctaccgcccaccgcaccccgct
cctctcccgccgaagcccgtcggcgggcgcaccccgctcctctcccgccgcctaccgccc
gccgcaccccgctcctctcccgctgtcagccgcccgccgcactccccctcctctcccgcc
gtcagccacccgccgcaccctgcttctctcccaccggcatcgttgaagcatacagagcca
cagaggtagatgaggttgaagaagtgggacccgctgacatgtgggtcccttttttatttt
ttttactggcatgtgggtcccacaaattttgtataatttttttattttgaattttgatgt
ttttattttttttcggatctaattgccacgtaaacgccacttcaatgacatgtgagacaa
agacccagtcaaaggagccacgtaggcgtcacttcagcaaaaaccgggcataataccgcc
gagagacctcacttacatggtttcacaagttgggggacctatcttacccggttttacgac
caagggacgaaaatcggactgggcgacaaatagagggacccagagtgaacttattcc
>group_1215.fasta_consensus
ggaaaaagtgcacccaaggtccctcaacttgtcatcgaattacaaaatcatcccccaacc
ataaaaccggatatctggcgtcccctaactaaccaaaactggtcataataggtcattcgg
tggttttaaccccgtttttgtcctatgtggcggctgactcagcgtgggactcacgtggac
cccacatgtcaggctgccacatcaacacatactgtatttccccctcttctctctctgtct
ctgtgttctctccttccttcctccccctcgctctctgctctcgcacgagcggcaacgcgc
gcggccggcgacggtggctcccaagtggcagcgcgtgggctcgccggcctccccgtcccc
ctagtgcggttggtgatggcggcgtgcggctgcgtccatcatgtggagatcgactcgacg
acgccgccatcaagtcgctgccgtcgggcgtcggcgatggcggcgcgtggctgcggccag
cgggggaggcggaggaggtataagcggacgccctcgccctcattgtcgatgtcgacacca
atgaagaggtccgcgccgctcaccagttcgcatgcctcgtcgtcgtcgacgctcgccact
ccggtccggctgtggcccagcggacaaacgacgagaagccggcggcgcggcgcccccgcc
gcggacgagcgacaagaagccggcgacgtggcgcccccacccgaagccgccgacgacgat
[truncated: 8,662,017 more chars]
