# Supplementary material for: Gene disruption by structural mutations drives selection in US rice breeding over the last century
Source: PLoS Genet. 2021 Mar 18;17(3):e1009389. doi: 10.1371/journal.pgen.1009389 (PMC7971508; doi:10.1371/journal.pgen.1009389)
Supplement: S3 File — (XLSX) [file pgen.1009389.s023.xlsx]

## Sheet: allTeInfo
id	annotation	clusterSize	consensusLength	id2	indelFreq	insFreq	delFreq
group_21	RLG_#LTR/Gypsy_Ojapo2_fam3_Chr12_13128660_13139944	186	11304	group_21	49	49	0
group_66	RLC_#LTR/Copia_Ojapo6_fam10_Chr	57	5935	group_66	46	46	0
group_14	RLC_#LTR/Copia_Ojapo13_fam13_Chr1_32063943_32070380	256	6435	group_14	45	45	0
group_222	RLC_#LTR/Copia_Ojapo6_fam10_Chr11_16839182_16848520	9	6064	group_222	45	45	0
group_2	DTT#DNAt_Tc-Mariner/Stowaway_SG_consensus-1	1037	239	group_2	39	33	6
group_25	RLG_#LTR/Gypsy_Ojapo1_fam7_Chr10_15711566_15724449	164	12856	group_25	33	33	0
group_4	DTT#DNAt_Tc-Mariner/Stowaway_SG_consensus-1	984	238	group_4	31	23	8
group_12	DTM_#DNAt_MULE_japo_Os0377nt:Chr10:9877332:9877668	272	337	group_12	25	25	0
group_35	RLG_#LTR/Gypsy_Ojapo1_fam7_Chr11_28037498_28050485	104	12876	group_35	21	21	0
group_9	DTM_#DNAt_MULE_japo_Os0098:Chr10:16078266:16078618	317	365	group_9	19	19	0
group_22	DTM_#DNAt_MULE_japo_Os0105:Chr10:21061802:21063180	178	1417	group_22	19	19	0
group_27	DTT#DNAt_Tc-Mariner/Stowaway_SG_consensus-1	156	239	group_27	17	13	4
group_2631	DTM_#DNAt_MULE_japo_Os0098:Chr1	2	383	group_2631	16	16	0
group_16	DTH#DNAt_Harbinger/Tourist_TS_consensus-1	247	347	group_16	15	15	0
group_59	DTM_#DNAt_MULE_japo_Os0385:Chr10:11452321:11460189	68	7804	group_59	14	14	0
group_598	DTM_#DNAt_MULE_japo_Os0385:Chr2:1839938:1847558	4	7439	group_598	14	14	0
group_54	DTM_#DNAt_MULE_japo_Os0385:Chr10:1	70	7960	group_54	13	13	0
group_340	DTM_#DNAt_MULE_japo_Os0385:Chr10:17055260:17062974	6	7522	group_340	13	13	0
group_48	DTM_#DNAt_MULE_japo_Os0297:Chr10:	79	487	group_48	12	12	0
group_1	DTT#DNAt_Tc-Mariner/Stowaway_SB_consensus-1	1166	154	group_1	11	7	4
group_31	DTM_#DNAt_MULE_japo_Os0103:Chr10:15189822:15189976	123	155	group_31	11	11	0
group_888	RLG_#LTR/Gypsy_Ojapo1_fam7_Chr6_10324073_10339911	3	12175	group_888	11	11	0
group_2632	DTM_#DNAt_MULE_japo_Os0098:Chr10:1940853:1941236_1	2	376	group_2632	11	11	0
group_7	DTT#DNAt_Tc-Mariner/Stowaway_SH_consensus-1	734	239	group_7	9	9	0
group_891	RLG_#LTR/Gypsy_Ojapo1_fam7_Chr8_20951386_20964557	3	13175	group_891	9	9	0
group_3	DTT#DNAt_Tc-Mariner/Stowaway_SE_consensus-1	1013	263	group_3	8	4	4
group_5	DTT#DNAt_Tc-Mariner/Stowaway_SJ_consensus-1	901	239	group_5	8	8	0
group_10	DTM_#DNAt_MULE_japo_Os0218:Chr10:11528084:11528498	312	415	group_10	8	8	0
group_72	DTM_#DNAt_MULE_japo_Os0441:Chr10:14215453:14215699	49	247	group_72	8	7	1
group_312	DTM_#DNAt_MULE_japo_Os0105:Chr1	6	1369	group_312	8	8	0
group_6	DTT#DNAt_Tc-Mariner/Stowaway_SC_consensus-1	788	296	group_6	7	4	3
group_20	DTM_#DNAt_MULE_japo_Os0087:Chr10:19835096:19835477	191	383	group_20	7	6	1
group_52	DTM_#DNAt_MULE_japo_Os0243:Chr10:3533144:3533947	74	809	group_52	7	7	0
group_58	DTM#DNAt_Mutatorr_MK_consensus-1	68	685	group_58	7	7	0
group_309	DTM_#DNAt_MULE_japo_Os0098:Chr1	6	371	group_309	6	6	0
group_2640	DTM_#DNAt_MULE_japo_Os0098:Chr10:6548197:6548578_1	2	377	group_2640	6	6	0
group_46	DTM_#DNAt_MULE_japo_Os0243:Chr10:21842014:21842785	81	771	group_46	5	5	0
group_91	RLG_#LTR/Gypsy_Ojapo1_fam7_Chr1	35	12997	group_91	5	5	0
group_95	RLG_#LTR/Gypsy_Ojapo1_fam7_Chr12_25369594_25382449	34	12839	group_95	5	5	0
group_33	DTM_#DNAt_MULE_japo_Os0378:Chr10:10158593:10158987	115	396	group_33	4	4	0
group_51	DTM_#DNAt_MULE_japo_Os0218:Chr10:20268922:20269314	74	393	group_51	4	4	0
group_63	DTM_#DNAt_MULE_japo_Os0177:Chr10:9204393:9212999	61	8608	group_63	4	4	0
group_64	DTM_#DNAt_MULE_japo_Os0372:Chr1	60	376	group_64	4	4	0
group_65	DTM_#DNAt_MULE_japo_Os0218:Chr1	57	393	group_65	4	4	0
group_139	RLX_#LTR/Unknown_Ojapo84_fam2255_Chr3_11385324_11390150	15	3959	group_139	4	4	0
group_175	RLG_#LTR/Gypsy_Ojapo1_fam7_Chr10_8389936_8402766	11	12794	group_175	4	4	0
group_600	DTM_#DNAt_MULE_japo_Os0385:Chr2:35649458:35656637	4	7187	group_600	4	4	0
group_13	DTH#DNAt_Harbinger/Tourist_TX_consensus-1	270	374	group_13	3	3	0
group_41	DTM_#DNAt_MULE_japo_Os0243:Chr10:16168265:16169023	91	755	group_41	3	3	0
group_47	DTM_#DNAt_MULE_japo_Os0124:Chr1	79	252	group_47	3	2	1
group_67	RLX_#LTR/Unknown_Ojapo84_fam2254_Chr8_21122326_21126563	57	3882	group_67	3	3	0
group_76	RLC_#LTR/Copia_Ojapo13_fam13_Chr10_1215975_1222541	47	6389	group_76	3	3	0
group_86	DTM_#DNAt_MULE_japo_Os0385:Chr11:19563327:19572472	39	9154	group_86	3	3	0
group_89	DTM_#DNAt_MULE_japo_Os0229:Chr1	36	532	group_89	3	1	2
group_396	DTM_#DNAt_MULE_japo_Os0205:Chr5:28838024:28839243	5	1240	group_396	3	3	0
group_746	DTM_#DNAt_MULE_japo_Os0098:Chr11:26503:26883	3	381	group_746	3	3	0
group_4023	DTM_#DNAt_MULE_japo_Os0205:Chr8:19220116:19221274_1	2	1159	group_4023	3	3	0
group_5615	DTM_#DNAt_MULE_japo_Os0385:Chr8:23136940:23145893_1_cg	2	8954	group_5615	3	3	0
group_7364	RLG_#LTR/Gypsy_Ojapo1_fam7_Chr9_6489298_6502715_1	2	13133	group_7364	3	3	0
group_26	DTT#DNAt_Tc-Mariner/Stowaway_SK_consensus-1	157	265	group_26	2	1	1
group_71	RLC_#LTR/Copia_Ojapo19_fam21_Chr5_18173195_18178849	50	5184	group_71	2	2	0
group_78	DTM_#DNAt_MULE_japo_Os1127:Chr12:22920948:22921328	45	379	group_78	2	2	0
group_85	DTM_#DNAt_MULE_japo_Os0297:Chr10:1	39	485	group_85	2	2	0
group_110	RLG_#LTR/Gypsy_Ojapo1_fam7_Chr11_21429040_21441197	23	12170	group_110	2	2	0
group_114	RLT_Osaj-SMART#LTR/TRIM	22	290	group_114	2	2	0
group_122	DTM_#DNAt_MULE_japo_Os0220:Chr1	19	690	group_122	2	2	0
group_127	RLG_#LTR/Gypsy_Ojapo1_fam7_Chr1_8162777_8168193	18	5404	group_127	2	2	0
group_128	DTM_#DNAt_MULE_japo_Os0229:Chr	17	535	group_128	2	1	1
group_138	RLG_#LTR/Gypsy_Ojapo1_fam7_Chr10_4483105_4488519	15	5496	group_138	2	2	0
group_164	DTM_#DNAt_MULE_japo_Os3333:Chr1:16080444:16081876	12	1438	group_164	2	2	0
group_174	DTM_#DNAt_MULE_japo_Os1012:Chr11:20320203:20320893	11	683	group_174	2	1	1
group_183	DTM_#DNAt_MULE_japo_Os0229:Chr	10	533	group_183	2	1	1
group_226	RLX_#LTR/Unknown_Ojapo149_fam2373_Chr8_2758664_2760607	9	10303	group_226	2	2	0
group_229	DTH#DNAt_Harbinger/Tourist_TY_consensus-1	8	858	group_229	2	2	0
group_263	#DNAt_M	7	637	group_263	2	2	0
group_272	DTM_#DNAt_MULE_japo_Os0202:Chr11:15748746:15749824	7	1079	group_272	2	2	0
group_297	DTA#DNAt_hAT_HA_RND-1	6	1027	group_297	2	2	0
group_322	DTM_#DNAt_MULE_japo_Os0220:Chr	6	685	group_322	2	2	0
group_327	DTM_#DNAt_MULE_japo_Os0229:Chr2:22565873:22567144	6	1271	group_327	2	2	0
group_407	DTM_#DNAt_MULE_japo_Os0360:Chr10:5455081:5455781	5	722	group_407	2	1	1
group_414	DTM_#DNAt_MULE_japo_Os0610:Chr2:5585421:5586511	5	1090	group_414	2	2	0
group_531	DTM_#DNAt_MULE_japo_Os0205:Chr1:5386522:5388400	4	1881	group_531	2	2	0
group_567	DTM_#DNAt_MULE_japo_Os0243:Chr	4	799	group_567	2	2	0
group_828	DTM_#DNAt_MULE_japo_Os0874:Chr11:25242044:25242749	3	703	group_828	2	2	0
group_4633	DTM_#DNAt_MULE_japo_Os0243:Chr2:23167780:23168616_1_nip	2	836	group_4633	2	2	0
group_8	DTT#DNAt_Tc-Mariner/Stowaway_SQ_consensus-1	432	316	group_8	1	0	1
group_11	DTM_#DNAt_MULE_japo_Os0089:Chr10:20742045:20742786	289	744	group_11	1	1	0
group_18	DTT#DNAt_Tc-Mariner/Stowaway_SD_consensus-1	220	264	group_18	1	0	1
group_19	DTT#DNAt_Tc-Mariner/Stowaway_SM_consensus-1	216	261	group_19	1	0	1
group_28	DTT#DNAt_Tc-Mariner/Stowaway_SX_consensus-1	144	213	group_28	1	1	0
group_29	DTM_#DNAt_MULE_japo_Os2081:Chr1	137	392	group_29	1	0	1
group_34	DTM_#DNAt_MULE_japo_Os0084:Chr1	107	367	group_34	1	1	0
group_37	DTM#DNAt_Mutatorr_MJ_consensus-1	97	170	group_37	1	0	1
group_38	DTT#DNAt_Tc-Mariner/Stowaway_SM_consensus-1	96	260	group_38	1	0	1
group_39	DTM_#DNAt_MULE_japo_Os0086:Chr10:15975237:15975664	93	429	group_39	1	1	0
group_40	DTM_#DNAt_MULE_japo_Os0335:Chr10:153607:153921	92	315	group_40	1	1	0
group_49	DTM_#DNAt_MULE_japo_Os0301:Chr10:13838283:13838822	78	538	group_49	1	0	1
group_50	DTT#DNAt_Tc-Mariner/Stowaway_SK_consensus-1	78	266	group_50	1	0	1
group_56	RLX_#LTR/Unknown_Ojapo90_fam272_Chr5_29949034_29954767	70	2899	group_56	1	1	0
group_60	DTM_#DNAt_MULE_japo_Os0086:Chr	67	527	group_60	1	0	1
group_77	DTM_#DNAt_MULE_japo_Os0222:Chr10:20738561:20739043	45	485	group_77	1	0	1
group_81	RLT_Osaj-Cassandra#LTR/TRIM	41	768	group_81	1	1	0
group_98	DTM_#DNAt_MULE_japo_Os0054:Chr	28	183	group_98	1	1	0
group_100	DTH#DNAt_Harbinger/Tourist_TW_consensus-1	27	306	group_100	1	1	0
group_102	DTM_#DNAt_MULE_japo_Os0229:Chr1	25	507	group_102	1	1	0
group_103	DTM_#DNAt_MULE_japo_Os3566:Chr1:14943281:14943836	25	551	group_103	1	1	0
group_106	DTM_#DNAt_MULE_japo_Os0301:Chr11:1847911:1848461	24	554	group_106	1	1	0
group_108	DTM_#DNAt_MULE_japo_Os0301:Chr1:1130875:1131397	23	524	group_108	1	0	1
group_126	RLC_#LTR/Copia_Oglab78_fam71_Chr6_7848446_7858648	18	6927	group_126	1	1	0
group_134	RLG_#LTR/Gypsy_Ojapo4_fam12_Chr4_33277633_33289160	16	11615	group_134	1	1	0
group_148	RLG_#LTR/Gypsy_Ojapo1_fam7_Chr5_11916968_11930142	13	13152	group_148	1	1	0
group_153	DTM_#DNAt_MULE_japo_Os0086:Chr10:15870328:15870886	12	559	group_153	1	0	1
group_160	DTM_#DNAt_MULE_japo_Os1104:Chr	12	831	group_160	1	1	0
group_162	DTM_#DNAt_MULE_japo_Os2088:Chr1:2	12	1415	group_162	1	1	0
group_168	RLC_#LTR/Copia_Ojapo38_fam41_Chr12_21105472_21110201	12	4266	group_168	1	1	0
group_170	RLX_#LTR/Unknown_Oindi53_fam60_Chr02_33974437_33981839	12	7662	group_170	1	0	1
group_179	DTM_#DNAt_MULE_japo_Os0202:Chr2:12411413:12412596	10	1184	group_179	1	1	0
group_180	DTM_#DNAt_MULE_japo_Os0218:Chr12:7357738:7358128	10	392	group_180	1	1	0
group_181	DTM_#DNAt_MULE_japo_Os0220:Chr10:21733025:21733703	10	679	group_181	1	1	0
group_187	DTM_#DNAt_MULE_japo_Os0610:Chr1:313281:314322	10	1045	group_187	1	1	0
group_193	DTT#DNAt_Tc-Mariner/Stowaway_SD_consensus-1	10	264	group_193	1	0	1
group_196	RLC_#LTR/Copia_Ojapo24_fam25_Chr4_19744807_19756817	10	11970	group_196	1	1	0
group_198	RLC_#LTR/Copia_Ojapo6_fam10_Chr	10	5697	group_198	1	1	0
group_205	DTM_#DNAt_MULE_japo_Os0205:Chr11:19415989:19417141	9	1157	group_205	1	1	0
group_210	DTM_#DNAt_MULE_japo_Os0378:Chr10:17480775:17481188	9	412	group_210	1	1	0
group_211	DTM_#DNAt_MULE_japo_Os0378:Chr10:15440849:15441936	9	1089	group_211	1	1	0
group_214	DTM_#DNAt_MULE_japo_Os0949:Chr10:13110201:13112026	9	1830	group_214	1	1	0
group_216	DTM_#DNAt_MULE_japo_Os1127:Chr	9	369	group_216	1	1	0
group_223	RLC_#LTR/Copia_Ojapo75_fam105_Chr7_2627820_2633101	9	5219	group_223	1	1	0
group_244	DTM_#DNAt_MULE_japo_Os0297:Chr12:24174950:24176241	8	1290	group_244	1	1	0
group_266	DTM_#DNAt_MULE_japo_Os0054:Chr11:	7	183	group_266	1	1	0
group_270	DTM_#DNAt_MULE_japo_Os0124:Chr1	7	238	group_270	1	0	1
group_279	DTM_#DNAt_MULE_japo_Os0335:Chr11:4776600:4778058	7	1457	group_279	1	1	0
group_282	DTM_#DNAt_MULE_japo_Os0610:Chr2:18780714:18781755	7	1042	group_282	1	1	0
group_284	DTM_#DNAt_MULE_japo_Os1121:Chr12:17969900:17971169	7	1276	group_284	1	1	0
group_290	RLC_#LTR/Copia_Oglab172_fam188_Chr4_6013786_6018940	7	5118	group_290	1	1	0
group_323	DTM_#DNAt_MULE_japo_Os0220:Chr	6	662	group_323	1	1	0
group_350	DTM_#DNAt_MULE_japo_Os1455:Chr1:2041204:2042008	6	799	group_350	1	1	0
group_353	DTM_#DNAt_MULE_japo_Os1693:Chr11:9752634:9753954	6	1320	group_353	1	0	1
group_359	DTM_#DNAt_MULE_japo_Os2081:Chr	6	392	group_359	1	0	1
group_413	DTM_#DNAt_MULE_japo_Os0610:Chr11:20392500:20393720	5	1181	group_413	1	1	0
group_423	DTM_#DNAt_MULE_japo_Os1961nt:Chr1:22184309:22186252	5	1944	group_423	1	1	0
group_424	DTM_#DNAt_MULE_japo_Os2088:Chr	5	1211	group_424	1	1	0
group_425	DTM_#DNAt_MULE_japo_Os2088:Chr2:7000168:7001315	5	1163	group_425	1	1	0
group_427	DTM_#DNAt_MULE_japo_Os2714:Chr10:15027304:15028448	5	1142	group_427	1	1	0
group_432	DTM_#DNAt_MULE_japo_Os3566:Chr7:24808171:24808654	5	496	group_432	1	1	0
group_433	DTM_#DNAt_MULE_japo_Os3595nt:Chr10:4761401:4762137	5	744	group_433	1	1	0
group_456	DTM_#DNAt_MULE_japo_Os0037:Chr	4	1463	group_456	1	1	0
group_494	DTM_#DNAt_MULE_japo_Os0098:Chr10:	4	372	group_494	1	1	0
group_501	DTM_#DNAt_MULE_japo_Os0105:Chr1	4	1319	group_501	1	1	0
group_510	DTM_#DNAt_MULE_japo_Os0166:Chr1:27162812:27164111	4	1278	group_510	1	1	0
group_521	DTM_#DNAt_MULE_japo_Os0177:Chr1:678432:685188	4	6770	group_521	1	1	0
group_568	DTM_#DNAt_MULE_japo_Os0243:Chr1:184502:186070	4	1569	group_568	1	1	0
group_573	DTM_#DNAt_MULE_japo_Os0297:Chr6:937933:939037	4	1104	group_573	1	1	0
group_587	DTM_#DNAt_MULE_japo_Os0335:Chr11:2587328:2588461	4	1134	group_587	1	1	0
group_599	DTM_#DNAt_MULE_japo_Os0385:Chr	4	7595	group_599	1	1	0
group_615	DTM_#DNAt_MULE_japo_Os0709:Chr10:11043755:11045046	4	1259	group_615	1	1	0
group_619	DTM_#DNAt_MULE_japo_Os0949:Chr2:35570588:35572355	4	1806	group_619	1	1	0
group_694	RLC_#LTR/Copia_Ojapo148_fam119_Chr8_1848094_1853124	4	4976	group_694	1	1	0
group_699	RLC_#LTR/Copia_Orufi270_fam67_Chr07_2134056_2138925	4	4882	group_699	1	1	0
group_767	DTM_#DNAt_MULE_japo_Os0205:Chr12:19500427:19501385_1_nip	3	959	group_767	1	1	0
group_769	DTM_#DNAt_MULE_japo_Os0205:Chr1:8673653:8674803	3	1165	group_769	1	1	0
group_770	DTM_#DNAt_MULE_japo_Os0205:Chr2:20161040:20162127_1	3	1088	group_770	1	1	0
group_778	DTM_#DNAt_MULE_japo_Os0229:Chr12:7938843:7939373	3	536	group_778	1	0	1
group_792	DTM_#DNAt_MULE_japo_Os0297:Chr1	3	488	group_792	1	1	0
group_807	DTM_#DNAt_MULE_japo_Os0335:Chr10:16590078:16591788	3	1729	group_807	1	1	0
group_812	DTM_#DNAt_MULE_japo_Os0360:Chr11:6390381:6391303_1_cg	3	924	group_812	1	1	0
group_816	DTM_#DNAt_MULE_japo_Os0385:Chr3:34562591:34565520	3	2931	group_816	1	1	0
group_827	DTM_#DNAt_MULE_japo_Os0610:Chr1:21306243:21307307	3	1065	group_827	1	1	0
group_833	DTM_#DNAt_MULE_japo_Os1272:Chr7:7941322:7942588	3	1267	group_833	1	0	1
group_851	DTM_#DNAt_MULE_japo_Os2159:Chr4:33256663:33257832	3	1165	group_851	1	1	0
group_858	DTM_#DNAt_MULE_japo_Os2537:Chr2:28972128:28973762	3	1635	group_858	1	1	0
group_861	DTM_#DNAt_MULE_japo_Os3366:Chr11:22608894:22609729	3	836	group_861	1	1	0
group_876	RLC_#LTR/Copia_Oglum335_fam64_Chr08_19851140_19856594	3	5419	group_876	1	1	0
group_881	RLC_#LTR/Copia_Olong36_fam65_scaffold1945-14.8_33265_38089	3	4858	group_881	1	1	0
group_885	RLG_#LTR/Gypsy_Ojapo137_fam364_Chr4_7930208_7935876	3	5617	group_885	1	1	0
group_887	RLG_#LTR/Gypsy_Ojapo167_fam147_Chr1_25709273_25714498	3	5226	group_887	1	1	0
group_889	RLG_#LTR/Gypsy_Ojapo1_fam7_Chr1_34821547_34831279	3	9806	group_889	1	1	0
group_893	RLG_#LTR/Gypsy_Ojapo2_fam3_Chr4_3476113_3489082	3	11226	group_893	1	1	0
group_2306	DTM_#DNAt_MULE_japo_Os0086:Chr11:10093371:10093819_1	2	433	group_2306	1	1	0
group_2325	DTM_#DNAt_MULE_japo_Os0086:Chr12:14031372:14031782_2	2	412	group_2325	1	1	0
group_2612	DTM_#DNAt_MULE_japo_Os0089:Chr10:17196073:17196806_1_cg	2	741	group_2612	1	1	0
group_2618	DTM_#DNAt_MULE_japo_Os0089:Chr2:30019319:30019993_1	2	675	group_2618	1	1	0
group_2649	DTM_#DNAt_MULE_japo_Os0098:Chr11:28362767:28363148_1_nip	2	356	group_2649	1	1	0
group_2666	DTM_#DNAt_MULE_japo_Os0098:Chr1:36047615:36047963_1_nip	2	349	group_2666	1	1	0
group_3645	DTM_#DNAt_MULE_japo_Os0177:Chr	2	564	group_3645	1	1	0
group_5885	DTM_#DNAt_MULE_japo_Os0874:Chr3:1106615:1107657_1	2	1035	group_5885	1	1	0
group_6219	DTM_#DNAt_MULE_japo_Os1121:Chr12:13812917:13814170	2	1240	group_6219	1	1	0
group_6470	DTM_#DNAt_MULE_japo_Os1693:Chr5:17646903:17647976_1	2	1074	group_6470	1	1	0
group_6657	DTM_#DNAt_MULE_japo_Os2088:Chr6:10890763:10891852_1_cg	2	1089	group_6657	1	1	0
group_6663	DTM_#DNAt_MULE_japo_Os2088:Chr6:9475297:9476932_1	2	1592	group_6663	1	1	0
group_6769	DTM_#DNAt_MULE_japo_Os2453nt:Chr8:9488843:9491992_1_nip	2	3142	group_6769	1	1	0
group_7282	RLC_#LTR/Copia_Ojapo153_fam89_Chr9_9826875_9832176_1	2	5030	group_7282	1	1	0
group_7368	RLG_#LTR/Gypsy_Ojapo229_fam2345_Chr12_13666125_13671650_1	2	5499	group_7368	1	1	0
group_7408	RLG_#LTR/Gypsy_Ojapo72_fam309_Chr8_28401948_28407125_1_cg	2	13127	group_7408	1	1	0
group_15	DTM_#DNAt_MULE_japo_Os0102:Chr10:	253	156	NA
group_17	DTT#DNAt_Tc-Mariner/Stowaway_SW_consensus-1	242	232	NA
group_23	DTT#DNAt_Tc-Mariner/Stowaway_SN_consensus-1	177	263	NA
group_24	RLX_#LTR/Unknown_Ojapo102_fam230_Chr8_8081224_8082850	166	1629	NA
group_30	DTM_#DNAt_MULE_japo_Os0103:Chr10:	131	149	NA
group_32	DTM_#DNAt_MULE_japo_Os0102:Chr10:11878426:11878573	116	146	NA
group_36	DTH#DNAt_Harbinger/Tourist_TZ_consensus-1	100	559	NA
group_42	DTT#DNAt_Tc-Mariner/Stowaway_SS_consensus-1	90	261	NA
group_43	DTM_#DNAt_MULE_japo_Os0084:Chr	86	365	NA
group_44	RLG_#LTR/Gypsy_Obart3_fam3_chr6_1993556_1997051	83	3150	NA
group_45	DTM_#DNAt_MULE_japo_Os0013nt:Chr1	82	733	NA
group_53	DTM_#DNAt_MULE_japo_Os0372:Chr1	73	626	NA
group_55	DTM_#DNAt_MULE_japo_Os3333:Chr11:1601171:1601429	70	259	NA
group_57	DTM_#DNAt_MULE_japo_Os0085:Chr10:18519987:18520323	69	337	NA
group_61	RSU_#SINE_indi_japo_Chr03_R_35313869_35314072	64	161	NA
group_62	DTM_#DNAt_MULE_japo_Os0067:Chr1	61	164	NA
group_68	DTM_#DNAt_MULE_japo_Os0067:Chr10:1	54	154	NA
group_69	DTM#DNAt_Mutatorr_MI_consensus-1	53	191	NA
group_70	DTH#DNAt_Harbinger/Tourist_TV_consensus-1	50	303	NA
group_73	RLC_#LTR/Copia_Oindi16_fam13_Chr08_26377347_26383944	49	4791	NA
group_74	RLT_Osaj-RetrOsa10#LTR/TRIM	49	407	NA
group_75	DTM_#DNAt_MULE_japo_Os0102:Chr10:19663793:19663945	47	151	NA
group_79	RLX_#LTR/Unknown_Ojapo86_fam306_Chr9_3275445_3283052	42	1238	NA
group_80	DTM_#DNAt_MULE_japo_Os0377nt:Chr11:7978130:7978293	41	164	NA
group_82	RSU_#SINE_indi_japo_Chr03_F_29663888_29664212	41	282	NA
group_83	DTM_#DNAt_MULE_japo_Os0084:Chr10:20437437:20437770	39	335	NA
group_84	DTM_#DNAt_MULE_japo_Os0222:Chr12:10056920:10057415	39	494	NA
group_87	DTM_#DNAt_MULE_japo_Os0084:Chr10:16820708:16821073	38	370	NA
group_88	DTM_#DNAt_MULE_japo_Os0013nt:Chr12:4846033:4846729	37	692	NA
group_90	RLC_#LTR/Copia_Oglab8_fam11_Chr4_10249776_10259373	36	9259	NA
group_92	DTM_#DNAt_MULE_japo_Os0013nt:Chr6:25143543:25144035	34	495	NA
group_93	DTM_#DNAt_MULE_japo_Os0102:Chr10:17491075:17491224	34	147	NA
group_94	DTM_#DNAt_MULE_japo_Os1274:Chr10:1936022:1936617	34	596	NA
group_96	RLX_#LTR/Unknown_Oindi57_fam230_Chr06_11594230_11596039	31	1813	NA
group_97	DTM_#DNAt_MULE_japo_Os0013nt:Chr4:12117997:12118642	28	653	NA
group_99	DTM_#DNAt_MULE_japo_Os0312:Chr10:20222895:20223257	28	363	NA
group_101	DTM_#DNAt_MULE_japo_Os0086:Chr1	25	428	NA
group_104	RLG_#LTR/Gypsy_Orufi51_fam42_Chr12_8812253_8823378	25	5313	NA
group_105	RSU_#SINE_indi_japo_rufi_Chr12_R_3401912_3402103	25	156	NA
group_107	RLC_#LTR/Copia_Ojapo32_fam32_Chr3_20824861_20832582	24	7723	NA
group_109	RLG_#LTR/Gypsy_Oindi1_fam7_Chr01_46578730_46583271	23	4626	NA
group_111	RLX_#LTR/Unknown_Ojapo81_fam2260_Chr2_8786899_8793559	23	1039	NA
group_112	DTM_#DNAt_MULE_japo_Os0085:Chr	22	345	NA
group_113	DTM_#DNAt_MULE_japo_Os0861:Chr10:20964992:20965551	22	563	NA
group_115	RSU_#SINE_japo_Chr1	22	278	NA
group_116	DTM_#DNAt_MULE_japo_Os0312:Chr	21	373	NA
group_117	DTM_#DNAt_MULE_japo_Os0312:Chr	21	363	NA
group_118	RLC_#LTR/Copia_Ojapo13_fam13_Chr11_21011215_21017030	21	4707	NA
group_119	DTM_#DNAt_MULE_japo_Os0085:Chr1:10440432:10440752	20	315	NA
group_120	DTM_#DNAt_MULE_japo_Os0709:Chr12:10847452:10848078	20	629	NA
group_121	DTM_#DNAt_MULE_japo_Os0120:Chr10:1177882:1178451	19	568	NA
group_123	DTM_#DNAt_MULE_japo_Os0319:Chr	19	294	NA
group_124	DTM_#DNAt_MULE_japo_Os0518nt:Chr	19	225	NA
group_125	DTT#DNAt_Tc-Mariner/Stowaway_SK_consensus-1	19	265	NA
group_129	DTM_#DNAt_MULE_japo_Os0013nt:Chr10:20879855:20880518	16	665	NA
group_130	DTM_#DNAt_MULE_japo_Os0120:Chr11:20475032:20475581	16	552	NA
group_131	DTM_#DNAt_MULE_japo_Os0297:Chr10:13908526:13908954	16	428	NA
group_132	DTM_#DNAt_MULE_japo_Os0312:Chr12:498569:498930	16	362	NA
group_133	DTM_#DNAt_MULE_japo_Os2503:Chr1	16	272	NA
group_135	DTC#DNAt_CACTA/En-Spm_CA_consensus-1	15	654	NA
group_136	DTM_#DNAt_MULE_japo_Os0087:Chr	15	363	NA
group_137	DTM_#DNAt_MULE_japo_Os1513:Chr12:2634414:2634551	15	138	NA
group_140	DTM_#DNAt_MULE_japo_Os0184:Chr1	14	162	NA
group_141	DTM_#DNAt_MULE_japo_Os0013nt:Chr8:18646637:18647411	13	775	NA
group_142	DTM_#DNAt_MULE_japo_Os0301:Chr2:17154208:17154871	13	660	NA
group_143	DTM_#DNAt_MULE_japo_Os0597:Chr	13	116	NA
group_144	DTM_#DNAt_MULE_japo_Os1886:Chr11:26307695:26308239	13	544	NA
group_145	DTT#DNAt_Tc-Mariner/Stowaway_SM_consensus-1	13	261	NA
group_146	RLC_#LTR/Copia_Ojapo55_fam56_Chr7_24794993_24800348	13	4459	NA
group_147	RLG_#LTR/Gypsy_Oglab65_fam68_Chr8-un_1793680_1800121	13	6151	NA
group_149	RSU_#SINE_indi_japo_Chr07_R_2001589_2001801	13	180	NA
group_150	DTM_#DNAt_MULE_japo_Os0013nt:Chr1:18852190:18852868	12	679	NA
group_151	DTM_#DNAt_MULE_japo_Os0013nt:Chr3:	12	997	NA
group_152	DTM_#DNAt_MULE_japo_Os0084:Chr10:14822026:14822397	12	378	NA
group_154	DTM_#DNAt_MULE_japo_Os0089:Chr3:24204891:24205574	12	684	NA
group_155	DTM_#DNAt_MULE_japo_Os0220:Chr11:9251933:9252546	12	612	NA
group_156	DTM_#DNAt_MULE_japo_Os0229:Chr10:1703561:1705148	12	1582	NA
group_157	DTM_#DNAt_MULE_japo_Os0297:Chr12:1440785:1441234	12	441	NA
group_158	DTM_#DNAt_MULE_japo_Os0298:Chr10:15264129:15264496	12	372	NA
group_159	DTM_#DNAt_MULE_japo_Os0593:Chr1:40802201:40802323	12	123	NA
group_161	DTM_#DNAt_MULE_japo_Os1148:Chr11:20066342:20066939	12	596	NA
group_163	DTM_#DNAt_MULE_japo_Os2714:Chr11:14695552:14696480	12	930	NA
group_165	DTM_#DNAt_MULE_japo_Os3617:Chr5:1	12	1386	NA
group_166	DTT#DNAt_Tc-Mariner/Stowaway_Hades_AF380335-1	12	100	NA
group_167	RLC_#LTR/Copia_Oindi16_fam13_Chr05_29494800_29499603	12	4511	NA
group_169	RLG_#LTR/Gypsy_Oindi230_fam110_Chr09_2028673_2037856	12	10453	NA
group_171	DTA#DNAt_hAT_MF_consensus-1	11	726	NA
group_172	DTM_#DNAt_MULE_japo_Os0086:Chr11:11270702:11271069	11	366	NA
group_173	DTM_#DNAt_MULE_japo_Os0124:Chr8:6809813:6810027	11	215	NA
group_176	DTA#DNAt_hAT_MF_consensus-1	10	683	NA
group_177	DTM_#DNAt_MULE_japo_Os0013nt:Chr2:18800902:18801747	10	844	NA
group_178	DTM_#DNAt_MULE_japo_Os0086:Chr11:28329876:28330302	10	426	NA
group_182	DTM_#DNAt_MULE_japo_Os0220:Chr	10	674	NA
group_184	DTM_#DNAt_MULE_japo_Os0229:Chr2:1094878:1095414	10	537	NA
group_185	DTM_#DNAt_MULE_japo_Os0243:Chr12:8943337:8944048	10	712	NA
group_186	DTM_#DNAt_MULE_japo_Os0243:Chr1:20151963:20153245	10	1283	NA
group_188	DTM_#DNAt_MULE_japo_Os0949:Chr	10	1644	NA
group_189	DTM_#DNAt_MULE_japo_Os1212nt:Chr3:14593281:14593654	10	378	NA
group_190	DTM_#DNAt_MULE_japo_Os2537:Chr11:5327828:5329085	10	1262	NA
group_191	DTM_#DNAt_MULE_japo_Os3355:Chr	10	766	NA
group_192	DTM_#DNAt_MULE_japo_R=4558:Chr6:27445115:27446580	10	1457	NA
group_194	RLC_#LTR/Copia_Oglab101_fam104_Chr4-un_580918_585651	10	4755	NA
group_195	RLX_#LTR/Unknown_Ojapo37_fam39_Chr4_6524460_6528979	10	4540	NA
group_197	RLC_#LTR/Copia_Ojapo28_fam36_Chr11_11293775_11308101	10	11242	NA
group_199	RLG_#LTR/Gypsy_Ojapo2_fam3_Chr11_16471470_16485570	10	11224	NA
group_200	RLX_#LTR/Unknown_Oniva78_fam52_Chr03_27460808_27465703	10	1222	NA
group_201	RLX_#LTR/Unknown_Oniva78_fam52_Chr04_7478181_7482922	10	1242	NA
group_202	RSU_#SINE_japo_Chr1_F_3492828_3493234	10	107	NA
group_203	DTM_#DNAt_MULE_japo_Os0085:Chr11:7145943:7146276	9	336	NA
group_204	DTM_#DNAt_MULE_japo_Os0138:Chr11:4258543:4259010	9	466	NA
group_206	DTM_#DNAt_MULE_japo_Os0205:Chr5:16680104:16681493	9	1391	NA
group_207	DTM_#DNAt_MULE_japo_Os0222:Chr	9	496	NA
group_208	DTM_#DNAt_MULE_japo_Os0243:Chr	9	751	NA
group_209	DTM_#DNAt_MULE_japo_Os0314:Chr	9	548	NA
group_212	DTM_#DNAt_MULE_japo_Os0385:Chr1:11561481:11569706	9	8231	NA
group_213	DTM_#DNAt_MULE_japo_Os0482nt:Chr	9	151	NA
group_215	DTM_#DNAt_MULE_japo_Os0949:Chr1:23450017:23451914	9	1888	NA
group_217	DTM_#DNAt_MULE_japo_Os1224:Chr2:21341785:21342568	9	784	NA
group_218	DTM_#DNAt_MULE_japo_Os2093nt:Chr3:32052091:32057063	9	4970	NA
group_219	DTM_#DNAt_MULE_japo_Os3367:Chr11:9942994:9947925	9	4930	NA
group_220	DTT#DNAt_Tc-Mariner/Stowaway_SW_consensus-1	9	232	NA
group_221	RLC_#LTR/Copia_Ojapo48_fam67_Chr2_9147421_9153592	9	5062	NA
group_224	RLG_#LTR/Gypsy_Oindi9_fam8_Chr11_17513964_17531211	9	13836	NA
group_225	RLX_#LTR/Unknown_Oglum13_fam37_Chr03_2196924_2201479	9	3182	NA
group_227	RLX_#LTR/Unknown_Ojapo77_fam2261_Chr9_23002229_23009664	9	5239	NA
group_228	RSU_#SINE_japo_Chr1_R_27753397_27753705	9	270	NA
group_230	DTM_#DNAt_MULE_japo_Os0013nt:Chr	8	646	NA
group_231	DTM_#DNAt_MULE_japo_Os0013nt:Chr8:11924671:11925409	8	724	NA
group_232	DTM_#DNAt_MULE_japo_Os0013nt:Chr9:16511831:16512602	8	787	NA
group_233	DTM_#DNAt_MULE_japo_Os0037:Chr11:28770420:28771997	8	1576	NA
group_234	DTM_#DNAt_MULE_japo_Os0084:Chr2:30926894:30927236	8	338	NA
group_235	DTM_#DNAt_MULE_japo_Os0086:Chr	8	429	NA
group_236	DTM_#DNAt_MULE_japo_Os0103:Chr12:19491895:19492032	8	137	NA
group_237	DTM_#DNAt_MULE_japo_Os0177:Chr3:591953:598694	8	6742	NA
group_238	DTM_#DNAt_MULE_japo_Os0205:Chr2:6376228:6377828	8	1603	NA
group_239	DTM_#DNAt_MULE_japo_Os0205:Chr7:2212058:2213338	8	1284	NA
group_240	DTM_#DNAt_MULE_japo_Os0222:Chr	8	493	NA
group_241	DTM_#DNAt_MULE_japo_Os0229:Chr1	8	523	NA
group_242	DTM_#DNAt_MULE_japo_Os0243:Chr2:7533495:7534225	8	732	NA
group_243	DTM_#DNAt_MULE_japo_Os0284:Chr4:20205984:20206663	8	691	NA
group_245	DTM_#DNAt_MULE_japo_Os0297:Chr2:7640931:7641392	8	463	NA
group_246	DTM_#DNAt_MULE_japo_Os0301:Chr12:18906096:18906675	8	581	NA
group_247	DTM_#DNAt_MULE_japo_Os0301:Chr1:24798397:24798990	8	587	NA
group_248	DTM_#DNAt_MULE_japo_Os0312:Chr2:9034271:9034631	8	362	NA
group_249	DTM_#DNAt_MULE_japo_Os0314:Chr10:3845915:3846414	8	498	NA
group_250	DTM_#DNAt_MULE_japo_Os0314:Chr1:28468548:28469042	8	496	NA
group_251	DTM_#DNAt_MULE_japo_Os0557:Chr3:29732994:29733685	8	690	NA
group_252	DTM_#DNAt_MULE_japo_Os1012:Chr4:18884778:18885310	8	532	NA
group_253	DTM_#DNAt_MULE_japo_Os1015:Chr	8	297	NA
group_254	DTM_#DNAt_MULE_japo_Os1030:Chr9:12310536:12311029	8	498	NA
group_255	DTM_#DNAt_MULE_japo_Os1212nt:Chr3:13149548:13149914	8	363	NA
group_256	DTM_#DNAt_MULE_japo_Os3609:Chr1	8	1375	NA
group_257	DTM_#DNAt_MULE_japo_R=4558:Chr10:11257246:11258413	8	1170	NA
group_258	DTM_#DNAt_MULE_japo_R=4558:Chr12:27179558:27180554	8	999	NA
group_259	RLG_#LTR/Gypsy_Oindi1_fam7_Chr09_1041037_1047076	8	10462	NA
group_260	RLX_#LTR/Unknown_Oindi28_fam37_Chr05_4870675_4874855	8	4196	NA
group_261	#DNAt	7	546	NA
group_262	DTM_#DNAt_MULE_japo_Os0184:Chr9:22205127:22205292	7	163	NA
group_264	DTM_#DNAt_MULE_japo_Os0037:Chr12:25750088:25751858	7	1776	NA
group_265	DTM_#DNAt_MULE_japo_Os0037:Chr3:34391191:34393192	7	2028	NA
group_267	DTM_#DNAt_MULE_japo_Os0098:Chr3:18042367:18042718	7	350	NA
group_268	DTM_#DNAt_MULE_japo_Os0102:Chr5:7378090:7378202	7	113	NA
group_269	DTM_#DNAt_MULE_japo_Os0116:Chr1:26161588:26162338	7	757	NA
group_271	DTM_#DNAt_MULE_japo_Os0166:Chr12:17548689:17549635	7	954	NA
group_273	DTM_#DNAt_MULE_japo_Os0205:Chr12:9284843:9285808	7	982	NA
group_274	DTM_#DNAt_MULE_japo_Os0205:Chr5:20712177:20713484	7	1306	NA
group_275	DTM_#DNAt_MULE_japo_Os0222:Chr	7	494	NA
group_276	DTM_#DNAt_MULE_japo_Os0222:Chr	7	503	NA
group_277	DTM_#DNAt_MULE_japo_Os0314:Chr	7	535	NA
group_278	DTM_#DNAt_MULE_japo_Os0319:Chr	7	264	NA
group_280	DTM_#DNAt_MULE_japo_Os0536:Chr2:9104517:9104668	7	152	NA
group_281	DTM_#DNAt_MULE_japo_Os0557:Chr10:16570699:16571399	7	701	NA
group_283	DTM_#DNAt_MULE_japo_Os1012:Chr3:1117189:1117721	7	525	NA
group_285	DTM_#DNAt_MULE_japo_Os1617:Chr7:3298646:3299847	7	1200	NA
group_286	DTM_#DNAt_MULE_japo_Os3284:Chr	7	386	NA
group_287	DTM_#DNAt_MULE_japo_Os3566:Chr4:22826858:22827335	7	492	NA
group_288	DTM_#DNAt_MULE_japo_R=4558:Chr7:25695000:25696093	7	1102	NA
group_289	DTT#DNAt_Tc-Mariner/Stowaway_SS_consensus-1	7	260	NA
group_291	RLC_#LTR/Copia_Oglab303_fam236_Chr11_3563735_3569025	7	5173	NA
group_292	RLC_#LTR/Copia_Ojapo24_fam25_Chr3_16096354_16108451	7	12086	NA
group_293	RLG_#LTR/Gypsy_Oglum23_fam12_Chr09_3677747_3687012	7	6722	NA
group_294	RLG_#LTR/Gypsy_Ojapo2_fam3_Chr12_16719190_16733700	7	11270	NA
group_295	RSU_#SINE_indi_japo_rufi_Chr08_R_26860524_26860768	7	209	NA
group_296	RSU_#SINE_japo_Chr11_F_24313783_24314344	7	196	NA
group_298	DTM#DNAt_Mutatorr_MH_consensus-1	6	555	NA
group_299	DTM_#DNAt_MULE_japo_Os0013nt:Chr1:34817273:34817875	6	606	NA
group_300	DTM_#DNAt_MULE_japo_Os0037:Chr12:23122846:23124813	6	1960	NA
group_301	DTM_#DNAt_MULE_japo_Os0037:Chr3:34926918:34928783	6	1865	NA
group_302	DTM_#DNAt_MULE_japo_Os0053:Chr6:5853768:5854837	6	1056	NA
group_303	DTM_#DNAt_MULE_japo_Os0084:Chr1	6	365	NA
group_304	DTM_#DNAt_MULE_japo_Os0084:Chr2:7458709:7459030	6	322	NA
group_305	DTM_#DNAt_MULE_japo_Os0084:Chr3:8786375:8786657	6	280	NA
group_306	DTM_#DNAt_MULE_japo_Os0085:Chr	6	344	NA
group_307	DTM_#DNAt_MULE_japo_Os0086:Chr1:33669335:33669732	6	398	NA
group_308	DTM_#DNAt_MULE_japo_Os0089:Chr11:6005535:6006215	6	682	NA
group_310	DTM_#DNAt_MULE_japo_Os0103:Chr11:24266886:24266984	6	99	NA
group_311	DTM_#DNAt_MULE_japo_Os0103:Chr3:743840:743977	6	138	NA
group_313	DTM_#DNAt_MULE_japo_Os0105:Chr7:10763651:10763861	6	211	NA
group_314	DTM_#DNAt_MULE_japo_Os0124:Chr8:6809256:6809464	6	209	NA
group_315	DTM_#DNAt_MULE_japo_Os0131:Chr3:18598602:18598957	6	356	NA
group_316	DTM_#DNAt_MULE_japo_Os0138:Chr10:6889583:6890571	6	989	NA
group_317	DTM_#DNAt_MULE_japo_Os0166:Chr12:2670514:2671941	6	1435	NA
group_318	DTM_#DNAt_MULE_japo_Os0166:Chr6:1	6	1099	NA
group_319	DTM_#DNAt_MULE_japo_Os0177:Chr11:26356900:26357232	6	331	NA
group_320	DTM_#DNAt_MULE_japo_Os0205:Chr10:10083893:10084881	6	988	NA
group_321	DTM_#DNAt_MULE_japo_Os0205:Chr12:16312024:16312757	6	733	NA
group_324	DTM_#DNAt_MULE_japo_Os0220:Chr11:16306904:16307583	6	678	NA
group_325	DTM_#DNAt_MULE_japo_Os0220:Chr2:15056420:15057774	6	1358	NA
group_326	DTM_#DNAt_MULE_japo_Os0222:Chr10:2814913:2820050	6	5154	NA
group_328	DTM_#DNAt_MULE_japo_Os0229:Chr2:29266043:29266547	6	505	NA
group_329	DTM_#DNAt_MULE_japo_Os0243:Chr1:5855310:5856285	6	940	NA
group_330	DTM_#DNAt_MULE_japo_Os0284:Chr10:16261275:16262573	6	1261	NA
group_331	DTM_#DNAt_MULE_japo_Os0298:Chr12:25714381:25714720	6	340	NA
group_332	DTM_#DNAt_MULE_japo_Os0301:Chr11:10932484:10933014	6	532	NA
group_333	DTM_#DNAt_MULE_japo_Os0312:Chr2:5678708:5679070	6	363	NA
group_334	DTM_#DNAt_MULE_japo_Os0312:Chr3:8540604:8540968	6	365	NA
group_335	DTM_#DNAt_MULE_japo_Os0314:Chr	6	651	NA
group_336	DTM_#DNAt_MULE_japo_Os0314:Chr4:14048800:14049345	6	548	NA
group_337	DTM_#DNAt_MULE_japo_Os0360:Chr2:22271350:22272085	6	730	NA
group_338	DTM_#DNAt_MULE_japo_Os0360:Chr4:28376937:28377672	6	733	NA
group_339	DTM_#DNAt_MULE_japo_Os0372:Chr11:796172:796475	6	301	NA
group_341	DTM_#DNAt_MULE_japo_Os0610:Chr11:16369040:16369935	6	938	NA
group_342	DTM_#DNAt_MULE_japo_Os0709:Chr9:10170318:10170987	6	671	NA
group_343	DTM_#DNAt_MULE_japo_Os0949:Chr12:2856968:2858922	6	1971	NA
group_344	DTM_#DNAt_MULE_japo_Os0949:Chr	6	1536	NA
group_345	DTM_#DNAt_MULE_japo_Os0949:Chr7:20260201:20261049	6	859	NA
group_346	DTM_#DNAt_MULE_japo_Os1212nt:Chr9:17730512:17730935	6	440	NA
group_347	DTM_#DNAt_MULE_japo_Os1224:Chr10:13788114:13789298	6	1196	NA
group_348	DTM_#DNAt_MULE_japo_Os1224:Chr2:18751972:18753116	6	1145	NA
group_349	DTM_#DNAt_MULE_japo_Os1274:Chr12:3275715:3276225	6	513	NA
group_351	DTM_#DNAt_MULE_japo_Os1560:Chr12:4454539:4455027	6	482	NA
group_352	DTM_#DNAt_MULE_japo_Os1617:Chr10:1546438:1547546	6	1111	NA
group_354	DTM_#DNAt_MULE_japo_Os1819nt:Chr4:2092332:2101757	6	9369	NA
group_355	DTM_#DNAt_MULE_japo_Os1923nt:Chr1:22196337:22196906	6	571	NA
group_356	DTM_#DNAt_MULE_japo_Os1923nt:Chr5:28331602:28332173	6	576	NA
group_357	DTM_#DNAt_MULE_japo_Os1961nt:Chr8:9962335:9964203	6	1896	NA
group_358	DTM_#DNAt_MULE_japo_Os2033:Chr3:8688288:8689775	6	1488	NA
group_360	DTM_#DNAt_MULE_japo_Os2397:Chr1:14233722:14234645	6	928	NA
group_361	DTM_#DNAt_MULE_japo_Os3364:Chr12:17816780:17821497	6	4711	NA
group_362	DTM_#DNAt_MULE_japo_Os3602:Chr1:9176009:9176906	6	898	NA
group_363	DTM_#DNAt_MULE_japo_R=4558:Chr1:33657001:33658557_2	6	1599	NA
group_364	RLC_#LTR/Copia_Ojapo13_fam13_Chr10_9821126_9826626	6	5524	NA
group_365	RLG_#LTR/Gypsy_Oglum155_fam199_Chr11_22752731_22758212	6	5462	NA
group_366	RLG_#LTR/Gypsy_Oindi7_fam1_Chr01_40877038_40888405	6	6140	NA
group_367	RLG_#LTR/Gypsy_Ojapo283_fam263_Chr5_3411345_3416823	6	5470	NA
group_368	RLG_#LTR/Gypsy_Ojapo4_fam12_Chr1_17634654_17646387	6	11662	NA
group_369	RLX_#LTR/Unknown_Ojapo142_fam2377_Chr6_22364345_22367272	6	2935	NA
group_370	RLX_#LTR/Unknown_Ojapo79_fam197_Chr1_37822296_37824259	6	2921	NA
group_371	RLX_#LTR/Unknown_Orufi40_fam80_Chr04_4727953_4733911	6	4198	NA
group_372	DTM_#DNAt_MULE_japo_Os0013nt:Chr7:3350187:3350962	5	768	NA
group_373	DTM_#DNAt_MULE_japo_Os0037:Chr10:12193321:12194525	5	1207	NA
group_374	DTM_#DNAt_MULE_japo_Os0037:Chr	5	1677	NA
group_375	DTM_#DNAt_MULE_japo_Os0037:Chr6:11546294:11548087	5	1787	NA
group_376	DTM_#DNAt_MULE_japo_Os0053:Chr8:9030477:9031599	5	1123	NA
group_377	DTM_#DNAt_MULE_japo_Os0067:Chr11:26728249:26728402	5	154	NA
group_378	DTM_#DNAt_MULE_japo_Os0067:Chr4:5937450:5937583	5	131	NA
group_379	DTM_#DNAt_MULE_japo_Os0084:Chr3:34289362:34289728	5	364	NA
group_380	DTM_#DNAt_MULE_japo_Os0086:Chr3:31100770:31101198	5	429	NA
group_381	DTM_#DNAt_MULE_japo_Os0086:Chr4:28222243:28222671	5	429	NA
group_382	DTM_#DNAt_MULE_japo_Os0098:Chr6:30547434:30547803	5	370	NA
group_383	DTM_#DNAt_MULE_japo_Os0102:Chr	5	145	NA
group_384	DTM_#DNAt_MULE_japo_Os0103:Chr	5	124	NA
group_385	DTM_#DNAt_MULE_japo_Os0103:Chr6:20361535:20361683	5	149	NA
group_386	DTM_#DNAt_MULE_japo_Os0105:Chr5:24963345:24964781	5	1446	NA
group_387	DTM_#DNAt_MULE_japo_Os0116:Chr11:25737442:25738403	5	962	NA
group_388	DTM_#DNAt_MULE_japo_Os0116:Chr1:35590074:35590898	5	825	NA
group_389	DTM_#DNAt_MULE_japo_Os0116:Chr3:744032:744848	5	817	NA
group_390	DTM_#DNAt_MULE_japo_Os0166:Chr10:19867290:19868821	5	1527	NA
group_391	DTM_#DNAt_MULE_japo_Os0166:Chr11:5393383:5394807	5	1425	NA
group_392	DTM_#DNAt_MULE_japo_Os0166:Chr2:424885:426434	5	1548	NA
group_393	DTM_#DNAt_MULE_japo_Os0177:Chr5:26668736:26675206	5	6494	NA
group_394	DTM_#DNAt_MULE_japo_Os0205:Chr1:25741483:25742473	5	1004	NA
group_395	DTM_#DNAt_MULE_japo_Os0205:Chr2:25306657:25307741	5	1084	NA
group_397	DTM_#DNAt_MULE_japo_Os0208:Chr2:33056851:33058011	5	1161	NA
group_398	DTM_#DNAt_MULE_japo_Os0218:Chr4:	5	371	NA
group_399	DTM_#DNAt_MULE_japo_Os0218:Chr	5	383	NA
group_400	DTM_#DNAt_MULE_japo_Os0218:Chr	5	371	NA
group_401	DTM_#DNAt_MULE_japo_Os0220:Chr1:6887762:6888439_1_nip	5	669	NA
group_402	DTM_#DNAt_MULE_japo_Os0220:Chr4:4853716:4854257	5	542	NA
group_403	DTM_#DNAt_MULE_japo_Os0230:Chr1:1973027:1973644	5	615	NA
group_404	DTM_#DNAt_MULE_japo_Os0301:Chr3:18056331:18056941	5	610	NA
group_405	DTM_#DNAt_MULE_japo_Os0314:Chr1:37037788:37038304	5	517	NA
group_406	DTM_#DNAt_MULE_japo_Os0335:Chr	5	1301	NA
group_408	DTM_#DNAt_MULE_japo_Os0360:Chr1:20873747:20874455	5	724	NA
group_409	DTM_#DNAt_MULE_japo_Os0360:Chr3:5850611:5851346	5	735	NA
group_410	DTM_#DNAt_MULE_japo_Os0372:Chr12:18452682:18453662	5	981	NA
group_411	DTM_#DNAt_MULE_japo_Os0377nt:Chr2:22969973:22970288	5	315	NA
group_412	DTM_#DNAt_MULE_japo_Os0468nt:Chr8:6856151:6856292	5	142	NA
group_415	DTM_#DNAt_MULE_japo_Os0709:Chr5:28661671:28662662	5	992	NA
group_416	DTM_#DNAt_MULE_japo_Os0874:Chr1:42355468:42356263	5	750	NA
group_417	DTM_#DNAt_MULE_japo_Os1148:Chr	5	1190	NA
group_418	DTM_#DNAt_MULE_japo_Os1212nt:Chr2:33429024:33429710	5	691	NA
group_419	DTM_#DNAt_MULE_japo_Os1224:Chr12:24557613:24559088	5	1477	NA
group_420	DTM_#DNAt_MULE_japo_Os1404:Chr3:18647622:18649230	5	1629	NA
group_421	DTM_#DNAt_MULE_japo_Os1617:Chr1:4659645:4660972	5	1323	NA
group_422	DTM_#DNAt_MULE_japo_Os1693:Chr2:3225620:3226921	5	1284	NA
group_426	DTM_#DNAt_MULE_japo_Os2316:Chr2:24104440:24104985	5	547	NA
group_428	DTM_#DNAt_MULE_japo_Os2805nt:Chr2:35605079:35605885	5	807	NA
group_429	DTM_#DNAt_MULE_japo_Os3282:Chr	5	1014	NA
group_430	DTM_#DNAt_MULE_japo_Os3284:Chr3:16885704:16886251	5	548	NA
group_431	DTM_#DNAt_MULE_japo_Os3566:Chr2:34188734:34188949	5	216	NA
group_434	DTM_#DNAt_MULE_japo_Os3609:Chr12:1375527:1376651	5	1134	NA
group_435	DTM_#DNAt_MULE_japo_R=4558:Chr7:24370527:24372113	5	1564	NA
group_436	DTT#DNAt_Tc-Mariner/Stowaway_SS_consensus-1	5	263	NA
group_437	RLC_#LTR/Copia_Obart98_fam174_chr1_26002347_26007377	5	5027	NA
group_438	RLC_#LTR/Copia_Ojapo280_fam330_Chr4_25873824_25878659	5	4800	NA
group_439	RLC_#LTR/Copia_Ojapo54_fam99_Chr4_31588774_31593491	5	3686	NA
group_440	RLC_#LTR/Copia_Ojapo96_fam149_Chr10_1879580_1884782	5	1880	NA
group_441	RLG_#LTR/Gypsy_Oindi242_fam143_Chr09_9385150_9390427	5	5339	NA
group_442	RLX_#LTR/Unknown_Ojapo58_fam59_Chr4_24289830_24293021	5	1767	NA
group_443	RSU_#SINE_indi_japo_Chr05_R_10334055_10334256	5	181	NA
group_444	RSU_#SINE_japo_Chr4_R_19831631_19832112	5	115	NA
group_445	DTM_#DNAt_MULE_japo_Os0013nt:Chr10:15822813:15823421	4	611	NA
group_446	DTM_#DNAt_MULE_japo_Os0013nt:Chr2:10875368:10875981	4	616	NA
group_447	DTM_#DNAt_MULE_japo_Os0013nt:Chr7:28709719:28710330	4	622	NA
group_448	DTM_#DNAt_MULE_japo_Os0013nt:Chr3:13990401:13991604	4	1206	NA
group_449	DTM_#DNAt_MULE_japo_Os0013nt:Chr7:11176957:11178117	4	1153	NA
group_450	DTM_#DNAt_MULE_japo_Os0013nt:Chr8:3426691:3427435	4	752	NA
group_451	DTM_#DNAt_MULE_japo_Os0037:Chr10:18119838:18121485	4	1652	NA
group_452	DTM_#DNAt_MULE_japo_Os0037:Chr10:18281083:18282551	4	1465	NA
group_453	DTM_#DNAt_MULE_japo_Os0037:Chr10:18418958:18420545	4	1589	NA
group_454	DTM_#DNAt_MULE_japo_Os0037:Chr10:21621611:21623370	4	1768	NA
group_455	DTM_#DNAt_MULE_japo_Os0037:Chr11:27871831:27873437	4	1619	NA
group_457	DTM_#DNAt_MULE_japo_Os0037:Chr1:23628818:23630652	4	1854	NA
group_458	DTM_#DNAt_MULE_japo_Os0037:Chr	4	1500	NA
group_459	DTM_#DNAt_MULE_japo_Os0037:Chr1:35138507:35139998	4	1499	NA
group_460	DTM_#DNAt_MULE_japo_Os0037:Chr1:3786942:3788653	4	1731	NA
group_461	DTM_#DNAt_MULE_japo_Os0037:Chr1:4807729:4809562	4	1834	NA
group_462	DTM_#DNAt_MULE_japo_Os0037:Chr2:10765790:10767631	4	1844	NA
group_463	DTM_#DNAt_MULE_japo_Os0037:Chr	4	1515	NA
group_464	DTM_#DNAt_MULE_japo_Os0037:Chr2:7513574:7515505	4	1942	NA
group_465	DTM_#DNAt_MULE_japo_Os0037:Chr3:22099384:22101126	4	1724	NA
group_466	DTM_#DNAt_MULE_japo_Os0037:Chr3:4494497:4496553	4	2060	NA
group_467	DTM_#DNAt_MULE_japo_Os0037:Chr5:21511649:21513359	4	1714	NA
group_468	DTM_#DNAt_MULE_japo_Os0037:Chr6:140485:142062	4	1557	NA
group_469	DTM_#DNAt_MULE_japo_Os0037:Chr6:29147917:29149738	4	1788	NA
group_470	DTM_#DNAt_MULE_japo_Os0037:Chr7:2100090:2101651	4	1540	NA
group_471	DTM_#DNAt_MULE_japo_Os0037:Chr7:24422389:24424259	4	1861	NA
group_472	DTM_#DNAt_MULE_japo_Os0037:Chr8:2750773:2752591	4	1819	NA
group_473	DTM_#DNAt_MULE_japo_Os0053:Chr6:20597209:20598397	4	1152	NA
group_474	DTM_#DNAt_MULE_japo_Os0053:Chr3:30401723:30403063	4	1318	NA
group_475	DTM_#DNAt_MULE_japo_Os0053:Chr4:14673720:14674690	4	973	NA
group_476	DTM_#DNAt_MULE_japo_Os0054:Chr10:2021668:2021850_2	4	183	NA
group_477	DTM_#DNAt_MULE_japo_Os0054:Chr11:24890405:24890586	4	182	NA
group_478	DTM_#DNAt_MULE_japo_Os0054:Chr2:28992002:28992184	4	183	NA
group_479	DTM_#DNAt_MULE_japo_Os0054:Chr4:6450109:6450290	4	182	NA
group_480	DTM_#DNAt_MULE_japo_Os0054:Chr5:17756049:17756196	4	145	NA
group_481	DTM_#DNAt_MULE_japo_Os0067:Chr11:19120314:19120470	4	157	NA
group_482	DTM_#DNAt_MULE_japo_Os0084:Chr11:25985036:25985403	4	370	NA
group_483	DTM_#DNAt_MULE_japo_Os0084:Chr11:1773764:1773993	4	230	NA
group_484	DTM_#DNAt_MULE_japo_Os0084:Chr3:9707860:9708159	4	299	NA
group_485	DTM_#DNAt_MULE_japo_Os0084:Chr9:4078852:4079129	4	281	NA
group_486	DTM_#DNAt_MULE_japo_Os0085:Chr1:14731550:14731894	4	342	NA
group_487	DTM_#DNAt_MULE_japo_Os0085:Chr2:33245379:33245722	4	343	NA
group_488	DTM_#DNAt_MULE_japo_Os0086:Chr10:249262:249602	4	341	NA
group_489	DTM_#DNAt_MULE_japo_Os0086:Chr1:21818595:21818983	4	393	NA
group_490	DTM_#DNAt_MULE_japo_Os0086:Chr2:1421522:1421950	4	428	NA
group_491	DTM_#DNAt_MULE_japo_Os0086:Chr8:953163:953593	4	431	NA
group_492	DTM_#DNAt_MULE_japo_Os0089:Chr12:26241933:26242498	4	579	NA
group_493	DTM_#DNAt_MULE_japo_Os0089:Chr6:27995930:27996572	4	639	NA
group_495	DTM_#DNAt_MULE_japo_Os0102:Chr1	4	156	NA
group_496	DTM_#DNAt_MULE_japo_Os0103:Chr	4	149	NA
group_497	DTM_#DNAt_MULE_japo_Os0103:Chr2:5053212:5053388	4	179	NA
group_498	DTM_#DNAt_MULE_japo_Os0103:Chr4:32452928:32453057	4	129	NA
group_499	DTM_#DNAt_MULE_japo_Os0105:Chr	4	1415	NA
group_500	DTM_#DNAt_MULE_japo_Os0105:Chr11:23693346:23694843_2_nip	4	1444	NA
group_502	DTM_#DNAt_MULE_japo_Os0105:Chr4:14519940:14520586	4	635	NA
group_503	DTM_#DNAt_MULE_japo_Os0116:Chr1:4957478:4958326_2	4	859	NA
group_504	DTM_#DNAt_MULE_japo_Os0124:Chr11:13243158:13243407	4	250	NA
group_505	DTM_#DNAt_MULE_japo_Os0124:Chr3:11659266:11659510	4	245	NA
group_506	DTM_#DNAt_MULE_japo_Os0131:Chr10:15494429:15494763_2	4	340	NA
group_507	DTM_#DNAt_MULE_japo_Os0138:Chr8:15716578:15717041	4	463	NA
group_508	DTM_#DNAt_MULE_japo_Os0138:Chr3:9833866:9834328	4	461	NA
group_509	DTM_#DNAt_MULE_japo_Os0166:Chr1:21444459:21445909	4	1438	NA
group_511	DTM_#DNAt_MULE_japo_Os0166:Chr1:29624202:29625805	4	1593	NA
group_512	DTM_#DNAt_MULE_japo_Os0166:Chr1:31704900:31706583	4	1695	NA
group_513	DTM_#DNAt_MULE_japo_Os0166:Chr1:35729131:35731093	4	1973	NA
group_514	DTM_#DNAt_MULE_japo_Os0166:Chr1:9727468:9728764	4	1289	NA
group_515	DTM_#DNAt_MULE_japo_Os0166:Chr2:13005421:13006226	4	803	NA
group_516	DTM_#DNAt_MULE_japo_Os0166:Chr	4	1418	NA
group_517	DTM_#DNAt_MULE_japo_Os0166:Chr4:13173156:13174951_2	4	1755	NA
group_518	DTM_#DNAt_MULE_japo_Os0166:Chr4:18434110:18435384	4	1264	NA
group_519	DTM_#DNAt_MULE_japo_Os0166:Chr4:8617509:8619091	4	1576	NA
group_520	DTM_#DNAt_MULE_japo_Os0177:Chr1:22912554:22913102	4	548	NA
group_522	DTM_#DNAt_MULE_japo_Os0177:Chr6:1	4	330	NA
group_523	DTM_#DNAt_MULE_japo_Os0182:Chr4:26007601:26008121	4	518	NA
group_524	DTM_#DNAt_MULE_japo_Os0202:Chr1:10171625:10172530	4	907	NA
group_525	DTM_#DNAt_MULE_japo_Os0202:Chr8:15854158:15855006	4	851	NA
group_526	DTM_#DNAt_MULE_japo_Os0205:Chr10:17720061:17721140	4	1090	NA
group_527	DTM_#DNAt_MULE_japo_Os0205:Chr10:18401891:18403436_2_cg	4	1535	NA
group_528	DTM_#DNAt_MULE_japo_Os0205:Chr11:14029926:14031167	4	1252	NA
group_529	DTM_#DNAt_MULE_japo_Os0205:Chr11:25110687:25111828	4	1160	NA
group_530	DTM_#DNAt_MULE_japo_Os0205:Chr12:813791:814879	4	1106	NA
group_532	DTM_#DNAt_MULE_japo_Os0205:Chr2:27927062:27928363	4	1295	NA
group_533	DTM_#DNAt_MULE_japo_Os0205:Chr3:23899157:23901228	4	2044	NA
group_534	DTM_#DNAt_MULE_japo_Os0205:Chr4:19258278:19259838	4	1560	NA
group_535	DTM_#DNAt_MULE_japo_Os0205:Chr6:22097960:22099214	4	1255	NA
group_536	DTM_#DNAt_MULE_japo_Os0205:Chr6:28227106:28228285	4	1177	NA
group_537	DTM_#DNAt_MULE_japo_Os0205:Chr6:7607009:7608306	4	1296	NA
group_538	DTM_#DNAt_MULE_japo_Os0208:Chr12:27016307:27017677	4	1382	NA
group_539	DTM_#DNAt_MULE_japo_Os0208:Chr7:28018274:28019875	4	1598	NA
group_540	DTM_#DNAt_MULE_japo_Os0218:Chr	4	388	NA
group_541	DTM_#DNAt_MULE_japo_Os0218:Chr1:6780684:6781228	4	545	NA
group_542	DTM_#DNAt_MULE_japo_Os0218:Chr3:24350996:24351394	4	397	NA
group_543	DTM_#DNAt_MULE_japo_Os0220:Chr1:43167226:43167748	4	524	NA
group_544	DTM_#DNAt_MULE_japo_Os0220:Chr2:22317401:22318068	4	656	NA
group_545	DTM_#DNAt_MULE_japo_Os0220:Chr3:2749729:2750260	4	533	NA
group_546	DTM_#DNAt_MULE_japo_Os0220:Chr3:8483513:8484175	4	675	NA
group_547	DTM_#DNAt_MULE_japo_Os0220:Chr5:4850318:4850983	4	675	NA
group_548	DTM_#DNAt_MULE_japo_Os0220:Chr5:8913428:8914102_2_nip	4	675	NA
group_549	DTM_#DNAt_MULE_japo_Os0220:Chr6:17165128:17165808	4	682	NA
group_550	DTM_#DNAt_MULE_japo_Os0220:Chr8:14410988:14411600	4	611	NA
group_551	DTM_#DNAt_MULE_japo_Os0222:Chr1:30955113:30956890	4	1769	NA
group_552	DTM_#DNAt_MULE_japo_Os0222:Chr1:37321685:37323499	4	1833	NA
group_553	DTM_#DNAt_MULE_japo_Os0222:Chr3:21273581:21275233	4	1652	NA
group_554	DTM_#DNAt_MULE_japo_Os0222:Chr4:28201274:28202706	4	1472	NA
group_555	DTM_#DNAt_MULE_japo_Os0222:Chr8:12720523:12721759	4	1225	NA
group_556	DTM_#DNAt_MULE_japo_Os0229:Chr1	4	544	NA
group_557	DTM_#DNAt_MULE_japo_Os0229:Chr11:22371794:22373303	4	1531	NA
group_558	DTM_#DNAt_MULE_japo_Os0229:Chr1:13719849:13720371	4	524	NA
group_559	DTM_#DNAt_MULE_japo_Os0229:Chr1:15639191:15639660	4	471	NA
group_560	DTM_#DNAt_MULE_japo_Os0229:Chr4:14539363:14539875	4	513	NA
group_561	DTM_#DNAt_MULE_japo_Os0229:Chr5:8224497:8224991	4	497	NA
group_562	DTM_#DNAt_MULE_japo_Os0230:Chr5:2480982:2481621	4	637	NA
group_563	DTM_#DNAt_MULE_japo_Os0230:Chr6:11882176:11882835	4	660	NA
group_564	DTM_#DNAt_MULE_japo_Os0243:Chr10:15387515:15388903	4	1398	NA
group_565	DTM_#DNAt_MULE_japo_Os0243:Chr10:17147637:17148469	4	830	NA
group_566	DTM_#DNAt_MULE_japo_Os0243:Chr12:407776:410074	4	2303	NA
group_569	DTM_#DNAt_MULE_japo_Os0243:Chr1:6705087:6705782	4	692	NA
group_570	DTM_#DNAt_MULE_japo_Os0243:Chr5:2004248:2004964	4	711	NA
group_571	DTM_#DNAt_MULE_japo_Os0243:Chr5:9498042:9499578	4	1546	NA
group_572	DTM_#DNAt_MULE_japo_Os0284:Chr2:18816606:18817932	4	1332	NA
group_574	DTM_#DNAt_MULE_japo_Os0298:Chr7:29267101:29267439	4	334	NA
group_575	DTM_#DNAt_MULE_japo_Os0301:Chr11:1428305:1428787	4	485	NA
group_576	DTM_#DNAt_MULE_japo_Os0301:Chr12:20945606:20946136_1	4	520	NA
group_577	DTM_#DNAt_MULE_japo_Os0301:Chr1:30507931:30508516	4	584	NA
group_578	DTM_#DNAt_MULE_japo_Os0301:Chr7:13761750:13762394	4	643	NA
group_579	DTM_#DNAt_MULE_japo_Os0312:Chr11:24963953:24964284	4	331	NA
group_580	DTM_#DNAt_MULE_japo_Os0312:Chr4:14645014:14645364	4	351	NA
group_581	DTM_#DNAt_MULE_japo_Os0312:Chr8:10669855:10670872	4	996	NA
group_582	DTM_#DNAt_MULE_japo_Os0314:Chr11:3986818:3987366	4	550	NA
group_583	DTM_#DNAt_MULE_japo_Os0314:Chr12:12566005:12566561	4	556	NA
group_584	DTM_#DNAt_MULE_japo_Os0314:Chr2:18295147:18295686	4	542	NA
group_585	DTM_#DNAt_MULE_japo_Os0314:Chr	4	518	NA
group_586	DTM_#DNAt_MULE_japo_Os0335:Chr10:7951621:7952601	4	980	NA
group_588	DTM_#DNAt_MULE_japo_Os0360:Chr12:7703751:7704462	4	717	NA
group_589	DTM_#DNAt_MULE_japo_Os0360:Chr6:23191214:23191947	4	732	NA
group_590	DTM_#DNAt_MULE_japo_Os0360:Chr7:7001855:7002570	4	716	NA
group_591	DTM_#DNAt_MULE_japo_Os0372:Chr1:1420413:1420758	4	338	NA
group_592	DTM_#DNAt_MULE_japo_Os0372:Chr1:36836834:36837667	4	842	NA
group_593	DTM_#DNAt_MULE_japo_Os0372:Chr4:31153966:31155267	4	1305	NA
group_594	DTM_#DNAt_MULE_japo_Os0377nt:Chr11:25910425:25910803	4	368	NA
group_595	DTM_#DNAt_MULE_japo_Os0377nt:Chr7:23097784:23098079	4	294	NA
group_596	DTM_#DNAt_MULE_japo_Os0378:Chr11:17254459:17254854	4	393	NA
group_597	DTM_#DNAt_MULE_japo_Os0378:Chr3:32807442:32808459	4	1018	NA
group_601	DTM_#DNAt_MULE_japo_Os0441:Chr11:1230010:1230244	4	235	NA
group_602	DTM_#DNAt_MULE_japo_Os0441:Chr1:20274800:20275000	4	201	NA
group_603	DTM_#DNAt_MULE_japo_Os0450nt:Chr10:22215210:22215612	4	401	NA
group_604	DTM_#DNAt_MULE_japo_Os0513:Chr	4	1484	NA
group_605	DTM_#DNAt_MULE_japo_Os0513:Chr2:3669437:3671032	4	1594	NA
group_606	DTM_#DNAt_MULE_japo_Os0513:Chr3:2626993:2628679	4	1655	NA
group_607	DTM_#DNAt_MULE_japo_Os0518nt:Chr1:38376989:38377213	4	226	NA
group_608	DTM_#DNAt_MULE_japo_Os0518nt:Chr	4	223	NA
group_609	DTM_#DNAt_MULE_japo_Os0557:Chr10:19430338:19430816	4	485	NA
group_610	DTM_#DNAt_MULE_japo_Os0557:Chr9:6136767:6137455	4	687	NA
group_611	DTM_#DNAt_MULE_japo_Os0570:Chr11:13332189:13333193	4	1001	NA
group_612	DTM_#DNAt_MULE_japo_Os0570:Chr7:25990629:25991478	4	856	NA
group_613	DTM_#DNAt_MULE_japo_Os0584:Chr12:11039110:11039639	4	528	NA
group_614	DTM_#DNAt_MULE_japo_Os0610:Chr	4	809	NA
group_616	DTM_#DNAt_MULE_japo_Os0709:Chr7:25597083:25598136	4	1055	NA
group_617	DTM_#DNAt_MULE_japo_Os0861:Chr3:354899:355613	4	724	NA
group_618	DTM_#DNAt_MULE_japo_Os0892:Chr5:29477034:29478083	4	1055	NA
group_620	DTM_#DNAt_MULE_japo_Os0949:Chr10:19560047:19561646	4	1600	NA
group_621	DTM_#DNAt_MULE_japo_Os0949:Chr1:	4	1488	NA
group_622	DTM_#DNAt_MULE_japo_Os0949:Chr1:24554220:24556013	4	1784	NA
group_623	DTM_#DNAt_MULE_japo_Os0949:Chr1:8040714:8042455	4	1743	NA
group_624	DTM_#DNAt_MULE_japo_Os0949:Chr2:20367236:20368771	4	1551	NA
group_625	DTM_#DNAt_MULE_japo_Os0949:Chr3:7064496:7066150	4	1652	NA
group_626	DTM_#DNAt_MULE_japo_Os0955nt:Chr12:8759895:8760746	4	842	NA
group_627	DTM_#DNAt_MULE_japo_Os1121:Chr6:23172294:23173350	4	1061	NA
group_628	DTM_#DNAt_MULE_japo_Os1224:Chr3:4504374:4505228	4	855	NA
group_629	DTM_#DNAt_MULE_japo_Os1224:Chr5:1688925:1696567	4	7638	NA
group_630	DTM_#DNAt_MULE_japo_Os1272:Chr11:27607122:27608124	4	1008	NA
group_631	DTM_#DNAt_MULE_japo_Os1455:Chr	4	792	NA
group_632	DTM_#DNAt_MULE_japo_Os1513:Chr10:1801933:1802080	4	149	NA
group_633	DTM_#DNAt_MULE_japo_Os1513:Chr12:26439317:26439437	4	121	NA
group_634	DTM_#DNAt_MULE_japo_Os1560:Chr1:32767502:32767982	4	477	NA
group_635	DTM_#DNAt_MULE_japo_Os1617:Chr7:21074425:21075718	4	1280	NA
group_636	DTM_#DNAt_MULE_japo_Os1693:Chr11:3054987:3056062	4	1081	NA
group_637	DTM_#DNAt_MULE_japo_Os1693:Chr3:16784376:16785792	4	1418	NA
group_638	DTM_#DNAt_MULE_japo_Os1693:Chr8:12841189:12842169	4	970	NA
group_639	DTM_#DNAt_MULE_japo_Os1904nt:Chr9:7869159:7870145	4	984	NA
group_640	DTM_#DNAt_MULE_japo_Os2081:Chr12:2867878:2868269	4	392	NA
group_641	DTM_#DNAt_MULE_japo_Os2081:Chr8:2987229:2987620	4	392	NA
group_642	DTM_#DNAt_MULE_japo_Os2081:Chr9:20443114:20443488	4	375	NA
group_643	DTM_#DNAt_MULE_japo_Os2088:Chr10:11313926:11314815	4	873	NA
group_644	DTM_#DNAt_MULE_japo_Os2088:Chr10:1172620:1173527	4	907	NA
group_645	DTM_#DNAt_MULE_japo_Os2088:Chr1:19982435:19983633	4	1182	NA
group_646	DTM_#DNAt_MULE_japo_Os2088:Chr1:42148509:42149691	4	1187	NA
group_647	DTM_#DNAt_MULE_japo_Os2088:Chr6:11964711:11965828	4	1095	NA
group_648	DTM_#DNAt_MULE_japo_Os2088:Chr6:20599141:20600240	4	1099	NA
group_649	DTM_#DNAt_MULE_japo_Os2093nt:Chr1:30634778:30638757	4	3971	NA
group_650	DTM_#DNAt_MULE_japo_Os2154:Chr5:19942242:19942795	4	558	NA
group_651	DTM_#DNAt_MULE_japo_Os2159:Chr11:20106853:20107998	4	1129	NA
group_652	DTM_#DNAt_MULE_japo_Os2159:Chr5:18876920:18877735	4	801	NA
group_653	DTM_#DNAt_MULE_japo_Os2269:Chr1:36669514:36670203	4	674	NA
group_654	DTM_#DNAt_MULE_japo_Os2316:Chr4:20999807:21000348	4	539	NA
group_655	DTM_#DNAt_MULE_japo_Os2403:Chr1:9685628:9686398	4	765	NA
group_656	DTM_#DNAt_MULE_japo_Os2403:Chr5:4744510:4745069	4	569	NA
group_657	DTM_#DNAt_MULE_japo_Os2403:Chr8:14610942:14611495_1	4	552	NA
group_658	DTM_#DNAt_MULE_japo_Os2471:Chr1:19363948:19365241	4	1287	NA
group_659	DTM_#DNAt_MULE_japo_Os2471:Chr3:16049911:16051205	4	1300	NA
group_660	DTM_#DNAt_MULE_japo_Os2503:Chr1:33610790:33611035	4	243	NA
group_661	DTM_#DNAt_MULE_japo_Os2537:Chr1:23289380:23291181	4	1806	NA
group_662	DTM_#DNAt_MULE_japo_Os2537:Chr1:8056901:8058584	4	1681	NA
group_663	DTM_#DNAt_MULE_japo_Os2537:Chr6:24572695:24573877	4	1199	NA
group_664	DTM_#DNAt_MULE_japo_Os2540nt:Chr3:10856647:10857155	4	523	NA
group_665	DTM_#DNAt_MULE_japo_Os2540nt:Chr3:5776686:5777031	4	347	NA
group_666	DTM_#DNAt_MULE_japo_Os2550:Chr6:11668631:11669356	4	711	NA
group_667	DTM_#DNAt_MULE_japo_Os2714:Chr4:35442008:35442895	4	878	NA
group_668	DTM_#DNAt_MULE_japo_Os3282:Chr3:12362493:12367707	4	5201	NA
group_669	DTM_#DNAt_MULE_japo_Os3366:Chr11:10606858:10608292	4	1431	NA
group_670	DTM_#DNAt_MULE_japo_Os3368:Chr11:3569474:3570163	4	688	NA
group_671	DTM_#DNAt_MULE_japo_Os3375:Chr3:25106734:25112001	4	5268	NA
group_672	DTM_#DNAt_MULE_japo_Os3375:Chr5:4295891:4297637_1	4	1753	NA
group_673	DTM_#DNAt_MULE_japo_Os3595nt:Chr2:20154698:20155449	4	751	NA
group_674	DTM_#DNAt_MULE_japo_Os3617:Chr11:26531044:26532382	4	1325	NA
group_675	DTM_#DNAt_MULE_japo_Os3621:Chr7:20306723:20308310	4	1588	NA
group_676	DTM_#DNAt_MULE_japo_R=4558:Chr1:21888524:21889617_2	4	1096	NA
group_677	DTM_#DNAt_MULE_japo_R=4558:Chr1:41382611:41384174	4	1554	NA
group_678	DTM_#DNAt_MULE_japo_R=4558:Chr3:30664547:30665942	4	1398	NA
group_679	DTM_#DNAt_MULE_japo_R=4558:Chr3:32089929:32091634	4	1703	NA
group_680	DTM_#DNAt_MULE_japo_R=4558:Chr6:24300663:24301851	4	1172	NA
group_681	DTM_#DNAt_MULE_japo_R=4558:Chr6:5653445:5654667	4	1214	NA
group_682	DTM_#DNAt_MULE_japo_R=4558:Chr7:18846259:18847924	4	1656	NA
group_683	DTM_#DNAt_MULE_japo_R=4558:Chr8:26647614:26648776_1	4	1151	NA
group_684	DTT#DNAt_Tc-Mariner/Stowaway_SM_consensus-1	4	262	NA
group_685	DTT#DNAt_Tc-Mariner/Stowaway_SM_consensus-1	4	259	NA
group_686	DTT#DNAt_Tc-Mariner/Stowaway_SS_consensus-1	4	256	NA
group_687	DTT#DNAt_Tc-Mariner/Stowaway_SS_consensus-1	4	259	NA
group_688	DTT#DNAt_Tc-Mariner/Stowaway_SS_consensus-1	4	262	NA
group_689	DTT#DNAt_Tc-Mariner/Stowaway_SU_consensus-1	4	253	NA
group_690	DTT#DNAt_Tc-Mariner/Stowaway_SU_consensus-1	4	255	NA
group_691	RLC_#LTR/Copia_Oglab47_fam72_Chr9-un_1052613_1057400	4	4814	NA
group_692	RLC_#LTR/Copia_Oglab8_fam11_Chr7_15526184_15530978	4	5338	NA
group_693	RLC_#LTR/Copia_Oindi404_fam270_Chr02_24663247_24668785	4	5516	NA
group_695	RLC_#LTR/Copia_Ojapo166_fam319_Chr1_24774794_24779567	4	4774	NA
group_696	RLC_#LTR/Copia_Ojapo18_fam19_Chr11_28707296_28713608	4	5468	NA
group_697	RLC_#LTR/Copia_Ojapo314_fam312_Chr6_16094347_16099532	4	5184	NA
group_698	RLC_#LTR/Copia_Ojapo50_fam53_Chr12_22045745_22049638_1	4	3875	NA
group_700	RLG_#LTR/Gypsy_Ojapo111_fam451_Chr6_12291814_12297215	4	5402	NA
group_701	RLG_#LTR/Gypsy_Ojapo113_fam450_Chr2_32710748_32715952	4	5218	NA
group_702	RLG_#LTR/Gypsy_Ojapo125_fam242_Chr9_15975003_15980493	4	5462	NA
group_703	RLG_#LTR/Gypsy_Ojapo1_fam7_Chr8_22072990_22078715	4	5680	NA
group_704	RLG_#LTR/Gypsy_Ojapo2_fam3_Chr6_13447954_13459324	4	11332	NA
group_705	RLG_#LTR/Gypsy_Ojapo36_fam52_Chr1_41752712_41757630	4	3600	NA
group_706	RLG_#LTR/Gypsy_Oniva253_fam264_Chr06_2583229_2588873	4	5642	NA
group_707	RLT_Osaj-RetrOsa11#LTR/TRIM	4	495	NA
group_708	RLX_#LTR/Unknown_Ojapo133_fam2385_Chr4_2780888_2784505	4	11371	NA
group_709	RLX_#LTR/Unknown_Ojapo136_fam2381_Chr10_12110230_12111609	4	1371	NA
group_710	RLX_#LTR/Unknown_Ojapo145_fam2376_Chr9_22475878_22481128	4	5031	NA
group_711	RLX_#LTR/Unknown_Ojapo46_fam2280_Chr9_16696167_16697626	4	1454	NA
group_712	RLX_#LTR/Unknown_Orufi2_fam5_Chr09_16247632_16251512	4	3836	NA
group_713	RSU_#SINE_indi_japo_Chr03_F_19925279_19925403	4	106	NA
group_714	RSU_#SINE_indi_japo_Chr04_F_31939045_31939413_1	4	352	NA
group_715	RSU_#SINE_japo_Chr11_R_22960067_22960360	4	256	NA
group_716	RSU_#SINE_japo_Chr1_R_27753398_27753705	4	258	NA
group_717	RSU_#SINE_japo_Chr6_R_21648461_21648936	4	133	NA
group_718	RSU_#SINE_japo_Chr6_R_25595713_25596312	4	96	NA
group_719	RSU_#SINE_japo_Chr8_F_4355083_4355314	4	192	NA
group_720	DTM#DNAt_Mutatorr_MI_consensus-1_2	3	199	NA
group_721	DTM_#DNAt_MULE_japo_Os0013nt:Chr1:1691844:1692690_2_cg	3	847	NA
group_722	DTM_#DNAt_MULE_japo_Os0037:Chr10:9230426:9232065_1	3	1695	NA
group_723	DTM_#DNAt_MULE_japo_Os0037:Chr11:21534653:21536599_1	3	1947	NA
group_724	DTM_#DNAt_MULE_japo_Os0037:Chr1:26762623:26764130_1_cg	3	1507	NA
group_725	DTM_#DNAt_MULE_japo_Os0037:Chr12:577767:579660	3	1901	NA
group_726	DTM_#DNAt_MULE_japo_Os0037:Chr1:25579066:25581042	3	1976	NA
group_727	DTM_#DNAt_MULE_japo_Os0037:Chr1:43106457:43108507	3	2051	NA
group_728	DTM_#DNAt_MULE_japo_Os0037:Chr3:33118817:33119840	3	1024	NA
group_729	DTM_#DNAt_MULE_japo_Os0037:Chr4:24187454:24188929	3	1477	NA
group_730	DTM_#DNAt_MULE_japo_Os0037:Chr5:23505134:23506669	3	1536	NA
group_731	DTM_#DNAt_MULE_japo_Os0053:Chr1:34936259:34937602_1	3	1345	NA
group_732	DTM_#DNAt_MULE_japo_Os0053:Chr4:16420539:16421561	3	1020	NA
group_733	DTM_#DNAt_MULE_japo_Os0054:Chr6:1138615:1138803	3	190	NA
group_734	DTM_#DNAt_MULE_japo_Os0054:Chr7:25631571:25631753	3	183	NA
group_735	DTM_#DNAt_MULE_japo_Os0084:Chr11:7228654:7229017	3	360	NA
group_736	DTM_#DNAt_MULE_japo_Os0084:Chr10:20152248:20152584_1	3	333	NA
group_737	DTM_#DNAt_MULE_japo_Os0084:Chr4:3765784:3766137	3	355	NA
group_738	DTM_#DNAt_MULE_japo_Os0084:Chr5:26194904:26195259	3	356	NA
group_739	DTM_#DNAt_MULE_japo_Os0085:Chr4:20322954:20323300	3	347	NA
group_740	DTM_#DNAt_MULE_japo_Os0085:Chr11:12356965:12357290	3	326	NA
group_741	DTM_#DNAt_MULE_japo_Os0085:Chr11:18361711:18362042_1	3	332	NA
group_742	DTM_#DNAt_MULE_japo_Os0086:Chr10:1157991:1158396	3	406	NA
group_743	DTM_#DNAt_MULE_japo_Os0086:Chr1:9204811:9205147	3	337	NA
group_744	DTM_#DNAt_MULE_japo_Os0086:Chr3:29881324:29881720	3	397	NA
group_745	DTM_#DNAt_MULE_japo_Os0089:Chr2:28576791:28577498_1	3	708	NA
group_747	DTM_#DNAt_MULE_japo_Os0103:Chr10:19133441:19133589	3	150	NA
group_748	DTM_#DNAt_MULE_japo_Os0105:Chr11:24588238:24589593_1_cg	3	1354	NA
group_749	DTM_#DNAt_MULE_japo_Os0105:Chr7:25627018:25627439_1	3	422	NA
group_750	DTM_#DNAt_MULE_japo_Os0116:Chr10:9264750:9265771	3	1017	NA
group_751	DTM_#DNAt_MULE_japo_Os0116:Chr1	3	846	NA
group_752	DTM_#DNAt_MULE_japo_Os0124:Chr3:33133225:33133465	3	241	NA
group_753	DTM_#DNAt_MULE_japo_Os0131:Chr1:15084396:15084730	3	335	NA
group_754	DTM_#DNAt_MULE_japo_Os0166:Chr11:12609:14140	3	1530	NA
group_755	DTM_#DNAt_MULE_japo_Os0166:Chr12:17715006:17716275	3	1273	NA
group_756	DTM_#DNAt_MULE_japo_Os0166:Chr12:25294026:25295368	3	1348	NA
group_757	DTM_#DNAt_MULE_japo_Os0166:Chr1:6315668:6316638_1	3	1008	NA
group_758	DTM_#DNAt_MULE_japo_Os0166:Chr2:27748342:27749873	3	1529	NA
group_759	DTM_#DNAt_MULE_japo_Os0166:Chr2:9470989:9472797	3	1810	NA
group_760	DTM_#DNAt_MULE_japo_Os0166:Chr	3	1469	NA
group_761	DTM_#DNAt_MULE_japo_Os0177:Chr12:24232109:24232615	3	507	NA
group_762	DTM_#DNAt_MULE_japo_Os0177:Chr6:13206026:13214386	3	8313	NA
group_763	DTM_#DNAt_MULE_japo_Os0202:Chr11:66034:66423	3	389	NA
group_764	DTM_#DNAt_MULE_japo_Os0205:Chr10:10998645:11000123	3	1479	NA
group_765	DTM_#DNAt_MULE_japo_Os0205:Chr10:11516096:11517165	3	1037	NA
group_766	DTM_#DNAt_MULE_japo_Os0205:Chr11:12468221:12469091	3	871	NA
group_768	DTM_#DNAt_MULE_japo_Os0205:Chr1:15812017:15813182	3	1166	NA
group_771	DTM_#DNAt_MULE_japo_Os0205:Chr3:21765561:21766789	3	1229	NA
group_772	DTM_#DNAt_MULE_japo_Os0205:Chr3:25595346:25596528	3	1183	NA
group_773	DTM_#DNAt_MULE_japo_Os0205:Chr8:24879157:24880346	3	1190	NA
group_774	DTM_#DNAt_MULE_japo_Os0218:Chr	3	370	NA
group_775	DTM_#DNAt_MULE_japo_Os0220:Chr6:17338441:17339054	3	614	NA
group_776	DTM_#DNAt_MULE_japo_Os0222:Chr3:23118580:23123964	3	5385	NA
group_777	DTM_#DNAt_MULE_japo_Os0229:Chr	3	532	NA
group_779	DTM_#DNAt_MULE_japo_Os0229:Chr	3	525	NA
group_780	DTM_#DNAt_MULE_japo_Os0229:Chr12:6315882:6316401_1	3	517	NA
group_781	DTM_#DNAt_MULE_japo_Os0229:Chr12:8732027:8732536	3	510	NA
group_782	DTM_#DNAt_MULE_japo_Os0229:Chr1:2458851:2459362	3	524	NA
group_783	DTM_#DNAt_MULE_japo_Os0229:Chr6:10694279:10694744	3	465	NA
group_784	DTM_#DNAt_MULE_japo_Os0243:Chr	3	701	NA
group_785	DTM_#DNAt_MULE_japo_Os0243:Chr11:16202815:16203547	3	733	NA
group_786	DTM_#DNAt_MULE_japo_Os0243:Chr1:13773397:13774297_1	3	901	NA
group_787	DTM_#DNAt_MULE_japo_Os0243:Chr1:24324029:24324932	3	904	NA
group_788	DTM_#DNAt_MULE_japo_Os0243:Chr2:7152230:7152977_1	3	755	NA
group_789	DTM_#DNAt_MULE_japo_Os0243:Chr4:8174301:8175187	3	907	NA
group_790	DTM_#DNAt_MULE_japo_Os0284:Chr2:33101940:33103064	3	1125	NA
group_791	DTM_#DNAt_MULE_japo_Os0284:Chr5:7905110:7906185	3	1076	NA
group_793	DTM_#DNAt_MULE_japo_Os0298:Chr5:24502503:24502852	3	350	NA
group_794	DTM_#DNAt_MULE_japo_Os0301:Chr6:24161616:24162191	3	576	NA
group_795	DTM_#DNAt_MULE_japo_Os0301:Chr6:2723303:2723861	3	559	NA
group_796	DTM_#DNAt_MULE_japo_Os0312:Chr10:19136186:19136544_1	3	358	NA
group_797	DTM_#DNAt_MULE_japo_Os0312:Chr4:5910662:5910963	3	302	NA
group_798	DTM_#DNAt_MULE_japo_Os0314:Chr11:4403670:4404213	3	544	NA
group_799	DTM_#DNAt_MULE_japo_Os0314:Chr2:35925242:35925790	3	549	NA
group_800	DTM_#DNAt_MULE_japo_Os0314:Chr3:2570352:2570997	3	647	NA
group_801	DTM_#DNAt_MULE_japo_Os0314:Chr6:22062478:22063029	3	552	NA
group_802	DTM_#DNAt_MULE_japo_Os0314:Chr7:20276512:20276993	3	482	NA
group_803	DTM_#DNAt_MULE_japo_Os0314:Chr7:5690981:5691468	3	488	NA
group_804	DTM_#DNAt_MULE_japo_Os0319:Chr10:22576787:22577079	3	293	NA
group_805	DTM_#DNAt_MULE_japo_Os0319:Chr11:9752169:9752397	3	229	NA
group_806	DTM_#DNAt_MULE_japo_Os0319:Chr1:20808848:20809647	3	802	NA
group_808	DTM_#DNAt_MULE_japo_Os0335:Chr11:6741402:6742533	3	1144	NA
group_809	DTM_#DNAt_MULE_japo_Os0335:Chr3:5041852:5042176	3	324	NA
group_810	DTM_#DNAt_MULE_japo_Os0335:Chr4:14263348:14263623	3	275	NA
group_811	DTM_#DNAt_MULE_japo_Os0335:Chr7:25631125:25631441	3	317	NA
group_813	DTM_#DNAt_MULE_japo_Os0360:Chr5:7506215:7506943	3	729	NA
group_814	DTM_#DNAt_MULE_japo_Os0372:Chr1:32725637:32725978	3	336	NA
group_815	DTM_#DNAt_MULE_japo_Os0385:Chr11:2309141:2309753	3	612	NA
group_817	DTM_#DNAt_MULE_japo_Os0385:Chr5:21218467:21222139	3	3673	NA
group_818	DTM_#DNAt_MULE_japo_Os0385:Chr6:2817310:2826339	3	9030	NA
group_819	DTM_#DNAt_MULE_japo_Os0385:Chr7:17430407:17434934	3	4528	NA
group_820	DTM_#DNAt_MULE_japo_Os0441:Chr1:34942799:34943077	3	279	NA
group_821	DTM_#DNAt_MULE_japo_Os0450nt:Chr3:22550970:22551287	3	318	NA
group_822	DTM_#DNAt_MULE_japo_Os0482nt:Chr2:11360573:11360716	3	144	NA
group_823	DTM_#DNAt_MULE_japo_Os0518nt:Chr	3	224	NA
group_824	DTM_#DNAt_MULE_japo_Os0557:Chr10:5908315:5909083_1	3	769	NA
group_825	DTM_#DNAt_MULE_japo_Os0557:Chr1:34940867:34941381	3	515	NA
group_826	DTM_#DNAt_MULE_japo_Os0610:Chr10:7953756:7956117	3	2361	NA
group_829	DTM_#DNAt_MULE_japo_Os0892:Chr7:1724311:1725377	3	1057	NA
group_830	DTM_#DNAt_MULE_japo_Os0949:Chr7:29161142:29162541	3	1418	NA
group_831	DTM_#DNAt_MULE_japo_Os0949:Chr8:4831810:4833069	3	1260	NA
group_832	DTM_#DNAt_MULE_japo_Os1127:Chr7:27503321:27503661	3	340	NA
group_834	DTM_#DNAt_MULE_japo_Os1455:Chr12:12383749:12384487	3	738	NA
group_835	DTM_#DNAt_MULE_japo_Os1455:Chr7:25631810:25632566	3	757	NA
group_836	DTM_#DNAt_MULE_japo_Os1513:Chr7:17973623:17973728	3	106	NA
group_837	DTM_#DNAt_MULE_japo_Os1617:Chr12:23417942:23419275	3	1334	NA
group_838	DTM_#DNAt_MULE_japo_Os1617:Chr4:18036544:18037947	3	1404	NA
group_839	DTM_#DNAt_MULE_japo_Os1693:Chr6:14879113:14880169_1	3	1057	NA
group_840	DTM_#DNAt_MULE_japo_Os1693:Chr7:20231750:20232947	3	1198	NA
group_841	DTM_#DNAt_MULE_japo_Os1923nt:Chr10:21963993:21964612	3	620	NA
group_842	DTM_#DNAt_MULE_japo_Os1923nt:Chr1:15719100:15719657	3	558	NA
group_843	DTM_#DNAt_MULE_japo_Os1961nt:Chr7:14317435:14319454	3	2023	NA
group_844	DTM_#DNAt_MULE_japo_Os2081:Chr12:6557962:6558314	3	353	NA
group_845	DTM_#DNAt_MULE_japo_Os2088:Chr10:16484129:16485218	3	1134	NA
group_846	DTM_#DNAt_MULE_japo_Os2088:Chr11:83559:84855	3	1294	NA
group_847	DTM_#DNAt_MULE_japo_Os2088:Chr3:9324105:9325324	3	1221	NA
group_848	DTM_#DNAt_MULE_japo_Os2088:Chr7:15904933:15906121	3	1189	NA
group_849	DTM_#DNAt_MULE_japo_Os2154:Chr7:25623317:25624280	3	964	NA
group_850	DTM_#DNAt_MULE_japo_Os2159:Chr3:12170042:12170949	3	908	NA
group_852	DTM_#DNAt_MULE_japo_Os2159:Chr8:24184119:24185196	3	1078	NA
group_853	DTM_#DNAt_MULE_japo_Os2308:Chr7:17975789:17976360	3	572	NA
group_854	DTM_#DNAt_MULE_japo_Os2316:Chr11:92007:92553_1	3	547	NA
group_855	DTM_#DNAt_MULE_japo_Os2471:Chr3:24855752:24857010	3	1259	NA
group_856	DTM_#DNAt_MULE_japo_Os2471:Chr6:4936827:4938045	3	1219	NA
group_857	DTM_#DNAt_MULE_japo_Os2537:Chr1:1932440:1933742	3	1303	NA
group_859	DTM_#DNAt_MULE_japo_Os3282:Chr5:1025878:1027804	3	1927	NA
group_860	DTM_#DNAt_MULE_japo_Os3333:Chr11:12032006:12032264	3	259	NA
group_862	DTM_#DNAt_MULE_japo_Os3366:Chr4:14889371:14890121	3	751	NA
group_863	DTM_#DNAt_MULE_japo_Os3378:Chr4:16735377:16739770	3	4394	NA
group_864	DTM_#DNAt_MULE_japo_Os3566:Chr1:32900183:32900643	3	461	NA
group_865	DTM_#DNAt_MULE_japo_Os3612:Chr7:1126409:1128191	3	1783	NA
group_866	DTM_#DNAt_MULE_japo_R=4558:Chr11:16340947:16342296_1	3	1358	NA
group_867	DTM_#DNAt_MULE_japo_R=4558:Chr12:10125118:10126509	3	1408	NA
group_868	DTM_#DNAt_MULE_japo_R=4558:Chr1:3372501:3373707	3	1207	NA
group_869	DTM_#DNAt_MULE_japo_R=4558:Chr4:16201379:16202634	3	1260	NA
group_870	DTM_#DNAt_MULE_japo_R=4558:Chr7:22812430:22814065	3	1636	NA
group_871	DTT#DNAt_Tc-Mariner/Stowaway_SH_consensus-1	3	233	NA
group_872	DTT#DNAt_Tc-Mariner/Stowaway_SS_consensus-1	3	262	NA
group_873	RLC_#LTR/Copia_Obart234_fam78_chr5_11251644_11256449	3	4825	NA
group_874	RLC_#LTR/Copia_Obart46_fam65_chr5_5011762_5016728	3	1862	NA
group_875	RLC_#LTR/Copia_Obart82_fam142_chr10_12779738_12784566	3	4814	NA
group_877	RLC_#LTR/Copia_Oindi272_fam164_Chr10_7732743_7737554	3	4808	NA
group_878	RLC_#LTR/Copia_Ojapo114_fam112_Chr12_45350_50551	3	5201	NA
group_879	RLC_#LTR/Copia_Ojapo404_fam170_Chr10_15415374_15419577	3	4204	NA
group_880	RLC_#LTR/Copia_Ojapo6_fam10_Chr3_29646775_29652526_5_cg	3	5718	NA
group_882	RLG_#LTR/Gypsy_Oglab247_fam122_Chr7_13895741_13900894_1	3	5112	NA
group_883	RLG_#LTR/Gypsy_Oindi10_fam33_Chr01_22311670_22325513	3	13843	NA
group_884	RLG_#LTR/Gypsy_Ojapo115_fam449_Chr11_13816106_13831051	3	14946	NA
group_886	RLG_#LTR/Gypsy_Ojapo165_fam2367_Chr1_21950011_21955965	3	5955	NA
group_890	RLG_#LTR/Gypsy_Ojapo1_fam7_Chr1_40041750_40047079	3	5288	NA
group_892	RLG_#LTR/Gypsy_Ojapo25_fam2337_Chr11_12530825_12542320	3	7806	NA
group_894	RLG_#LTR/Gypsy_Ojapo4_fam12_Chr8_13208524_13217911	3	7877	NA
group_895	RLT_Osaj-RetrOsa5#LTR/TRIM	3	794	NA
group_896	RLX_#LTR/Unknown_Oglab1_fam5_Chr2_27145901_27149581	3	3631	NA
group_897	RLX_#LTR/Unknown_Ojapo133_fam2384_Chr4_3405181_3408387	3	3191	NA
group_898	RLX_#LTR/Unknown_Orufi56_fam62_Chr03_10860814_10866245	3	2468	NA
group_899	RSU_#SINE_indi_japo_Chr06_R_5560820_5561143	3	299	NA
group_900	RSU_#SINE_japo_Chr5_F_2776839_2777049_1	3	185	NA
group_901	RSU_#SINE_indi_japo_Chr07_R_2983095_2983414	3	299	NA
group_902	RSU_#SINE_japo_Chr10_R_14073270_14073692	3	383	NA
group_903	RSU_#SINE_japo_Chr4_F_22480264_22480417_2_nip	3	131	NA
group_904	RSU_#SINE_japo_Chr4_R_8762533_8762770	3	201	NA
group_905	RSU_#SINE_japo_Chr7_F_19644762_19645018	3	224	NA
group_906	DTA#DNAt_hAT_MF_consensus-1_1	2	709	NA
group_907	DTA#DNAt_hAT_MF_consensus-1_5_cg	2	708	NA
group_908	DTC#DNAt_CACTA/En-Spm_CA_consensus-1	2	631	NA
group_909	DTH#DNAt_Harbinger/Tourist_TU_Os10-1_1	2	551	NA
group_910	DTM#DNAt_Mutatorr_MH_consensus-1_1	2	556	NA
group_911	DTM#DNAt_Mutatorr_MH_consensus-1	2	557	NA
group_912	DTM#DNAt_Mutatorr_MH_consensus-1_6	2	556	NA
group_913	DTM#DNAt_Mutatorr_MI_consensus-1_10_cg	2	188	NA
group_914	DTM#DNAt_Mutatorr_MI_consensus-1	2	191	NA
group_915	DTM#DNAt_Mutatorr_MI_consensus-1	2	193	NA
group_916	DTM_#DNAt_MULE_japo_Os0013nt:Chr10:3508126:3509180_1_nip	2	1053	NA
group_917	DTM_#DNAt_MULE_japo_Os0013nt:Chr10:3686366:3687141_1	2	774	NA
group_918	DTM_#DNAt_MULE_japo_Os0013nt:Chr10:3792570:3793345_1	2	780	NA
group_919	DTM_#DNAt_MULE_japo_Os0013nt:Chr10:453777:454555_1	2	779	NA
group_920	DTM_#DNAt_MULE_japo_Os0013nt:Chr10:876208:876552_1	2	345	NA
group_921	DTM_#DNAt_MULE_japo_Os0013nt:Chr11:15338558:15339331_1	2	774	NA
group_922	DTM_#DNAt_MULE_japo_Os0013nt:Chr11:21691618:21693521_1	2	1903	NA
group_923	DTM_#DNAt_MULE_japo_Os0013nt:Chr12:16363547:16364449_1	2	904	NA
group_924	DTM_#DNAt_MULE_japo_Os0013nt:Chr12:17598578:17599370_1	2	794	NA
group_925	DTM_#DNAt_MULE_japo_Os0013nt:Chr2:12412954:12413770_1	2	817	NA
group_926	DTM_#DNAt_MULE_japo_Os0013nt:Chr2:12998236:12998683_1	2	446	NA
group_927	DTM_#DNAt_MULE_japo_Os0013nt:Chr2:34628414:34629333_1	2	923	NA
group_928	DTM_#DNAt_MULE_japo_Os0013nt:Chr2:694444:695134_1	2	691	NA
group_929	DTM_#DNAt_MULE_japo_Os0013nt:Chr2:7642849:7643625_1_nip	2	777	NA
group_930	DTM_#DNAt_MULE_japo_Os0013nt:Chr3:20328590:20329217_1	2	628	NA
group_931	DTM_#DNAt_MULE_japo_Os0013nt:Chr4:21174411:21175079_1	2	670	NA
group_932	DTM_#DNAt_MULE_japo_Os0013nt:Chr5:17716431:17717186_1	2	756	NA
group_933	DTM_#DNAt_MULE_japo_Os0013nt:Chr6:10471721:10472489_1	2	764	NA
group_934	DTM_#DNAt_MULE_japo_Os0013nt:Chr6:20221223:20221848_1	2	626	NA
group_935	DTM_#DNAt_MULE_japo_Os0013nt:Chr7:21284221:21284974_1	2	754	NA
group_936	DTM_#DNAt_MULE_japo_Os0013nt:Chr7:6035130:6035752_1	2	623	NA
group_937	DTM_#DNAt_MULE_japo_Os0013nt:Chr7:8342912:8343715_1	2	804	NA
group_938	DTM_#DNAt_MULE_japo_Os0013nt:Chr8:12308566:12309300_1	2	715	NA
group_939	DTM_#DNAt_MULE_japo_Os0013nt:Chr8:2858928:2859613_1	2	686	NA
group_940	DTM_#DNAt_MULE_japo_Os0013nt:Chr8:5546100:5546977_1	2	878	NA
group_941	DTM_#DNAt_MULE_japo_Os0037:Chr10:10468720:10469436_1	2	717	NA
group_942	DTM_#DNAt_MULE_japo_Os0037:Chr10:11186793:11189084_1	2	2292	NA
group_943	DTM_#DNAt_MULE_japo_Os0037:Chr10:12030517:12032064_1	2	1548	NA
group_944	DTM_#DNAt_MULE_japo_Os0037:Chr10:13285766:13285916_1	2	152	NA
group_945	DTM_#DNAt_MULE_japo_Os0037:Chr10:13374580:13376394	2	1833	NA
group_946	DTM_#DNAt_MULE_japo_Os0037:Chr10:13503935:13505467_1	2	1538	NA
group_947	DTM_#DNAt_MULE_japo_Os0037:Chr10:13811887:13813968_1_nip	2	2089	NA
group_948	DTM_#DNAt_MULE_japo_Os0037:Chr10:13856869:13858107_1	2	1239	NA
group_949	DTM_#DNAt_MULE_japo_Os0037:Chr10:14056607:14058239_1	2	1633	NA
group_950	DTM_#DNAt_MULE_japo_Os0037:Chr10:14435402:14436642_1	2	1241	NA
group_951	DTM_#DNAt_MULE_japo_Os0037:Chr10:15007724:15009481_1	2	1758	NA
group_952	DTM_#DNAt_MULE_japo_Os0037:Chr10:16197101:16198581_1_cg	2	1482	NA
group_953	DTM_#DNAt_MULE_japo_Os0037:Chr10:16198864:16201088_1_nip	2	2226	NA
group_954	DTM_#DNAt_MULE_japo_Os0037:Chr10:16382986:16384107_1	2	1109	NA
group_955	DTM_#DNAt_MULE_japo_Os0037:Chr10:16648540:16650255_1_nip	2	1716	NA
group_956	DTM_#DNAt_MULE_japo_Os0037:Chr10:17005105:17006980_1	2	1880	NA
group_957	DTM_#DNAt_MULE_japo_Os0037:Chr10:18882795:18884401_1_nip	2	1603	NA
group_958	DTM_#DNAt_MULE_japo_Os0037:Chr10:1910870:1912159_1	2	1290	NA
group_959	DTM_#DNAt_MULE_japo_Os0037:Chr10:19169572:19171161_1_cg	2	1577	NA
group_960	DTM_#DNAt_MULE_japo_Os0037:Chr10:19601325:19602671_1_cg	2	1344	NA
group_961	DTM_#DNAt_MULE_japo_Os0037:Chr10:19861121:19862252_1	2	1120	NA
group_962	DTM_#DNAt_MULE_japo_Os0037:Chr10:20164656:20165957_1	2	1302	NA
group_963	DTM_#DNAt_MULE_japo_Os0037:Chr10:20340116:20342325_1	2	2213	NA
group_964	DTM_#DNAt_MULE_japo_Os0037:Chr10:20406256:20408277_1_cg	2	2027	NA
group_965	DTM_#DNAt_MULE_japo_Os0037:Chr10:21599824:21601125_1	2	1302	NA
group_966	DTM_#DNAt_MULE_japo_Os0037:Chr10:21601189:21602794_1_cg	2	1606	NA
group_967	DTM_#DNAt_MULE_japo_Os0037:Chr10:22824650:22825890_1	2	1241	NA
group_968	DTM_#DNAt_MULE_japo_Os0037:Chr10:2471131:2473072_1_cg	2	1967	NA
group_969	DTM_#DNAt_MULE_japo_Os0037:Chr10:3458655:3460282_1_nip	2	1631	NA
group_970	DTM_#DNAt_MULE_japo_Os0037:Chr10:4856599:4858361_1	2	1763	NA
group_971	DTM_#DNAt_MULE_japo_Os0037:Chr10:9358099:9359713_1	2	1620	NA
group_972	DTM_#DNAt_MULE_japo_Os0037:Chr11:10814701:10816608_1	2	1908	NA
group_973	DTM_#DNAt_MULE_japo_Os0037:Chr11:1156264:1157074_1	2	811	NA
group_974	DTM_#DNAt_MULE_japo_Os0037:Chr11:11906961:11908736_1	2	1776	NA
group_975	DTM_#DNAt_MULE_japo_Os0037:Chr11:12818807:12820667_1	2	1861	NA
group_976	DTM_#DNAt_MULE_japo_Os0037:Chr11:14550895:14553032_1	2	2138	NA
group_977	DTM_#DNAt_MULE_japo_Os0037:Chr11:14553052:14556123_1	2	3072	NA
group_978	DTM_#DNAt_MULE_japo_Os0037:Chr11:14973021:14975071_1	2	2051	NA
group_979	DTM_#DNAt_MULE_japo_Os0037:Chr11:17178903:17180310_1	2	1408	NA
group_980	DTM_#DNAt_MULE_japo_Os0037:Chr11:17200191:17201972_1	2	1781	NA
group_981	DTM_#DNAt_MULE_japo_Os0037:Chr11:17731268:17732520_1_cg	2	1253	NA
group_982	DTM_#DNAt_MULE_japo_Os0037:Chr11:1804964:1806417_1	2	1457	NA
group_983	DTM_#DNAt_MULE_japo_Os0037:Chr11:1854055:1854873_1	2	819	NA
group_984	DTM_#DNAt_MULE_japo_Os0037:Chr11:19203904:19206452_1_cg	2	2550	NA
group_985	DTM_#DNAt_MULE_japo_Os0037:Chr11:1997509:1998578_1_nip	2	1070	NA
group_986	DTM_#DNAt_MULE_japo_Os0037:Chr11:20488112:20489716_1	2	1605	NA
group_987	DTM_#DNAt_MULE_japo_Os0037:Chr11:2143723:2145069_1	2	1347	NA
group_988	DTM_#DNAt_MULE_japo_Os0037:Chr11:22130590:22131960_1_nip	2	1373	NA
group_989	DTM_#DNAt_MULE_japo_Os0037:Chr11:22488660:22490457_1	2	1798	NA
group_990	DTM_#DNAt_MULE_japo_Os0037:Chr11:2350845:2352666_1	2	1822	NA
group_991	DTM_#DNAt_MULE_japo_Os0037:Chr11:23997728:23999677_1	2	1951	NA
group_992	DTM_#DNAt_MULE_japo_Os0037:Chr11:23999719:24001499_1_nip	2	1781	NA
group_993	DTM_#DNAt_MULE_japo_Os0037:Chr11:26805303:26806480_1	2	1179	NA
group_994	DTM_#DNAt_MULE_japo_Os0037:Chr11:26814285:26815875_1	2	1591	NA
group_995	DTM_#DNAt_MULE_japo_Os0037:Chr11:27394236:27395517_1_cg	2	1277	NA
group_996	DTM_#DNAt_MULE_japo_Os0037:Chr11:2809053:2810299_1	2	1247	NA
group_997	DTM_#DNAt_MULE_japo_Os0037:Chr11:3146804:3148444_1_cg	2	1641	NA
group_998	DTM_#DNAt_MULE_japo_Os0037:Chr11:3255291:3256390_1_cg	2	1108	NA
group_999	DTM_#DNAt_MULE_japo_Os0037:Chr11:371892:373502_1_nip	2	1593	NA
group_1000	DTM_#DNAt_MULE_japo_Os0037:Chr11:4020921:4022493_1	2	1573	NA
group_1001	DTM_#DNAt_MULE_japo_Os0037:Chr11:425693:427481_1	2	1792	NA
group_1002	DTM_#DNAt_MULE_japo_Os0037:Chr11:4864200:4866097_1	2	1898	NA
group_1003	DTM_#DNAt_MULE_japo_Os0037:Chr11:542204:546896_1	2	4693	NA
group_1004	DTM_#DNAt_MULE_japo_Os0037:Chr11:585977:591840_1_cg	2	5865	NA
group_1005	DTM_#DNAt_MULE_japo_Os0037:Chr11:778107:780204_1	2	2098	NA
group_1006	DTM_#DNAt_MULE_japo_Os0037:Chr11:7804452:7806284_1	2	1827	NA
group_1007	DTM_#DNAt_MULE_japo_Os0037:Chr11:849545:851472_1	2	1962	NA
group_1008	DTM_#DNAt_MULE_japo_Os0037:Chr11:8901442:8902889_1	2	1448	NA
group_1009	DTM_#DNAt_MULE_japo_Os0037:Chr11:941924:943358_1	2	1435	NA
group_1010	DTM_#DNAt_MULE_japo_Os0037:Chr12:12073481:12075076_1	2	1596	NA
group_1011	DTM_#DNAt_MULE_japo_Os0037:Chr12:13661443:13664090_1	2	2624	NA
group_1012	DTM_#DNAt_MULE_japo_Os0037:Chr12:16273964:16275663_1	2	1702	NA
group_1013	DTM_#DNAt_MULE_japo_Os0037:Chr12:1735813:1737282_1	2	1470	NA
group_1014	DTM_#DNAt_MULE_japo_Os0037:Chr12:1881834:1883809_1	2	1974	NA
group_1015	DTM_#DNAt_MULE_japo_Os0037:Chr12:18844307:18846107_1_nip	2	1800	NA
group_1016	DTM_#DNAt_MULE_japo_Os0037:Chr12:19894157:19896085_1_cg	2	1929	NA
group_1017	DTM_#DNAt_MULE_japo_Os0037:Chr12:19906817:19908632_1	2	1816	NA
group_1018	DTM_#DNAt_MULE_japo_Os0037:Chr12:2227128:2228659_1	2	1532	NA
group_1019	DTM_#DNAt_MULE_japo_Os0037:Chr12:22870766:22872273_1_cg	2	1508	NA
group_1020	DTM_#DNAt_MULE_japo_Os0037:Chr12:23164781:23166199_1_nip	2	1419	NA
group_1021	DTM_#DNAt_MULE_japo_Os0037:Chr12:23204737:23206418_1	2	1682	NA
group_1022	DTM_#DNAt_MULE_japo_Os0037:Chr12:23387854:23389448_1	2	1595	NA
group_1023	DTM_#DNAt_MULE_japo_Os0037:Chr12:2405082:2406055_1	2	974	NA
group_1024	DTM_#DNAt_MULE_japo_Os0037:Chr12:24208383:24209837_1	2	1455	NA
group_1025	DTM_#DNAt_MULE_japo_Os0037:Chr12:24241901:24243504_1	2	1604	NA
group_1026	DTM_#DNAt_MULE_japo_Os0037:Chr12:25240955:25242239_1	2	1286	NA
group_1027	DTM_#DNAt_MULE_japo_Os0037:Chr12:25337201:25338554_1	2	1354	NA
group_1028	DTM_#DNAt_MULE_japo_Os0037:Chr12:25483501:25484741_1_cg	2	1241	NA
group_1029	DTM_#DNAt_MULE_japo_Os0037:Chr12:26796929:26798505_1	2	1576	NA
group_1030	DTM_#DNAt_MULE_japo_Os0037:Chr12:3057577:3059329_1	2	1753	NA
group_1031	DTM_#DNAt_MULE_japo_Os0037:Chr12:4162120:4163539_1_nip	2	1422	NA
group_1032	DTM_#DNAt_MULE_japo_Os0037:Chr12:488277:490225_1	2	1949	NA
group_1033	DTM_#DNAt_MULE_japo_Os0037:Chr12:7176701:7179148_1	2	2449	NA
group_1034	DTM_#DNAt_MULE_japo_Os0037:Chr12:800813:802214_1	2	1402	NA
group_1035	DTM_#DNAt_MULE_japo_Os0037:Chr12:891556:893129_1	2	1574	NA
group_1036	DTM_#DNAt_MULE_japo_Os0037:Chr12:986027:987399_1	2	1373	NA
group_1037	DTM_#DNAt_MULE_japo_Os0037:Chr1:10211214:10212903_1	2	1690	NA
group_1038	DTM_#DNAt_MULE_japo_Os0037:Chr1:10358769:10359683_1	2	915	NA
group_1039	DTM_#DNAt_MULE_japo_Os0037:Chr1:11590943:11592472_1_cg	2	1530	NA
group_1040	DTM_#DNAt_MULE_japo_Os0037:Chr1:13443876:13445294_1	2	1419	NA
group_1041	DTM_#DNAt_MULE_japo_Os0037:Chr1:13911223:13913073_1	2	1851	NA
group_1042	DTM_#DNAt_MULE_japo_Os0037:Chr1:15535290:15536366_1	2	1077	NA
group_1043	DTM_#DNAt_MULE_japo_Os0037:Chr1:17481772:17483209_1	2	1438	NA
group_1044	DTM_#DNAt_MULE_japo_Os0037:Chr1:17598377:17600194_1	2	1818	NA
group_1045	DTM_#DNAt_MULE_japo_Os0037:Chr1:17744562:17746041_1	2	1480	NA
group_1046	DTM_#DNAt_MULE_japo_Os0037:Chr1:1791628:1792327_1	2	701	NA
group_1047	DTM_#DNAt_MULE_japo_Os0037:Chr1:18217335:18219978_1	2	2644	NA
group_1048	DTM_#DNAt_MULE_japo_Os0037:Chr1:18843950:18845001_1	2	1046	NA
group_1049	DTM_#DNAt_MULE_japo_Os0037:Chr1:19980269:19981689_1_nip	2	1421	NA
group_1050	DTM_#DNAt_MULE_japo_Os0037:Chr1:20957166:20958212_1	2	1047	NA
group_1051	DTM_#DNAt_MULE_japo_Os0037:Chr1:219325:221162_1	2	1838	NA
group_1052	DTM_#DNAt_MULE_japo_Os0037:Chr1:22253621:22255239_1_nip	2	1619	NA
group_1053	DTM_#DNAt_MULE_japo_Os0037:Chr1:23782616:23784240_1	2	1624	NA
group_1054	DTM_#DNAt_MULE_japo_Os0037:Chr1:24401147:24402184_1	2	1038	NA
group_1055	DTM_#DNAt_MULE_japo_Os0037:Chr1:25026370:25028021_1	2	1652	NA
group_1056	DTM_#DNAt_MULE_japo_Os0037:Chr1:25445148:25447145_1	2	1998	NA
group_1057	DTM_#DNAt_MULE_japo_Os0037:Chr1:25600735:25602232_1	2	1498	NA
group_1058	DTM_#DNAt_MULE_japo_Os0037:Chr1:25933157:25935124_1	2	1951	NA
group_1059	DTM_#DNAt_MULE_japo_Os0037:Chr1:26042395:26043774_1	2	1379	NA
group_1060	DTM_#DNAt_MULE_japo_Os0037:Chr1:26412675:26413889_1_cg	2	1215	NA
group_1061	DTM_#DNAt_MULE_japo_Os0037:Chr1:27184534:27184718_1	2	185	NA
group_1062	DTM_#DNAt_MULE_japo_Os0037:Chr1:28246375:28247900_1	2	1541	NA
group_1063	DTM_#DNAt_MULE_japo_Os0037:Chr1:28333664:28334652_1	2	986	NA
group_1064	DTM_#DNAt_MULE_japo_Os0037:Chr1:28725506:28727475_1	2	1971	NA
group_1065	DTM_#DNAt_MULE_japo_Os0037:Chr1:295530:295744_1	2	215	NA
group_1066	DTM_#DNAt_MULE_japo_Os0037:Chr1:29822596:29823989_1	2	1394	NA
group_1067	DTM_#DNAt_MULE_japo_Os0037:Chr1:30584840:30586667_1	2	1828	NA
group_1068	DTM_#DNAt_MULE_japo_Os0037:Chr1:30856303:30858370_1	2	2068	NA
group_1069	DTM_#DNAt_MULE_japo_Os0037:Chr1:30901988:30903522_1	2	1534	NA
group_1070	DTM_#DNAt_MULE_japo_Os0037:Chr1:31633664:31635417_1	2	1754	NA
group_1071	DTM_#DNAt_MULE_japo_Os0037:Chr1:33114636:33116129	2	1494	NA
group_1072	DTM_#DNAt_MULE_japo_Os0037:Chr1:33441458:33442059_1	2	602	NA
group_1073	DTM_#DNAt_MULE_japo_Os0037:Chr1:33665348:33665712_1	2	365	NA
group_1074	DTM_#DNAt_MULE_japo_Os0037:Chr1:33893183:33893566_1_nip	2	384	NA
group_1075	DTM_#DNAt_MULE_japo_Os0037:Chr1:36090521:36092049_1	2	1529	NA
group_1076	DTM_#DNAt_MULE_japo_Os0037:Chr1:36229972:36232126_1	2	2155	NA
group_1077	DTM_#DNAt_MULE_japo_Os0037:Chr1:36392870:36394489_1	2	1620	NA
group_1078	DTM_#DNAt_MULE_japo_Os0037:Chr1:3744643:3746091_1	2	1449	NA
group_1079	DTM_#DNAt_MULE_japo_Os0037:Chr1:37755486:37757320_1	2	1835	NA
group_1080	DTM_#DNAt_MULE_japo_Os0037:Chr1:38106513:38107834_1	2	1322	NA
group_1081	DTM_#DNAt_MULE_japo_Os0037:Chr1:38219874:38220775_1	2	902	NA
group_1082	DTM_#DNAt_MULE_japo_Os0037:Chr1:38291279:38293250_1	2	1969	NA
group_1083	DTM_#DNAt_MULE_japo_Os0037:Chr1:40926259:40928517_1	2	2259	NA
group_1084	DTM_#DNAt_MULE_japo_Os0037:Chr1:41351218:41352922_1	2	1690	NA
group_1085	DTM_#DNAt_MULE_japo_Os0037:Chr1:41561520:41563796_1_cg	2	2277	NA
group_1086	DTM_#DNAt_MULE_japo_Os0037:Chr1:41854895:41856373_1	2	1480	NA
group_1087	DTM_#DNAt_MULE_japo_Os0037:Chr1:42125783:42127045_1	2	1263	NA
group_1088	DTM_#DNAt_MULE_japo_Os0037:Chr1:42558614:42560142_1_cg	2	1530	NA
group_1089	DTM_#DNAt_MULE_japo_Os0037:Chr1:43076602:43078390_1	2	1792	NA
group_1090	DTM_#DNAt_MULE_japo_Os0037:Chr1:495717:497466_1	2	1750	NA
group_1091	DTM_#DNAt_MULE_japo_Os0037:Chr1:5785988:5786284_1	2	297	NA
group_1092	DTM_#DNAt_MULE_japo_Os0037:Chr1:5866890:5868709_1	2	1820	NA
group_1093	DTM_#DNAt_MULE_japo_Os0037:Chr1:5883729:5885030_1_cg	2	1302	NA
group_1094	DTM_#DNAt_MULE_japo_Os0037:Chr1:6367134:6368854_1	2	1725	NA
group_1095	DTM_#DNAt_MULE_japo_Os0037:Chr1:6394052:6395657_1	2	1603	NA
group_1096	DTM_#DNAt_MULE_japo_Os0037:Chr1:7262593:7264389_1	2	1795	NA
group_1097	DTM_#DNAt_MULE_japo_Os0037:Chr1:7348281:7348425_1	2	145	NA
group_1098	DTM_#DNAt_MULE_japo_Os0037:Chr1:7656952:7659155_1_cg	2	2202	NA
group_1099	DTM_#DNAt_MULE_japo_Os0037:Chr1:7724045:7725506_1	2	1462	NA
group_1100	DTM_#DNAt_MULE_japo_Os0037:Chr1:8243153:8244491_1	2	1339	NA
group_1101	DTM_#DNAt_MULE_japo_Os0037:Chr1:9344608:9346307_1	2	1700	NA
group_1102	DTM_#DNAt_MULE_japo_Os0037:Chr2:10205529:10207136_1	2	1620	NA
group_1103	DTM_#DNAt_MULE_japo_Os0037:Chr2:11874386:11876218_1	2	1833	NA
group_1104	DTM_#DNAt_MULE_japo_Os0037:Chr2:12692989:12694289_1	2	1301	NA
group_1105	DTM_#DNAt_MULE_japo_Os0037:Chr2:13063942:13064905_1	2	964	NA
group_1106	DTM_#DNAt_MULE_japo_Os0037:Chr2:13317815:13319561_1_nip	2	1747	NA
group_1107	DTM_#DNAt_MULE_japo_Os0037:Chr2:13970398:13971805_1_cg	2	1408	NA
group_1108	DTM_#DNAt_MULE_japo_Os0037:Chr2:15386157:15388187_1	2	2032	NA
group_1109	DTM_#DNAt_MULE_japo_Os0037:Chr2:15925337:15926618_1	2	1282	NA
group_1110	DTM_#DNAt_MULE_japo_Os0037:Chr2:16424208:16425950_1	2	1741	NA
group_1111	DTM_#DNAt_MULE_japo_Os0037:Chr2:16921782:16923515_1	2	1742	NA
group_1112	DTM_#DNAt_MULE_japo_Os0037:Chr2:18953735:18954920_1_cg	2	1186	NA
group_1113	DTM_#DNAt_MULE_japo_Os0037:Chr2:19478267:19484743_1_cg	2	6477	NA
group_1114	DTM_#DNAt_MULE_japo_Os0037:Chr2:19583823:19585501_1_cg	2	1666	NA
group_1115	DTM_#DNAt_MULE_japo_Os0037:Chr2:20529129:20530769_1	2	1641	NA
group_1116	DTM_#DNAt_MULE_japo_Os0037:Chr2:22236464:22238221_1	2	1758	NA
group_1117	DTM_#DNAt_MULE_japo_Os0037:Chr2:22989668:22990547_1	2	880	NA
group_1118	DTM_#DNAt_MULE_japo_Os0037:Chr2:24665427:24667093_1	2	1644	NA
group_1119	DTM_#DNAt_MULE_japo_Os0037:Chr2:25198405:25199217_1	2	813	NA
group_1120	DTM_#DNAt_MULE_japo_Os0037:Chr2:25834683:25836260_1	2	1578	NA
group_1121	DTM_#DNAt_MULE_japo_Os0037:Chr2:26246241:26247947_1_cg	2	1707	NA
group_1122	DTM_#DNAt_MULE_japo_Os0037:Chr2:27154750:27156260_1	2	1513	NA
group_1123	DTM_#DNAt_MULE_japo_Os0037:Chr2:27192015:27193429_1	2	1415	NA
group_1124	DTM_#DNAt_MULE_japo_Os0037:Chr2:27409555:27410051_1	2	497	NA
group_1125	DTM_#DNAt_MULE_japo_Os0037:Chr2:27468828:27471428_1	2	2601	NA
group_1126	DTM_#DNAt_MULE_japo_Os0037:Chr2:27615574:27616832_1	2	1259	NA
group_1127	DTM_#DNAt_MULE_japo_Os0037:Chr2:27647292:27649123_1	2	1832	NA
group_1128	DTM_#DNAt_MULE_japo_Os0037:Chr2:27739171:27741120_1	2	1956	NA
group_1129	DTM_#DNAt_MULE_japo_Os0037:Chr2:28219924:28221832_1	2	1909	NA
group_1130	DTM_#DNAt_MULE_japo_Os0037:Chr2:28272063:28273238_1	2	1176	NA
group_1131	DTM_#DNAt_MULE_japo_Os0037:Chr2:28753192:28754775_1	2	1584	NA
group_1132	DTM_#DNAt_MULE_japo_Os0037:Chr2:28900996:28902658_1	2	1662	NA
group_1133	DTM_#DNAt_MULE_japo_Os0037:Chr2:29844181:29845554_1	2	1374	NA
group_1134	DTM_#DNAt_MULE_japo_Os0037:Chr2:30813252:30814973_1	2	1722	NA
group_1135	DTM_#DNAt_MULE_japo_Os0037:Chr2:31416548:31418044_1	2	1497	NA
group_1136	DTM_#DNAt_MULE_japo_Os0037:Chr2:3171075:3172680_1	2	1586	NA
group_1137	DTM_#DNAt_MULE_japo_Os0037:Chr2:32282191:32283522_1	2	1332	NA
group_1138	DTM_#DNAt_MULE_japo_Os0037:Chr2:32930785:32932221_1	2	1437	NA
group_1139	DTM_#DNAt_MULE_japo_Os0037:Chr2:33488776:33489684_1	2	909	NA
group_1140	DTM_#DNAt_MULE_japo_Os0037:Chr2:33845766:33846319_1	2	554	NA
group_1141	DTM_#DNAt_MULE_japo_Os0037:Chr2:33850570:33853981_1	2	3411	NA
group_1142	DTM_#DNAt_MULE_japo_Os0037:Chr2:3450963:3452577_1	2	1615	NA
group_1143	DTM_#DNAt_MULE_japo_Os0037:Chr2:35435941:35437097_1	2	1157	NA
group_1144	DTM_#DNAt_MULE_japo_Os0037:Chr2:5616881:5618929_1	2	2049	NA
group_1145	DTM_#DNAt_MULE_japo_Os0037:Chr2:5619053:5620808_1_cg	2	1756	NA
group_1146	DTM_#DNAt_MULE_japo_Os0037:Chr2:6473407:6475506_1	2	2100	NA
group_1147	DTM_#DNAt_MULE_japo_Os0037:Chr2:6542812:6544381_1	2	1569	NA
group_1148	DTM_#DNAt_MULE_japo_Os0037:Chr2:7069555:7070353_1	2	799	NA
group_1149	DTM_#DNAt_MULE_japo_Os0037:Chr2:7264295:7265758_1	2	1468	NA
group_1150	DTM_#DNAt_MULE_japo_Os0037:Chr2:7426322:7427399_1	2	1078	NA
group_1151	DTM_#DNAt_MULE_japo_Os0037:Chr2:8824804:8826311_1_cg	2	1501	NA
group_1152	DTM_#DNAt_MULE_japo_Os0037:Chr2:9388578:9390309_1	2	1732	NA
group_1153	DTM_#DNAt_MULE_japo_Os0037:Chr2:9949298:9950552_1	2	1255	NA
group_1154	DTM_#DNAt_MULE_japo_Os0037:Chr2:9967248:9967530_1	2	282	NA
group_1155	DTM_#DNAt_MULE_japo_Os0037:Chr3:10099996:10101370_1	2	1375	NA
group_1156	DTM_#DNAt_MULE_japo_Os0037:Chr3:10427285:10427809_1	2	526	NA
group_1157	DTM_#DNAt_MULE_japo_Os0037:Chr3:10737560:10738660_1	2	1101	NA
group_1158	DTM_#DNAt_MULE_japo_Os0037:Chr3:12028139:12029944_1	2	1798	NA
group_1159	DTM_#DNAt_MULE_japo_Os0037:Chr3:12432868:12434329_1	2	1462	NA
group_1160	DTM_#DNAt_MULE_japo_Os0037:Chr3:12595751:12597614_1	2	1864	NA
group_1161	DTM_#DNAt_MULE_japo_Os0037:Chr3:12732785:12733973_1_cg	2	1189	NA
group_1162	DTM_#DNAt_MULE_japo_Os0037:Chr3:12941311:12942730_1	2	1420	NA
group_1163	DTM_#DNAt_MULE_japo_Os0037:Chr3:14118693:14120520_1	2	1828	NA
group_1164	DTM_#DNAt_MULE_japo_Os0037:Chr3:15711555:15711830_1_nip	2	276	NA
group_1165	DTM_#DNAt_MULE_japo_Os0037:Chr3:16154301:16155828_1	2	1533	NA
group_1166	DTM_#DNAt_MULE_japo_Os0037:Chr3:16502198:16503889_1	2	1689	NA
group_1167	DTM_#DNAt_MULE_japo_Os0037:Chr3:17140442:17142198_1	2	1757	NA
group_1168	DTM_#DNAt_MULE_japo_Os0037:Chr3:17175269:17176727_1	2	1459	NA
group_1169	DTM_#DNAt_MULE_japo_Os0037:Chr3:17285593:17287526_1	2	1934	NA
group_1170	DTM_#DNAt_MULE_japo_Os0037:Chr3:17481186:17482908_1	2	1723	NA
group_1171	DTM_#DNAt_MULE_japo_Os0037:Chr3:17789673:17790875_1	2	1204	NA
group_1172	DTM_#DNAt_MULE_japo_Os0037:Chr3:17928764:17930188_1	2	1425	NA
group_1173	DTM_#DNAt_MULE_japo_Os0037:Chr3:17982842:17984453_1	2	1612	NA
group_1174	DTM_#DNAt_MULE_japo_Os0037:Chr3:19417234:19419408_1	2	2175	NA
group_1175	DTM_#DNAt_MULE_japo_Os0037:Chr3:1960489:1961896_1_cg	2	1408	NA
group_1176	DTM_#DNAt_MULE_japo_Os0037:Chr3:20212242:20218844_1	2	6603	NA
group_1177	DTM_#DNAt_MULE_japo_Os0037:Chr3:20819806:20821285_1	2	1480	NA
group_1178	DTM_#DNAt_MULE_japo_Os0037:Chr3:22170448:22172898_1	2	2450	NA
group_1179	DTM_#DNAt_MULE_japo_Os0037:Chr3:2481508:2483793_1	2	2286	NA
group_1180	DTM_#DNAt_MULE_japo_Os0037:Chr3:24834006:24835470_1	2	1464	NA
group_1181	DTM_#DNAt_MULE_japo_Os0037:Chr3:25303432:25305010_1	2	1579	NA
group_1182	DTM_#DNAt_MULE_japo_Os0037:Chr3:26817077:26818894_1	2	1818	NA
group_1183	DTM_#DNAt_MULE_japo_Os0037:Chr3:27081280:27083138_1_nip	2	1859	NA
group_1184	DTM_#DNAt_MULE_japo_Os0037:Chr3:27234969:27236770_1	2	1797	NA
group_1185	DTM_#DNAt_MULE_japo_Os0037:Chr3:27456223:27456945_1	2	723	NA
group_1186	DTM_#DNAt_MULE_japo_Os0037:Chr3:27475611:27476511_1	2	901	NA
group_1187	DTM_#DNAt_MULE_japo_Os0037:Chr3:27721718:27723004_1	2	1287	NA
group_1188	DTM_#DNAt_MULE_japo_Os0037:Chr3:27826129:27826768_1_nip	2	640	NA
group_1189	DTM_#DNAt_MULE_japo_Os0037:Chr3:27954159:27955436_1	2	1278	NA
group_1190	DTM_#DNAt_MULE_japo_Os0037:Chr3:28373974:28375622_1	2	1649	NA
group_1191	DTM_#DNAt_MULE_japo_Os0037:Chr3:28468918:28469753_1	2	836	NA
group_1192	DTM_#DNAt_MULE_japo_Os0037:Chr3:28916526:28917981_1	2	1456	NA
group_1193	DTM_#DNAt_MULE_japo_Os0037:Chr3:29522750:29524905_1	2	2156	NA
group_1194	DTM_#DNAt_MULE_japo_Os0037:Chr3:29847070:29848711_1_cg	2	1642	NA
group_1195	DTM_#DNAt_MULE_japo_Os0037:Chr3:30033689:30035487_1	2	1799	NA
group_1196	DTM_#DNAt_MULE_japo_Os0037:Chr3:30998523:30999924_1	2	1401	NA
group_1197	DTM_#DNAt_MULE_japo_Os0037:Chr3:31979079:31981219_1	2	2141	NA
group_1198	DTM_#DNAt_MULE_japo_Os0037:Chr3:32984571:32986411_1	2	1842	NA
group_1199	DTM_#DNAt_MULE_japo_Os0037:Chr3:331706:332777_1	2	1072	NA
group_1200	DTM_#DNAt_MULE_japo_Os0037:Chr3:34351404:34353116_1	2	1712	NA
group_1201	DTM_#DNAt_MULE_japo_Os0037:Chr3:34534254:34535649_1	2	1395	NA
group_1202	DTM_#DNAt_MULE_japo_Os0037:Chr3:3477804:3479027_1	2	1224	NA
group_1203	DTM_#DNAt_MULE_japo_Os0037:Chr3:35242973:35244245_1	2	1273	NA
group_1204	DTM_#DNAt_MULE_japo_Os0037:Chr3:4020970:4022337_1	2	1365	NA
group_1205	DTM_#DNAt_MULE_japo_Os0037:Chr3:4318604:4320468_1	2	1866	NA
group_1206	DTM_#DNAt_MULE_japo_Os0037:Chr3:4892750:4894455_1	2	1709	NA
group_1207	DTM_#DNAt_MULE_japo_Os0037:Chr3:5218535:5219812_1_cg	2	1280	NA
group_1208	DTM_#DNAt_MULE_japo_Os0037:Chr3:5258234:5259684_1	2	1454	NA
group_1209	DTM_#DNAt_MULE_japo_Os0037:Chr3:5476397:5478283_1	2	1887	NA
group_1210	DTM_#DNAt_MULE_japo_Os0037:Chr3:7588219:7589272_1	2	1054	NA
group_1211	DTM_#DNAt_MULE_japo_Os0037:Chr3:7980512:7981995_1	2	1484	NA
group_1212	DTM_#DNAt_MULE_japo_Os0037:Chr3:8007005:8008453_1_cg	2	1449	NA
group_1213	DTM_#DNAt_MULE_japo_Os0037:Chr3:8103061:8104174_1	2	1113	NA
group_1214	DTM_#DNAt_MULE_japo_Os0037:Chr4:11347099:11348175_1_nip	2	1077	NA
group_1215	DTM_#DNAt_MULE_japo_Os0037:Chr4:1155727:1157527_1_cg	2	1793	NA
group_1216	DTM_#DNAt_MULE_japo_Os0037:Chr4:12550066:12551868_1	2	1803	NA
group_1217	DTM_#DNAt_MULE_japo_Os0037:Chr4:13815320:13817170_1	2	1853	NA
group_1218	DTM_#DNAt_MULE_japo_Os0037:Chr4:13844710:13846583_1_nip	2	1874	NA
group_1219	DTM_#DNAt_MULE_japo_Os0037:Chr4:16492969:16494820_1_cg	2	1861	NA
group_1220	DTM_#DNAt_MULE_japo_Os0037:Chr4:17116482:17118435_1	2	1954	NA
group_1221	DTM_#DNAt_MULE_japo_Os0037:Chr4:19630026:19630752_1	2	727	NA
group_1222	DTM_#DNAt_MULE_japo_Os0037:Chr4:20288657:20289872_1	2	1216	NA
group_1223	DTM_#DNAt_MULE_japo_Os0037:Chr4:21256387:21257863_1	2	1477	NA
group_1224	DTM_#DNAt_MULE_japo_Os0037:Chr4:22952001:22952384_1	2	379	NA
group_1225	DTM_#DNAt_MULE_japo_Os0037:Chr4:23461460:23462877_1	2	1418	NA
group_1226	DTM_#DNAt_MULE_japo_Os0037:Chr4:24843951:24845633_1	2	1686	NA
group_1227	DTM_#DNAt_MULE_japo_Os0037:Chr4:25010163:25011325_1	2	1167	NA
group_1228	DTM_#DNAt_MULE_japo_Os0037:Chr4:25566095:25567339_1	2	1245	NA
group_1229	DTM_#DNAt_MULE_japo_Os0037:Chr4:25645935:25647444_1	2	1510	NA
group_1230	DTM_#DNAt_MULE_japo_Os0037:Chr4:25941859:25942709_1	2	851	NA
group_1231	DTM_#DNAt_MULE_japo_Os0037:Chr4:26218003:26219361_1	2	1359	NA
group_1232	DTM_#DNAt_MULE_japo_Os0037:Chr4:26642401:26643917_1	2	1516	NA
group_1233	DTM_#DNAt_MULE_japo_Os0037:Chr4:26757435:26759039_1	2	1605	NA
group_1234	DTM_#DNAt_MULE_japo_Os0037:Chr4:26813234:26814104_1	2	871	NA
group_1235	DTM_#DNAt_MULE_japo_Os0037:Chr4:27029872:27031856_1	2	1985	NA
group_1236	DTM_#DNAt_MULE_japo_Os0037:Chr4:27836862:27838272_1	2	1411	NA
group_1237	DTM_#DNAt_MULE_japo_Os0037:Chr4:27982332:27983576_1	2	1245	NA
group_1238	DTM_#DNAt_MULE_japo_Os0037:Chr4:28196141:28197498_1	2	1358	NA
group_1239	DTM_#DNAt_MULE_japo_Os0037:Chr4:28741560:28742802_1	2	1243	NA
group_1240	DTM_#DNAt_MULE_japo_Os0037:Chr4:28889890:28891335_1	2	1446	NA
group_1241	DTM_#DNAt_MULE_japo_Os0037:Chr4:29762607:29763899_1_nip	2	1310	NA
group_1242	DTM_#DNAt_MULE_japo_Os0037:Chr4:29849407:29850216_1	2	810	NA
group_1243	DTM_#DNAt_MULE_japo_Os0037:Chr4:29973040:29975107_1_nip	2	2066	NA
group_1244	DTM_#DNAt_MULE_japo_Os0037:Chr4:30051075:30052476_1	2	1401	NA
group_1245	DTM_#DNAt_MULE_japo_Os0037:Chr4:30276455:30278296_1_nip	2	1841	NA
group_1246	DTM_#DNAt_MULE_japo_Os0037:Chr4:31085010:31085267_1	2	258	NA
group_1247	DTM_#DNAt_MULE_japo_Os0037:Chr4:31851007:31852298_1	2	1281	NA
group_1248	DTM_#DNAt_MULE_japo_Os0037:Chr4:32281517:32283189_1_nip	2	1677	NA
group_1249	DTM_#DNAt_MULE_japo_Os0037:Chr4:33187073:33188895_1	2	1822	NA
group_1250	DTM_#DNAt_MULE_japo_Os0037:Chr4:35289362:35290053_1	2	692	NA
group_1251	DTM_#DNAt_MULE_japo_Os0037:Chr4:35338683:35341058_1	2	2376	NA
group_1252	DTM_#DNAt_MULE_japo_Os0037:Chr4:5858293:5859571_1	2	1279	NA
group_1253	DTM_#DNAt_MULE_japo_Os0037:Chr5:11002423:11005322_1	2	2900	NA
group_1254	DTM_#DNAt_MULE_japo_Os0037:Chr5:11245114:11246846_1	2	1733	NA
group_1255	DTM_#DNAt_MULE_japo_Os0037:Chr5:12437817:12439472_1	2	1656	NA
group_1256	DTM_#DNAt_MULE_japo_Os0037:Chr5:12686133:12687708_1	2	1576	NA
group_1257	DTM_#DNAt_MULE_japo_Os0037:Chr5:13614241:13615734_1	2	1494	NA
group_1258	DTM_#DNAt_MULE_japo_Os0037:Chr5:14921060:14922577_1_cg	2	1518	NA
group_1259	DTM_#DNAt_MULE_japo_Os0037:Chr5:16319650:16321746_1	2	2068	NA
group_1260	DTM_#DNAt_MULE_japo_Os0037:Chr5:16465516:16467196_1	2	1685	NA
group_1261	DTM_#DNAt_MULE_japo_Os0037:Chr5:16506810:16508643_1	2	1821	NA
group_1262	DTM_#DNAt_MULE_japo_Os0037:Chr5:16863042:16864577_1	2	1536	NA
group_1263	DTM_#DNAt_MULE_japo_Os0037:Chr5:1686655:1688159_1	2	1505	NA
group_1264	DTM_#DNAt_MULE_japo_Os0037:Chr5:16871274:16872703_1_cg	2	1430	NA
group_1265	DTM_#DNAt_MULE_japo_Os0037:Chr5:16885467:16886917_1	2	1438	NA
group_1266	DTM_#DNAt_MULE_japo_Os0037:Chr5:17011930:17012374_1_nip	2	445	NA
group_1267	DTM_#DNAt_MULE_japo_Os0037:Chr5:17241889:17243521_1	2	1631	NA
group_1268	DTM_#DNAt_MULE_japo_Os0037:Chr5:17331300:17332383_1	2	1062	NA
group_1269	DTM_#DNAt_MULE_japo_Os0037:Chr5:18063910:18069647_1	2	5729	NA
group_1270	DTM_#DNAt_MULE_japo_Os0037:Chr5:18084713:18086273_1	2	1569	NA
group_1271	DTM_#DNAt_MULE_japo_Os0037:Chr5:18419280:18425016_1	2	5733	NA
group_1272	DTM_#DNAt_MULE_japo_Os0037:Chr5:18472390:18473555_1	2	1166	NA
group_1273	DTM_#DNAt_MULE_japo_Os0037:Chr5:18709902:18711428_1	2	1527	NA
group_1274	DTM_#DNAt_MULE_japo_Os0037:Chr5:18773893:18775815_1	2	1924	NA
group_1275	DTM_#DNAt_MULE_japo_Os0037:Chr5:19114271:19115738_1_nip	2	1477	NA
group_1276	DTM_#DNAt_MULE_japo_Os0037:Chr5:19584966:19586294_1	2	1337	NA
group_1277	DTM_#DNAt_MULE_japo_Os0037:Chr5:19814352:19816026_1	2	1680	NA
group_1278	DTM_#DNAt_MULE_japo_Os0037:Chr5:19947605:19950476_1	2	2863	NA
group_1279	DTM_#DNAt_MULE_japo_Os0037:Chr5:20585004:20585868_1	2	865	NA
group_1280	DTM_#DNAt_MULE_japo_Os0037:Chr5:20683364:20684464_1	2	1101	NA
group_1281	DTM_#DNAt_MULE_japo_Os0037:Chr5:20735936:20737684_1	2	1749	NA
group_1282	DTM_#DNAt_MULE_japo_Os0037:Chr5:20768357:20769842_1	2	1486	NA
group_1283	DTM_#DNAt_MULE_japo_Os0037:Chr5:21160907:21163521_1	2	2615	NA
group_1284	DTM_#DNAt_MULE_japo_Os0037:Chr5:21199514:21200957_1	2	1444	NA
group_1285	DTM_#DNAt_MULE_japo_Os0037:Chr5:21564451:21565776_1	2	1324	NA
group_1286	DTM_#DNAt_MULE_japo_Os0037:Chr5:2225936:2227211_1	2	1276	NA
group_1287	DTM_#DNAt_MULE_japo_Os0037:Chr5:22279630:22280388_1	2	759	NA
group_1288	DTM_#DNAt_MULE_japo_Os0037:Chr5:22299332:22300800_1	2	1469	NA
group_1289	DTM_#DNAt_MULE_japo_Os0037:Chr5:2253152:2254356_1	2	1205	NA
group_1290	DTM_#DNAt_MULE_japo_Os0037:Chr5:22811059:22812674_1	2	1618	NA
group_1291	DTM_#DNAt_MULE_japo_Os0037:Chr5:22995132:22996633_1	2	1501	NA
group_1292	DTM_#DNAt_MULE_japo_Os0037:Chr5:23502824:23505040_1	2	2217	NA
group_1293	DTM_#DNAt_MULE_japo_Os0037:Chr5:24192050:24193447_1	2	1399	NA
group_1294	DTM_#DNAt_MULE_japo_Os0037:Chr5:25970387:25972214_1_cg	2	1827	NA
group_1295	DTM_#DNAt_MULE_japo_Os0037:Chr5:29033573:29035316_1	2	1744	NA
group_1296	DTM_#DNAt_MULE_japo_Os0037:Chr5:29603908:29605529_1	2	1622	NA
group_1297	DTM_#DNAt_MULE_japo_Os0037:Chr5:4178007:4179900_1	2	1885	NA
group_1298	DTM_#DNAt_MULE_japo_Os0037:Chr5:4208718:4209581_1	2	864	NA
group_1299	DTM_#DNAt_MULE_japo_Os0037:Chr5:5789964:5791455_1_nip	2	1528	NA
group_1300	DTM_#DNAt_MULE_japo_Os0037:Chr5:6344505:6345929_1	2	1425	NA
group_1301	DTM_#DNAt_MULE_japo_Os0037:Chr5:7450424:7452179_1_cg	2	1756	NA
group_1302	DTM_#DNAt_MULE_japo_Os0037:Chr5:7518701:7521915_1	2	3215	NA
group_1303	DTM_#DNAt_MULE_japo_Os0037:Chr5:776717:778296_1_nip	2	1583	NA
group_1304	DTM_#DNAt_MULE_japo_Os0037:Chr6:11723928:11724517_1	2	590	NA
group_1305	DTM_#DNAt_MULE_japo_Os0037:Chr6:12615266:12616543_1	2	1278	NA
group_1306	DTM_#DNAt_MULE_japo_Os0037:Chr6:12651337:12652855_1	2	1519	NA
group_1307	DTM_#DNAt_MULE_japo_Os0037:Chr6:13411101:13412990_1	2	1890	NA
group_1308	DTM_#DNAt_MULE_japo_Os0037:Chr6:13914816:13916452_1	2	1637	NA
group_1309	DTM_#DNAt_MULE_japo_Os0037:Chr6:14766319:14768110_1	2	1792	NA
group_1310	DTM_#DNAt_MULE_japo_Os0037:Chr6:150490:151993_1_cg	2	1504	NA
group_1311	DTM_#DNAt_MULE_japo_Os0037:Chr6:16250559:16252093_1	2	1535	NA
group_1312	DTM_#DNAt_MULE_japo_Os0037:Chr6:1647058:1648489_1_nip	2	1433	NA
group_1313	DTM_#DNAt_MULE_japo_Os0037:Chr6:17403873:17405995_1	2	2123	NA
group_1314	DTM_#DNAt_MULE_japo_Os0037:Chr6:1761152:1762789_1	2	1638	NA
group_1315	DTM_#DNAt_MULE_japo_Os0037:Chr6:1778930:1779276_1	2	347	NA
group_1316	DTM_#DNAt_MULE_japo_Os0037:Chr6:18217390:18218955_1	2	1566	NA
group_1317	DTM_#DNAt_MULE_japo_Os0037:Chr6:19180732:19183024_1	2	2293	NA
group_1318	DTM_#DNAt_MULE_japo_Os0037:Chr6:19918617:19919266_1	2	650	NA
group_1319	DTM_#DNAt_MULE_japo_Os0037:Chr6:20056050:20057518_1_cg	2	1469	NA
group_1320	DTM_#DNAt_MULE_japo_Os0037:Chr6:20093075:20095139_1_cg	2	2065	NA
group_1321	DTM_#DNAt_MULE_japo_Os0037:Chr6:20853960:20855863_1	2	1907	NA
group_1322	DTM_#DNAt_MULE_japo_Os0037:Chr6:20859111:20861073_1	2	1968	NA
group_1323	DTM_#DNAt_MULE_japo_Os0037:Chr6:21482594:21484632_1	2	2042	NA
group_1324	DTM_#DNAt_MULE_japo_Os0037:Chr6:21484661:21485449_1	2	789	NA
group_1325	DTM_#DNAt_MULE_japo_Os0037:Chr6:21929076:21930865_1	2	1790	NA
group_1326	DTM_#DNAt_MULE_japo_Os0037:Chr6:22361046:22363434_1	2	2389	NA
group_1327	DTM_#DNAt_MULE_japo_Os0037:Chr6:23721296:23721653_1	2	360	NA
group_1328	DTM_#DNAt_MULE_japo_Os0037:Chr6:24818326:24819338_1	2	1012	NA
group_1329	DTM_#DNAt_MULE_japo_Os0037:Chr6:25271131:25272625_1	2	1501	NA
group_1330	DTM_#DNAt_MULE_japo_Os0037:Chr6:25587084:25588388_1	2	1305	NA
group_1331	DTM_#DNAt_MULE_japo_Os0037:Chr6:26419601:26420635_1	2	1035	NA
group_1332	DTM_#DNAt_MULE_japo_Os0037:Chr6:27042314:27044257_1	2	1944	NA
group_1333	DTM_#DNAt_MULE_japo_Os0037:Chr6:28002797:28004469_1_nip	2	1673	NA
group_1334	DTM_#DNAt_MULE_japo_Os0037:Chr6:28279745:28280092_1	2	348	NA
group_1335	DTM_#DNAt_MULE_japo_Os0037:Chr6:28578048:28579554_1	2	1510	NA
group_1336	DTM_#DNAt_MULE_japo_Os0037:Chr6:28725795:28727578_1	2	1784	NA
group_1337	DTM_#DNAt_MULE_japo_Os0037:Chr6:29135324:29135776_1	2	453	NA
group_1338	DTM_#DNAt_MULE_japo_Os0037:Chr6:3652792:3654338_1	2	1545	NA
group_1339	DTM_#DNAt_MULE_japo_Os0037:Chr6:4698491:4699619_1_nip	2	1126	NA
group_1340	DTM_#DNAt_MULE_japo_Os0037:Chr6:488963:490678_1_cg	2	1716	NA
group_1341	DTM_#DNAt_MULE_japo_Os0037:Chr6:5304887:5306872_1	2	1986	NA
group_1342	DTM_#DNAt_MULE_japo_Os0037:Chr6:5693227:5694856_1	2	1630	NA
group_1343	DTM_#DNAt_MULE_japo_Os0037:Chr6:6010225:6011409_1	2	1185	NA
group_1344	DTM_#DNAt_MULE_japo_Os0037:Chr6:6254886:6256878_1	2	1995	NA
group_1345	DTM_#DNAt_MULE_japo_Os0037:Chr6:6468097:6469878_1_nip	2	1782	NA
group_1346	DTM_#DNAt_MULE_japo_Os0037:Chr6:6949602:6951422_1_nip	2	1814	NA
group_1347	DTM_#DNAt_MULE_japo_Os0037:Chr6:7082970:7084177_1	2	1208	NA
group_1348	DTM_#DNAt_MULE_japo_Os0037:Chr6:7544380:7550010_1	2	5627	NA
group_1349	DTM_#DNAt_MULE_japo_Os0037:Chr6:7788830:7790294_1	2	1465	NA
group_1350	DTM_#DNAt_MULE_japo_Os0037:Chr6:7905817:7907813_1	2	2003	NA
group_1351	DTM_#DNAt_MULE_japo_Os0037:Chr7:10973390:10973806_1	2	417	NA
group_1352	DTM_#DNAt_MULE_japo_Os0037:Chr7:1170164:1171473_1	2	1310	NA
group_1353	DTM_#DNAt_MULE_japo_Os0037:Chr7:12622185:12623718_1	2	1534	NA
group_1354	DTM_#DNAt_MULE_japo_Os0037:Chr7:13432654:13433859_1	2	1206	NA
group_1355	DTM_#DNAt_MULE_japo_Os0037:Chr7:13680200:13682390_1	2	2189	NA
group_1356	DTM_#DNAt_MULE_japo_Os0037:Chr7:14492680:14494021_1	2	1342	NA
group_1357	DTM_#DNAt_MULE_japo_Os0037:Chr7:15352529:15353980_1_cg	2	1433	NA
group_1358	DTM_#DNAt_MULE_japo_Os0037:Chr7:16730215:16731686_1	2	1473	NA
group_1359	DTM_#DNAt_MULE_japo_Os0037:Chr7:16763584:16765076_1	2	1493	NA
group_1360	DTM_#DNAt_MULE_japo_Os0037:Chr7:16765098:16766136_1	2	1039	NA
group_1361	DTM_#DNAt_MULE_japo_Os0037:Chr7:19057861:19059086_1	2	1279	NA
group_1362	DTM_#DNAt_MULE_japo_Os0037:Chr7:19236178:19242304_1	2	6137	NA
group_1363	DTM_#DNAt_MULE_japo_Os0037:Chr7:1989553:1991308_1	2	1756	NA
group_1364	DTM_#DNAt_MULE_japo_Os0037:Chr7:19936790:19938188_1	2	1400	NA
group_1365	DTM_#DNAt_MULE_japo_Os0037:Chr7:20589857:20590480_1	2	626	NA
group_1366	DTM_#DNAt_MULE_japo_Os0037:Chr7:21144826:21146244_1	2	1419	NA
group_1367	DTM_#DNAt_MULE_japo_Os0037:Chr7:21406216:21407691_1	2	1476	NA
group_1368	DTM_#DNAt_MULE_japo_Os0037:Chr7:22366910:22368290_1	2	1381	NA
group_1369	DTM_#DNAt_MULE_japo_Os0037:Chr7:22414388:22416018_1	2	1629	NA
group_1370	DTM_#DNAt_MULE_japo_Os0037:Chr7:22579798:22581171_1	2	1378	NA
group_1371	DTM_#DNAt_MULE_japo_Os0037:Chr7:22805394:22806837_1	2	1444	NA
group_1372	DTM_#DNAt_MULE_japo_Os0037:Chr7:24019617:24020120_1_cg	2	504	NA
group_1373	DTM_#DNAt_MULE_japo_Os0037:Chr7:24145516:24146684_1	2	1166	NA
group_1374	DTM_#DNAt_MULE_japo_Os0037:Chr7:24534066:24535962_1_nip	2	1895	NA
group_1375	DTM_#DNAt_MULE_japo_Os0037:Chr7:25367905:25369242_1	2	1363	NA
group_1376	DTM_#DNAt_MULE_japo_Os0037:Chr7:27134109:27134574_1	2	466	NA
group_1377	DTM_#DNAt_MULE_japo_Os0037:Chr7:29328316:29329872_1_nip	2	1558	NA
group_1378	DTM_#DNAt_MULE_japo_Os0037:Chr7:3239667:3241337_1_cg	2	1671	NA
group_1379	DTM_#DNAt_MULE_japo_Os0037:Chr7:3820869:3821403_1_nip	2	535	NA
group_1380	DTM_#DNAt_MULE_japo_Os0037:Chr7:4100687:4103326_1	2	2627	NA
group_1381	DTM_#DNAt_MULE_japo_Os0037:Chr7:4419201:4421206_1	2	2007	NA
group_1382	DTM_#DNAt_MULE_japo_Os0037:Chr7:5943139:5944114_1	2	976	NA
group_1383	DTM_#DNAt_MULE_japo_Os0037:Chr7:697496:699192_1_cg	2	1697	NA
group_1384	DTM_#DNAt_MULE_japo_Os0037:Chr7:7500680:7502615_1	2	1936	NA
group_1385	DTM_#DNAt_MULE_japo_Os0037:Chr7:7619843:7621379_1	2	1537	NA
group_1386	DTM_#DNAt_MULE_japo_Os0037:Chr7:918120:919508_1_cg	2	1389	NA
group_1387	DTM_#DNAt_MULE_japo_Os0037:Chr7:9462276:9464191_1	2	1916	NA
group_1388	DTM_#DNAt_MULE_japo_Os0037:Chr8:10619700:10621183_1_cg	2	1488	NA
group_1389	DTM_#DNAt_MULE_japo_Os0037:Chr8:10945747:10947177_1_cg	2	1428	NA
group_1390	DTM_#DNAt_MULE_japo_Os0037:Chr8:11454070:11455363_1	2	1296	NA
group_1391	DTM_#DNAt_MULE_japo_Os0037:Chr8:11455496:11456879_1	2	1385	NA
group_1392	DTM_#DNAt_MULE_japo_Os0037:Chr8:1191531:1192840_1	2	1310	NA
group_1393	DTM_#DNAt_MULE_japo_Os0037:Chr8:15212116:15213418_1	2	1316	NA
group_1394	DTM_#DNAt_MULE_japo_Os0037:Chr8:15330479:15331677_1_nip	2	1196	NA
group_1395	DTM_#DNAt_MULE_japo_Os0037:Chr8:15351970:15354061_1	2	2087	NA
group_1396	DTM_#DNAt_MULE_japo_Os0037:Chr8:18000722:18001471_1	2	750	NA
group_1397	DTM_#DNAt_MULE_japo_Os0037:Chr8:18326996:18328305_1_nip	2	1310	NA
group_1398	DTM_#DNAt_MULE_japo_Os0037:Chr8:18828941:18830098_1	2	1158	NA
group_1399	DTM_#DNAt_MULE_japo_Os0037:Chr8:19662135:19663697_1	2	1563	NA
group_1400	DTM_#DNAt_MULE_japo_Os0037:Chr8:19726153:19727431_1	2	1275	NA
group_1401	DTM_#DNAt_MULE_japo_Os0037:Chr8:19907794:19909060_1_cg	2	1256	NA
group_1402	DTM_#DNAt_MULE_japo_Os0037:Chr8:19918900:19921082_1	2	2180	NA
group_1403	DTM_#DNAt_MULE_japo_Os0037:Chr8:20399503:20400894_1	2	1391	NA
group_1404	DTM_#DNAt_MULE_japo_Os0037:Chr8:20721475:20723035_1_cg	2	1561	NA
group_1405	DTM_#DNAt_MULE_japo_Os0037:Chr8:20996527:20998014_1	2	1486	NA
group_1406	DTM_#DNAt_MULE_japo_Os0037:Chr8:21283730:21285034_1	2	1305	NA
group_1407	DTM_#DNAt_MULE_japo_Os0037:Chr8:21321494:21323456_1	2	1941	NA
group_1408	DTM_#DNAt_MULE_japo_Os0037:Chr8:21707433:21708457_1_cg	2	1029	NA
group_1409	DTM_#DNAt_MULE_japo_Os0037:Chr8:22120236:22121503_1	2	1268	NA
group_1410	DTM_#DNAt_MULE_japo_Os0037:Chr8:22364274:22365955_1_cg	2	1682	NA
group_1411	DTM_#DNAt_MULE_japo_Os0037:Chr8:22451142:22453372_1	2	2231	NA
group_1412	DTM_#DNAt_MULE_japo_Os0037:Chr8:22454996:22458967_1_cg	2	3972	NA
group_1413	DTM_#DNAt_MULE_japo_Os0037:Chr8:22679337:22684823_1	2	5495	NA
group_1414	DTM_#DNAt_MULE_japo_Os0037:Chr8:22849539:22851247_1	2	1709	NA
group_1415	DTM_#DNAt_MULE_japo_Os0037:Chr8:23004742:23005878_1	2	1137	NA
group_1416	DTM_#DNAt_MULE_japo_Os0037:Chr8:23156201:23157631_1	2	1432	NA
group_1417	DTM_#DNAt_MULE_japo_Os0037:Chr8:2318484:2319988_1	2	1505	NA
group_1418	DTM_#DNAt_MULE_japo_Os0037:Chr8:23827730:23829202_1	2	1471	NA
group_1419	DTM_#DNAt_MULE_japo_Os0037:Chr8:23983591:23985135_1_cg	2	1545	NA
group_1420	DTM_#DNAt_MULE_japo_Os0037:Chr8:24012266:24013481_1	2	1216	NA
group_1421	DTM_#DNAt_MULE_japo_Os0037:Chr8:24013547:24014670_1	2	1123	NA
group_1422	DTM_#DNAt_MULE_japo_Os0037:Chr8:24043432:24044879_1	2	1448	NA
group_1423	DTM_#DNAt_MULE_japo_Os0037:Chr8:24108931:24110904_1	2	1974	NA
group_1424	DTM_#DNAt_MULE_japo_Os0037:Chr8:24137097:24139333_1	2	2238	NA
group_1425	DTM_#DNAt_MULE_japo_Os0037:Chr8:24579348:24581016_1	2	1669	NA
group_1426	DTM_#DNAt_MULE_japo_Os0037:Chr8:2573449:2575108_1	2	1660	NA
group_1427	DTM_#DNAt_MULE_japo_Os0037:Chr8:28195894:28197730_1	2	1837	NA
group_1428	DTM_#DNAt_MULE_japo_Os0037:Chr8:28274622:28275650_1	2	1027	NA
group_1429	DTM_#DNAt_MULE_japo_Os0037:Chr8:3803409:3804876_1	2	1470	NA
group_1430	DTM_#DNAt_MULE_japo_Os0037:Chr8:4639748:4640627_1_cg	2	880	NA
group_1431	DTM_#DNAt_MULE_japo_Os0037:Chr8:5530651:5532228_1	2	1578	NA
group_1432	DTM_#DNAt_MULE_japo_Os0037:Chr8:5711865:5713880_1	2	2015	NA
group_1433	DTM_#DNAt_MULE_japo_Os0037:Chr8:824157:825955_1	2	1799	NA
group_1434	DTM_#DNAt_MULE_japo_Os0037:Chr8:8687074:8687954_1	2	881	NA
group_1435	DTM_#DNAt_MULE_japo_Os0037:Chr8:8843148:8844558_1	2	1411	NA
group_1436	DTM_#DNAt_MULE_japo_Os0037:Chr8:9509429:9511250_1	2	1822	NA
group_1437	DTM_#DNAt_MULE_japo_Os0037:Chr9:1059580:1061277_1	2	1707	NA
group_1438	DTM_#DNAt_MULE_japo_Os0037:Chr9:12019308:12019891_1	2	584	NA
group_1439	DTM_#DNAt_MULE_japo_Os0037:Chr9:12118215:12120070_1	2	1856	NA
group_1440	DTM_#DNAt_MULE_japo_Os0037:Chr9:12684141:12685580_1	2	1436	NA
group_1441	DTM_#DNAt_MULE_japo_Os0037:Chr9:12685644:12687256_1	2	1613	NA
group_1442	DTM_#DNAt_MULE_japo_Os0037:Chr9:13907873:13910018_1	2	2146	NA
group_1443	DTM_#DNAt_MULE_japo_Os0037:Chr9:14579375:14580117_1	2	741	NA
group_1444	DTM_#DNAt_MULE_japo_Os0037:Chr9:15437888:15440229_1	2	2342	NA
group_1445	DTM_#DNAt_MULE_japo_Os0037:Chr9:15581403:15583014_1	2	1612	NA
group_1446	DTM_#DNAt_MULE_japo_Os0037:Chr9:16137903:16139098_1	2	1196	NA
group_1447	DTM_#DNAt_MULE_japo_Os0037:Chr9:16580074:16581267_1_nip	2	1194	NA
group_1448	DTM_#DNAt_MULE_japo_Os0037:Chr9:16751260:16752795_1	2	1536	NA
group_1449	DTM_#DNAt_MULE_japo_Os0037:Chr9:16972185:16973459_1	2	1273	NA
group_1450	DTM_#DNAt_MULE_japo_Os0037:Chr9:17354286:17355531_1_cg	2	1246	NA
group_1451	DTM_#DNAt_MULE_japo_Os0037:Chr9:17577657:17579130_1	2	1474	NA
group_1452	DTM_#DNAt_MULE_japo_Os0037:Chr9:17788105:17789184_1_nip	2	1080	NA
group_1453	DTM_#DNAt_MULE_japo_Os0037:Chr9:18453920:18455504_1	2	1585	NA
group_1454	DTM_#DNAt_MULE_japo_Os0037:Chr9:18675025:18677003_1_nip	2	1979	NA
group_1455	DTM_#DNAt_MULE_japo_Os0037:Chr9:18755831:18757664_1	2	1834	NA
group_1456	DTM_#DNAt_MULE_japo_Os0037:Chr9:19849521:19851609_1	2	2089	NA
group_1457	DTM_#DNAt_MULE_japo_Os0037:Chr9:20484953:20486877_1	2	1925	NA
group_1458	DTM_#DNAt_MULE_japo_Os0037:Chr9:22324231:22325814_1	2	1584	NA
group_1459	DTM_#DNAt_MULE_japo_Os0037:Chr9:22560719:22562496_1	2	1777	NA
group_1460	DTM_#DNAt_MULE_japo_Os0037:Chr9:22731873:22734193_1	2	2321	NA
group_1461	DTM_#DNAt_MULE_japo_Os0037:Chr9:3938405:3939983_1	2	1579	NA
group_1462	DTM_#DNAt_MULE_japo_Os0037:Chr9:6583806:6585431_1	2	1626	NA
group_1463	DTM_#DNAt_MULE_japo_Os0037:Chr9:9167887:9168402_1	2	516	NA
group_1464	DTM_#DNAt_MULE_japo_Os0037:Chr9:9218296:9219574_1_nip	2	1279	NA
group_1465	DTM_#DNAt_MULE_japo_Os0037:Chr9:9785577:9786969_1_nip	2	1392	NA
group_1466	DTM_#DNAt_MULE_japo_Os0053:Chr10:1003326:1004001_1_nip	2	676	NA
group_1467	DTM_#DNAt_MULE_japo_Os0053:Chr10:12784002:12785497_1	2	1496	NA
group_1468	DTM_#DNAt_MULE_japo_Os0053:Chr10:15472888:15474070_1	2	1183	NA
group_1469	DTM_#DNAt_MULE_japo_Os0053:Chr10:19991373:19992537_1_cg	2	1165	NA
group_1470	DTM_#DNAt_MULE_japo_Os0053:Chr11:10656343:10657504_1	2	1162	NA
group_1471	DTM_#DNAt_MULE_japo_Os0053:Chr11:10702008:10702677_1	2	669	NA
group_1472	DTM_#DNAt_MULE_japo_Os0053:Chr11:10764935:10765954_1	2	1020	NA
group_1473	DTM_#DNAt_MULE_japo_Os0053:Chr11:16820624:16820997_1	2	374	NA
group_1474	DTM_#DNAt_MULE_japo_Os0053:Chr11:17980216:17981696_1	2	1481	NA
group_1475	DTM_#DNAt_MULE_japo_Os0053:Chr11:23610461:23610601_1_cg	2	141	NA
group_1476	DTM_#DNAt_MULE_japo_Os0053:Chr11:2375493:2377005_1	2	1513	NA
group_1477	DTM_#DNAt_MULE_japo_Os0053:Chr11:24053407:24054601_1	2	1195	NA
group_1478	DTM_#DNAt_MULE_japo_Os0053:Chr11:8363902:8364944_1	2	1043	NA
group_1479	DTM_#DNAt_MULE_japo_Os0053:Chr11:9962531:9963618_1	2	1088	NA
group_1480	DTM_#DNAt_MULE_japo_Os0053:Chr12:10484006:10485423_1_nip	2	1418	NA
group_1481	DTM_#DNAt_MULE_japo_Os0053:Chr12:12088263:12091834_1_nip	2	3591	NA
group_1482	DTM_#DNAt_MULE_japo_Os0053:Chr12:13210948:13211799_1	2	859	NA
group_1483	DTM_#DNAt_MULE_japo_Os0053:Chr12:13673620:13674615_1	2	995	NA
group_1484	DTM_#DNAt_MULE_japo_Os0053:Chr12:14068380:14069564_1_cg	2	1173	NA
group_1485	DTM_#DNAt_MULE_japo_Os0053:Chr12:14092184:14094429_1	2	2271	NA
group_1486	DTM_#DNAt_MULE_japo_Os0053:Chr12:15250408:15251530_1	2	1121	NA
group_1487	DTM_#DNAt_MULE_japo_Os0053:Chr12:18883444:18887967_1	2	4523	NA
group_1488	DTM_#DNAt_MULE_japo_Os0053:Chr12:3085302:3085975_1	2	674	NA
group_1489	DTM_#DNAt_MULE_japo_Os0053:Chr12:5727742:5729045_1	2	1304	NA
group_1490	DTM_#DNAt_MULE_japo_Os0053:Chr12:7744205:7745008_1	2	804	NA
group_1491	DTM_#DNAt_MULE_japo_Os0053:Chr1:10548625:10549725_1	2	1101	NA
group_1492	DTM_#DNAt_MULE_japo_Os0053:Chr1:12512624:12513893_1_cg	2	1290	NA
group_1493	DTM_#DNAt_MULE_japo_Os0053:Chr1:1251574:1252849_1	2	1276	NA
group_1494	DTM_#DNAt_MULE_japo_Os0053:Chr1:13509291:13510263_1	2	973	NA
group_1495	DTM_#DNAt_MULE_japo_Os0053:Chr1:15275655:15276927_1	2	1273	NA
group_1496	DTM_#DNAt_MULE_japo_Os0053:Chr1:15915786:15916956_1_cg	2	1171	NA
group_1497	DTM_#DNAt_MULE_japo_Os0053:Chr1:15920487:15921466_1	2	980	NA
group_1498	DTM_#DNAt_MULE_japo_Os0053:Chr1:17493617:17495091_1	2	1475	NA
group_1499	DTM_#DNAt_MULE_japo_Os0053:Chr1:17588392:17589646_1_nip	2	1255	NA
group_1500	DTM_#DNAt_MULE_japo_Os0053:Chr1:18995779:18996874_1	2	1096	NA
group_1501	DTM_#DNAt_MULE_japo_Os0053:Chr1:19031984:19036650_1_nip	2	4667	NA
group_1502	DTM_#DNAt_MULE_japo_Os0053:Chr1:21360342:21361842_1	2	1501	NA
group_1503	DTM_#DNAt_MULE_japo_Os0053:Chr1:21418514:21419572_1	2	1059	NA
group_1504	DTM_#DNAt_MULE_japo_Os0053:Chr1:21849164:21850413_1	2	1251	NA
group_1505	DTM_#DNAt_MULE_japo_Os0053:Chr1:24057908:24058776_1_cg	2	869	NA
group_1506	DTM_#DNAt_MULE_japo_Os0053:Chr1:24325054:24326131_1	2	1078	NA
group_1507	DTM_#DNAt_MULE_japo_Os0053:Chr1:24349062:24349867_1	2	806	NA
group_1508	DTM_#DNAt_MULE_japo_Os0053:Chr1:24646815:24648126_1	2	1311	NA
group_1509	DTM_#DNAt_MULE_japo_Os0053:Chr1:25925054:25926108_1_nip	2	1054	NA
group_1510	DTM_#DNAt_MULE_japo_Os0053:Chr1:28444054:28445378_1	2	1319	NA
group_1511	DTM_#DNAt_MULE_japo_Os0053:Chr1:29586551:29587843_1	2	1293	NA
group_1512	DTM_#DNAt_MULE_japo_Os0053:Chr1:33328800:33329202_1	2	401	NA
group_1513	DTM_#DNAt_MULE_japo_Os0053:Chr1:34105932:34108018_1	2	2087	NA
group_1514	DTM_#DNAt_MULE_japo_Os0053:Chr1:34522703:34523832_1	2	1130	NA
group_1515	DTM_#DNAt_MULE_japo_Os0053:Chr1:37869160:37870536_1	2	1377	NA
group_1516	DTM_#DNAt_MULE_japo_Os0053:Chr1:39348608:39348964_1	2	357	NA
group_1517	DTM_#DNAt_MULE_japo_Os0053:Chr1:41684020:41685050_1	2	1031	NA
group_1518	DTM_#DNAt_MULE_japo_Os0053:Chr1:7676870:7676982_1	2	113	NA
group_1519	DTM_#DNAt_MULE_japo_Os0053:Chr2:10969467:10972661_1	2	3195	NA
group_1520	DTM_#DNAt_MULE_japo_Os0053:Chr2:11727608:11728139_1	2	532	NA
group_1521	DTM_#DNAt_MULE_japo_Os0053:Chr2:12887510:12888631_1	2	1122	NA
group_1522	DTM_#DNAt_MULE_japo_Os0053:Chr2:14130163:14130388_1	2	226	NA
group_1523	DTM_#DNAt_MULE_japo_Os0053:Chr2:14983828:14985020_1	2	1193	NA
group_1524	DTM_#DNAt_MULE_japo_Os0053:Chr2:22745010:22746127_1	2	1118	NA
group_1525	DTM_#DNAt_MULE_japo_Os0053:Chr2:24025061:24026154_1	2	1094	NA
group_1526	DTM_#DNAt_MULE_japo_Os0053:Chr2:26546144:26547152_1	2	1009	NA
group_1527	DTM_#DNAt_MULE_japo_Os0053:Chr2:6272668:6272980_1	2	313	NA
group_1528	DTM_#DNAt_MULE_japo_Os0053:Chr2:7564464:7565624_1	2	1161	NA
group_1529	DTM_#DNAt_MULE_japo_Os0053:Chr2:9270991:9272189_1	2	1199	NA
group_1530	DTM_#DNAt_MULE_japo_Os0053:Chr2:9582486:9583439_1_nip	2	954	NA
group_1531	DTM_#DNAt_MULE_japo_Os0053:Chr3:10103727:10104728_1_nip	2	1002	NA
group_1532	DTM_#DNAt_MULE_japo_Os0053:Chr3:11175051:11176266_1	2	1215	NA
group_1533	DTM_#DNAt_MULE_japo_Os0053:Chr3:11488060:11489145_1_cg	2	1086	NA
group_1534	DTM_#DNAt_MULE_japo_Os0053:Chr3:12123173:12124035_1_cg	2	863	NA
group_1535	DTM_#DNAt_MULE_japo_Os0053:Chr3:13971926:13973454_1	2	1529	NA
group_1536	DTM_#DNAt_MULE_japo_Os0053:Chr3:14530680:14531882_1_cg	2	1203	NA
group_1537	DTM_#DNAt_MULE_japo_Os0053:Chr3:15493057:15494156_1	2	1100	NA
group_1538	DTM_#DNAt_MULE_japo_Os0053:Chr3:17814324:17815268_1	2	945	NA
group_1539	DTM_#DNAt_MULE_japo_Os0053:Chr3:20833114:20834020_1_nip	2	907	NA
group_1540	DTM_#DNAt_MULE_japo_Os0053:Chr3:21219936:21220901_1	2	966	NA
group_1541	DTM_#DNAt_MULE_japo_Os0053:Chr3:22678704:22679411_1_nip	2	708	NA
group_1542	DTM_#DNAt_MULE_japo_Os0053:Chr3:22984569:22986111_1	2	1543	NA
group_1543	DTM_#DNAt_MULE_japo_Os0053:Chr3:23424535:23425494_1	2	960	NA
group_1544	DTM_#DNAt_MULE_japo_Os0053:Chr3:27806387:27807395_1	2	1009	NA
group_1545	DTM_#DNAt_MULE_japo_Os0053:Chr3:31173214:31174169_1	2	956	NA
group_1546	DTM_#DNAt_MULE_japo_Os0053:Chr3:34113197:34114326_1_cg	2	1130	NA
group_1547	DTM_#DNAt_MULE_japo_Os0053:Chr3:7319282:7319596_1	2	315	NA
group_1548	DTM_#DNAt_MULE_japo_Os0053:Chr3:7730093:7730912_1_cg	2	820	NA
group_1549	DTM_#DNAt_MULE_japo_Os0053:Chr3:9890130:9891652_1	2	1523	NA
group_1550	DTM_#DNAt_MULE_japo_Os0053:Chr4:10786503:10787297_1	2	795	NA
group_1551	DTM_#DNAt_MULE_japo_Os0053:Chr4:11260148:11261413_1	2	1267	NA
group_1552	DTM_#DNAt_MULE_japo_Os0053:Chr4:11267739:11268854_1	2	1111	NA
group_1553	DTM_#DNAt_MULE_japo_Os0053:Chr4:11432744:11434045_1	2	1294	NA
group_1554	DTM_#DNAt_MULE_japo_Os0053:Chr4:11456186:11457398_1	2	1216	NA
group_1555	DTM_#DNAt_MULE_japo_Os0053:Chr4:16221736:16222597_1	2	865	NA
group_1556	DTM_#DNAt_MULE_japo_Os0053:Chr4:16526642:16528717_1	2	2076	NA
group_1557	DTM_#DNAt_MULE_japo_Os0053:Chr4:1877636:1879148_1	2	1512	NA
group_1558	DTM_#DNAt_MULE_japo_Os0053:Chr4:28613549:28614057_1	2	508	NA
group_1559	DTM_#DNAt_MULE_japo_Os0053:Chr4:33470410:33471311_1	2	902	NA
group_1560	DTM_#DNAt_MULE_japo_Os0053:Chr4:33992894:33993777_1	2	884	NA
group_1561	DTM_#DNAt_MULE_japo_Os0053:Chr4:34036788:34038174_1_nip	2	1392	NA
group_1562	DTM_#DNAt_MULE_japo_Os0053:Chr4:34353681:34355074_1	2	1360	NA
group_1563	DTM_#DNAt_MULE_japo_Os0053:Chr4:5588117:5589030_1	2	914	NA
group_1564	DTM_#DNAt_MULE_japo_Os0053:Chr4:5662443:5663751_1	2	1309	NA
group_1565	DTM_#DNAt_MULE_japo_Os0053:Chr4:9379328:9380537_1	2	1212	NA
group_1566	DTM_#DNAt_MULE_japo_Os0053:Chr5:10951784:10952790_1	2	1007	NA
group_1567	DTM_#DNAt_MULE_japo_Os0053:Chr5:13515775:13516802_1	2	1028	NA
group_1568	DTM_#DNAt_MULE_japo_Os0053:Chr5:13555831:13556803_1	2	973	NA
group_1569	DTM_#DNAt_MULE_japo_Os0053:Chr5:16225263:16226518_1	2	1259	NA
group_1570	DTM_#DNAt_MULE_japo_Os0053:Chr5:16958994:16960280_1	2	1287	NA
group_1571	DTM_#DNAt_MULE_japo_Os0053:Chr5:2666821:2667312_1	2	492	NA
group_1572	DTM_#DNAt_MULE_japo_Os0053:Chr5:5811828:5812792_1_cg	2	965	NA
group_1573	DTM_#DNAt_MULE_japo_Os0053:Chr5:6497498:6498629_1	2	1132	NA
group_1574	DTM_#DNAt_MULE_japo_Os0053:Chr5:7476174:7477459_1	2	1286	NA
group_1575	DTM_#DNAt_MULE_japo_Os0053:Chr5:9173322:9174391_1_cg	2	1070	NA
group_1576	DTM_#DNAt_MULE_japo_Os0053:Chr6:10442514:10443480_1	2	967	NA
group_1577	DTM_#DNAt_MULE_japo_Os0053:Chr6:13274015:13275118_1	2	1104	NA
group_1578	DTM_#DNAt_MULE_japo_Os0053:Chr6:14409445:14410259_1_nip	2	815	NA
group_1579	DTM_#DNAt_MULE_japo_Os0053:Chr6:16279510:16280796_1	2	1287	NA
group_1580	DTM_#DNAt_MULE_japo_Os0053:Chr6:16909724:16910935_1	2	1212	NA
group_1581	DTM_#DNAt_MULE_japo_Os0053:Chr6:19915807:19916436_1	2	630	NA
group_1582	DTM_#DNAt_MULE_japo_Os0053:Chr6:20861884:20863904_1	2	2011	NA
group_1583	DTM_#DNAt_MULE_japo_Os0053:Chr6:20953249:20954734_1	2	1486	NA
group_1584	DTM_#DNAt_MULE_japo_Os0053:Chr6:21845639:21845995_1	2	357	NA
group_1585	DTM_#DNAt_MULE_japo_Os0053:Chr6:23337617:23338544_1	2	928	NA
group_1586	DTM_#DNAt_MULE_japo_Os0053:Chr6:26538995:26540295_1_cg	2	1301	NA
group_1587	DTM_#DNAt_MULE_japo_Os0053:Chr6:5398805:5399711_1	2	907	NA
group_1588	DTM_#DNAt_MULE_japo_Os0053:Chr6:7011640:7012566_1	2	916	NA
group_1589	DTM_#DNAt_MULE_japo_Os0053:Chr6:7269882:7270791_1	2	910	NA
group_1590	DTM_#DNAt_MULE_japo_Os0053:Chr6:7348617:7349543_1	2	927	NA
group_1591	DTM_#DNAt_MULE_japo_Os0053:Chr6:7645413:7647078_1	2	1665	NA
group_1592	DTM_#DNAt_MULE_japo_Os0053:Chr7:103677:104243_1	2	567	NA
group_1593	DTM_#DNAt_MULE_japo_Os0053:Chr7:14599702:14600978_1	2	1278	NA
group_1594	DTM_#DNAt_MULE_japo_Os0053:Chr7:15263604:15264502_1	2	899	NA
group_1595	DTM_#DNAt_MULE_japo_Os0053:Chr7:15375622:15376527_1	2	907	NA
group_1596	DTM_#DNAt_MULE_japo_Os0053:Chr7:16922036:16923075_1	2	1040	NA
group_1597	DTM_#DNAt_MULE_japo_Os0053:Chr7:18700250:18701681_1	2	1435	NA
group_1598	DTM_#DNAt_MULE_japo_Os0053:Chr7:19375007:19376269_1	2	1278	NA
group_1599	DTM_#DNAt_MULE_japo_Os0053:Chr7:19551747:19553236_1	2	1497	NA
group_1600	DTM_#DNAt_MULE_japo_Os0053:Chr7:22927486:22928544_1	2	1059	NA
group_1601	DTM_#DNAt_MULE_japo_Os0053:Chr7:28144043:28145233_1	2	1191	NA
group_1602	DTM_#DNAt_MULE_japo_Os0053:Chr7:5474364:5475682_1	2	1319	NA
group_1603	DTM_#DNAt_MULE_japo_Os0053:Chr7:6044406:6045518_1_nip	2	1113	NA
group_1604	DTM_#DNAt_MULE_japo_Os0053:Chr7:6279652:6280248_1	2	597	NA
group_1605	DTM_#DNAt_MULE_japo_Os0053:Chr7:9249464:9250590_1	2	1127	NA
group_1606	DTM_#DNAt_MULE_japo_Os0053:Chr7:999803:1001168_1	2	1365	NA
group_1607	DTM_#DNAt_MULE_japo_Os0053:Chr8:10237530:10238179_1	2	652	NA
group_1608	DTM_#DNAt_MULE_japo_Os0053:Chr8:10957911:10959653_1	2	1749	NA
group_1609	DTM_#DNAt_MULE_japo_Os0053:Chr8:10970116:10971242_1	2	1138	NA
group_1610	DTM_#DNAt_MULE_japo_Os0053:Chr8:14608528:14609495_1	2	968	NA
group_1611	DTM_#DNAt_MULE_japo_Os0053:Chr8:15505407:15506360_1	2	954	NA
group_1612	DTM_#DNAt_MULE_japo_Os0053:Chr8:15506371:15506886_1	2	516	NA
group_1613	DTM_#DNAt_MULE_japo_Os0053:Chr8:18931641:18932754_1	2	1114	NA
group_1614	DTM_#DNAt_MULE_japo_Os0053:Chr8:19375351:19376734_1	2	1384	NA
group_1615	DTM_#DNAt_MULE_japo_Os0053:Chr8:5580386:5581599_1_cg	2	1214	NA
group_1616	DTM_#DNAt_MULE_japo_Os0053:Chr8:8774097:8775514_1	2	1418	NA
group_1617	DTM_#DNAt_MULE_japo_Os0053:Chr9:14651687:14652749_1	2	1063	NA
group_1618	DTM_#DNAt_MULE_japo_Os0053:Chr9:19132230:19133431_1	2	1202	NA
group_1619	DTM_#DNAt_MULE_japo_Os0053:Chr9:19907504:19908833_1_nip	2	1328	NA
group_1620	DTM_#DNAt_MULE_japo_Os0053:Chr9:20626962:20628216_1_cg	2	1255	NA
group_1621	DTM_#DNAt_MULE_japo_Os0053:Chr9:3314287:3315525_1	2	1239	NA
group_1622	DTM_#DNAt_MULE_japo_Os0053:Chr9:4357360:4359794_1	2	2435	NA
group_1623	DTM_#DNAt_MULE_japo_Os0053:Chr9:5033550:5034722_1	2	1173	NA
group_1624	DTM_#DNAt_MULE_japo_Os0053:Chr9:5792693:5794376_1	2	1684	NA
group_1625	DTM_#DNAt_MULE_japo_Os0054:Chr10:13465459:13465641_1	2	183	NA
group_1626	DTM_#DNAt_MULE_japo_Os0054:Chr10:14010951:14011102_1	2	152	NA
group_1627	DTM_#DNAt_MULE_japo_Os0054:Chr10:14498150:14498285_1	2	136	NA
group_1628	DTM_#DNAt_MULE_japo_Os0054:Chr10:14774845:14774977_1	2	133	NA
group_1629	DTM_#DNAt_MULE_japo_Os0054:Chr10:15017350:15017602_1	2	253	NA
group_1630	DTM_#DNAt_MULE_japo_Os0054:Chr10:18237812:18237969_1	2	158	NA
group_1631	DTM_#DNAt_MULE_japo_Os0054:Chr10:21005217:21005399_1	2	183	NA
group_1632	DTM_#DNAt_MULE_japo_Os0054:Chr10:21166660:21166763_1	2	104	NA
group_1633	DTM_#DNAt_MULE_japo_Os0054:Chr10:2141305:2141485_1	2	181	NA
group_1634	DTM_#DNAt_MULE_japo_Os0054:Chr10:22547001:22547183_1	2	183	NA
group_1635	DTM_#DNAt_MULE_japo_Os0054:Chr10:433812:433990_1	2	179	NA
group_1636	DTM_#DNAt_MULE_japo_Os0054:Chr10:481943:482123_1	2	181	NA
group_1637	DTM_#DNAt_MULE_japo_Os0054:Chr10:6904656:6904836_1	2	180	NA
group_1638	DTM_#DNAt_MULE_japo_Os0054:Chr11:14009976:14010164_1	2	189	NA
group_1639	DTM_#DNAt_MULE_japo_Os0054:Chr11:16413260:16413441_1_nip	2	181	NA
group_1640	DTM_#DNAt_MULE_japo_Os0054:Chr11:18804872:18805052_1_cg	2	181	NA
group_1641	DTM_#DNAt_MULE_japo_Os0054:Chr11:20509701:20509873_1	2	173	NA
group_1642	DTM_#DNAt_MULE_japo_Os0054:Chr11:20541465:20541651_1	2	187	NA
group_1643	DTM_#DNAt_MULE_japo_Os0054:Chr11:20805644:20805816_1	2	173	NA
group_1644	DTM_#DNAt_MULE_japo_Os0054:Chr11:21009746:21009878_1_cg	2	133	NA
group_1645	DTM_#DNAt_MULE_japo_Os0054:Chr11:22506589:22506725_1_nip	2	137	NA
group_1646	DTM_#DNAt_MULE_japo_Os0054:Chr11:22988436:22988588_1	2	153	NA
group_1647	DTM_#DNAt_MULE_japo_Os0054:Chr11:24439697:24439886_1_cg	2	190	NA
group_1648	DTM_#DNAt_MULE_japo_Os0054:Chr11:25081204:25081392_1	2	189	NA
group_1649	DTM_#DNAt_MULE_japo_Os0054:Chr11:2547388:2547570_1	2	183	NA
group_1650	DTM_#DNAt_MULE_japo_Os0054:Chr11:26585827:26585989_1	2	163	NA
group_1651	DTM_#DNAt_MULE_japo_Os0054:Chr11:27149875:27150039_1_cg	2	165	NA
group_1652	DTM_#DNAt_MULE_japo_Os0054:Chr11:27317044:27317220_1_cg	2	177	NA
group_1653	DTM_#DNAt_MULE_japo_Os0054:Chr11:28148826:28149008	2	183	NA
group_1654	DTM_#DNAt_MULE_japo_Os0054:Chr11:5487707:5487892_1	2	186	NA
group_1655	DTM_#DNAt_MULE_japo_Os0054:Chr11:8948537:8948738_1	2	202	NA
group_1656	DTM_#DNAt_MULE_japo_Os0054:Chr12:1024654:1024836_1	2	183	NA
group_1657	DTM_#DNAt_MULE_japo_Os0054:Chr12:14697863:14698046_1	2	184	NA
group_1658	DTM_#DNAt_MULE_japo_Os0054:Chr12:18328135:18328316_1	2	182	NA
group_1659	DTM_#DNAt_MULE_japo_Os0054:Chr12:19318164:19318338_1_nip	2	175	NA
group_1660	DTM_#DNAt_MULE_japo_Os0054:Chr12:21771405:21789603_1	2	18199	NA
group_1661	DTM_#DNAt_MULE_japo_Os0054:Chr12:22419266:22419414_1_nip	2	149	NA
group_1662	DTM_#DNAt_MULE_japo_Os0054:Chr12:24260825:24260998_1	2	174	NA
group_1663	DTM_#DNAt_MULE_japo_Os0054:Chr12:24283308:24283479_1	2	172	NA
group_1664	DTM_#DNAt_MULE_japo_Os0054:Chr12:24304108:24304290_1_nip	2	183	NA
group_1665	DTM_#DNAt_MULE_japo_Os0054:Chr12:24310169:24310341_1	2	173	NA
group_1666	DTM_#DNAt_MULE_japo_Os0054:Chr12:24344347:24344589_1	2	243	NA
group_1667	DTM_#DNAt_MULE_japo_Os0054:Chr12:25611684:25611849_1	2	166	NA
group_1668	DTM_#DNAt_MULE_japo_Os0054:Chr12:4153896:4154080_1	2	185	NA
group_1669	DTM_#DNAt_MULE_japo_Os0054:Chr12:5135361:5135542_1	2	182	NA
group_1670	DTM_#DNAt_MULE_japo_Os0054:Chr12:5172742:5172821_1	2	80	NA
group_1671	DTM_#DNAt_MULE_japo_Os0054:Chr12:8866293:8866475_1	2	183	NA
group_1672	DTM_#DNAt_MULE_japo_Os0054:Chr1:13668298:13668480_1_nip	2	183	NA
group_1673	DTM_#DNAt_MULE_japo_Os0054:Chr1:13944770:13944960_1_nip	2	191	NA
group_1674	DTM_#DNAt_MULE_japo_Os0054:Chr1:19726297:19726388_1	2	92	NA
group_1675	DTM_#DNAt_MULE_japo_Os0054:Chr1:22882990:22883171_1	2	183	NA
group_1676	DTM_#DNAt_MULE_japo_Os0054:Chr1:23687718:23687890_1	2	173	NA
group_1677	DTM_#DNAt_MULE_japo_Os0054:Chr1:28527269:28528172_1	2	913	NA
group_1678	DTM_#DNAt_MULE_japo_Os0054:Chr1:38522700:38522839_1	2	140	NA
group_1679	DTM_#DNAt_MULE_japo_Os0054:Chr1:40095688:40095841_1	2	154	NA
group_1680	DTM_#DNAt_MULE_japo_Os0054:Chr1:40850270:40850453_1	2	184	NA
group_1681	DTM_#DNAt_MULE_japo_Os0054:Chr1:41296694:41296861_1_nip	2	168	NA
group_1682	DTM_#DNAt_MULE_japo_Os0054:Chr1:5168522:5168704_1	2	183	NA
group_1683	DTM_#DNAt_MULE_japo_Os0054:Chr1:6040037:6040209_1	2	173	NA
group_1684	DTM_#DNAt_MULE_japo_Os0054:Chr2:10370457:10370637_1	2	181	NA
group_1685	DTM_#DNAt_MULE_japo_Os0054:Chr2:20286483:20286665_1	2	183	NA
group_1686	DTM_#DNAt_MULE_japo_Os0054:Chr2:20474767:20474955_1	2	189	NA
group_1687	DTM_#DNAt_MULE_japo_Os0054:Chr2:23013818:23013986_1	2	169	NA
group_1688	DTM_#DNAt_MULE_japo_Os0054:Chr2:24817161:24817341_1_cg	2	181	NA
group_1689	DTM_#DNAt_MULE_japo_Os0054:Chr2:25860270:25860433_1	2	164	NA
group_1690	DTM_#DNAt_MULE_japo_Os0054:Chr2:26766787:26766942_1_nip	2	156	NA
group_1691	DTM_#DNAt_MULE_japo_Os0054:Chr2:29705769:29705950_1	2	182	NA
group_1692	DTM_#DNAt_MULE_japo_Os0054:Chr2:6619550:6619731_1	2	182	NA
group_1693	DTM_#DNAt_MULE_japo_Os0054:Chr2:670593:670775_1_cg	2	183	NA
group_1694	DTM_#DNAt_MULE_japo_Os0054:Chr2:7364812:7364985_1	2	174	NA
group_1695	DTM_#DNAt_MULE_japo_Os0054:Chr3:16457292:16457476_1	2	185	NA
group_1696	DTM_#DNAt_MULE_japo_Os0054:Chr3:1824654:1824838_1	2	185	NA
group_1697	DTM_#DNAt_MULE_japo_Os0054:Chr3:22977974:22978153_1	2	180	NA
group_1698	DTM_#DNAt_MULE_japo_Os0054:Chr3:23056758:23056938_1	2	181	NA
group_1699	DTM_#DNAt_MULE_japo_Os0054:Chr3:24203171:24203353_1	2	183	NA
group_1700	DTM_#DNAt_MULE_japo_Os0054:Chr3:24510503:24510692_1	2	190	NA
group_1701	DTM_#DNAt_MULE_japo_Os0054:Chr3:2755291:2755444_1	2	154	NA
group_1702	DTM_#DNAt_MULE_japo_Os0054:Chr3:27624294:27624476_1	2	183	NA
group_1703	DTM_#DNAt_MULE_japo_Os0054:Chr3:29440031:29440215_1	2	185	NA
group_1704	DTM_#DNAt_MULE_japo_Os0054:Chr3:31938334:31938493_1	2	160	NA
group_1705	DTM_#DNAt_MULE_japo_Os0054:Chr3:31973309:31973502_1	2	194	NA
group_1706	DTM_#DNAt_MULE_japo_Os0054:Chr3:31995330:31995512_1	2	183	NA
group_1707	DTM_#DNAt_MULE_japo_Os0054:Chr3:34870447:34870627_1	2	181	NA
group_1708	DTM_#DNAt_MULE_japo_Os0054:Chr3:4683972:4684154_1	2	181	NA
group_1709	DTM_#DNAt_MULE_japo_Os0054:Chr3:5589454:5589624_1_nip	2	171	NA
group_1710	DTM_#DNAt_MULE_japo_Os0054:Chr3:9173253:9173419_1	2	167	NA
group_1711	DTM_#DNAt_MULE_japo_Os0054:Chr4:12721955:12722136_1_cg	2	182	NA
group_1712	DTM_#DNAt_MULE_japo_Os0054:Chr4:14630784:14632182_1	2	1399	NA
group_1713	DTM_#DNAt_MULE_japo_Os0054:Chr4:15375644:15375826_1_nip	2	183	NA
group_1714	DTM_#DNAt_MULE_japo_Os0054:Chr4:18786213:18786384_1_nip	2	171	NA
group_1715	DTM_#DNAt_MULE_japo_Os0054:Chr4:18951869:18952011_1	2	143	NA
group_1716	DTM_#DNAt_MULE_japo_Os0054:Chr4:21147759:21147941_1	2	183	NA
group_1717	DTM_#DNAt_MULE_japo_Os0054:Chr4:28155036:28155163_1	2	128	NA
group_1718	DTM_#DNAt_MULE_japo_Os0054:Chr4:29334201:29334373_1	2	173	NA
group_1719	DTM_#DNAt_MULE_japo_Os0054:Chr4:32702421:32702590_1	2	170	NA
group_1720	DTM_#DNAt_MULE_japo_Os0054:Chr4:8477036:8477245_1_nip	2	210	NA
group_1721	DTM_#DNAt_MULE_japo_Os0054:Chr4:8480004:8480186_1	2	183	NA
group_1722	DTM_#DNAt_MULE_japo_Os0054:Chr4:9292368:9292551_1_nip	2	183	NA
group_1723	DTM_#DNAt_MULE_japo_Os0054:Chr5:12892066:12892236_1_nip	2	171	NA
group_1724	DTM_#DNAt_MULE_japo_Os0054:Chr5:18203243:18203400_1	2	159	NA
group_1725	DTM_#DNAt_MULE_japo_Os0054:Chr5:20589320:20589476_1	2	156	NA
group_1726	DTM_#DNAt_MULE_japo_Os0054:Chr5:21699078:21699259_1	2	182	NA
group_1727	DTM_#DNAt_MULE_japo_Os0054:Chr5:22123923:22124110_1	2	188	NA
group_1728	DTM_#DNAt_MULE_japo_Os0054:Chr5:24821866:24822044_1	2	179	NA
group_1729	DTM_#DNAt_MULE_japo_Os0054:Chr5:24823581:24823763_1	2	183	NA
group_1730	DTM_#DNAt_MULE_japo_Os0054:Chr5:25030920:25031102_1_cg	2	183	NA
group_1731	DTM_#DNAt_MULE_japo_Os0054:Chr5:335400:335550_1	2	151	NA
group_1732	DTM_#DNAt_MULE_japo_Os0054:Chr5:4095967:4096149_1	2	183	NA
group_1733	DTM_#DNAt_MULE_japo_Os0054:Chr5:5378166:5378350_1_nip	2	184	NA
group_1734	DTM_#DNAt_MULE_japo_Os0054:Chr6:10393972:10394082_1	2	111	NA
group_1735	DTM_#DNAt_MULE_japo_Os0054:Chr6:10442110:10442249_1	2	140	NA
group_1736	DTM_#DNAt_MULE_japo_Os0054:Chr6:2388008:2388172_1_nip	2	165	NA
group_1737	DTM_#DNAt_MULE_japo_Os0054:Chr6:24646656:24646837_1	2	182	NA
group_1738	DTM_#DNAt_MULE_japo_Os0054:Chr6:25435269:25435451_1	2	183	NA
group_1739	DTM_#DNAt_MULE_japo_Os0054:Chr6:25869445:25869597_1	2	153	NA
group_1740	DTM_#DNAt_MULE_japo_Os0054:Chr6:26032894:26033077_1	2	184	NA
group_1741	DTM_#DNAt_MULE_japo_Os0054:Chr6:26459806:26459976_1	2	171	NA
group_1742	DTM_#DNAt_MULE_japo_Os0054:Chr6:28075344:28075501_1	2	158	NA
group_1743	DTM_#DNAt_MULE_japo_Os0054:Chr6:28342209:28342388_1	2	180	NA
group_1744	DTM_#DNAt_MULE_japo_Os0054:Chr6:28888131:28888303_1	2	173	NA
group_1745	DTM_#DNAt_MULE_japo_Os0054:Chr6:7230656:7230838_1_cg	2	183	NA
group_1746	DTM_#DNAt_MULE_japo_Os0054:Chr6:7401596:7401767_1_nip	2	172	NA
group_1747	DTM_#DNAt_MULE_japo_Os0054:Chr6:7839434:7839617_1	2	184	NA
group_1748	DTM_#DNAt_MULE_japo_Os0054:Chr6:8773718:8773892_1_cg	2	175	NA
group_1749	DTM_#DNAt_MULE_japo_Os0054:Chr6:9923596:9923778_1	2	183	NA
group_1750	DTM_#DNAt_MULE_japo_Os0054:Chr7:1696269:1696451_1_cg	2	183	NA
group_1751	DTM_#DNAt_MULE_japo_Os0054:Chr7:19227894:19228045_1	2	149	NA
group_1752	DTM_#DNAt_MULE_japo_Os0054:Chr7:21159780:21159961_1	2	182	NA
group_1753	DTM_#DNAt_MULE_japo_Os0054:Chr7:21370866:21371045_1	2	180	NA
group_1754	DTM_#DNAt_MULE_japo_Os0054:Chr7:238310:238496_1	2	187	NA
group_1755	DTM_#DNAt_MULE_japo_Os0054:Chr7:24306493:24306673_1_cg	2	181	NA
group_1756	DTM_#DNAt_MULE_japo_Os0054:Chr7:28155033:28155203_1	2	171	NA
group_1757	DTM_#DNAt_MULE_japo_Os0054:Chr7:28875345:28875525_1_cg	2	181	NA
group_1758	DTM_#DNAt_MULE_japo_Os0054:Chr7:5606119:5606290_1	2	172	NA
group_1759	DTM_#DNAt_MULE_japo_Os0054:Chr7:681749:681912_1	2	164	NA
group_1760	DTM_#DNAt_MULE_japo_Os0054:Chr7:685239:685400_1	2	162	NA
group_1761	DTM_#DNAt_MULE_japo_Os0054:Chr7:942347:942528_1	2	182	NA
group_1762	DTM_#DNAt_MULE_japo_Os0054:Chr8:1508347:1508529_1	2	183	NA
group_1763	DTM_#DNAt_MULE_japo_Os0054:Chr8:1640625:1640816_1	2	192	NA
group_1764	DTM_#DNAt_MULE_japo_Os0054:Chr8:16669695:16669883_1	2	189	NA
group_1765	DTM_#DNAt_MULE_japo_Os0054:Chr8:18853284:18853456_1	2	173	NA
group_1766	DTM_#DNAt_MULE_japo_Os0054:Chr8:20193174:20193324_1	2	151	NA
group_1767	DTM_#DNAt_MULE_japo_Os0054:Chr8:20607724:20607908_1_cg	2	185	NA
group_1768	DTM_#DNAt_MULE_japo_Os0054:Chr8:21970527:21970713_1_nip	2	187	NA
group_1769	DTM_#DNAt_MULE_japo_Os0054:Chr8:26112304:26112549_1	2	246	NA
group_1770	DTM_#DNAt_MULE_japo_Os0054:Chr8:26332134:26332288_1	2	155	NA
group_1771	DTM_#DNAt_MULE_japo_Os0054:Chr8:27327753:27327869_1	2	117	NA
group_1772	DTM_#DNAt_MULE_japo_Os0054:Chr9:12717954:12718118_1_nip	2	165	NA
group_1773	DTM_#DNAt_MULE_japo_Os0054:Chr9:13856196:13856280_1	2	85	NA
group_1774	DTM_#DNAt_MULE_japo_Os0054:Chr9:17769288:17769470_1	2	183	NA
group_1775	DTM_#DNAt_MULE_japo_Os0054:Chr9:18737048:18737211_1	2	164	NA
group_1776	DTM_#DNAt_MULE_japo_Os0054:Chr9:19595280:19595481_1	2	202	NA
group_1777	DTM_#DNAt_MULE_japo_Os0054:Chr9:19806882:19807060_1	2	179	NA
group_1778	DTM_#DNAt_MULE_japo_Os0054:Chr9:21852458:21852618_1	2	161	NA
group_1779	DTM_#DNAt_MULE_japo_Os0067:Chr1	2	154	NA
group_1780	DTM_#DNAt_MULE_japo_Os0067:Chr10:15247040:15247176_1	2	137	NA
group_1781	DTM_#DNAt_MULE_japo_Os0067:Chr10:16589718:16589857_1	2	136	NA
group_1782	DTM_#DNAt_MULE_japo_Os0067:Chr10:16638031:16638184_1	2	154	NA
group_1783	DTM_#DNAt_MULE_japo_Os0067:Chr10:16701997:16702138_1	2	142	NA
group_1784	DTM_#DNAt_MULE_japo_Os0067:Chr10:17946867:17947019_1	2	153	NA
group_1785	DTM_#DNAt_MULE_japo_Os0067:Chr10:2368815:2368978_1	2	164	NA
group_1786	DTM_#DNAt_MULE_japo_Os0067:Chr10:6950556:6951346_1	2	791	NA
group_1787	DTM_#DNAt_MULE_japo_Os0067:Chr11:15408509:15408661_1_nip	2	153	NA
group_1788	DTM_#DNAt_MULE_japo_Os0067:Chr11:16797622:16797791_1	2	170	NA
group_1789	DTM_#DNAt_MULE_japo_Os0067:Chr11:22319437:22319590_1_cg	2	154	NA
group_1790	DTM_#DNAt_MULE_japo_Os0067:Chr	2	154	NA
group_1791	DTM_#DNAt_MULE_japo_Os0067:Chr11:438009:438163_1	2	155	NA
group_1792	DTM_#DNAt_MULE_japo_Os0067:Chr11:8517706:8517826_1	2	121	NA
group_1793	DTM_#DNAt_MULE_japo_Os0067:Chr12:19341726:19341874_1_cg	2	149	NA
group_1794	DTM_#DNAt_MULE_japo_Os0067:Chr12:21174122:21174208_1_cg	2	87	NA
group_1795	DTM_#DNAt_MULE_japo_Os0067:Chr12:24409055:24409207_1_cg	2	153	NA
group_1796	DTM_#DNAt_MULE_japo_Os0067:Chr12:24840812:24840966_1	2	155	NA
group_1797	DTM_#DNAt_MULE_japo_Os0067:Chr12:5149751:5149879_1	2	129	NA
group_1798	DTM_#DNAt_MULE_japo_Os0067:Chr1:14404467:14404609_1_nip	2	143	NA
group_1799	DTM_#DNAt_MULE_japo_Os0067:Chr1:22342646:22342794_1	2	149	NA
group_1800	DTM_#DNAt_MULE_japo_Os0067:Chr1:25474585:25474686_1	2	102	NA
group_1801	DTM_#DNAt_MULE_japo_Os0067:Chr1:33905682:33905836_1	2	155	NA
group_1802	DTM_#DNAt_MULE_japo_Os0067:Chr1:34699033:34699166_1	2	134	NA
group_1803	DTM_#DNAt_MULE_japo_Os0067:Chr1:36379129:36379283_1_nip	2	155	NA
group_1804	DTM_#DNAt_MULE_japo_Os0067:Chr1:4619108:4619271_1_cg	2	164	NA
group_1805	DTM_#DNAt_MULE_japo_Os0067:Chr1:7976110:7976204_1_cg	2	95	NA
group_1806	DTM_#DNAt_MULE_japo_Os0067:Chr1:8016913:8017062_1_nip	2	150	NA
group_1807	DTM_#DNAt_MULE_japo_Os0067:Chr2:11552245:11552398_1	2	154	NA
group_1808	DTM_#DNAt_MULE_japo_Os0067:Chr2:11564861:11564993_1	2	133	NA
group_1809	DTM_#DNAt_MULE_japo_Os0067:Chr2:12191083:12191244_1_cg	2	162	NA
group_1810	DTM_#DNAt_MULE_japo_Os0067:Chr2:19420888:19421305_1	2	410	NA
group_1811	DTM_#DNAt_MULE_japo_Os0067:Chr2:23831875:23832030_1	2	156	NA
group_1812	DTM_#DNAt_MULE_japo_Os0067:Chr2:26014260:26014410_1	2	151	NA
group_1813	DTM_#DNAt_MULE_japo_Os0067:Chr2:2777037:2777192_1	2	156	NA
group_1814	DTM_#DNAt_MULE_japo_Os0067:Chr2:30204330:30204429_1	2	100	NA
group_1815	DTM_#DNAt_MULE_japo_Os0067:Chr2:31205190:31205342_1	2	153	NA
group_1816	DTM_#DNAt_MULE_japo_Os0067:Chr2:3450522:3450673_1_cg	2	152	NA
group_1817	DTM_#DNAt_MULE_japo_Os0067:Chr2:6081479:6081642_1_cg	2	164	NA
group_1818	DTM_#DNAt_MULE_japo_Os0067:Chr2:702659:702802_1	2	144	NA
group_1819	DTM_#DNAt_MULE_japo_Os0067:Chr2:8654193:8654336_1	2	144	NA
group_1820	DTM_#DNAt_MULE_japo_Os0067:Chr3:10890943:10891078_1_cg	2	136	NA
group_1821	DTM_#DNAt_MULE_japo_Os0067:Chr3:12250932:12251206_1	2	274	NA
group_1822	DTM_#DNAt_MULE_japo_Os0067:Chr3:15487049:15487199_1	2	151	NA
group_1823	DTM_#DNAt_MULE_japo_Os0067:Chr3:23698717:23698868_1	2	152	NA
group_1824	DTM_#DNAt_MULE_japo_Os0067:Chr3:27206778:27206919_1	2	142	NA
group_1825	DTM_#DNAt_MULE_japo_Os0067:Chr3:27711933:27712059_1	2	127	NA
group_1826	DTM_#DNAt_MULE_japo_Os0067:Chr3:32495308:32495458_1	2	151	NA
group_1827	DTM_#DNAt_MULE_japo_Os0067:Chr3:33652883:33653035_1	2	153	NA
group_1828	DTM_#DNAt_MULE_japo_Os0067:Chr3:4681960:4682122_1	2	163	NA
group_1829	DTM_#DNAt_MULE_japo_Os0067:Chr3:7747585:7747730_1_nip	2	146	NA
group_1830	DTM_#DNAt_MULE_japo_Os0067:Chr3:9207032:9207177_1	2	146	NA
group_1831	DTM_#DNAt_MULE_japo_Os0067:Chr4:13532620:13532768_1	2	149	NA
group_1832	DTM_#DNAt_MULE_japo_Os0067:Chr4:17211879:17212042_1	2	164	NA
group_1833	DTM_#DNAt_MULE_japo_Os0067:Chr4:23170339:23170470_1	2	132	NA
group_1834	DTM_#DNAt_MULE_japo_Os0067:Chr4:23443420:23443532_1	2	113	NA
group_1835	DTM_#DNAt_MULE_japo_Os0067:Chr4:26593378:26593526_1	2	149	NA
group_1836	DTM_#DNAt_MULE_japo_Os0067:Chr4:30466399:30466552_1	2	154	NA
group_1837	DTM_#DNAt_MULE_japo_Os0067:Chr4:32225444:32225584_1	2	141	NA
group_1838	DTM_#DNAt_MULE_japo_Os0067:Chr4:32797600:32797763_1_cg	2	164	NA
group_1839	DTM_#DNAt_MULE_japo_Os0067:Chr4:33194077:33194229_1	2	153	NA
group_1840	DTM_#DNAt_MULE_japo_Os0067:Chr4:6684843:6684986_1	2	144	NA
group_1841	DTM_#DNAt_MULE_japo_Os0067:Chr4:6719397:6719551_1	2	155	NA
group_1842	DTM_#DNAt_MULE_japo_Os0067:Chr5:1203725:1203868_1	2	144	NA
group_1843	DTM_#DNAt_MULE_japo_Os0067:Chr5:19996295:19996428_1	2	134	NA
group_1844	DTM_#DNAt_MULE_japo_Os0067:Chr5:22808873:22809029_1_nip	2	157	NA
group_1845	DTM_#DNAt_MULE_japo_Os0067:Chr5:25113842:25114006_1	2	165	NA
group_1846	DTM_#DNAt_MULE_japo_Os0067:Chr5:25145137:25145280_1	2	144	NA
group_1847	DTM_#DNAt_MULE_japo_Os0067:Chr5:27447963:27448113_1_cg	2	150	NA
group_1848	DTM_#DNAt_MULE_japo_Os0067:Chr5:7570730:7570881_1	2	152	NA
group_1849	DTM_#DNAt_MULE_japo_Os0067:Chr5:9144141:9144276_1_nip	2	136	NA
group_1850	DTM_#DNAt_MULE_japo_Os0067:Chr6:12064097:12064224_1	2	128	NA
group_1851	DTM_#DNAt_MULE_japo_Os0067:Chr6:12441241:12441394_1	2	154	NA
group_1852	DTM_#DNAt_MULE_japo_Os0067:Chr6:13482364:13482503_1_nip	2	140	NA
group_1853	DTM_#DNAt_MULE_japo_Os0067:Chr6:20490182:20490330_1_cg	2	149	NA
group_1854	DTM_#DNAt_MULE_japo_Os0067:Chr6:24402723:24402876_1_cg	2	154	NA
group_1855	DTM_#DNAt_MULE_japo_Os0067:Chr6:24631843:24631985_1	2	143	NA
group_1856	DTM_#DNAt_MULE_japo_Os0067:Chr6:25426930:25427075_1_nip	2	146	NA
group_1857	DTM_#DNAt_MULE_japo_Os0067:Chr6:29010770:29010911_1	2	142	NA
group_1858	DTM_#DNAt_MULE_japo_Os0067:Chr6:30859754:30859895_1	2	142	NA
group_1859	DTM_#DNAt_MULE_japo_Os0067:Chr6:3708616:3711351_1	2	2736	NA
group_1860	DTM_#DNAt_MULE_japo_Os0067:Chr6:3960028:3960170_1	2	143	NA
group_1861	DTM_#DNAt_MULE_japo_Os0067:Chr7:10033537:10033690_1	2	154	NA
group_1862	DTM_#DNAt_MULE_japo_Os0067:Chr7:17002600:17002743_1_cg	2	144	NA
group_1863	DTM_#DNAt_MULE_japo_Os0067:Chr7:18083389:18083515_1_nip	2	127	NA
group_1864	DTM_#DNAt_MULE_japo_Os0067:Chr7:2056098:2056245_1	2	148	NA
group_1865	DTM_#DNAt_MULE_japo_Os0067:Chr7:21107739:21107867_1	2	129	NA
group_1866	DTM_#DNAt_MULE_japo_Os0067:Chr7:220589:220737_1	2	149	NA
group_1867	DTM_#DNAt_MULE_japo_Os0067:Chr7:23786501:23786655_1	2	155	NA
group_1868	DTM_#DNAt_MULE_japo_Os0067:Chr7:25216832:25216975_1	2	144	NA
group_1869	DTM_#DNAt_MULE_japo_Os0067:Chr7:4945622:4945775_1	2	154	NA
group_1870	DTM_#DNAt_MULE_japo_Os0067:Chr7:6836573:6836662_1	2	90	NA
group_1871	DTM_#DNAt_MULE_japo_Os0067:Chr7:8712664:8712816_1	2	153	NA
group_1872	DTM_#DNAt_MULE_japo_Os0067:Chr7:8749335:8749478_1_cg	2	144	NA
group_1873	DTM_#DNAt_MULE_japo_Os0067:Chr8:22405478:22405600_1_cg	2	123	NA
group_1874	DTM_#DNAt_MULE_japo_Os0067:Chr8:23427143:23427296_1_nip	2	154	NA
group_1875	DTM_#DNAt_MULE_japo_Os0067:Chr8:4148084:4148239_1	2	156	NA
group_1876	DTM_#DNAt_MULE_japo_Os0067:Chr8:5674734:5674876_1	2	143	NA
group_1877	DTM_#DNAt_MULE_japo_Os0067:Chr9:15476147:15476298_1	2	152	NA
group_1878	DTM_#DNAt_MULE_japo_Os0067:Chr9:18743881:18744033_1	2	153	NA
group_1879	DTM_#DNAt_MULE_japo_Os0067:Chr9:18907162:18907257_1	2	96	NA
group_1880	DTM_#DNAt_MULE_japo_Os0067:Chr9:22435549:22435709_1_cg	2	161	NA
group_1881	DTM_#DNAt_MULE_japo_Os0067:Chr9:5036725:5036872_1	2	148	NA
group_1882	DTM_#DNAt_MULE_japo_Os0067:Chr9:6503968:6504119_1	2	152	NA
group_1883	DTM_#DNAt_MULE_japo_Os0084:Chr10:12985331:12985670_1_nip	2	340	NA
group_1884	DTM_#DNAt_MULE_japo_Os0084:Chr10:15234909:15235270_1	2	362	NA
group_1885	DTM_#DNAt_MULE_japo_Os0084:Chr10:16038431:16038756_1	2	326	NA
group_1886	DTM_#DNAt_MULE_japo_Os0084:Chr10:16108753:16109071_1_nip	2	318	NA
group_1887	DTM_#DNAt_MULE_japo_Os0084:Chr10:16645502:16645860_1	2	359	NA
group_1888	DTM_#DNAt_MULE_japo_Os0084:Chr10:17837341:17837647_1	2	307	NA
group_1889	DTM_#DNAt_MULE_japo_Os0084:Chr10:18182569:18182914_1	2	346	NA
group_1890	DTM_#DNAt_MULE_japo_Os0084:Chr10:1828092:1828500_1	2	409	NA
group_1891	DTM_#DNAt_MULE_japo_Os0084:Chr10:19826217:19826582_1	2	366	NA
group_1892	DTM_#DNAt_MULE_japo_Os0084:Chr10:20326706:20327059_1	2	358	NA
group_1893	DTM_#DNAt_MULE_japo_Os0084:Chr10:20604608:20604927_1	2	319	NA
group_1894	DTM_#DNAt_MULE_japo_Os0084:Chr10:20839442:20839790_1	2	349	NA
group_1895	DTM_#DNAt_MULE_japo_Os0084:Chr10:21775102:21775705_1	2	604	NA
group_1896	DTM_#DNAt_MULE_japo_Os0084:Chr10:3434711:3435062_1	2	352	NA
group_1897	DTM_#DNAt_MULE_japo_Os0084:Chr10:4603134:4603487_1	2	354	NA
group_1898	DTM_#DNAt_MULE_japo_Os0084:Chr10:9283173:9283530_1	2	362	NA
group_1899	DTM_#DNAt_MULE_japo_Os0084:Chr11:1319189:1319475_1_nip	2	287	NA
group_1900	DTM_#DNAt_MULE_japo_Os0084:Chr11:175755:176221_1	2	467	NA
group_1901	DTM_#DNAt_MULE_japo_Os0084:Chr11:17984537:17984881_1	2	345	NA
group_1902	DTM_#DNAt_MULE_japo_Os0084:Chr11:18864804:18865170_1_nip	2	370	NA
group_1903	DTM_#DNAt_MULE_japo_Os0084:Chr11:18897712:18898055_1	2	344	NA
group_1904	DTM_#DNAt_MULE_japo_Os0084:Chr11:21464986:21466519_1	2	1534	NA
group_1905	DTM_#DNAt_MULE_japo_Os0084:Chr11:2158945:2159271_1	2	327	NA
group_1906	DTM_#DNAt_MULE_japo_Os0084:Chr11:2296901:2297172_1	2	272	NA
group_1907	DTM_#DNAt_MULE_japo_Os0084:Chr11:23747786:23748111_1	2	326	NA
group_1908	DTM_#DNAt_MULE_japo_Os0084:Chr11:24039905:24040268_1_cg	2	364	NA
group_1909	DTM_#DNAt_MULE_japo_Os0084:Chr11:24732923:24733285_1_cg	2	363	NA
group_1910	DTM_#DNAt_MULE_japo_Os0084:Chr11:25898480:25898704_1	2	225	NA
group_1911	DTM_#DNAt_MULE_japo_Os0084:Chr11:26843528:26843872_1	2	345	NA
group_1912	DTM_#DNAt_MULE_japo_Os0084:Chr11:27811653:27812013_1	2	359	NA
group_1913	DTM_#DNAt_MULE_japo_Os0084:Chr11:28924166:28924469_1	2	304	NA
group_1914	DTM_#DNAt_MULE_japo_Os0084:Chr11:28937211:28937557_1	2	347	NA
group_1915	DTM_#DNAt_MULE_japo_Os0084:Chr11:3358141:3358491_1_nip	2	352	NA
group_1916	DTM_#DNAt_MULE_japo_Os0084:Chr11:3384782:3385143_1	2	362	NA
group_1917	DTM_#DNAt_MULE_japo_Os0084:Chr11:3688412:3688746_1	2	335	NA
group_1918	DTM_#DNAt_MULE_japo_Os0084:Chr11:3933258:3933626_1	2	369	NA
group_1919	DTM_#DNAt_MULE_japo_Os0084:Chr11:7058160:7058517_1_cg	2	358	NA
group_1920	DTM_#DNAt_MULE_japo_Os0084:Chr11:7770201:7770548_1_cg	2	348	NA
group_1921	DTM_#DNAt_MULE_japo_Os0084:Chr11:9673793:9674151_1	2	359	NA
group_1922	DTM_#DNAt_MULE_japo_Os0084:Chr12:23487229:23487771_1	2	543	NA
group_1923	DTM_#DNAt_MULE_japo_Os0084:Chr12:23531822:23532121_1	2	300	NA
group_1924	DTM_#DNAt_MULE_japo_Os0084:Chr12:235701:236034_1	2	335	NA
group_1925	DTM_#DNAt_MULE_japo_Os0084:Chr12:24155644:24156000_1	2	357	NA
group_1926	DTM_#DNAt_MULE_japo_Os0084:Chr12:2570098:2570445_1	2	348	NA
group_1927	DTM_#DNAt_MULE_japo_Os0084:Chr12:25768279:25768648_1	2	370	NA
group_1928	DTM_#DNAt_MULE_japo_Os0084:Chr12:26046923:26047260_1_nip	2	338	NA
group_1929	DTM_#DNAt_MULE_japo_Os0084:Chr12:3225329:3225600_1	2	272	NA
group_1930	DTM_#DNAt_MULE_japo_Os0084:Chr1:10069441:10069815_1	2	370	NA
group_1931	DTM_#DNAt_MULE_japo_Os0084:Chr1:10147889:10148229_1	2	342	NA
group_1932	DTM_#DNAt_MULE_japo_Os0084:Chr1:10361381:10361705_1_cg	2	325	NA
group_1933	DTM_#DNAt_MULE_japo_Os0084:Chr1:10510945:10511309_1	2	363	NA
group_1934	DTM_#DNAt_MULE_japo_Os0084:Chr1:12296792:12297162_1	2	370	NA
group_1935	DTM_#DNAt_MULE_japo_Os0084:Chr1:13240980:13241235_1	2	256	NA
group_1936	DTM_#DNAt_MULE_japo_Os0084:Chr1:13362268:13362957_1	2	690	NA
group_1937	DTM_#DNAt_MULE_japo_Os0084:Chr1:14729915:14730215_1	2	301	NA
group_1938	DTM_#DNAt_MULE_japo_Os0084:Chr1:14792594:14792963_1_cg	2	370	NA
group_1939	DTM_#DNAt_MULE_japo_Os0084:Chr1:1654845:1655195_1	2	353	NA
group_1940	DTM_#DNAt_MULE_japo_Os0084:Chr1:18071830:18072191_1	2	362	NA
group_1941	DTM_#DNAt_MULE_japo_Os0084:Chr1:20078346:20078706_1	2	361	NA
group_1942	DTM_#DNAt_MULE_japo_Os0084:Chr1:20646403:20646708_1	2	306	NA
group_1943	DTM_#DNAt_MULE_japo_Os0084:Chr1:2344343:2344686_1	2	343	NA
group_1944	DTM_#DNAt_MULE_japo_Os0084:Chr1:24017928:24018263_1	2	336	NA
group_1945	DTM_#DNAt_MULE_japo_Os0084:Chr1:25061192:25061508_1	2	317	NA
group_1946	DTM_#DNAt_MULE_japo_Os0084:Chr1:2530444:2530812_1	2	369	NA
group_1947	DTM_#DNAt_MULE_japo_Os0084:Chr1:2554201:2554548_1_cg	2	348	NA
group_1948	DTM_#DNAt_MULE_japo_Os0084:Chr1:25947638:25948014_1_cg	2	377	NA
group_1949	DTM_#DNAt_MULE_japo_Os0084:Chr1:26267016:26267354_1_cg	2	339	NA
group_1950	DTM_#DNAt_MULE_japo_Os0084:Chr1:26419571:26419943_1	2	372	NA
group_1951	DTM_#DNAt_MULE_japo_Os0084:Chr1:27283702:27284062_1	2	361	NA
group_1952	DTM_#DNAt_MULE_japo_Os0084:Chr1:27333306:27333627_1	2	322	NA
group_1953	DTM_#DNAt_MULE_japo_Os0084:Chr1:28089601:28089931_1	2	326	NA
group_1954	DTM_#DNAt_MULE_japo_Os0084:Chr1:2955860:2956195_1_cg	2	336	NA
group_1955	DTM_#DNAt_MULE_japo_Os0084:Chr1:30479231:30479564_1_nip	2	334	NA
group_1956	DTM_#DNAt_MULE_japo_Os0084:Chr1:30590691:30591041_1	2	351	NA
group_1957	DTM_#DNAt_MULE_japo_Os0084:Chr1:30774142:30774486_1	2	345	NA
group_1958	DTM_#DNAt_MULE_japo_Os0084:Chr1:31797622:31798127_1	2	506	NA
group_1959	DTM_#DNAt_MULE_japo_Os0084:Chr1:33227045:33227373_1_cg	2	329	NA
group_1960	DTM_#DNAt_MULE_japo_Os0084:Chr1:33294033:33294367_1	2	335	NA
group_1961	DTM_#DNAt_MULE_japo_Os0084:Chr1:33819263:33819612_1_nip	2	350	NA
group_1962	DTM_#DNAt_MULE_japo_Os0084:Chr1:33916179:33916539_1	2	361	NA
group_1963	DTM_#DNAt_MULE_japo_Os0084:Chr1:35009975:35010340_1	2	366	NA
group_1964	DTM_#DNAt_MULE_japo_Os0084:Chr1:35561098:35561453_1_cg	2	356	NA
group_1965	DTM_#DNAt_MULE_japo_Os0084:Chr1:37650056:37650428_1	2	373	NA
group_1966	DTM_#DNAt_MULE_japo_Os0084:Chr1:37926526:37926879_1	2	354	NA
group_1967	DTM_#DNAt_MULE_japo_Os0084:Chr1:38143904:38144263_1	2	360	NA
group_1968	DTM_#DNAt_MULE_japo_Os0084:Chr1:39782482:39782839_1	2	359	NA
group_1969	DTM_#DNAt_MULE_japo_Os0084:Chr1:39789978:39790317_1	2	340	NA
group_1970	DTM_#DNAt_MULE_japo_Os0084:Chr1:40121017:40121257_1	2	241	NA
group_1971	DTM_#DNAt_MULE_japo_Os0084:Chr1:41374487:41374847_1_cg	2	361	NA
group_1972	DTM_#DNAt_MULE_japo_Os0084:Chr1:41638436:41642872_1	2	4437	NA
group_1973	DTM_#DNAt_MULE_japo_Os0084:Chr1:42432524:42432888_1	2	364	NA
group_1974	DTM_#DNAt_MULE_japo_Os0084:Chr1:42444696:42445036_1	2	341	NA
group_1975	DTM_#DNAt_MULE_japo_Os0084:Chr1:42909469:42910478_1_nip	2	1010	NA
group_1976	DTM_#DNAt_MULE_japo_Os0084:Chr1:43184538:43184893_1	2	356	NA
[truncated: 5,625 more rows]
