# Supplementary material for: Gene disruption by structural mutations drives selection in US rice breeding over the last century
Source: PLoS Genet. 2021 Mar 18;17(3):e1009389. doi: 10.1371/journal.pgen.1009389 (PMC7971508; doi:10.1371/journal.pgen.1009389)
Supplement: S4 File — (XLSX) [file pgen.1009389.s024.xlsx]

## Sheet: main
chrom	index	start	end	length	refStart	refEnd	refLength	type	gapAlnCoverage	teAssoc	segregating	closestGene	pfam annotation	geneDistance	closetOrtho	orthoDistance	geneLoc	Grain_OR_heterotic_loci
Chr9	1_279	373971	386380	12410	3092861	3105118	12258	cg	0.000241741	no	yes	Os09g0240850	#N/A	4934	Os09g0242300	70807.5	exon	none
Chr2	1_927	3169	12469	9301	8228536	8228539	4	nip	0.000430061	no	no	Os02g0245301	#N/A	3638.5	Os02g0245800	17858	intergenic	none
Chr9	1_1254	307556	315246	7691	14454685	14454688	4	nip	0.000520088	yes	yes	Os09g0408550	#N/A	935.5	Os09g0408600	1423.5	intron	none
Chr1	1_2216	3291502	3299133	7632	26426393	26426396	4	nip	0.000524109	no	yes	Os01g0653350	#N/A	2361.5	Os01g0653601	23114	intergenic	none
Chr4	1_2388	332141	337442	5302	30380152	30385374	5223	cg	0.000565824	no	yes	Os04g0602000	#N/A	462.5	Os04g0601700	6885.5	exon	none
Chr1	1_1950	288259	295022	6764	23890409	23897090	6682	cg	0.000591366	no	yes	Os01g0606400	#N/A	2497	Os01g0606200	3286.5	exon	none
Chr8	1_1112	13161	17365	4205	11850947	11850949	3	nip	0.000713436	no	yes	Os08g0294300	#N/A	1298	Os08g0295100	25833.5	intron	none
Chr10	1_562	1964	6073	4110	3740056	3744156	4101	cg	0.000729927	no	yes	Os10g0159033	#N/A	351	Os10g0159600	38527.5	exon	none
Chr6	1_884	426556	430466	3911	8272639	8276530	3892	cg	0.000767067	no	yes	Os06g0258500	SANT/Myb domain	8687.5	Os06g0258000	22870.5	intergenic	none
Chr10	1_705	176934	182099	5166	6703174	6708331	5158	cg	0.000774293	no	yes	Os10g0196000	Cytochrome P450	5199.5	Os10g0195600	63207.5	intron	none
Chr2	1_499	161283	165444	4162	4553269	4553272	4	nip	0.000961076	no	yes	Os02g0181400	Myb/SANT-like domain	1127.5	Os02g0181300	9364.5	intron	none
Chr9	1_231	17023	21163	4141	2464766	2468897	4132	cg	0.00096595	no	yes	Os09g0132200	GDSL lipase/esterase AND GDSL lipase/esterase	32.5	Os09g0132200	32.5	intron	none
Chr6	1_2017	300831	304843	4013	23956155	23960158	4004	cg	0.000996761	no	yes	Os06g0604600	#N/A	7918.5	Os06g0604600	7918.5	intergenic	none
Chr10	1_982	901182	903944	2763	9814369	9814371	3	nip	0.00108578	no	yes	Os10g0338500	#N/A	17394.5	Os10g0337600	35066	intergenic	none
Chr12	1_1335	192494	194321	1828	13179521	13181345	1825	cg	0.00109409	no	yes	Os12g0421000	Heavy metal-associated domain, HMA	2304	Os12g0421000	2304	intron	none
Chr2	1_2216	610314	613934	3621	23391951	23395566	3616	cg	0.00110467	no	yes	Os02g0599151	PPM-type phosphatase domain	4705.5	Os02g0599500	25286.5	intron	none
Chr12	1_1125	152918	156435	3518	10826306	10829816	3511	cg	0.00113701	no	yes	Os12g0285100	#N/A	15.5	Os12g0284800	23267	exon	none
Chr11	1_2119	363520	366123	2604	23124941	23127517	2577	cg	0.00115207	no	yes	Os11g0601650	#N/A	4409.5	Os11g0601600	4429	intergenic	none
Chr4	1_608	249818	253129	3312	8055761	8059031	3271	cg	0.00120773	no	yes	Os04g0221000	#N/A	11083	Os04g0221000	11083	intergenic	none
Chr12	1_1410	342792	348580	5789	13778818	13778824	7	nip	0.00120919	no	yes	Os12g0429200	D-galactoside/L-rhamnose binding SUEL lectin domain AND Beta-galactosidase, beta-sandwich domain AND Glycoside hydrolase 35, catalytic domain	6855	Os12g0429200	6855	intron	none
Chr5	1_1720	268537	270942	2406	19138720	19138722	3	nip	0.00124688	no	yes	Os05g0393400	#N/A	5587.5	Os05g0393400	5587.5	intergenic	none
Chr7	1_355	171854	175015	3162	3176863	3176866	4	nip	0.00126502	no	yes	Os07g0159200	#N/A	7726.5	Os07g0159500	8429	intergenic	none
Chr8	1_1239	248607	251654	3048	13359843	13359846	4	nip	0.00131234	no	yes	Os08g0313200	CBS domain AND CBS domain	3483.5	Os08g0313200	3483.5	intron	none
Chr10	1_267	28876	31922	3047	2404933	2404936	4	nip	0.00131277	no	no	Os10g0138600	#N/A	17972	Os10g0139300	19384.5	intergenic	none
Chr11	1_1026	83508	89239	5732	11697460	11703172	5713	cg	0.00139567	no	yes	Os11g0307600	#N/A	4709.5	Os11g0307300	49262.5	intron	none
Chr3	1_1857	37966	40792	2827	16560972	16560975	4	nip	0.00141493	no	yes	Os03g0404800	3-beta hydroxysteroid dehydrogenase/isomerase	4581.5	Os03g0405000	13859	intron	none
Chr3	1_455	261385	263495	2111	4179295	4181382	2088	cg	0.00142113	no	yes	Os03g0179700	LURP-one-related	1630.5	Os03g0179700	1630.5	exon	none
Chr11	1_443	180072	182744	2673	4361921	4361924	4	nip	0.00149645	no	yes	Os11g0186050	#N/A	6427.5	Os11g0186200	15742	intergenic	none
Chr4	1_69	163334	165990	2657	478511	478514	4	nip	0.00150546	no	yes	Os04g0107900	Heat shock protein Hsp90 family AND Heat shock protein Hsp90 family AND Heat shock protein Hsp90 family AND Histidine kinase/HSP90-like ATPase AND Heat shock protein Hsp90 family	6093.5	Os04g0107700	6501	intergenic	none
Chr12	1_976	147162	149085	1924	9584080	9584082	3	nip	0.00155925	no	yes	Os12g0268100	#N/A	3030	Os12g0268000	3308.5	intergenic	none
Chr4	1_120	66889	71821	4933	974191	979106	4916	cg	0.00162173	no	yes	Os04g0116200	#N/A	7825	Os04g0116200	7825	intergenic	none
Chr10	1_520	73702	75541	1840	4725433	4727259	1827	cg	0.00163043	no	yes	Os10g0168500	Chalcone/stilbene synthase, N-terminal AND Chalcone/stilbene synthase, C-terminal	8670	Os10g0169200	31554	exon	none
Chr5	1_652	9271	14728	5458	6197833	6203230	5398	cg	0.00164896	no	yes	Os05g0199500	Glycosyl transferase, family 31 AND Glycosyl transferase, family 31	6913	Os05g0199500	6913	intergenic	none
Chr4	1_739	129819	132239	2421	9974782	9974785	4	nip	0.00165221	no	yes	Os04g0252850	#N/A	19095	Os04g0252850	19095	intergenic	none
Chr1	1_2182	2811404	2812550	1147	25998099	25998100	2	nip	0.00174368	no	yes	Os01g0645400	Flavin monooxygenase-like AND Flavin monooxygenase-like	2346.5	Os01g0645400	2346.5	intergenic	none
Chr5	1_978	221311	222415	1105	9352287	9353386	1100	cg	0.00180995	no	yes	Os05g0253700	#N/A	7339	Os05g0255600	81416.5	intergenic	none
Chr12	1_815	151284	152878	1595	7982735	7984326	1592	cg	0.00188088	no	yes	Os12g0244000	#N/A	2283	Os12g0244400	15343.5	exon	none
Chr1	1_1262	227770	229892	2123	13992491	13992494	4	nip	0.00188413	no	yes	Os01g0350500	#N/A	4875	Os01g0349800	49531	intergenic	none
Chr12	1_1865	113759	115748	1990	20882703	20882706	4	nip	0.00201005	no	yes	Os12g0529800	#N/A	2857	Os12g0530000	5995	intergenic	none
Chr11	1_2211	186853	188840	1988	24715515	24715518	4	nip	0.00201207	no	yes	Os11g0630300	#N/A	2887.5	Os11g0630700	21003.5	intergenic	none
Chr5	1_1549	477360	478845	1486	17665727	17665729	3	nip	0.00201884	no	no	Os05g0367900	Late embryogenesis abundant protein, LEA_2 subgroup	795	Os05g0367800	5173.5	intron	none
Chr12	1_1263	9596	10557	962	12618666	12618667	2	nip	0.002079	no	yes	Os12g0412400	#N/A	36526	Os12g0414500	145670	intergenic	none
Chr3	1_1643	178806	180147	1342	15188851	15190189	1339	cg	0.00223547	no	yes	Os03g0383100	#N/A	2964.5	Os03g0383600	20186	exon	none
Chr10	1_1369	80555	82273	1719	13042088	13042091	4	nip	0.00232693	no	yes	Os10g0391801	Tify domain	1147	Os10g0391801	1147	intron	none
Chr5	1_600	106080	107364	1285	5846087	5846089	3	nip	0.00233463	no	yes	Os05g0195200	Zinc finger, CCCH-type	1356.5	Os05g0195700	25992.5	intron	none
Chr9	1_1819	242868	244138	1271	21129521	21130783	1263	cg	0.00236035	no	yes	Os09g0537000	#N/A	2921	Os09g0537000	2921	intergenic	none
Chr12	1_1885	87415	88682	1268	21113254	21113256	3	nip	0.00236593	no	yes	Os12g0532500	#N/A	23957	Os12g0533500	99384	intergenic	none
Chr9	1_379	427024	428707	1684	4221007	4222685	1679	cg	0.0023753	no	yes	Os09g0255800	#N/A	6594	Os09g0255400	19096	intergenic	none
Chr11	1_478	266066	267743	1678	4916446	4918107	1662	cg	0.00238379	no	yes	Os11g0197975	#N/A	2062	Os11g0198100	4021	intron	none
Chr7	1_1691	1847847	1849489	1643	18768309	18768312	4	nip	0.00243457	no	yes	Os07g0499500	Haem peroxidase	1904	Os07g0499800	35268	intergenic	none
Chr3	1_1559	592284	594328	2045	14429585	14429589	5	nip	0.00244499	no	yes	Os03g0367800	Zinc finger, HIT-type	3361.5	Os03g0367800	3361.5	intergenic	none
Chr1	1_1860	49110	50685	1576	23085757	23087327	1571	cg	0.00253807	no	yes	Os01g0590800	#N/A	3261	Os01g0590900	6415.5	intergenic	none
Chr4	1_980	32930	34489	1560	13318978	13318981	4	nip	0.0025641	no	yes	Os04g0300100	#N/A	7391.5	Os04g0298700	96363	intergenic	none
Chr11	1_1761	87476	88628	1153	19917788	19918936	1149	cg	0.00260191	no	yes	Os11g0542800	#N/A	8555.5	Os11g0543500	41673.5	intergenic	none
Chr12	1_1368	114114	117173	3060	13502159	13505208	3050	cg	0.00261438	no	yes	Os12g0425600	#N/A	8033	Os12g0425600	8033	intergenic	none
Chr5	1_1518	170101	171600	1500	17493061	17493064	4	nip	0.00266667	no	yes	Os05g0365000	#N/A	4985	Os05g0365200	15606.5	intergenic	none
Chr11	1_672	37192	38674	1483	6935205	6936681	1477	cg	0.00269724	no	yes	Os11g0230700	Serpin domain	5419.5	Os11g0230700	5419.5	intergenic	none
Chr1	1_1883	392134	393607	1474	23360273	23360276	4	nip	0.0027137	no	yes	Os01g0595900	FBD domain AND F-box domain	1795	Os01g0595900	1795	intron	none
Chr11	1_446	192102	193536	1435	4370693	4370696	4	nip	0.00278746	no	yes	Os11g0186200	Aldehyde dehydrogenase domain	6970	Os11g0186200	6970	intergenic	none
Chr2	1_934	46068	47443	1376	8256211	8257582	1372	cg	0.00290698	no	yes	Os02g0245900	#N/A	115.5	Os02g0245800	10501	exon	none
Chr11	1_1720	32289	33294	1006	19605265	19606265	1001	cg	0.00298211	no	yes	Os11g0537900	#N/A	9576	Os11g0537900	9576	intergenic	none
Chr2	1_324	2902250	2908938	6689	3000331	3006996	6666	cg	0.00298998	no	yes	Os02g0154600	Sugar phosphate transporter domain AND Sugar phosphate transporter domain	5179	Os02g0154600	5179	exon	none
Chr12	1_1369	183757	185086	1330	13537775	13539099	1325	cg	0.00300752	no	yes	Os12g0425800	#N/A	25668.5	Os12g0425800	25668.5	intergenic	none
Chr12	1_417	101771	102751	981	3798825	3799796	972	cg	0.0030581	no	yes	Os12g0174800	PTP type protein phosphatase AND PTP type protein phosphatase	4496	Os12g0174100	43267	intergenic	none
Chr1	1_2526	498037	499341	1305	29567625	29567628	4	nip	0.00306513	yes	no	Os01g0711400	#N/A	2501	Os01g0711500	2657.5	intron	none
Chr8	1_1521	288891	289865	975	17840914	17840916	3	nip	0.00307692	no	yes	Os08g0379200	P-type ATPase, C-terminal	9268	Os08g0379000	10664	intergenic	Heterotic-loci_
Chr11	1_1739	114414	115712	1299	19701131	19701134	4	nip	0.00307929	no	no	Os11g0539600	#N/A	854	Os11g0539600	854	intron	none
Chr2	1_964	271422	272714	1293	8430539	8431825	1287	cg	0.00309358	no	yes	Os02g0249500	#N/A	3894	Os02g0249600	16402.5	intergenic	none
Chr3	1_1787	273502	274785	1284	16032137	16032140	4	nip	0.00311526	no	yes	Os03g0396500	CO/COL/TOC1, conserved site AND Tify domain	6582	Os03g0396500	6582	intergenic	none
Chr4	1_262	72484	73760	1277	4370098	4370101	4	nip	0.00313234	no	yes	Os04g0164300	#N/A	13702.5	Os04g0163800	15523	intergenic	none
Chr3	1_1630	97031	98262	1232	15136875	15136878	4	nip	0.00324675	no	yes	Os03g0381500	#N/A	9125.5	Os03g0381500	9125.5	intergenic	none
Chr12	1_1586	112370	113599	1230	15251520	15251523	4	nip	0.00325203	no	yes	Os12g0447466	#N/A	11006.5	Os12g0448900	83848	intergenic	none
Chr6	1_2157	228853	230051	1199	25304822	25306011	1190	cg	0.00333611	no	yes	Os06g0626950	#N/A	28	Os06g0626700	8661	exon	none
Chr7	1_1926	89690	90587	898	20596577	20597470	894	cg	0.00334076	no	yes	Os07g0527300	EamA domain	9854.5	Os07g0527000	31916.5	intergenic	none
Chr10	1_615	60244	61397	1154	6008560	6008563	4	nip	0.0034662	no	yes	Os10g0187500	Protein kinase domain AND Protein kinase domain	10096	Os10g0186200	100779	intergenic	none
Chr1	1_2071	1544662	1545812	1151	24956165	24957311	1147	cg	0.00347524	no	yes	Os01g0625200	Kinesin motor domain	5214.5	Os01g0624700	10488.5	intergenic	none
Chr8	1_838	136387	137230	844	9402713	9402715	3	nip	0.0035545	no	yes	Os08g0254300	Nodulin-like	1837	Os08g0254300	1837	intron	none
Chr11	1_716	30713	31812	1100	7205254	7206349	1096	cg	0.00363636	no	yes	Os11g0235300	#N/A	1657.5	Os11g0235200	9943.5	exon	none
Chr8	1_1728	269640	271014	1375	19690741	19690745	5	nip	0.00363636	no	yes	Os08g0411500	#N/A	5027	Os08g0411200	16050	intergenic	none
Chr4	1_505	177617	178686	1070	6953239	6953242	4	nip	0.00373832	no	no	Os04g0202200	#N/A	3226.5	Os04g0201000	60660	intergenic	none
Chr1	1_3559	873679	874743	1065	42385722	42386782	1061	cg	0.00375587	no	yes	Os01g0961300	#N/A	1056	Os01g0961200	6895.5	exon	none
Chr10	1_702	3455	4243	789	6688735	6689511	777	cg	0.00380228	no	yes	Os10g0196000	Cytochrome P450	11430	Os10g0195600	46578	intergenic	none
Chr2	1_1389	77682	78723	1042	13899203	13900240	1038	cg	0.00383877	no	yes	Os02g0436400	Dihydrodipicolinate reductase, C-terminal AND Dihydrodipicolinate reductase, N-terminal	20439.5	Os02g0436400	20439.5	intergenic	none
Chr7	1_27	243743	244784	1042	201823	202860	1038	cg	0.00383877	no	yes	Os07g0103200	DDRGK domain containing protein	4183	Os07g0103200	4183	intergenic	none
Chr8	1_332	623683	624713	1031	3945646	3945649	4	nip	0.00387973	no	yes	Os08g0167400	Protein of unknown function DUF247, plant	1827	Os08g0167400	1827	intron	none
Chr10	1_1203	281116	281882	767	11648594	11648596	3	nip	0.00391134	no	yes	Os10g0370100	NB-ARC AND Rx, N-terminal AND NB-ARC	5904.5	Os10g0370000	16509	intergenic	none
Chr10	1_2004	145820	146840	1021	20863488	20864499	1012	cg	0.00391773	no	yes	Os10g0536100	Transcription factor, K-box AND Transcription factor, MADS-box	4417.5	Os10g0536000	14313	exon	none
Chr6	1_507	79071	80085	1015	5190617	5190620	4	nip	0.00394089	no	yes	Os06g0202800	#N/A	3241.5	Os06g0202900	7461.5	intergenic	none
Chr11	1_669	23460	24699	1240	6922776	6922780	5	nip	0.00403226	no	yes	Os11g0230400	#N/A	3615	Os11g0230400	3615	intergenic	none
Chr10	1_713	209870	210838	969	6726515	6726518	4	nip	0.00412797	no	yes	Os10g0196400	#N/A	10210	Os10g0195600	83971.5	intergenic	none
Chr6	1_382	71456	72419	964	4353957	4354914	958	cg	0.00414938	no	yes	Os06g0186400	Peptidase S10, serine carboxypeptidase	4166	Os06g0186400	4166	intron	none
Chr10	1_1445	163847	164554	708	13644389	13644391	3	nip	0.00423729	no	yes	Os10g0403200	#N/A	15269	Os10g0403200	15269	intergenic	none
Chr10	1_438	61818	62755	938	3972399	3973331	933	cg	0.00426439	no	yes	Os10g0162300	unknown	4909	Os10g0162400	8455	intergenic	none
Chr10	1_974	866189	867123	935	9780200	9781130	931	cg	0.00427807	no	yes	Os10g0337600	Vesicle transport protein, Got1/SFT2-like	1361	Os10g0337600	1361	exon	none
Chr6	1_1967	2452	5489	3038	23405872	23408891	3020	cg	0.00427913	no	yes	Os06g0595180	#N/A	310.5	Os06g0594600	27093	exon	none
Chr8	1_1293	27802	28730	929	14155072	14155991	920	cg	0.00430571	no	yes	Os08g0323400	Rubredoxin domain	2851.5	Os08g0323400	2851.5	intergenic	none
Chr6	1_291	1110271	1111185	915	3331764	3331767	4	nip	0.00437158	no	yes	Os06g0166200	#N/A	1730.5	Os06g0166100	6511	intron	none
Chr4	1_619	328887	329790	904	8115595	8116494	900	cg	0.00442478	no	yes	Os04g0221450	#N/A	2281	Os04g0221600	5822	exon	none
Chr10	1_479	46139	47494	1356	4442167	4443508	1342	cg	0.00442478	no	yes	Os10g0164500	Cytochrome P450	13325.5	Os10g0165300	57869	intergenic	none
Chr7	1_1879	252402	253528	1127	20150085	20151205	1121	cg	0.00443656	no	yes	Os07g0521300	#N/A	443	Os07g0521500	8694	intron	none
Chr6	1_2719	8440	9111	672	30588968	30589636	669	cg	0.00446429	no	yes	Os06g0720000	#N/A	3883	Os06g0720400	12208	exon	none
Chr9	1_104	163657	164548	892	1171054	1171940	887	cg	0.0044843	no	yes	Os09g0114700	#N/A	35	Os09g0115500	51472	exon	none
Chr9	1_399	616751	617414	664	4337190	4337850	661	cg	0.00451807	no	yes	Os09g0257900	#N/A	10482	Os09g0257900	10482	intergenic	none
Chr5	1_46	558205	559089	885	639973	640846	874	cg	0.00451977	no	yes	Os05g0112000	Ankyrin repeat-containing domain AND Ankyrin repeat-containing domain AND Ankyrin repeat AND Ankyrin repeat-containing domain AND Ankyrin repeat AND Ankyrin repeat-containing domain AND Ankyrin repeat-containing domain AND Ankyrin repeat	1409	Os05g0111800	9428.5	exon	none
Chr3	1_1602	1040651	1041311	661	14816698	14817354	657	cg	0.00453858	no	yes	Os03g0375717	unknown	9972.5	Os03g0374900	31810	intergenic	none
Chr8	1_1405	401185	401841	657	15221392	15221394	3	nip	0.00456621	no	yes	Os08g0338500	Pectinesterase inhibitor domain	5318	Os08g0338600	7657	intergenic	none
Chr6	1_1160	257194	258057	864	11147077	11147080	4	nip	0.00462963	no	yes	Os06g0299500	#N/A	11205	Os06g0299300	13348	intergenic	none
Chr4	1_1126	308827	309471	645	16193163	16193801	639	cg	0.00465116	no	yes	Os04g0341900	#N/A	6991	Os04g0340300	130370	intergenic	none
Chr3	1_1170	436493	437350	858	11083242	11083245	4	nip	0.004662	no	yes	Os03g0310600	Protein of unknown function DUF247, plant	816	Os03g0310600	816	intron	none
Chr2	1_1380	86898	87746	849	13477780	13477783	4	nip	0.00471143	no	yes	Os02g0331200	Glycosyltransferase 61 AND Glycosyltransferase 61	19084	Os02g0331200	19084	intergenic	none
Chr10	1_442	55150	55995	846	4031409	4031412	4	nip	0.00472813	no	yes	Os10g0162832	Rx, N-terminal AND NB-ARC	4643	Os10g0162834	5030	intergenic	none
Chr5	1_1471	1158606	1159233	628	17059783	17060406	624	cg	0.00477707	no	yes	Os05g0358700	#N/A	3028.5	Os05g0358900	14515.5	intron	none
Chr5	1_1630	510250	511291	1042	18302445	18303481	1037	cg	0.00479846	no	yes	Os05g0378800	Putative S-adenosyl-L-methionine-dependent methyltransferase AND Putative S-adenosyl-L-methionine-dependent methyltransferase AND Putative S-adenosyl-L-methionine-dependent methyltransferase	12980.5	Os05g0378200	67289.5	intergenic	none
Chr6	1_962	381748	382372	625	9048760	9048762	3	nip	0.0048	no	yes	Os06g0270200	Potassium transporter	13107.5	Os06g0270200	13107.5	intergenic	none
Chr12	1_1609	216748	217365	618	15830489	15831093	605	cg	0.00485437	no	yes	Os12g0456000	#N/A	9483	Os12g0456200	19298.5	intergenic	none
Chr1	1_2542	569987	570598	612	29616347	29616955	609	cg	0.00490196	no	yes	Os01g0713200	Glycoside hydrolase family 17	4985	Os01g0713200	4985	intergenic	none
Chr11	1_1529	11793	12197	405	18138810	18138811	2	nip	0.00493827	no	no	Os11g0508301	#N/A	18071	Os11g0507400	28726	intergenic	none
Chr3	1_124	881025	881622	598	1131843	1131845	3	nip	0.00501672	no	yes	Os03g0120400	Heavy metal-associated domain, HMA	5825	Os03g0120400	5825	intergenic	none
Chr10	1_476	5650	7641	1992	4411969	4413930	1962	cg	0.00502008	no	yes	Os10g0164500	Cytochrome P450	43213.5	Os10g0163370	65334.5	intergenic	none
Chr10	1_148	238230	239025	796	1140050	1140825	776	cg	0.00502513	no	yes	Os10g0118000	Plant methyltransferase dimerisation	243.5	Os10g0116800	56472	exon	none
Chr11	1_1925	45940	46731	792	21792188	21792974	787	cg	0.00505051	no	yes	Os11g0577866	#N/A	1823.5	Os11g0577866	1823.5	intron	none
Chr2	1_2493	69571	70358	788	25888038	25888041	4	nip	0.00507614	no	yes	Os02g0643900	Gnk2-homologous domain AND Gnk2-homologous domain	679	Os02g0643900	679	intron	none
Chr12	1_480	17726	19493	1768	4436770	4438505	1736	cg	0.0050905	no	yes	Os12g0188500	#N/A	11771	Os12g0188500	11771	intergenic	none
Chr12	1_1290	265306	266081	776	12779641	12780411	771	cg	0.00515464	no	yes	Os12g0414900	Endonuclease/exonuclease/phosphatase AND Zinc finger, RanBP2-type AND Zinc finger, RanBP2-type	2273	Os12g0414900	2273	intron	none
Chr11	1_646	498	1269	772	15877200	15877203	4	nip	0.00518135	no	yes	Os11g0463700	#N/A	25587	Os11g0463700	25587	intergenic	none
Chr6	1_886	536327	536904	578	8346092	8346094	3	nip	0.00519031	no	yes	Os06g0259850	Protein of unknown function DUF4228, plant	24253	Os06g0259850	24253	intergenic	none
Chr7	1_200	169181	169923	743	1703673	1704409	737	cg	0.00538358	yes	yes	Os07g0132400	#N/A	2449.5	Os07g0132300	3625.5	intergenic	none
Chr2	1_921	1314612	1315353	742	8189729	8190465	737	cg	0.00539084	no	yes	Os02g0245000	Splicing factor 3A subunit 1 AND Ubiquitin-like domain AND SWAP/Surp AND SWAP/Surp AND SWAP/Surp AND SWAP/Surp AND Ubiquitin-like domain AND Splicing factor 3A subunit 1	8274.5	Os02g0245000	8274.5	intergenic	none
Chr4	1_2428	103889	105001	1113	30673353	30674459	1107	cg	0.00539084	no	yes	Os04g0606601	#N/A	199	Os04g0606800	9742	exon	none
Chr10	1_978	883843	884582	740	9797198	9797932	735	cg	0.00540541	no	yes	Os10g0337700	WPP domain	13237	Os10g0337600	18261	intergenic	none
Chr6	1_1076	42661	43028	368	10446760	10447125	366	cg	0.00543478	no	yes	Os06g0287700	Rx, N-terminal AND NB-ARC	1173.5	Os06g0287200	20586.5	intron	none
Chr2	1_786	118070	118618	549	7048580	7048582	3	nip	0.00546448	no	yes	Os02g0225300	#N/A	14975	Os02g0225900	15059.5	intergenic	none
Chr4	1_1138	56078	56804	727	16232581	16233303	723	cg	0.00550206	no	yes	Os04g0341900	#N/A	32469	Os04g0344100	119036	intergenic	none
Chr5	1_670	165280	166006	727	6700772	6701493	722	cg	0.00550206	no	yes	Os05g0208100	NAF domain AND Protein kinase domain	860.5	Os05g0207900	15700.5	exon	none
Chr4	1_93	9375	10095	721	653748	653751	4	nip	0.00554785	no	yes	Os04g0111301	#N/A	1856.5	Os04g0111900	30653	intergenic	none
Chr4	1_99	66282	68051	1770	693770	693779	10	nip	0.00564972	no	yes	Os04g0112100	NB-ARC	312.5	Os04g0111900	9372	exon	none
Chr1	1_270	13383	14089	707	2644723	2645424	702	cg	0.00565771	no	yes	Os01g0148500	Protein of unknown function DUF1677, Oryza sativa	2241	Os01g0148700	9032.5	intron	none
Chr11	1_2074	26812	27518	707	22903263	22903266	4	nip	0.00565771	no	yes	Os11g0599000	Domain of unknown function DUF629	1228.5	Os11g0599101	10612	intron	none
Chr1	1_1175	265950	266478	529	12665222	12665224	3	nip	0.00567108	no	yes	Os01g0328900	Glycosyl transferase, family 31 AND Galectin, carbohydrate recognition domain	4831	Os01g0328900	4831	intergenic	none
Chr1	1_2373	1400600	1401301	702	28149994	28150691	698	cg	0.00569801	no	yes	Os01g0683100	#N/A	10489.5	Os01g0683400	13581	intergenic	none
Chr10	1_65	329860	330561	702	493565	494249	685	cg	0.00569801	no	yes	Os10g0107000	Haem peroxidase	7829.5	Os10g0107600	37608	intergenic	none
Chr12	1_1684	71617	72314	698	17523126	17523129	4	nip	0.00573066	no	yes	Os12g0478900	Sterile alpha motif domain	7787	Os12g0479100	15860	intergenic	none
Chr6	1_2225	470636	470979	344	25972307	25972308	2	nip	0.00581395	no	yes	Os06g0639100	Zinc finger, RING-CH-type AND Zinc finger, RING-CH-type	977	Os06g0639250	5177.5	intron	none
Chr8	1_1436	3994	4332	339	15381299	15381300	2	nip	0.00589971	no	yes	Os08g0341700	CRAL/TRIO, N-terminal domain AND CRAL-TRIO lipid binding domain AND CRAL/TRIO, N-terminal domain	13720.5	Os08g0342400	63432	intergenic	none
Chr6	1_630	537644	538316	673	6122058	6122061	4	nip	0.00594354	no	yes	Os06g0218900	#N/A	18785	Os06g0218500	30500	intergenic	none
Chr8	1_725	1468828	1470173	1346	8411071	8411078	8	nip	0.00594354	yes	yes	Os08g0238500	Dienelactone hydrolase	3057.5	Os08g0238100	19174	intron	none
Chr3	1_2573	271978	272646	669	24749315	24749318	4	nip	0.00597907	no	yes	Os03g0642300	Protein kinase domain AND Protein kinase domain	4501.5	Os03g0641500	27131	intergenic	none
Chr5	1_757	53288	53955	668	7383436	7384099	664	cg	0.00598802	no	yes	Os05g0219900	Transporter protein SLAC1/Mae1/ Ssu1/TehA	3916.5	Os05g0219900	3916.5	intergenic	none
Chr3	1_2828	139322	139817	496	27772037	27772529	493	cg	0.00604839	no	yes	Os03g0693650	#N/A	4453	Os03g0693000	33401	intergenic	none
Chr6	1_1080	82703	87151	4449	10481446	10485729	4284	cg	0.00606878	no	yes	Os06g0288400	#N/A	406.5	Os06g0287200	57231.5	exon	none
Chr2	1_2496	20861	22642	1782	25948722	25950492	1771	cg	0.00617284	no	yes	Os02g0644700	Acyl-ACP thioesterase AND Acyl-ACP-thioesterase, N-terminal	912	Os02g0645000	18636.5	exon	none
Chr1	1_1639	936404	938980	2577	19378741	19378756	16	nip	0.00620877	no	yes	Os01g0534700	ABC transporter type 1, transmembrane domain AND ABC transporter type 1, transmembrane domain AND ABC transporter type 1, transmembrane domain AND ABC transporter-like AND ABC transporter-like	5427	Os01g0534700	5427	intergenic	none
Chr11	1_345	147913	148555	643	3646803	3647431	629	cg	0.00622084	no	yes	Os11g0173550	#N/A	4877	Os11g0173800	11979	intergenic	none
Chr5	1_1702	95736	96369	634	18984516	18985145	630	cg	0.00630915	no	yes	Os05g0391200	STELLO-like	10435	Os05g0391300	14890.5	intergenic	none
Chr11	1_1738	107758	108388	631	19696510	19696513	4	nip	0.00633914	no	yes	Os11g0539500	O-methyltransferase domain AND Plant methyltransferase dimerisation	932.5	Os11g0539500	932.5	intron	none
Chr4	1_2347	180718	181346	629	30013921	30014545	625	cg	0.0063593	no	yes	Os04g0593700	RWD domain	51	Os04g0593500	9525	exon	none
Chr7	1_1735	126116	126743	628	19180548	19181171	624	cg	0.00636943	no	yes	Os07g0506000	Organic solute transporter subunit alpha/Transmembrane protein 184 AND Organic solute transporter subunit alpha/Transmembrane protein 184	17701	Os07g0507000	64656	intergenic	none
Chr10	1_333	208357	208984	628	2805134	2805749	616	cg	0.00636943	no	yes	Os10g0146601	#N/A	9498.5	Os10g0146601	9498.5	intergenic	none
Chr11	1_1236	478866	479488	623	14993188	14993191	4	nip	0.00642055	no	yes	Os11g0448700	#N/A	4631.5	Os11g0448000	28936.5	intergenic	none
Chr4	1_301	205729	206340	612	4916706	4917312	607	cg	0.00653595	no	yes	Os04g0172100	#N/A	1080.5	Os04g0171800	40656	exon	none
Chr9	1_481	220799	221407	609	5117388	5117992	605	cg	0.00656814	no	yes	Os09g0268000	Legume lectin domain AND Protein kinase domain	3845	Os09g0268800	42317	intergenic	none
Chr1	1_2563	421373	422433	1061	30000335	30000341	7	nip	0.00659755	no	yes	Os01g0719400	Btz domain	2742	Os01g0719600	4373.5	intron	none
Chr9	1_459	68418	69022	605	4763148	4763151	4	nip	0.00661157	no	yes	Os09g0264051	#N/A	948	Os09g0264051	948	intron	none
Chr12	1_1008	75494	78656	3163	10055630	10055650	21	nip	0.00663927	no	yes	Os12g0273800	Cathepsin propeptide inhibitor domain (I29) AND Peptidase C1A, papain C-terminal	707.5	Os12g0273800	707.5	intron	none
Chr1	1_355	14437	14886	450	3388517	3388519	3	nip	0.00666667	no	yes	Os01g0165800	#N/A	266.5	Os01g0166100	10446	intron	none
Chr6	1_981	267553	268150	598	9288290	9288293	4	nip	0.00668896	no	yes	Os06g0274300	Leucine-rich repeat-containing N-terminal, plant-type AND Leucine-rich repeat	2030	Os06g0274300	2030	intergenic	none
Chr10	1_101	238903	239498	596	792429	793020	592	cg	0.00671141	no	yes	Os10g0111300	Proton-dependent oligopeptide transporter family AND Proton-dependent oligopeptide transporter family	3190.5	Os10g0111300	3190.5	intergenic	none
Chr10	1_436	58748	59491	744	3969380	3970118	739	cg	0.00672043	no	yes	Os10g0162300	unknown	1793	Os10g0162400	11571	intron	none
Chr1	1_3279	1576426	1576870	445	39321914	39321916	3	nip	0.00674157	no	yes	Os01g0903100	#N/A	6495	Os01g0902800	7821.5	intergenic	none
Chr5	1_242	1269880	1270618	739	2598457	2598461	5	nip	0.0067659	no	yes	Os05g0144900	Sucrose-phosphatase-like, N-terminal	1480	Os05g0144900	1480	exon	none
Chr7	1_2280	161795	162384	590	25443610	25443613	4	nip	0.00677966	no	yes	Os07g0617000	AP2/ERF domain AND AP2/ERF domain	1868	Os07g0617000	1868	intron	none
Chr12	1_1133	41774	42362	589	10900383	10900386	4	nip	0.00679117	no	yes	Os12g0286300	#N/A	6451.5	Os12g0285600	33126.5	intergenic	none
Chr12	1_449	238662	239241	580	4087475	4088050	576	cg	0.00689655	no	yes	Os12g0180900	#N/A	3871.5	Os12g0181300	16069.5	intergenic	none
Chr1	1_2387	1562929	1564812	1884	28294978	28296848	1871	cg	0.00690021	no	yes	Os01g0686100	#N/A	1652	Os01g0685900	10961	exon	none
Chr8	1_1444	74780	75068	289	15583854	15583855	2	nip	0.00692042	no	no	Os08g0344300	Mitochondrial pyruvate carrier	10969	Os08g0344300	10969	intergenic	none
Chr10	1_630	18596	19172	577	6027786	6027789	4	nip	0.00693241	no	yes	Os10g0187701	Myb/SANT-like domain	986.5	Os10g0186200	120005	intron	none
Chr6	1_1280	144801	147104	2304	13276753	13276768	16	nip	0.00694444	no	yes	Os06g0334100	#N/A	5902.5	Os06g0334400	27807.5	intergenic	none
Chr10	1_874	304324	304899	576	8835480	8835483	4	nip	0.00694444	no	yes	Os10g0322300	#N/A	2154.5	Os10g0323500	87736	intergenic	none
Chr1	1_19	313296	313866	571	268694	268697	4	nip	0.00700525	no	yes	Os01g0104800	Sas10 C-terminal domain AND Sas10/Utp3/C1D AND Sas10 C-terminal domain AND Sas10/Utp3/C1D	3858	Os01g0104600	15845.5	intron	none
Chr8	1_895	263273	263973	701	9822269	9822964	696	cg	0.00713267	no	yes	Os08g0261000	#N/A	3932.5	Os08g0261100	9910	intergenic	none
Chr12	1_1650	23265	23823	559	17065724	17066278	555	cg	0.00715564	yes	yes	Os12g0473900	Hydrophobic seed protein domain	5155.5	Os12g0473900	5155.5	intergenic	none
Chr12	1_813	98877	99430	554	7938831	7939375	545	cg	0.00722022	yes	yes	Os12g0243050	#N/A	5728	Os12g0242700	21978	intergenic	none
Chr12	1_2449	9951	10503	553	27014262	27014808	547	cg	0.00723327	no	yes	Os12g0630800	NAC domain	5923.5	Os12g0631100	9073	intergenic	none
Chr5	1_555	66004	66553	550	5314222	5314766	545	cg	0.00727273	no	yes	Os05g0186900	#N/A	16241.5	Os05g0186300	19006.5	intergenic	none
Chr5	1_1731	348796	351541	2746	19199034	19199053	20	nip	0.00728332	no	yes	Os05g0394200	Domain of unknown function DUF632	18216	Os05g0393800	35923	intergenic	none
Chr8	1_1517	277405	278088	684	17832256	17832260	5	nip	0.00730994	no	yes	Os08g0379000	#N/A	2007	Os08g0379000	2007	intron	none
Chr3	1_1745	137645	138187	543	15802507	15803045	539	cg	0.00736648	no	yes	Os03g0393375	Peptidase S10, serine carboxypeptidase	999	Os03g0393900	34741.5	intron	none
Chr3	1_2790	699339	699880	542	27045758	27046295	538	cg	0.00738007	no	yes	Os03g0680600	Tetratricopeptide repeat 2 AND Ankyrin repeat-containing domain	1067	Os03g0680600	1067	intron	none
Chr1	1_3592	1174132	1174537	406	42637933	42637935	3	nip	0.00738916	no	yes	Os01g0966900	Major facilitator, sugar transporter-like	592.5	Os01g0966900	592.5	exon	none
Chr1	1_3215	798192	798730	539	38603220	38603753	534	cg	0.00742115	no	yes	Os01g0888300	NAC domain	9284	Os01g0888300	9284	intergenic	none
Chr8	1_1422	1571	2106	536	15417969	15418500	532	cg	0.00746269	no	yes	Os08g0342300	Leucine-rich repeat-containing N-terminal, plant-type AND Leucine-rich repeat AND Protein kinase domain AND Leucine-rich repeat AND Leucine-rich repeat AND Leucine-rich repeat AND Leucine-rich repeat	15226.5	Os08g0342400	26497	intergenic	none
Chr1	1_1470	345579	346114	536	17395134	17395137	4	nip	0.00746269	no	yes	Os01g0502400	#N/A	4227	Os01g0502400	4227	intron	none
Chr2	1_2118	592465	592996	532	22338989	22338992	4	nip	0.0075188	no	yes	Os02g0580400	Dynein light chain, type 1/2	2528.5	Os02g0580400	2528.5	intron	none
Chr3	1_1700	84289	84686	398	15638817	15639211	395	cg	0.00753769	no	yes	Os03g0390400	Cytochrome c oxidase, subunit VIb	1170.5	Os03g0390400	1170.5	intron	none
Chr10	1_760	411968	412362	395	7306032	7306423	392	cg	0.00759494	no	yes	Os10g0202501	#N/A	2942	Os10g0203100	35907.5	intergenic	none
Chr4	1_645	316926	317582	657	8340786	8340790	5	nip	0.00761035	no	yes	Os04g0225250	#N/A	6440	Os04g0224600	57999.5	intergenic	none
Chr6	1_636	595259	595915	657	6170494	6170498	5	nip	0.00761035	no	yes	Os06g0219800	Phosphotyrosyl phosphatase activator, PTPA	3463	Os06g0219700	8252.5	intergenic	none
Chr10	1_307	57825	58349	525	2687520	2688038	519	cg	0.00761905	no	yes	Os10g0144000	Domain of unknown function DUF4220	20513.5	Os10g0144700	22798.5	intergenic	none
Chr10	1_973	846196	850685	4490	9764728	9764762	35	nip	0.0077951	no	yes	Os10g0337400	Serine-threonine/tyrosine-protein kinase, catalytic domain AND Leucine-rich repeat-containing N-terminal, plant-type AND Leucine-rich repeat AND Leucine-rich repeat AND Leucine-rich repeat	5893	Os10g0337400	5893	intergenic	none
Chr9	1_681	264534	264912	379	8830447	8830822	376	cg	0.00791557	no	yes	Os09g0317700	#N/A	51015	Os09g0316000	102414	intergenic	none
Chr9	1_202	134671	136185	1515	2124401	2124412	12	nip	0.00792079	no	yes	Os09g0127700	#N/A	666.5	Os09g0127300	39396	intron	none
Chr2	1_1925	42183	42559	377	20555885	20555887	3	nip	0.00795756	no	yes	Os02g0548100	Myc-type, basic helix-loop-helix (bHLH) domain	8246.5	Os02g0548100	8246.5	intergenic	none
Chr6	1_848	88843	89341	499	7992382	7992385	4	nip	0.00801603	no	yes	Os06g0254300	Caleosin-related AND Caleosin-related AND Caleosin-related	4920.5	Os06g0254600	8496	intergenic	none
Chr3	1_2595	576433	576930	498	25343023	25343026	4	nip	0.00803213	yes	yes	Os03g0652100	NOT2/NOT3/NOT5, C-terminal AND CCR4-Not complex component, Not N-terminal domain	3348.5	Os03g0651800	26643.5	intron	none
Chr12	1_1843	10382	10877	496	20098238	20098729	492	cg	0.00806452	no	yes	Os12g0517100	#N/A	3291	Os12g0517200	8265.5	intergenic	none
Chr9	1_683	285897	286997	1101	8851690	8851698	9	nip	0.00817439	no	yes	Os09g0317700	#N/A	29955.5	Os09g0318600	119892	intergenic	none
Chr5	1_2630	423803	424289	487	29366992	29367474	483	cg	0.00821355	no	yes	Os05g0589700	Serine-threonine/tyrosine-protein kinase, catalytic domain	5198.5	Os05g0589700	5198.5	intergenic	none
Chr5	1_1625	479781	480145	365	18272300	18272661	362	cg	0.00821918	no	yes	Os05g0378500	Transcription factor GRAS	4123.5	Os05g0378200	36807	intergenic	none
Chr12	1_1003	994	1478	485	9845094	9845097	4	nip	0.00824742	no	yes	Os12g0270900	Sulfotransferase domain AND Sulfotransferase domain	22340.5	Os12g0270900	22340.5	intergenic	none
Chr1	1_717	495869	496230	362	7775702	7775704	3	nip	0.00828729	no	yes	Os01g0240725	#N/A	701.5	Os01g0240700	1364.5	intron	none
Chr9	1_684	291229	291709	481	8855885	8856360	476	cg	0.00831601	no	yes	Os09g0317700	#N/A	25527	Os09g0318600	115463	intergenic	none
Chr1	1_527	367470	367946	477	5088836	5088839	4	nip	0.00838574	no	yes	Os01g0194600	#N/A	2669	Os01g0195000	11980	intergenic	none
Chr1	1_2169	2636525	2636999	475	25853119	25853122	4	nip	0.00842105	no	yes	Os01g0642900	Primosome PriB/single-strand DNA-binding	10537	Os01g0642900	10537	intergenic	none
Chr3	1_1616	1237974	1238566	593	14983186	14983773	588	cg	0.0084317	no	yes	Os03g0378832	#N/A	5068	Os03g0378832	5068	intergenic	none
Chr9	1_159	285775	286129	355	1811318	1811320	3	nip	0.0084507	no	yes	Os09g0123400	#N/A	179	Os09g0123300	3897	exon	none
Chr6	1_1158	243750	244217	468	11135964	11135967	4	nip	0.00854701	no	yes	Os06g0299500	#N/A	92	Os06g0299300	2235	exon	none
Chr2	1_761	11712	12174	463	6961014	6961017	4	nip	0.00863931	no	yes	Os02g0224100	PPM-type phosphatase domain AND PPM-type phosphatase domain	2814.5	Os02g0224100	2814.5	intergenic	none
Chr2	1_2087	37201	38241	1041	21901713	21901721	9	nip	0.00864553	no	yes	Os02g0571900	Cytochrome P450	3701	Os02g0571900	3701	intergenic	none
Chr2	1_784	102796	103600	805	7035525	7035531	7	nip	0.00869565	no	yes	Os02g0225300	#N/A	1922	Os02g0225000	14073.5	intron	none
Chr10	1_522	85555	86008	454	4732297	4732300	4	nip	0.00881057	no	yes	Os10g0168751	#N/A	11702.5	Os10g0169200	25601.5	intergenic	none
Chr5	1_306	1876867	1877316	450	3108412	3108415	4	nip	0.00888889	no	yes	Os05g0153901	#N/A	11942.5	Os05g0153300	36384.5	intergenic	none
Chr6	1_880	392247	392693	447	8243836	8244278	443	cg	0.00894855	no	yes	Os06g0257600	GDSL lipase/esterase	6256.5	Os06g0258000	7657	intergenic	none
Chr6	1_278	1064757	1065200	444	3295451	3295454	4	nip	0.00900901	no	yes	Os06g0164900	S-locus glycoprotein domain AND Protein kinase domain AND Bulb-type lectin domain	4020.5	Os06g0165500	11135.5	intron	none
Chr1	1_2047	1396056	1396496	441	24849158	24849594	437	cg	0.00907029	no	yes	Os01g0622800	#N/A	1453	Os01g0622800	1453	intron	none
Chr9	1_1250	291761	293301	1541	14442725	14442738	14	nip	0.00908501	no	yes	Os09g0408300	Agenet-like domain	3871.5	Os09g0408600	13378.5	intergenic	none
Chr4	1_203	331660	332098	439	2037975	2037978	4	nip	0.00911162	no	yes	Os04g0132500	Protein kinase domain AND Leucine-rich repeat AND Leucine-rich repeat AND Leucine-rich repeat AND Protein kinase domain AND Leucine-rich repeat AND Leucine-rich repeat AND Leucine-rich repeat	1324.5	Os04g0132500	1324.5	intron	none
Chr7	1_2678	600513	600951	439	29412856	29412859	4	nip	0.00911162	no	no	Os07g0691600	unknown AND Short-chain dehydrogenase/reductase SDR	5682	Os07g0691700	20345.5	intergenic	none
Chr10	1_899	22917	23245	329	9006488	9006813	326	cg	0.00911854	no	yes	Os10g0325400	Remorin, C-terminal	4912	Os10g0325400	4912	intergenic	none
Chr1	1_2760	191580	192016	437	33145759	33145762	4	nip	0.00915332	no	yes	Os01g0782200	Diacylglycerol kinase, catalytic domain AND Diacylglycerol kinase, catalytic domain	543.5	Os01g0782200	543.5	intron	none
Chr3	1_1711	147986	148422	437	15690405	15690408	4	nip	0.00915332	no	no	Os03g0391700	#N/A	2989.5	Os03g0391000	26670	intergenic	none
Chr1	1_3103	53929	54255	327	37409977	37409979	3	nip	0.00917431	no	yes	Os01g0864401	#N/A	603	Os01g0865400	42204.5	intron	none
Chr8	1_1070	690460	690892	433	11480756	11481184	429	cg	0.00923788	no	yes	Os08g0289000	#N/A	8359	Os08g0289000	8359	intergenic	none
Chr1	1_2550	38508	39152	645	29721580	29722214	635	cg	0.00930233	no	yes	Os01g0714800	WRKY domain	97	Os01g0714900	10721	intron	none
Chr5	1_1755	104628	105057	430	19388109	19388112	4	nip	0.00930233	no	yes	Os05g0398800	Serine-threonine/tyrosine-protein kinase, catalytic domain	13101	Os05g0398800	13101	intergenic	none
Chr2	1_875	754447	754874	428	7803335	7803756	422	cg	0.00934579	no	yes	Os02g0238150	#N/A	11059	Os02g0236800	41841.5	intergenic	none
Chr3	1_1779	214594	215548	955	15982267	15983199	933	cg	0.00942408	no	yes	Os03g0395900	Suppressor of white apricot, N-terminal domain AND Suppressor of white apricot, N-terminal domain	6889.5	Os03g0395900	6889.5	intergenic	none
Chr6	1_1637	951031	951453	423	19930241	19930244	4	nip	0.00945626	no	yes	Os06g0533700	#N/A	20413	Os06g0531900	62204.5	intergenic	none
Chr5	1_243	1271610	1272031	422	2599452	2599455	4	nip	0.00947867	no	yes	Os05g0145000	Zinc finger, RING-type	1903	Os05g0145000	1903	intron	none
Chr9	1_429	802752	803172	421	4468650	4468653	4	nip	0.00950119	no	yes	Os09g0260200	#N/A	369	Os09g0260000	4980.5	exon	none
Chr12	1_825	233111	233522	412	8041013	8041420	408	cg	0.00970874	no	yes	Os12g0245100	#N/A	7163	Os12g0244500	38730.5	intergenic	none
Chr5	1_668	146104	146512	409	6681678	6682082	405	cg	0.00977995	yes	yes	Os05g0207900	Ulp1 protease family, C-terminal catalytic domain AND Ulp1 protease family, C-terminal catalytic domain	3552	Os05g0207900	3552	intron	none
Chr7	1_2482	45646	46053	408	27586676	27586679	4	nip	0.00980392	yes	no	Os07g0656000	PC-Esterase AND PMR5 N-terminal domain	472.5	Os07g0656000	472.5	intron	none
Chr5	1_131	657667	658991	1325	1530967	1532266	1300	cg	0.00981132	no	yes	Os05g0127233	#N/A	4522	Os05g0127200	7047	intergenic	none
Chr4	1_762	28484	28888	405	10262476	10262875	400	cg	0.00987654	no	yes	Os04g0257500	AP2/ERF domain	54500	Os04g0254000	199189	intergenic	none
Chr3	1_1834	192786	193190	405	16279519	16279522	4	nip	0.00987654	no	yes	Os03g0401100	PB1 domain	7109.5	Os03g0400800	15468.5	intergenic	none
Chr2	1_262	2263002	2263405	404	2489267	2489666	400	cg	0.00990099	no	yes	Os02g0145000	#N/A	1751.5	Os02g0146500	64490.5	intron	none
Chr5	1_165	423498	423800	303	1863813	1863815	3	nip	0.00990099	no	yes	Os05g0132000	Pentatricopeptide repeat AND Pentatricopeptide repeat AND Pentatricopeptide repeat AND Pentatricopeptide repeat AND Pentatricopeptide repeat AND Pentatricopeptide repeat AND Pentatricopeptide repeat AND Pentatricopeptide repeat	1769.5	Os05g0133100	61945	intron	none
Chr12	1_2156	68636	69039	404	23665648	23665651	4	nip	0.00990099	no	yes	Os12g0573600	DVL	2217.5	Os12g0573600	2217.5	intergenic	none
Chr6	1_944	105973	106375	403	8872141	8872144	4	nip	0.00992556	no	yes	Os06g0267200	#N/A	3183	Os06g0266400	34692.5	intergenic	none
Chr4	1_696	49145	49540	396	8879763	8880154	392	cg	0.010101	no	yes	Os04g0231800	#N/A	66870	Os04g0233400	69193	intergenic	none
Chr4	1_2760	663214	663609	396	33728221	33728224	4	nip	0.010101	no	yes	Os04g0660900	#N/A	2936.5	Os04g0660900	2936.5	intergenic	none
Chr8	1_934	434292	434588	297	10270288	10270290	3	nip	0.010101	no	yes	Os08g0269000	GTD-binding domain	131.5	Os08g0269700	24355.5	exon	none
Chr2	1_750	138262	138654	393	6918521	6918524	4	nip	0.0101781	no	yes	Os02g0223700	Protein of unknown function DUF3511	2503	Os02g0224100	39678.5	intergenic	none
Chr8	1_841	143404	143795	392	9408758	9408761	4	nip	0.0102041	no	yes	Os08g0254500	SecY/SEC61-alpha family AND SecY/SEC61-alpha family AND SecY/SEC61-alpha family	1434.5	Os08g0254600	5108.5	intron	none
Chr10	1_1468	179079	179565	487	13813406	13813887	482	cg	0.0102669	no	yes	Os10g0404900	Leucine zipper, homeobox-associated AND Homeobox domain	7826.5	Os10g0404900	7826.5	intergenic	none
Chr6	1_610	363384	363675	292	5973865	5973867	3	nip	0.010274	no	yes	Os06g0217500	#N/A	5203	Os06g0217500	5203	intergenic	none
Chr10	1_332	206473	206859	387	2803255	2803637	383	cg	0.0103359	no	yes	Os10g0146601	#N/A	7503	Os10g0146601	7503	intergenic	none
Chr3	1_1724	201425	201714	290	15740969	15740971	3	nip	0.0103448	no	yes	Os03g0392050	Oligosaccaryltransferase	3631.5	Os03g0392300	8576.5	intergenic	none
Chr6	1_2020	313704	314089	386	23968838	23969219	382	cg	0.0103627	no	yes	Os06g0604600	#N/A	18790.5	Os06g0604600	18790.5	intergenic	none
Chr6	1_942	101776	104276	2501	8870570	8870595	26	nip	0.0103958	no	yes	Os06g0267200	#N/A	1623	Os06g0266400	33132.5	intron	none
Chr10	1_628	5714	12925	7212	6022105	6022179	75	nip	0.0103993	no	yes	Os10g0187500	Protein kinase domain AND Protein kinase domain	3484.5	Os10g0186200	114360	intergenic	none
Chr10	1_27	11548	11931	384	232047	232426	380	cg	0.0104167	no	yes	Os10g0102900	Protein of unknown function DUF2045	1008	Os10g0102900	1008	intron	none
Chr8	1_1536	414129	414511	383	17926981	17926984	4	nip	0.0104439	no	yes	Os08g0380100	BURP domain AND BURP domain	21489.5	Os08g0380100	21489.5	intergenic	none
Chr4	1_1532	700855	701233	379	20623028	20623401	374	cg	0.0105541	no	yes	Os04g0417600	VQ	1959.5	Os04g0417800	19694.5	intron	none
Chr4	1_2395	410269	410645	377	30457523	30457895	373	cg	0.0106101	no	yes	Os04g0603800	Chromo domain	5256	Os04g0603400	8550.5	intergenic	none
Chr5	1_655	19859	20235	377	6579507	6579879	373	cg	0.0106101	no	yes	Os05g0206100	#N/A	2820	Os05g0206100	2820	intergenic	none
Chr4	1_2445	62795	63168	374	30808143	30808146	4	nip	0.0106952	no	yes	Os04g0608600	Thioredoxin-like fold	769	Os04g0608900	19426	exon	none
Chr6	1_1721	52945	53317	373	20823671	20823674	4	nip	0.0107239	no	yes	Os06g0549700	#N/A	209.5	Os06g0549633	10389.5	exon	none
Chr10	1_528	39104	39567	464	4781146	4781150	5	nip	0.0107759	no	yes	Os10g0169800	Alpha/beta hydrolase fold-1	4824.5	Os10g0169800	4824.5	intergenic	none
Chr7	1_1934	550105	550382	278	21323949	21323951	3	nip	0.0107914	no	yes	Os07g0540366	Kelch repeat type 1	7885.5	Os07g0540000	30260.5	intergenic	none
Chr10	1_1413	227115	227392	278	13367243	13367245	3	nip	0.0107914	no	yes	Os10g0397400	FAD linked oxidase, N-terminal	5815.5	Os10g0397200	12007	intergenic	none
Chr7	1_1081	50528	50896	369	10760259	10760623	365	cg	0.0108401	no	yes	Os07g0282401	Aldehyde oxidase/xanthine dehydrogenase, molybdopterin binding	2681.5	Os07g0283050	45918.5	exon	none
Chr8	1_668	797482	797848	367	8000578	8000940	363	cg	0.0108992	no	yes	Os08g0231400	Cupin 1	5698.5	Os08g0231400	5698.5	intergenic	none
Chr8	1_871	416726	417091	366	9555752	9555755	4	nip	0.010929	no	yes	Os08g0256750	#N/A	8567.5	Os08g0256700	16813	intergenic	none
Chr10	1_1744	61585	61949	365	15924416	15924419	4	nip	0.0109589	no	yes	Os10g0442800	Protein kinase domain	2003	Os10g0442800	2003	intron	none
Chr9	1_444	959166	959712	547	4586532	4586537	6	nip	0.0109689	yes	yes	Os09g0261900	#N/A	7337	Os09g0261400	31268.5	intergenic	none
Chr12	1_1778	522306	522758	453	19101352	19101356	5	nip	0.0110375	no	yes	Os12g0501700	Transcription factor, MADS-box AND Transcription factor, K-box	9322	Os12g0501700	9322	intergenic	none
Chr9	1_592	371649	372009	361	6776477	6776825	349	cg	0.0110803	no	yes	Os09g0292300	Myb/SANT-like domain AND Harbinger transposase-derived nuclease domain	28358	Os09g0293400	172742	intergenic	none
Chr7	1_589	42665	42934	270	5388994	5389260	267	cg	0.0111111	no	yes	Os07g0199350	#N/A	22807.5	Os07g0199000	37853	intergenic	none
Chr8	1_1280	113893	114252	360	13756992	13756995	4	nip	0.0111111	no	no	Os08g0318500	Sec8 exocyst complex component specific domain	3990.5	Os08g0318500	3990.5	intron	none
Chr6	1_1959	423638	424624	987	23393052	23394026	975	cg	0.0111449	no	yes	Os06g0594600	Transferase	13250.5	Os06g0594600	13250.5	intergenic	none
Chr7	1_2704	195489	195757	269	29593853	29593855	3	nip	0.0111524	no	yes	Os07g0694800	Domain of unknown function DUF155	1972	Os07g0694800	1972	intron	none
Chr6	1_995	371197	371554	358	9378686	9378689	4	nip	0.0111732	no	yes	Os06g0275700	U box domain	8612.5	Os06g0275700	8612.5	intergenic	none
Chr9	1_470	58269	58715	447	4933815	4933819	5	nip	0.0111857	no	no	Os09g0265225	#N/A	3996	Os09g0265225	3996	exon	none
Chr3	1_1709	136390	141027	4638	15683698	15683749	52	nip	0.0112117	no	yes	Os03g0391700	#N/A	3693.5	Os03g0391000	19987	intergenic	none
Chr11	1_344	147001	147356	356	3645900	3646251	352	cg	0.011236	no	yes	Os11g0173550	#N/A	3835.5	Os11g0173800	13020.5	intergenic	none
Chr1	1_662	39663	39929	267	7081952	7081954	3	nip	0.011236	no	yes	Os01g0228300	Mpv17/PMP22	5569.5	Os01g0228300	5569.5	intergenic	none
Chr2	1_751	140713	141067	355	6920540	6920543	4	nip	0.0112676	no	yes	Os02g0223700	Protein of unknown function DUF3511	4522	Os02g0224100	37659.5	intergenic	none
Chr8	1_1284	190496	190849	354	13811498	13811501	4	nip	0.0112994	no	yes	Os08g0318500	Sec8 exocyst complex component specific domain	58496.5	Os08g0318500	58496.5	intergenic	none
Chr1	1_2555	355147	355498	352	29979831	29980177	347	cg	0.0113636	no	yes	Os01g0719200	#N/A	8192	Os01g0719300	10989	intergenic	none
Chr6	1_618	456711	456974	264	6061398	6061658	261	cg	0.0113636	no	yes	Os06g0218300	Zinc finger, RING-type	1837	Os06g0218600	25965.5	intron	none
Chr5	1_1798	286601	286951	351	19660309	19660654	346	cg	0.011396	no	yes	Os05g0403600	Transcription termination factor, mitochondrial/chloroplastic AND Transcription termination factor, mitochondrial/chloroplastic AND Transcription termination factor, mitochondrial/chloroplastic	1344.5	Os05g0403300	13955.5	intron	none
Chr3	1_3394	28203	28552	350	34681132	34681477	346	cg	0.0114286	no	yes	Os03g0825700	#N/A	2652	Os03g0825700	2652	intron	none
Chr5	1_1730	341146	341493	348	19193067	19193070	4	nip	0.0114943	no	yes	Os05g0394200	Domain of unknown function DUF632	12241	Os05g0393800	29948	intergenic	none
Chr2	1_455	4278362	4278708	347	4178670	4179012	343	cg	0.0115274	no	yes	Os02g0176300	#N/A	4828	Os02g0176400	6217	intergenic	none
Chr10	1_715	281632	281975	344	6736051	6736054	4	nip	0.0116279	no	yes	Os10g0197000	Protein of unknown function DUF3615	2028.5	Os10g0195600	93507.5	intron	none
Chr7	1_2200	349862	350203	342	24482766	24482769	4	nip	0.0116959	no	yes	Os07g0599900	#N/A	1169	Os07g0600000	1436	intron	none
Chr2	1_318	2858536	2858791	256	2963652	2963654	3	nip	0.0117188	yes	yes	Os02g0153700	#N/A	3171.5	Os02g0154600	34831.5	intergenic	none
Chr5	1_1410	307430	307765	336	16376622	16376952	331	cg	0.0119048	no	yes	Os05g0347400	ALOG domain	13398.5	Os05g0347000	31473	intergenic	none
Chr6	1_978	265353	265688	336	9286741	9286744	4	nip	0.0119048	no	yes	Os06g0274200	Ribosomal protein L7Ae/L30e/S12e/Gadd45	2542	Os06g0274200	2542	intergenic	none
Chr6	1_963	4925	5259	335	9053080	9053083	4	nip	0.0119403	yes	yes	Os06g0270200	Potassium transporter	17428	Os06g0270200	17428	intergenic	none
Chr7	1_2494	167543	167793	251	27698770	27698772	3	nip	0.0119522	no	yes	Os07g0657950	#N/A	1631	Os07g0658100	4502.5	intron	none
Chr10	1_795	93329	93658	330	7566460	7566463	4	nip	0.0121212	no	yes	Os10g0206500	unknown	5597	Os10g0206500	5597	intergenic	none
Chr11	1_1514	269415	269743	329	17822522	17822525	4	nip	0.0121581	no	yes	Os11g0501000	#N/A	7945	Os11g0501000	7945	intergenic	none
Chr11	1_20	70460	72350	1891	291742	291764	23	nip	0.0121629	no	yes	Os11g0106200	Bacterial surface antigen (D15) AND Bacterial surface antigen (D15) AND Bacterial surface antigen (D15)	1398.5	Os11g0106800	18784	exon	none
Chr6	1_2035	475416	475661	246	24076274	24076516	243	cg	0.0121951	no	yes	Os06g0606250	#N/A	457.5	Os06g0606700	14288	exon	none
Chr1	1_2478	3931	4176	246	29151473	29151475	3	nip	0.0121951	no	no	Os01g0703300	Zinc finger, RING-type	2301.5	Os01g0703400	8952.5	intergenic	none
Chr2	1_518	357954	358199	246	4730537	4730539	3	nip	0.0121951	no	yes	Os02g0184700	#N/A	5371	Os02g0184900	11043	intergenic	none
Chr4	1_95	15152	15396	245	658746	658748	3	nip	0.0122449	no	yes	Os04g0111301	#N/A	3141	Os04g0111900	25655.5	intergenic	none
Chr2	1_2436	529719	529962	244	25224335	25224575	241	cg	0.0122951	no	yes	Os02g0631000	#N/A	9578	Os02g0631000	9578	intergenic	none
Chr3	1_1181	647976	648298	323	11280876	11280879	4	nip	0.0123839	no	no	Os03g0314750	#N/A	4734	Os03g0314800	4740.5	intergenic	none
Chr1	1_2877	181921	182161	241	34529010	34529247	238	cg	0.0124481	no	yes	Os01g0812100	Late embryogenesis abundant protein, LEA_2 subgroup	3615.5	Os01g0812050	11274	intergenic	none
Chr12	1_1342	271804	272044	241	13210519	13210756	238	cg	0.0124481	no	yes	Os12g0421300	Protein DMP	10526.5	Os12g0421000	32508.5	intergenic	none
Chr3	1_1732	249040	249279	240	15774929	15775165	237	cg	0.0125	no	yes	Os03g0392833	#N/A	9375	Os03g0392600	9617	intergenic	none
Chr2	1_362	3193145	3193704	560	3253381	3253387	7	nip	0.0125	no	yes	Os02g0160200	F-box domain	2527	Os02g0160200	2527	intergenic	none
Chr11	1_307	90553	90870	318	3325853	3325856	4	nip	0.0125786	no	yes	Os11g0169100	#N/A	9851	Os11g0169100	9851	intergenic	none
Chr8	1_894	260194	260509	316	9819637	9819942	306	cg	0.0126582	no	yes	Os08g0261000	#N/A	6759.5	Os08g0261100	12737	intergenic	none
Chr1	1_2561	405077	405312	236	29986602	29986834	233	cg	0.0127119	yes	yes	Os01g0719350	#N/A	3734.5	Os01g0719300	4275	intergenic	none
Chr7	1_1901	70965	71276	312	20335462	20335769	308	cg	0.0128205	no	yes	Os07g0524000	#N/A	7149.5	Os07g0524100	8709.5	intergenic	none
Chr12	1_811	94715	95026	312	7936617	7936923	307	cg	0.0128205	no	yes	Os12g0243050	#N/A	3395	Os12g0242700	19645	intergenic	none
Chr11	1_2209	166319	166629	311	24707192	24707195	4	nip	0.0128617	no	yes	Os11g0630300	#N/A	11210.5	Os11g0630700	29326.5	intergenic	none
Chr5	1_1742	429626	429934	309	19268231	19268234	4	nip	0.012945	no	yes	Os05g0395600	Signal transduction response regulator, receiver domain	10477.5	Os05g0395600	10477.5	intergenic	none
Chr1	1_190	88529	88834	306	2023406	2023409	4	nip	0.0130719	no	yes	Os01g0137700	Wall-associated receptor kinase, galacturonan-binding domain AND Wall-associated receptor kinase, C-terminal	1620.5	Os01g0138400	32202	intron	none
Chr4	1_1418	216353	216658	306	19581379	19581382	4	nip	0.0130719	no	yes	Os04g0396500	#N/A	11426	Os04g0396500	11426	intergenic	none
Chr11	1_738	147889	148727	839	7502422	7502432	11	nip	0.0131108	no	yes	Os11g0240800	#N/A	53	Os11g0240600	7686	exon	none
Chr1	1_2879	184334	184638	305	34531167	34531467	301	cg	0.0131148	no	yes	Os01g0812200	#N/A	1455.5	Os01g0812050	13462.5	intron	none
Chr8	1_2187	2746575	2746879	305	24350248	24350548	301	cg	0.0131148	no	yes	Os08g0493100	F-box domain AND F-box domain	3385.5	Os08g0492400	21236.5	intergenic	none
Chr6	1_600	279623	279926	304	5908002	5908005	4	nip	0.0131579	no	yes	Os06g0216100	UDP-glucuronosyl/UDP-glucosyltransferase	608	Os06g0216200	5667.5	intron	none
Chr2	1_966	279372	280813	1442	8438270	8439692	1423	cg	0.0131761	no	yes	Os02g0249500	#N/A	3905	Os02g0249600	8603.5	intergenic	none
Chr4	1_1135	43531	43832	302	16222642	16222939	298	cg	0.013245	yes	yes	Os04g0341900	#N/A	22317.5	Os04g0344100	129188	intergenic	none
Chr6	1_1964	431258	431559	302	23398543	23398840	298	cg	0.013245	yes	yes	Os06g0595180	#N/A	8379.5	Os06g0594600	18403	intergenic	none
Chr10	1_1916	210367	210668	302	17176632	17176929	298	cg	0.013245	no	yes	Os10g0465700	#N/A	5193.5	Os10g0465700	5193.5	intergenic	none
Chr12	1_1719	25618	25917	300	18312826	18312829	4	nip	0.0133333	no	yes	Os12g0488800	RNA polymerase subunit RPB4/RPC9	782.5	Os12g0488700	3508	intron	none
Chr2	1_2076	1636890	1637112	223	21851807	21851809	3	nip	0.0134529	no	yes	Os02g0571100	Terpene synthase, N-terminal domain AND Terpene synthase, metal-binding domain	5716.5	Os02g0571300	6778.5	intergenic	none
Chr10	1_706	183732	187221	3490	6709946	6713387	3442	cg	0.013467	no	yes	Os10g0196100	Cytochrome P450	4300.5	Os10g0195600	69121.5	intergenic	none
Chr4	1_506	184346	185010	665	6958874	6958882	9	nip	0.0135338	no	yes	Os04g0202300	Serine-threonine/tyrosine-protein kinase, catalytic domain	2171.5	Os04g0201000	66297.5	intron	none
Chr12	1_1881	175949	176168	220	21063585	21063799	215	cg	0.0136364	no	yes	Os12g0532500	#N/A	73520	Os12g0533500	148947	intergenic	none
Chr11	1_370	120055	120346	292	3858369	3858372	4	nip	0.0136986	no	yes	Os11g0177750	#N/A	1782	Os11g0178200	37796.5	intergenic	none
Chr2	1_961	265286	265574	289	8424588	8424872	285	cg	0.0138408	no	yes	Os02g0249300	Zinc finger, RING-type	1438.5	Os02g0249000	17034.5	intron	none
Chr11	1_2065	2016	2376	361	22866246	22866250	5	nip	0.0138504	no	yes	Os11g0598500	Rx, N-terminal	1865	Os11g0598500	1865	exon	none
Chr10	1_149	240469	240684	216	1142268	1142480	213	cg	0.0138889	no	yes	Os10g0118000	Plant methyltransferase dimerisation	1693	Os10g0116800	58408.5	intron	none
Chr5	1_224	1042879	1043094	216	2387662	2387664	3	nip	0.0138889	no	yes	Os05g0141500	unknown AND unknown	2908	Os05g0141400	7350.5	intron	none
Chr6	1_385	82024	82310	287	4360061	4360343	283	cg	0.0139373	no	yes	Os06g0186500	HAUS augmin-like complex subunit 3, N-terminal	6573	Os06g0186500	6573	intergenic	none
Chr4	1_614	281789	286808	5020	8078583	8083531	4949	cg	0.0139442	no	yes	Os04g0221300	#N/A	6189	Os04g0221000	12578	intron	none
Chr3	1_1210	910898	911463	566	11487039	11487596	558	cg	0.0141343	no	yes	Os03g0318600	Basic-leucine zipper domain AND Transcription factor TGA like domain	8676	Os03g0318600	8676	intergenic	none
Chr8	1_845	150378	150801	424	9413536	9413541	6	nip	0.0141509	no	yes	Os08g0254600	Ion transport domain	329.5	Os08g0254600	329.5	intron	none
Chr3	1_163	1275092	1275373	282	1489549	1489552	4	nip	0.0141844	no	yes	Os03g0126000	Glycosyl transferase family 3, N-terminal domain AND Glycosyl transferase, family 3	1238.5	Os03g0126000	1238.5	intron	none
Chr11	1_1370	45791	46072	282	16581575	16581578	4	nip	0.0141844	no	yes	Os11g0476333	#N/A	47559	Os11g0479000	162373	intergenic	none
Chr5	1_504	847447	847727	281	4807909	4808183	275	cg	0.0142349	no	yes	Os05g0180300	Leucine-rich repeat	6340.5	Os05g0180300	6340.5	intergenic	none
Chr5	1_1269	448138	448418	281	14910151	14910427	277	cg	0.0142349	no	yes	Os05g0320800	#N/A	3369.5	Os05g0320500	16552.5	intergenic	none
Chr3	1_1825	146838	147117	280	16253438	16253441	4	nip	0.0142857	no	yes	Os03g0400600	#N/A	6240	Os03g0400901	7088	intergenic	none
Chr11	1_1287	348121	348400	280	15465532	15465535	4	nip	0.0142857	no	yes	Os11g0456300	SKP1 component, dimerisation AND SKP1 component, POZ domain AND SKP1 component, dimerisation	4625.5	Os11g0456200	11489	intergenic	none
Chr1	1_218	97379	98075	697	2237622	2238308	687	cg	0.0143472	yes	yes	Os01g0141450	#N/A	9826.5	Os01g0141300	9997.5	intergenic	none
Chr9	1_280	395325	395602	278	3113858	3114131	274	cg	0.0143885	no	yes	Os09g0240975	#N/A	7578.5	Os09g0242300	55802.5	intergenic	none
Chr4	1_1562	5373	6063	691	20843002	20843682	681	cg	0.0144718	no	yes	Os04g0421700	FAR1 DNA binding domain AND MULE transposase domain AND Zinc finger, SWIM-type	6104	Os04g0421700	6104	intergenic	none
Chr9	1_96	101857	102130	274	1126780	1126783	4	nip	0.0145985	no	yes	Os09g0113500	#N/A	15431.5	Os09g0115500	96187.5	intergenic	none
Chr12	1_1688	117147	117762	616	17564572	17564580	9	nip	0.0146104	no	yes	Os12g0479400	#N/A	10270	Os12g0479100	25588.5	intergenic	none
Chr6	1_388	115592	115864	273	4389437	4389705	269	cg	0.014652	yes	yes	Os06g0186900	RuvB-like, AAA-lid domain AND TIP49, P-loop domain	421	Os06g0186900	421	intron	none
Chr10	1_1571	278404	278607	204	14717260	14717262	3	nip	0.0147059	no	yes	Os10g0418900	#N/A	797.5	Os10g0418900	797.5	intron	none
Chr2	1_976	346859	347127	269	8476039	8476303	265	cg	0.0148699	no	yes	Os02g0249900	Cupin 1 AND Cupin 1	10120.5	Os02g0249900	10120.5	intergenic	none
Chr4	1_1134	29983	30251	269	16220066	16220330	265	cg	0.0148699	yes	yes	Os04g0341900	#N/A	19725	Os04g0344100	131780	intergenic	none
Chr6	1_45	551635	551902	268	862884	862887	4	nip	0.0149254	yes	yes	Os06g0115300	Acyl-CoA-binding protein, ACBP	1148.5	Os06g0115300	1148.5	intron	none
Chr6	1_974	252047	252314	268	9274529	9274532	4	nip	0.0149254	no	yes	Os06g0274100	#N/A	5601	Os06g0274200	9670	intergenic	none
Chr6	1_2152	152320	152587	268	25264510	25264513	4	nip	0.0149254	no	yes	Os06g0626200	#N/A	5369.5	Os06g0625900	23996.5	intergenic	none
Chr12	1_1681	52811	53547	737	17511339	17511349	11	nip	0.0149254	no	yes	Os12g0478900	Sterile alpha motif domain	3996.5	Os12g0479100	27643.5	intergenic	none
Chr6	1_378	66368	66634	267	4349505	4349767	263	cg	0.0149813	yes	yes	Os06g0186400	Peptidase S10, serine carboxypeptidase	633.5	Os06g0186400	633.5	intron	none
Chr4	1_67	146380	146646	267	467327	467330	4	nip	0.0149813	no	yes	Os04g0107650	#N/A	1233.5	Os04g0107700	4683	intron	none
Chr5	1_2415	1690158	1690423	266	27494640	27494643	4	nip	0.0150376	no	yes	Os05g0552800	Protein of unknown function DUF4228, plant	4539.5	Os05g0552600	11537.5	intergenic	none
Chr7	1_443	1101856	1102121	266	3947141	3947144	4	nip	0.0150376	no	yes	Os07g0174900	Bifunctional inhibitor/plant lipid transfer protein/seed storage helical domain	1527	Os07g0174900	1527	intron	none
Chr12	1_1154	386772	386970	199	11109683	11109878	196	cg	0.0150754	no	yes	Os12g0288900	Peptidase M76, ATP23	27203.5	Os12g0288900	27203.5	intergenic	none
Chr10	1_1011	168972	169169	198	10152948	10153142	195	cg	0.0151515	no	yes	Os10g0343000	#N/A	10882.5	Os10g0343100	19466.5	intergenic	none
Chr12	1_1	245791	246054	264	245482	245739	258	cg	0.0151515	no	no	Os12g0104700	PMR5 N-terminal domain AND PC-Esterase	477.5	Os12g0104900	15123.5	intron	none
Chr1	1_1171	235827	236089	263	12638667	12638925	259	cg	0.0152091	no	yes	Os01g0328300	Domain unknown function DUF295 AND Domain unknown function DUF295 AND Domain unknown function DUF295	236	Os01g0328300	236	exon	none
Chr2	1_1394	129600	129862	263	13939416	13939674	259	cg	0.0152091	no	yes	Os02g0437200	#N/A	10980.5	Os02g0436500	14702.5	intergenic	none
Chr8	1_1733	329546	329808	263	19735678	19735681	4	nip	0.0152091	yes	yes	Os08g0412500	Mitochondrial pyruvate carrier	1678	Os08g0412500	1678	intron	none
Chr8	1_1738	352903	353165	263	19754167	19754170	4	nip	0.0152091	no	yes	Os08g0413000	AAA ATPase, AAA+ lid domain AND AAA ATPase, AAA+ lid domain AND CDC48, N-terminal subdomain AND CDC48, domain 2 AND ATPase, AAA-type, core AND ATPase, AAA-type, core	4854.5	Os08g0413000	4854.5	intergenic	none
Chr9	1_542	528014	528210	197	6249730	6249732	3	nip	0.0152284	no	yes	Os09g0284400	GrpE nucleotide exchange factor	1684.5	Os09g0284400	1684.5	exon	none
Chr3	1_1741	15518	15778	261	15781369	15781372	4	nip	0.0153257	no	yes	Os03g0393300	Peptidase S10, serine carboxypeptidase	12280.5	Os03g0392600	15940.5	intergenic	none
Chr11	1_1500	166597	166857	261	17770631	17770634	4	nip	0.0153257	no	yes	Os11g0499600	Short-chain dehydrogenase/reductase SDR AND Short-chain dehydrogenase/reductase SDR	18206.5	Os11g0499600	18206.5	intergenic	none
Chr5	1_1807	325723	325982	260	19693060	19693315	256	cg	0.0153846	no	yes	Os05g0404400	#N/A	369	Os05g0404400	369	intron	none
Chr6	1_2693	133457	133716	260	30344451	30344454	4	nip	0.0153846	no	yes	Os06g0714950	#N/A	2757.5	Os06g0714800	3484	intergenic	none
Chr8	1_1752	29702	29961	260	19808831	19808834	4	nip	0.0153846	yes	yes	Os08g0414300	#N/A	2391.5	Os08g0414300	2391.5	intron	none
Chr1	1_2649	1863135	1863328	194	31679366	31679556	191	cg	0.0154639	no	yes	Os01g0755100	#N/A	4634	Os01g0755100	4634	intron	none
Chr5	1_1279	585721	586043	323	15001663	15001667	5	nip	0.0154799	no	yes	Os05g0323100	tRNA uridine(34) hydroxylase, N-terminal	2351.5	Os05g0323100	2351.5	intron	none
Chr2	1_1010	301341	301598	258	8905271	8905274	4	nip	0.0155039	yes	yes	Os02g0258000	#N/A	23006.5	Os02g0258000	23006.5	intergenic	none
Chr6	1_616	448236	448944	709	6054481	6054491	11	nip	0.0155148	no	yes	Os06g0218300	Zinc finger, RING-type	5205	Os06g0218600	33007.5	intergenic	none
Chr8	1_1514	259811	261933	2123	17817649	17817681	33	nip	0.015544	no	yes	Os08g0378800	Sterile alpha motif domain AND Sterile alpha motif domain	1604.5	Os08g0378900	1818.5	intron	none
Chr1	1_1167	215231	215485	255	12622092	12622342	251	cg	0.0156863	no	yes	Os01g0327900	F-box domain AND Domain unknown function DUF295	5951.5	Os01g0327900	5951.5	intergenic	none
Chr10	1_100	237157	237411	255	791596	791846	251	cg	0.0156863	no	yes	Os10g0111300	Proton-dependent oligopeptide transporter family AND Proton-dependent oligopeptide transporter family	2187	Os10g0111300	2187	intron	none
Chr6	1_287	1097019	1097273	255	3318938	3318941	4	nip	0.0156863	no	yes	Os06g0166000	F-box domain AND F-box domain	1741	Os06g0165800	4156.5	intron	none
Chr7	1_354	171453	171706	254	3176712	3176715	4	nip	0.015748	no	yes	Os07g0159200	#N/A	7575.5	Os07g0159500	8580	intergenic	none
Chr11	1_21	86621	86873	253	305983	305986	4	nip	0.0158103	no	yes	Os11g0106700	Ferritin/DPS protein domain AND Ferritin/DPS protein domain	404.5	Os11g0106800	4552.5	exon	none
Chr3	1_1471	95920	96171	252	13671044	13671291	248	cg	0.015873	no	yes	Os03g0356498	#N/A	2643.5	Os03g0356526	8244.5	intron	none
Chr5	1_1875	195387	195638	252	20501613	20501860	248	cg	0.015873	no	yes	Os05g0418500	Pentatricopeptide repeat AND Pentatricopeptide repeat AND Pentatricopeptide repeat	2020.5	Os05g0418800	16088	intron	none
Chr5	1_1529	212764	213015	252	17525880	17525883	4	nip	0.015873	no	yes	Os05g0365500	Pentatricopeptide repeat AND Pentatricopeptide repeat AND Pentatricopeptide repeat AND Pentatricopeptide repeat AND Pentatricopeptide repeat AND Pentatricopeptide repeat	1282.5	Os05g0365500	1282.5	intron	none
Chr2	1_2236	803838	804025	188	23542700	23542702	3	nip	0.0159574	no	yes	Os02g0601600	Pentatricopeptide repeat AND Pentatricopeptide repeat AND Pentatricopeptide repeat AND Pentatricopeptide repeat AND Pentatricopeptide repeat AND Pentatricopeptide repeat	3414.5	Os02g0601600	3414.5	intergenic	none
Chr9	1_196	84475	84724	250	2098102	2098105	4	nip	0.016	no	yes	Os09g0127300	NAD-dependent epimerase/dehydratase	13093	Os09g0127300	13093	intergenic	none
Chr1	1_1434	461861	462047	187	16480147	16480330	184	cg	0.0160428	no	yes	Os01g0390300	#N/A	6004	Os01g0388700	87395.5	intron	none
Chr12	1_2459	10830	11078	249	27051298	27051301	4	nip	0.0160643	no	no	Os12g0631800	Amine oxidase AND Amine oxidase AND unknown	3174.5	Os12g0631600	3332	intron	none
Chr8	1_827	259628	259875	248	9190870	9191112	243	cg	0.016129	no	yes	Os08g0250700	Thioredoxin domain	5358	Os08g0250700	5358	intron	none
Chr1	1_2626	1221030	1221276	247	31118049	31118291	243	cg	0.0161943	no	yes	Os01g0744300	Protein kinase domain	4448.5	Os01g0744300	4448.5	intergenic	none
Chr4	1_302	210126	210371	246	4921088	4921323	236	cg	0.0162602	no	yes	Os04g0172400	Transferase	3606.5	Os04g0171800	44852.5	intergenic	none
Chr2	1_950	189618	189862	245	8365386	8365625	240	cg	0.0163265	yes	yes	Os02g0248100	Zinc finger, RING-type	2213.5	Os02g0248300	15380.5	intergenic	none
Chr7	1_2685	628372	628616	245	29435158	29435397	240	cg	0.0163265	yes	yes	Os07g0691700	#N/A	2074.5	Os07g0691700	2074.5	exon	none
Chr3	1_1226	1038052	1038296	245	11573950	11573953	4	nip	0.0163265	no	yes	Os03g0320600	VQ	4956.5	Os03g0320400	12588.5	intergenic	none
Chr10	1_1209	107315	107559	245	11703510	11703513	4	nip	0.0163265	yes	yes	Os10g0370800	Glycoside hydrolase, family 5 AND Glycoside hydrolase, family 5 AND Glycoside hydrolase, family 5 AND Glycoside hydrolase, family 5	2764	Os10g0370700	10374.5	intron	none
Chr1	1_1891	10713	10956	244	23417737	23417740	4	nip	0.0163934	yes	yes	Os01g0596700	FBD domain	7841.5	Os01g0596700	7841.5	intergenic	none
Chr1	1_1892	11476	11719	244	23418259	23418262	4	nip	0.0163934	yes	yes	Os01g0596700	FBD domain	8363.5	Os01g0596700	8363.5	intergenic	none
Chr10	1_316	76775	77017	243	2696330	2696567	238	cg	0.0164609	no	yes	Os10g0144700	Cytochrome P450	14129	Os10g0144700	14129	intergenic	none
Chr12	1_715	221788	222333	546	7171875	7171883	9	nip	0.0164835	no	yes	Os12g0231100	Potential DNA-binding domain	2313	Os12g0231100	2313	exon	none
Chr2	1_782	92790	93029	240	7026564	7026567	4	nip	0.0166667	yes	yes	Os02g0225100	SKP1 component, dimerisation	1477.5	Os02g0225000	5111	intergenic	none
Chr3	1_2644	201551	201789	239	25920964	25920967	4	nip	0.0167364	no	yes	Os03g0660700	#N/A	11708.5	Os03g0660500	22140.5	intergenic	none
Chr8	1_1868	542342	542578	237	20905091	20905094	4	nip	0.0168776	no	yes	Os08g0432000	#N/A	1710	Os08g0431800	8871.5	exon	none
Chr2	1_767	42864	43099	236	6985273	6985276	4	nip	0.0169492	no	yes	Os02g0224300	#N/A	1079	Os02g0224400	4124.5	intron	none
Chr11	1_1907	265975	266210	236	21686646	21686649	4	nip	0.0169492	no	yes	Os11g0575900	#N/A	3070	Os11g0575600	6747	intergenic	none
Chr1	1_185	775681	775914	234	1951742	1951971	230	cg	0.017094	no	yes	Os01g0136200	Alpha crystallin/Hsp20 domain	449	Os01g0135800	17336	exon	none
Chr1	1_2691	470827	471060	234	32307378	32307381	4	nip	0.017094	no	yes	Os01g0766600	BSD domain AND BSD domain	6415.5	Os01g0766600	6415.5	intergenic	none
Chr8	1_1428	84408	84582	175	15485915	15486086	172	cg	0.0171429	no	yes	Os08g0343000	#N/A	6188	Os08g0343000	6188	intergenic	none
Chr9	1_800	104460	104634	175	10118999	10119001	3	nip	0.0171429	no	yes	Os09g0334500	WRKY domain	10961.5	Os09g0334500	10961.5	intergenic	none
Chr8	1_830	272746	272978	233	9197463	9197691	229	cg	0.0171674	no	yes	Os08g0250700	Thioredoxin domain	1228	Os08g0250700	1228	intron	none
Chr6	1_833	199023	199255	233	7932425	7932428	4	nip	0.0171674	no	yes	Os06g0252800	Sulfotransferase domain	2186	Os06g0253600	33649.5	intergenic	none
Chr12	1_865	156024	156197	174	8400433	8400603	171	cg	0.0172414	no	yes	Os12g0249900	Protein kinase domain	12257	Os12g0250900	96680.5	intergenic	none
Chr7	1_1482	1325102	1325332	231	15360392	15360395	4	nip	0.017316	no	yes	Os07g0448100	Major intrinsic protein	718	Os07g0448100	718	intron	none
Chr8	1_1400	314990	315161	172	15178613	15178781	169	cg	0.0174419	no	yes	Os08g0337700	Rab-GTPase-TBC domain	13369	Os08g0337700	13369	intergenic	none
Chr5	1_1482	103704	103932	229	17171958	17172182	225	cg	0.0174672	no	yes	Os05g0360400	Zinc finger, RING-type	4268	Os05g0360400	4268	intergenic	none
Chr6	1_961	375545	375773	229	9044098	9044101	4	nip	0.0174672	no	yes	Os06g0270200	Potassium transporter	8446	Os06g0270200	8446	intergenic	none
Chr10	1_2219	166747	166974	228	22736037	22736260	224	cg	0.0175439	no	yes	Os10g0572900	#N/A	7315	Os10g0573000	15502	intergenic	none
Chr5	1_1509	109612	109837	226	17441121	17441124	4	nip	0.0176991	no	yes	Os05g0364500	Domain of unknown function DUF1977, DnaJ-like AND DnaJ domain	2714.5	Os05g0364600	8497	intron	none
Chr5	1_1708	161264	161488	225	19043774	19043777	4	nip	0.0177778	no	yes	Os05g0392000	Mind bomb, SH3 repeat domain	12127	Os05g0391600	17513.5	intergenic	none
Chr4	1_1268	11232	11455	224	18369036	18369039	4	nip	0.0178571	no	yes	Os04g0376000	Ribosomal protein L29/L35	1210	Os04g0376000	1210	intron	none
Chr4	1_637	150709	151266	558	8273076	8273085	10	nip	0.0179211	no	yes	Os04g0224200	#N/A	1562	Os04g0223901	7237.5	intergenic	none
Chr1	1_470	661799	661964	166	4414204	4414366	163	cg	0.0180723	no	yes	Os01g0183400	Transcription factor CBF/NF-Y/archaeal histone domain	1514	Os01g0183300	9305	intergenic	none
Chr8	1_2300	188910	189075	166	25365003	25365005	3	nip	0.0180723	no	yes	Os08g0511400	#N/A	1802.5	Os08g0511600	10087	intergenic	none
Chr7	1_1759	375930	376149	220	19404983	19405198	216	cg	0.0181818	no	yes	Os07g0509600	Ribosomal RNA adenine methyltransferase KsgA/Erm	802.5	Os07g0509600	802.5	exon	none
Chr9	1_1407	21021	21240	220	15854395	15854398	4	nip	0.0181818	no	yes	Os09g0432231	#N/A	8484.5	Os09g0431900	24648	intergenic	none
Chr11	1_452	48718	48937	220	4760488	4760491	4	nip	0.0181818	no	yes	Os11g0195000	#N/A	996.5	Os11g0195100	6007	intron	none
Chr7	1_917	8308	8526	219	8710776	8710990	215	cg	0.0182648	no	yes	Os07g0255300	#N/A	942	Os07g0255900	73475	intron	none
Chr7	1_1871	168865	169028	164	20111347	20111506	160	cg	0.0182927	no	yes	Os07g0520800	#N/A	2970.5	Os07g0520800	2970.5	intergenic	none
Chr12	1_1774	512489	512706	218	19092046	19092049	4	nip	0.0183486	no	yes	Os12g0501400	UspA	999.5	Os12g0501400	999.5	intron	none
Chr4	1_2768	814692	814908	217	33876295	33876507	213	cg	0.0184332	no	yes	Os04g0663800	Peptidyl-prolyl cis-trans isomerase, PpiC-type	2039.5	Os04g0663700	5409.5	intron	none
Chr3	1_1657	25152	25422	271	15301604	15301869	266	cg	0.0184502	yes	yes	Os03g0385100	Bifunctional inhibitor/plant lipid transfer protein/seed storage helical domain	790	Os03g0385301	5085	intron	none
Chr5	1_1784	51583	51798	216	19494060	19494271	212	cg	0.0185185	no	yes	Os05g0400800	Histidine biosynthesis protein	186	Os05g0400700	4653	intron	none
Chr11	1_2300	32272	32433	162	25195865	25195867	3	nip	0.0185185	no	yes	Os11g0637700	RNA recognition motif domain AND RNA recognition motif domain AND RNA recognition motif domain AND RNA recognition motif domain AND RNA recognition motif domain AND RNA recognition motif domain	686	Os11g0637800	7094	intron	none
Chr6	1_1915	128051	128265	215	22700284	22700287	4	nip	0.0186047	no	yes	Os06g0581300	Protein of unknown function DUF1475 AND Protein of unknown function DUF1475	1724	Os06g0581300	1724	intron	none
Chr11	1_91	1271661	1271821	161	1349113	1349270	158	cg	0.0186335	no	yes	Os11g0129301	#N/A	65	Os11g0129000	6081.5	exon	none
Chr4	1_1551	851423	851636	214	20759768	20759977	210	cg	0.0186916	no	yes	Os04g0419900	S-locus glycoprotein domain AND Protein kinase domain AND Bulb-type lectin domain AND PAN/Apple domain	519.5	Os04g0419900	519.5	exon	none
Chr6	1_954	202071	202230	160	8948050	8948052	3	nip	0.01875	no	yes	Os06g0268700	Xylanase inhibitor, C-terminal AND Xylanase inhibitor, N-terminal	9621	Os06g0269300	31440	intergenic	none
Chr1	1_1161	178395	178607	213	12586476	12586479	4	nip	0.0187793	no	yes	Os01g0327600	WD40 repeat AND WD40 repeat AND Protein kinase domain AND BEACH domain	3316.5	Os01g0327900	29788	intron	none
Chr5	1_1537	268659	268871	213	17558333	17558336	4	nip	0.0187793	no	yes	Os05g0365700	Glycoside hydrolase family 1	8452.5	Os05g0366000	10513	intergenic	none
Chr9	1_1695	200021	200499	479	19392758	19393226	469	cg	0.0187891	no	yes	Os09g0501100	DOMON domain	3405	Os09g0501200	6984.5	intergenic	none
Chr10	1_415	221402	222678	1277	3581011	3581034	24	nip	0.018794	no	yes	Os10g0156800	#N/A	6874.5	Os10g0155500	104126	intergenic	none
Chr8	1_847	183093	183304	212	9431946	9431949	4	nip	0.0188679	no	yes	Os08g0254900	#N/A	5331	Os08g0254900	5331	intergenic	none
Chr9	1_866	216762	216920	159	10527442	10527444	3	nip	0.0188679	no	yes	Os09g0341600	F-box domain	3697.5	Os09g0341100	46354.5	intergenic	none
Chr12	1_1023	159704	159913	210	10108963	10108966	4	nip	0.0190476	no	no	Os12g0274750	#N/A	27886	Os12g0274700	27918	intergenic	none
Chr3	1_1812	55415	55675	261	16179574	16179829	256	cg	0.0191571	no	yes	Os03g0399532	Chaperonin Cpn60/TCP-1 family	7223.5	Os03g0399400	7584	intergenic	none
Chr4	1_21	111509	111715	207	203136	203338	203	cg	0.0193237	no	yes	Os04g0102700	Amidase signature domain	10802	Os04g0102700	10802	intergenic	none
Chr3	1_2024	1840022	1840228	207	18057485	18057488	4	nip	0.0193237	no	no	Os03g0430500	Peptidase S8/S53 domain AND Subtilisin-like protease, fibronectin type-III domain AND Peptidase S8 propeptide/proteinase inhibitor I9	1203	Os03g0430500	1203	intron	none
Chr3	1_3502	17722	17927	206	35747984	35747987	4	nip	0.0194175	no	yes	Os03g0849750	#N/A	2402.5	Os03g0849600	9139.5	exon	none
Chr4	1_1254	207778	207931	154	18200363	18200365	3	nip	0.0194805	no	yes	Os04g0373150	#N/A	1955.5	Os04g0373400	14439	intron	none
Chr1	1_2389	10892	11763	872	28317269	28318122	854	cg	0.0194954	no	yes	Os01g0686400	#N/A	815.5	Os01g0686500	2480	intron	none
Chr6	1_2647	354260	354464	205	29949522	29949525	4	nip	0.0195122	no	yes	Os06g0708050	#N/A	629	Os06g0708000	2862	intron	none
Chr10	1_1168	185591	185795	205	11324482	11324485	4	nip	0.0195122	no	yes	Os10g0363700	#N/A	8221	Os10g0363300	45082.5	intergenic	none
Chr5	1_1744	432966	433067	102	19271255	19271354	100	cg	0.0196078	no	yes	Os05g0395850	#N/A	11237	Os05g0395600	13549.5	intergenic	none
Chr8	1_1099	1150892	1151044	153	11737580	11737729	150	cg	0.0196078	no	yes	Os08g0292600	Cyclophilin-type peptidyl-prolyl cis-trans isomerase domain AND Cyclophilin-type peptidyl-prolyl cis-trans isomerase domain AND Cyclophilin-type peptidyl-prolyl cis-trans isomerase domain	6990	Os08g0292000	30815.5	intergenic	none
Chr1	1_2091	1809085	1809693	609	25189526	25190122	597	cg	0.0197044	no	yes	Os01g0630300	#N/A	1415	Os01g0629600	44598.5	intron	none
Chr8	1_1756	55088	56102	1015	19824917	19824936	20	nip	0.0197044	no	yes	Os08g0414600	#N/A	3294.5	Os08g0414700	8326	intergenic	none
Chr3	1_1042	2326798	2326999	202	9673120	9673317	198	cg	0.019802	no	yes	Os03g0282166	#N/A	7059.5	Os03g0282100	7143	intergenic	none
Chr10	1_612	17766	17967	202	5966184	5966381	198	cg	0.019802	no	yes	Os10g0187366	#N/A	10768	Os10g0186200	58500	intergenic	none
Chr12	1_1111	45225	45375	151	10724632	10724779	148	cg	0.0198675	no	yes	Os12g0283300	#N/A	64.5	Os12g0283100	9816	exon	none
Chr4	1_688	170	370	201	8836326	8836329	4	nip	0.0199005	no	yes	Os04g0231800	#N/A	23239	Os04g0233400	112824	intergenic	none
Chr2	1_2205	393992	394141	150	23213300	23213302	3	nip	0.02	no	no	Os02g0597300	#N/A	2509.5	Os02g0597700	16495	exon	none
Chr11	1_1439	106386	106584	199	17302312	17302506	195	cg	0.0201005	no	yes	Os11g0490300	#N/A	3237	Os11g0490200	9776.5	intergenic	none
Chr9	1_595	378180	378378	199	6782361	6782364	4	nip	0.0201005	no	yes	Os09g0292300	Myb/SANT-like domain AND Harbinger transposase-derived nuclease domain	22646.5	Os09g0293400	167030	intergenic	none
Chr9	1_1474	851655	851853	199	16567745	16567748	4	nip	0.0201005	no	yes	Os09g0444800	Protein of unknown function DUF716	2446.5	Os09g0445100	12945.5	intergenic	none
Chr12	1_2448	9569	9717	149	27014033	27014035	3	nip	0.0201342	no	yes	Os12g0630800	NAC domain	5422.5	Os12g0631100	9574	intergenic	none
Chr4	1_768	245138	245285	148	10413827	10413829	3	nip	0.0202703	no	yes	Os04g0258900	#N/A	39167.5	Os04g0254000	350342	intergenic	none
Chr3	1_496	598628	598824	197	4458186	4458378	193	cg	0.0203046	no	yes	Os03g0185000	Hexapeptide repeat AND Serine acetyltransferase, N-terminal	6360.5	Os03g0185200	15065.5	intergenic	none
Chr6	1_1912	102525	102770	246	22693371	22693375	5	nip	0.0203252	yes	yes	Os06g0581300	Protein of unknown function DUF1475 AND Protein of unknown function DUF1475	8636.5	Os06g0581300	8636.5	intergenic	none
Chr5	1_1759	135618	135813	196	19407115	19407306	192	cg	0.0204082	no	yes	Os05g0399100	Dienelactone hydrolase AND Dienelactone hydrolase	4376	Os05g0399100	4376	intergenic	none
Chr8	1_956	695480	695577	98	10437403	10437404	2	nip	0.0204082	no	yes	Os08g0272000	#N/A	8179	Os08g0272000	8179	intergenic	none
Chr5	1_1336	488772	488966	195	15744466	15744656	191	cg	0.0205128	no	yes	Os05g0337200	#N/A	9363	Os05g0337200	9363	intergenic	none
Chr11	1_1596	167903	168096	194	18333160	18333349	190	cg	0.0206186	no	yes	Os11g0513000	#N/A	7029.5	Os11g0513000	7029.5	intergenic	none
Chr10	1_1830	93156	93299	144	16522220	16522360	141	cg	0.0208333	no	yes	Os10g0453000	#N/A	3289.5	Os10g0452800	11328	intergenic	none
Chr6	1_1904	29259	29784	526	22547126	22547640	515	cg	0.0209125	yes	yes	Os06g0579100	#N/A	9996	Os06g0578700	23174.5	intergenic	none
Chr4	1_188	506	696	191	1746126	1746312	187	cg	0.0209424	no	yes	Os04g0127600	Peptidase S8/S53 domain AND Subtilisin-like protease, fibronectin type-III domain	5630.5	Os04g0127600	5630.5	intergenic	none
Chr1	1_3529	491220	491362	143	42023530	42023669	140	cg	0.020979	no	yes	Os01g0954100	#N/A	2437.5	Os01g0954100	2437.5	intergenic	none
Chr10	1_2205	63014	63155	142	22634675	22634809	135	cg	0.0211268	no	yes	Os10g0571100	NDUFAF3/Mth938 domain-containing protein	3352.5	Os10g0570800	4214.5	intergenic	none
Chr11	1_1653	210242	210383	142	18977886	18977888	3	nip	0.0211268	no	yes	Os11g0524051	#N/A	6957.5	Os11g0524300	7017.5	intergenic	none
Chr4	1_215	5707	5894	188	2222706	2222889	184	cg	0.0212766	no	yes	Os04g0134800	#N/A	59232.5	Os04g0132500	186146	intergenic	none
Chr1	1_2008	879373	879513	141	24405296	24405298	3	nip	0.0212766	no	yes	Os01g0615500	ABC-2 type transporter AND ABC transporter-like	4089	Os01g0615300	6189	intergenic	none
Chr4	1_730	67133	67743	611	9604073	9604085	13	nip	0.0212766	no	yes	Os04g0248050	#N/A	19164	Os04g0249500	60454	intergenic	none
Chr4	1_1035	18826	19059	234	14533677	14533905	229	cg	0.0213675	no	yes	Os04g0317400	Expansin, cellulose-binding-like domain	1428.5	Os04g0317300	6555	intergenic	none
Chr10	1_471	163182	163368	187	4328003	4328185	183	cg	0.0213904	yes	yes	Os10g0163290	ABC transporter family G domain AND ABC transporter-like	135.5	Os10g0163220	10425	intron	none
Chr5	1_2409	1628900	1629086	187	27439477	27439480	4	nip	0.0213904	no	yes	Os05g0551801	#N/A	3874.5	Os05g0551900	4365	intergenic	none
Chr12	1_1657	176758	176943	186	17196410	17196590	181	cg	0.0215054	no	yes	Os12g0476200	SWEET sugar transporter AND SWEET sugar transporter	107226	Os12g0476200	107226	intergenic	none
Chr5	1_2605	143423	143700	278	29109349	29109354	6	nip	0.0215827	no	yes	Os05g0584900	#N/A	11412	Os05g0584600	13144	intergenic	none
Chr7	1_2229	508261	508445	185	24585977	24586157	181	cg	0.0216216	no	yes	Os07g0602100	#N/A	5618.5	Os07g0602200	9127	intergenic	none
Chr1	1_3627	1551716	1551900	185	42930911	42930914	4	nip	0.0216216	no	yes	Os01g0972300	DVL	12691	Os01g0972800	16810	intergenic	none
Chr5	1_1223	68014	68198	185	14110226	14110229	4	nip	0.0216216	no	yes	Os05g0309000	Ulp1 protease family, C-terminal catalytic domain	32652.5	Os05g0310600	56741	intergenic	none
Chr5	1_1387	62572	62756	185	16184900	16184903	4	nip	0.0216216	no	yes	Os05g0344400	Casparian strip membrane protein domain	564.5	Os05g0344400	564.5	intron	none
Chr10	1_1386	204366	205010	645	13128742	13129362	621	cg	0.0217054	no	yes	Os10g0393700	GDSL lipase/esterase	2182	Os10g0394000	14462	intergenic	none
Chr2	1_602	720193	720330	138	5496351	5496353	3	nip	0.0217391	no	yes	Os02g0198000	Protein of unknown function DUF1677, Oryza sativa	5167.5	Os02g0198200	6420.5	intergenic	none
Chr12	1_28	106039	106219	181	692911	692914	4	nip	0.0220994	no	yes	Os12g0113700	Zinc finger, RING-type	51.5	Os12g0113700	51.5	intron	none
Chr1	1_2538	555190	555369	180	29602631	29602806	176	cg	0.0222222	no	yes	Os01g0712501	#N/A	2658.5	Os01g0712700	3108.5	intergenic	none
Chr1	1_2466	345544	345678	135	28958024	28958026	3	nip	0.0222222	no	yes	Os01g0699900	AWPM-19-like	1677	Os01g0699900	1677	intergenic	none
Chr11	1_1978	66704	68182	1479	22157517	22158952	1436	cg	0.0223124	no	yes	Os11g0586001	PPM-type phosphatase domain	3879.5	Os11g0585900	5061	intron	none
Chr12	1_1228	267614	267747	134	12357324	12357454	131	cg	0.0223881	no	yes	Os12g0408100	#N/A	1722	Os12g0407500	31458	intron	none
Chr1	1_306	49067	49200	134	2877377	2877379	3	nip	0.0223881	no	yes	Os01g0153400	Aminoacyl-tRNA synthetase, class II (D/K/N) AND GAD domain	2707	Os01g0153300	4907.5	intron	none
Chr10	1_323	125303	125480	178	2733196	2733369	174	cg	0.0224719	no	yes	Os10g0145000	F-box domain	260	Os10g0145100	6171.5	exon	none
Chr7	1_1671	1525601	1525733	133	18530423	18530552	130	cg	0.0225564	no	yes	Os07g0495150	Serine-threonine/tyrosine-protein kinase, catalytic domain	335	Os07g0495150	335	exon	none
Chr1	1_192	106978	107110	133	2039648	2039650	3	nip	0.0225564	no	yes	Os01g0137950	Protein kinase domain	1949	Os01g0138400	15960.5	intergenic	none
Chr1	1_2057	1459552	1459683	132	24885682	24885809	128	cg	0.0227273	no	yes	Os01g0623500	AAA ATPase, AAA+ lid domain AND ATPase, AAA-type, core	11360.5	Os01g0623500	11360.5	intergenic	none
Chr3	1_1445	321053	321184	132	13204471	13204599	129	cg	0.0227273	no	yes	Os03g0351800	Zinc finger, RING-type AND E3 ubiquitin-protein ligase RNF126-like, zinc-ribbon	4267	Os03g0351800	4267	intergenic	none
Chr10	1_895	6381	6556	176	8991711	8991714	4	nip	0.0227273	no	yes	Os10g0324900	Chromo domain	2910.5	Os10g0324900	2910.5	intron	none
Chr10	1_1672	174099	174274	176	15399574	15399577	4	nip	0.0227273	no	yes	Os10g0432001	#N/A	3463	Os10g0431900	4624.5	intergenic	none
Chr8	1_832	275267	275441	175	9199897	9200067	171	cg	0.0228571	no	yes	Os08g0250700	Thioredoxin domain	3633	Os08g0250700	3633	intron	none
Chr5	1_1754	102005	102135	131	19385494	19385618	125	cg	0.0229008	no	yes	Os05g0398450	#N/A	12242	Os05g0398800	15655.5	intergenic	none
Chr7	1_1798	97514	97644	131	19576351	19576353	3	nip	0.0229008	no	no	Os07g0511900	#N/A	17926	Os07g0512100	39559	intergenic	none
Chr8	1_1037	97221	97351	131	10955640	10955642	3	nip	0.0229008	no	yes	Os08g0280600	Reticulon	9198.5	Os08g0280300	13852.5	intergenic	none
Chr1	1_1598	436884	437537	654	19003713	19004350	638	cg	0.0229358	no	yes	Os01g0528800	NAD-dependent epimerase/dehydratase	7890.5	Os01g0527700	38852.5	intergenic	none
Chr3	1_1147	162925	163054	130	10857575	10857701	127	cg	0.0230769	no	yes	Os03g0305950	#N/A	2086.5	Os03g0305700	5253	intron	none
Chr9	1_246	139625	140359	735	2565685	2566400	716	cg	0.0231293	no	yes	Os09g0133800	#N/A	2338.5	Os09g0134400	32929.5	intron	none
Chr6	1_1318	577567	577738	172	13502908	13503075	168	cg	0.0232558	no	yes	Os06g0338700	Copper amine oxidase, catalytic domain AND Copper amine oxidase, N3-terminal	2679.5	Os06g0338700	2679.5	intergenic	none
Chr8	1_1127	34027	34197	171	12378031	12378191	161	cg	0.0233918	no	yes	Os08g0300501	#N/A	6996.5	Os08g0300300	24256	intergenic	none
Chr6	1_1024	93644	93938	295	9575562	9575849	288	cg	0.0237288	no	yes	Os06g0278000	Neprosin AND Neprosin activation peptide	10055.5	Os06g0278000	10055.5	intergenic	none
Chr4	1_7	55520	55687	168	110486	110649	164	cg	0.0238095	no	yes	Os04g0101700	ELMO domain	7091.5	Os04g0101550	9777	intergenic	none
Chr3	1_3505	24219	24344	126	35752533	35752535	3	nip	0.0238095	no	yes	Os03g0849800	Nucleotide-diphospho-sugar transferase	2757.5	Os03g0849600	13688	intron	none
Chr4	1_142	35441	35607	167	1041173	1041335	163	cg	0.0239521	no	yes	Os04g0117500	Ion transport domain	2523.5	Os04g0117600	9132	intergenic	none
Chr4	1_1521	555621	555787	167	20505553	20505556	4	nip	0.0239521	no	yes	Os04g0415000	#N/A	3541	Os04g0414700	9023	intergenic	none
Chr5	1_1859	50067	50233	167	20390545	20390548	4	nip	0.0239521	no	yes	Os05g0416400	#N/A	10317	Os05g0416400	10317	intergenic	none
Chr2	1_738	50750	53834	3085	6855647	6855720	74	nip	0.023987	no	yes	Os02g0222500	#N/A	22331.5	Os02g0221800	55160.5	intergenic	none
Chr10	1_1843	206746	206870	125	16618604	16618725	122	cg	0.024	no	yes	Os10g0454300	#N/A	18760	Os10g0454200	25977.5	intergenic	none
Chr8	1_1218	5315	5439	125	12891968	12891970	3	nip	0.024	no	yes	Os08g0307601	#N/A	10596	Os08g0308100	18344.5	intergenic	none
Chr12	1_1571	67889	68096	208	15170375	15170578	204	cg	0.0240385	no	yes	Os12g0447310	#N/A	26397.5	Os12g0446900	35230	intergenic	none
Chr6	1_383	74363	74611	249	4356583	4356824	242	cg	0.0240964	no	yes	Os06g0186400	Peptidase S10, serine carboxypeptidase	6434	Os06g0186400	6434	intergenic	none
Chr2	1_845	437148	437313	166	7523365	7523368	4	nip	0.0240964	no	yes	Os02g0232900	Major intrinsic protein	5632	Os02g0232900	5632	intergenic	none
Chr11	1_1332	69044	69167	124	16144451	16144453	3	nip	0.0241935	no	yes	Os11g0470500	Gnk2-homologous domain AND Gnk2-homologous domain AND Serine-threonine/tyrosine-protein kinase, catalytic domain	8742	Os11g0472500	133048	intron	none
Chr4	1_2739	420410	420573	164	33523068	33523071	4	nip	0.0243902	no	yes	Os04g0657300	#N/A	1889	Os04g0657100	4429	intergenic	none
Chr5	1_659	48238	48360	123	6606004	6606006	3	nip	0.0243902	no	yes	Os05g0206800	#N/A	845.5	Os05g0206100	23492	intron	none
Chr6	1_977	264265	264428	164	9285825	9285828	4	nip	0.0243902	no	yes	Os06g0274200	Ribosomal protein L7Ae/L30e/S12e/Gadd45	1626	Os06g0274200	1626	intron	none
Chr10	1_1785	16536	16698	163	16062849	16063007	159	cg	0.0245399	no	yes	Os10g0445400	Zinc finger, RING-type	22655.5	Os10g0445500	31793	intergenic	none
Chr5	1_1354	106819	106940	122	15933817	15933935	119	cg	0.0245902	no	yes	Os05g0340000	#N/A	1065.5	Os05g0340000	1065.5	intron	none
Chr12	1_1756	230242	230403	162	18848950	18849107	158	cg	0.0246914	no	yes	Os12g0496700	F-box domain AND FBD domain	2874	Os12g0496700	2874	intergenic	none
Chr5	1_607	199397	199517	121	5926483	5926485	3	nip	0.0247934	no	yes	Os05g0196400	#N/A	2246	Os05g0196100	15405	intergenic	none
Chr9	1_1251	295793	295913	121	14444858	14444860	3	nip	0.0247934	no	yes	Os09g0408300	Agenet-like domain	5999	Os09g0408600	11251	intergenic	none
Chr4	1_617	293336	293495	160	8088828	8088983	156	cg	0.025	yes	yes	Os04g0221300	#N/A	1659.5	Os04g0221000	20426.5	intron	none
Chr4	1_1031	271160	271319	160	14233208	14233363	156	cg	0.025	no	yes	Os04g0312500	Xylanase inhibitor, N-terminal	23205.5	Os04g0310200	192302	intergenic	none
Chr7	1_1757	333662	333821	160	19367182	19367335	154	cg	0.025	no	yes	Os07g0508900	#N/A	3109	Os07g0509600	37029.5	intergenic	none
Chr7	1_1903	79536	79695	160	20343268	20343423	156	cg	0.025	yes	yes	Os07g0524100	Endoplasmic reticulum vesicle transporter, N-terminal AND Thioredoxin domain AND Endoplasmic reticulum vesicle transporter, C-terminal	979.5	Os07g0524100	979.5	intron	none
Chr8	1_822	243265	243424	160	9179070	9179225	156	cg	0.025	no	yes	Os08g0250200	ATP synthase, F1 complex, epsilon subunit, mitochondrial	240.5	Os08g0249900	12437.5	intron	none
Chr11	1_358	20517	20676	160	3767968	3768123	156	cg	0.025	no	yes	Os11g0175700	Transcription factor TCP subgroup	8441	Os11g0175700	8441	intergenic	none
Chr3	1_2784	656561	656720	160	27012499	27012502	4	nip	0.025	no	yes	Os03g0680400	Ankyrin repeat-containing domain AND Ankyrin repeat-containing domain	3778	Os03g0680400	3778	intron	none
Chr5	1_2377	1313401	1313560	160	27182084	27182087	4	nip	0.025	yes	yes	Os05g0547850	PDCD5-like	388	Os05g0547850	388	intron	none
Chr7	1_194	153686	153845	160	1692146	1692149	4	nip	0.025	yes	yes	Os07g0132300	unknown	8268	Os07g0132300	8268	intergenic	none
Chr8	1_844	148167	148326	160	9411483	9411486	4	nip	0.025	no	yes	Os08g0254500	SecY/SEC61-alpha family AND SecY/SEC61-alpha family AND SecY/SEC61-alpha family	1290.5	Os08g0254600	2383.5	exon	none
Chr10	1_1210	113586	113745	160	11709519	11709522	4	nip	0.025	no	yes	Os10g0370800	Glycoside hydrolase, family 5 AND Glycoside hydrolase, family 5 AND Glycoside hydrolase, family 5 AND Glycoside hydrolase, family 5	3245	Os10g0371000	15372.5	intron	none
Chr12	1_1599	5747	5866	120	15535511	15535513	3	nip	0.025	no	yes	Os12g0451300	#N/A	36217	Os12g0448900	200142	intergenic	none
Chr6	1_1958	422835	422953	119	23392316	23392431	116	cg	0.0252101	no	yes	Os06g0594600	Transferase	12085	Os06g0594600	12085	intergenic	none
Chr2	1_2815	696139	696295	157	30310113	30310265	153	cg	0.0254777	no	yes	Os02g0728300	TRAM/LAG1/CLN8 homology domain	1709	Os02g0728300	1709	intron	none
Chr9	1_1494	55027	55182	156	16888139	16888290	152	cg	0.025641	no	yes	Os09g0451133	#N/A	1218	Os09g0451000	1341	intron	none
Chr11	1_2128	27653	28276	624	23180826	23180841	16	nip	0.025641	no	yes	Os11g0602550	#N/A	993	Os11g0602500	1047.5	intron	none
Chr3	1_3106	711534	711922	389	31065474	31065852	379	cg	0.0257069	no	yes	Os03g0753500	Domain of unknown function DUF1618	13057.5	Os03g0753500	13057.5	intergenic	none
Chr4	1_1263	69377	71395	2019	18277595	18277646	52	nip	0.0257553	no	yes	Os04g0374601	Transferase	3674.5	Os04g0374601	3674.5	intergenic	none
Chr8	1_1388	206472	206626	155	15075212	15075362	151	cg	0.0258065	no	yes	Os08g0336700	#N/A	5585	Os08g0336500	8938	intergenic	none
Chr1	1_1881	380768	380922	155	23349305	23349308	4	nip	0.0258065	no	yes	Os01g0595725	#N/A	1105	Os01g0595600	4972.5	intron	none
Chr8	1_954	603212	603327	116	10396255	10396367	113	cg	0.0258621	no	yes	Os08g0271400	#N/A	14575	Os08g0270800	28155.5	intergenic	none
Chr7	1_2379	123132	123363	232	26714109	26714114	6	nip	0.0258621	no	yes	Os07g0641800	#N/A	3955	Os07g0641600	11094	intergenic	none
Chr6	1_2702	208962	209038	77	30415186	30415260	75	cg	0.025974	no	yes	Os06g0716050	#N/A	1178	Os06g0716100	3030	intron	none
Chr1	1_3575	966573	968147	1575	42464724	42466257	1534	cg	0.0260317	no	yes	Os01g0963600	ABA/WDS induced protein	4240	Os01g0963600	4240	intergenic	none
Chr6	1_1974	67847	67999	153	23445552	23445699	148	cg	0.0261438	no	yes	Os06g0595900	Spen paralogue and orthologue SPOC, C-terminal	538.5	Os06g0595800	5953	intron	none
Chr10	1_37	37262	37414	153	293393	293396	4	nip	0.0261438	no	yes	Os10g0103700	Leucine zipper, homeobox-associated	7567	Os10g0103800	11517	intergenic	none
Chr10	1_1808	218173	218325	153	16212124	16212127	4	nip	0.0261438	no	no	Os10g0447600	MT-A70-like	7572.5	Os10g0447600	7572.5	intergenic	none
Chr1	1_2784	177821	177896	76	33326196	33326269	74	cg	0.0263158	no	yes	Os01g0786000	#N/A	3899.5	Os01g0785900	4553.5	intergenic	none
Chr11	1_1503	180198	180311	114	17783682	17783792	111	cg	0.0263158	no	yes	Os11g0499600	Short-chain dehydrogenase/reductase SDR AND Short-chain dehydrogenase/reductase SDR	5102	Os11g0499600	5102	intergenic	none
Chr12	1_2467	5430	5580	151	27083174	27083177	4	nip	0.0264901	no	no	Os12g0632600	Myc-type, basic helix-loop-helix (bHLH) domain	7073	Os12g0632700	13817	intergenic	none
Chr12	1_974	122793	122905	113	9560717	9560719	3	nip	0.0265487	no	yes	Os12g0267700	#N/A	4034	Os12g0267900	7740	intergenic	none
Chr12	1_1132	39881	40482	602	10899076	10899091	16	nip	0.0265781	no	yes	Os12g0286200	#N/A	5387.5	Os12g0285600	31825.5	intergenic	none
Chr9	1_656	346642	346791	150	8518081	8518226	146	cg	0.0266667	no	yes	Os09g0313500	NB-ARC	4462.5	Os09g0313500	4462.5	intergenic	none
Chr3	1_1095	3026170	3026281	112	10344233	10344341	109	cg	0.0267857	no	yes	Os03g0295700	Rab3 GTPase-activating protein catalytic subunit	5937	Os03g0295700	5937	intron	none
Chr9	1_814	267158	267306	149	10247679	10247823	145	cg	0.0268456	no	yes	Os09g0337300	unknown AND unknown AND PGG domain	5659.5	Os09g0334800	92526.5	intergenic	none
Chr12	1_1136	103621	103769	149	10934819	10934822	4	nip	0.0268456	no	yes	Os12g0286600	Serine aminopeptidase, S33	4199.5	Os12g0286600	4199.5	intron	none
Chr5	1_1554	519895	520895	1001	17681330	17682300	971	cg	0.026973	no	yes	Os05g0368100	NPR1/NH1-interacting protein	1015.5	Os05g0368300	12627	intron	none
Chr5	1_1624	478994	479141	148	18271657	18271660	4	nip	0.027027	no	yes	Os05g0378500	Transcription factor GRAS	4945.5	Os05g0378200	35985	intergenic	none
Chr9	1_1334	283007	283117	111	15269687	15269689	3	nip	0.027027	no	yes	Os09g0422550	#N/A	13832.5	Os09g0422500	13918.5	intergenic	none
Chr12	1_1164	579271	579381	111	11261698	11261700	3	nip	0.027027	no	yes	Os12g0291066	#N/A	1111	Os12g0291200	5069	intron	none
Chr1	1_2575	208652	208798	147	30208431	30208573	143	cg	0.0272109	no	yes	Os01g0724400	ABC-transporter, N-terminal domain	6003	Os01g0724700	17671	intergenic	none
Chr11	1_1929	59281	59427	147	21803399	21803541	143	cg	0.0272109	no	yes	Os11g0578033	#N/A	118.5	Os11g0577866	12712.5	exon	none
Chr2	1_3186	182361	182507	147	35257010	35257013	4	nip	0.0272109	no	yes	Os02g0821200	Ribosomal L28e/Mak16	247.5	Os02g0821400	7332	intron	none
Chr10	1_2005	169920	170066	147	20887393	20887396	4	nip	0.0272109	no	yes	Os10g0536400	Non-haem dioxygenase N-terminal domain	1863.5	Os10g0536450	3742.5	intron	none
Chr4	1_1144	133060	134041	982	16283101	16284055	955	cg	0.0274949	no	yes	Os04g0343050	Cytochrome C oxidase subunit II, transmembrane domain	5715.5	Os04g0344100	68400.5	intergenic	none
Chr10	1_1917	211416	211524	109	17177674	17177779	106	cg	0.0275229	no	yes	Os10g0465700	#N/A	4247.5	Os10g0465700	4247.5	intergenic	none
Chr1	1_260	790312	790456	145	2575890	2576030	141	cg	0.0275862	no	yes	Os01g0147600	#N/A	728	Os01g0147700	5610	intron	none
Chr3	1_1766	117666	117810	145	15900327	15900467	141	cg	0.0275862	no	yes	Os03g0394900	#N/A	9733	Os03g0395100	34315.5	intergenic	none
Chr11	1_445	191906	192050	145	4370501	4370641	141	cg	0.0275862	no	yes	Os11g0186200	Aldehyde dehydrogenase domain	7093.5	Os11g0186200	7093.5	intergenic	none
Chr12	1_2	330750	330894	145	315653	315656	4	nip	0.0275862	no	yes	Os12g0105962	#N/A	21	Os12g0106000	6487.5	exon	none
Chr8	1_376	215377	215557	181	4310093	4310097	5	nip	0.0276243	no	no	Os08g0173700	AP2/ERF domain	5796	Os08g0174100	7229.5	intergenic	none
Chr3	1_1701	87193	87372	180	15641684	15641858	175	cg	0.0277778	no	yes	Os03g0390400	Cytochrome c oxidase, subunit VIb	1586.5	Os03g0390400	1586.5	intron	none
Chr11	1_2136	103286	103428	143	23240010	23240148	139	cg	0.027972	no	yes	Os11g0603200	ABC transporter-like AND ABC transporter-like AND ABC-transporter extension domain	7985.5	Os11g0603100	13678	intergenic	none
Chr3	1_1886	318688	318830	143	16768843	16768846	4	nip	0.027972	no	no	Os03g0407900	Serine-threonine/tyrosine-protein kinase, catalytic domain	17074	Os03g0407900	17074	intergenic	none
Chr6	1_2697	167257	167363	107	30375309	30375412	104	cg	0.0280374	no	yes	Os06g0715500	Translocon-associated protein (TRAP), alpha subunit AND Translocon-associated protein (TRAP), alpha subunit AND Translocon-associated protein (TRAP), alpha subunit	2575.5	Os06g0715500	2575.5	intron	none
Chr10	1_1796	92820	92961	142	16114301	16114433	133	cg	0.028169	no	yes	Os10g0446100	WRC domain	3318.5	Os10g0446100	3318.5	intergenic	none
Chr8	1_436	522657	522798	142	5129242	5129245	4	nip	0.028169	no	yes	Os08g0187700	CID domain	5587.5	Os08g0187700	5587.5	intergenic	none
Chr3	1_1610	1184446	1184551	106	14935557	14935659	103	cg	0.0283019	no	yes	Os03g0378000	Nucleoside phosphatase GDA1/CD39	4772	Os03g0378000	4772	intergenic	none
Chr10	1_980	886013	886118	106	9799319	9799321	3	nip	0.0283019	no	yes	Os10g0337700	WPP domain	14992	Os10g0337600	20016	intergenic	none
Chr5	1_770	142048	142188	141	7466813	7466816	4	nip	0.0283688	no	yes	Os05g0221400	NFACT, RNA-binding domain	8502.5	Os05g0222200	28715.5	intergenic	none
Chr2	1_1690	296880	297019	140	18394442	18394577	136	cg	0.0285714	no	yes	Os02g0512300	#N/A	6837.5	Os02g0511800	49205.5	intergenic	none
Chr5	1_1874	194808	194877	70	20501065	20501132	68	cg	0.0285714	no	yes	Os05g0418500	Pentatricopeptide repeat AND Pentatricopeptide repeat AND Pentatricopeptide repeat	1382.5	Os05g0418800	16726	intron	none
Chr10	1_1405	108942	109046	105	13282998	13283099	102	cg	0.0285714	no	yes	Os10g0396100	F-box associated domain, type 3 AND F-box domain	1908	Os10g0396100	1908	intergenic	none
Chr5	1_2363	1040385	1040524	140	26974166	26974169	4	nip	0.0285714	no	yes	Os05g0543400	Polyprenyl synthetase AND Polyprenyl synthetase	5934	Os05g0543400	5934	intergenic	none
Chr5	1_1367	142134	142272	139	16041313	16041447	135	cg	0.028777	no	yes	Os05g0341900	Protein of unknown function DUF2985 AND PLAC8 motif-containing protein	4430	Os05g0341600	19926	intergenic	none
Chr11	1_1426	27636	27773	138	17249863	17249996	134	cg	0.0289855	no	yes	Os11g0489250	Cytochrome P450	13595.5	Os11g0489250	13595.5	intergenic	none
Chr3	1_1609	1147050	1147187	138	14898404	14898407	4	nip	0.0289855	no	yes	Os03g0377201	#N/A	2851	Os03g0376900	17240.5	intergenic	none
Chr2	1_837	335665	335905	241	7438309	7438542	234	cg	0.0290456	no	yes	Os02g0231700	Leucine-rich repeat-containing N-terminal, plant-type AND Leucine-rich repeat AND Leucine-rich repeat AND Leucine-rich repeat AND Protein kinase domain	1891	Os02g0231700	1891	exon	none
Chr2	1_2855	1369334	1369435	102	30929362	30929364	3	nip	0.0294118	no	yes	Os02g0739900	#N/A	2839	Os02g0739900	2839	intron	none
Chr7	1_2186	229164	229265	102	24401773	24401775	3	nip	0.0294118	no	yes	Os07g0598200	#N/A	3273	Os07g0598100	10401	intergenic	none
Chr9	1_248	186187	186322	136	2602366	2602369	4	nip	0.0294118	no	yes	Os09g0134400	#N/A	3395.5	Os09g0134400	3395.5	intron	none
Chr4	1_317	73973	74107	135	5159770	5159773	4	nip	0.0296296	no	yes	Os04g0175600	#N/A	4904	Os04g0175600	4904	intergenic	none
Chr11	1_1598	189661	189795	135	18344253	18344256	4	nip	0.0296296	no	yes	Os11g0513000	#N/A	3970.5	Os11g0513000	3970.5	intergenic	none
Chr4	1_598	111206	111306	101	7982759	7982856	98	cg	0.029703	no	yes	Os04g0219700	#N/A	478	Os04g0218900	34150	exon	none
Chr12	1_2137	653293	653393	101	23473214	23473216	3	nip	0.029703	no	yes	Os12g0570075	#N/A	2186.5	Os12g0570000	3922	exon	none
Chr5	1_163	401284	401888	605	1852406	1852423	18	nip	0.0297521	no	yes	Os05g0131500	Ferroportin-1	4994	Os05g0130600	55964	intergenic	none
Chr2	1_2694	454946	455079	134	28451503	28451632	130	cg	0.0298507	no	yes	Os02g0693000	#N/A	2829	Os02g0693000	2829	intergenic	none
Chr4	1_1249	158418	158484	67	18168491	18168555	65	cg	0.0298507	no	yes	Os04g0372700	Alcohol dehydrogenase, N-terminal	1330.5	Os04g0372800	6086	intron	none
Chr10	1_1188	65357	65490	134	11545318	11545447	130	cg	0.0298507	no	yes	Os10g0368400	AP complex, mu/sigma subunit	814	Os10g0368400	814	intron	none
Chr7	1_1719	2095168	2095300	133	18954704	18954832	129	cg	0.0300752	no	yes	Os07g0502200	Multi antimicrobial extrusion protein AND Multi antimicrobial extrusion protein	5150.5	Os07g0502200	5150.5	intergenic	none
Chr5	1_1483	105346	105478	133	17173596	17173599	4	nip	0.0300752	no	yes	Os05g0360400	Zinc finger, RING-type	2740.5	Os05g0360400	2740.5	intergenic	none
Chr12	1_1859	97197	97329	133	20872064	20872067	4	nip	0.0300752	no	yes	Os12g0529400	Auxin-binding protein	1631.5	Os12g0529400	1631.5	intron	none
Chr7	1_2402	123548	123646	99	26806237	26806332	96	cg	0.030303	no	yes	Os07g0644000	ATP12, ATP synthase F1-assembly protein	1451.5	Os07g0644000	1451.5	intron	none
Chr3	1_1119	3283980	3284111	132	10592324	10592327	4	nip	0.030303	no	yes	Os03g0300900	Glycosyl transferase, family 8 AND Glycosyl transferase, family 8 AND Glycosyl transferase, family 8	7326	Os03g0301400	17247	intergenic	none
Chr9	1_275	320672	320803	132	3063052	3063055	4	nip	0.030303	no	yes	Os09g0240350	#N/A	365.5	Os09g0242300	106744	intron	none
Chr8	1_1417	596559	596689	131	15365473	15365599	127	cg	0.0305344	no	yes	Os08g0340900	Pentatricopeptide repeat AND Pentatricopeptide repeat AND Pentatricopeptide repeat AND Pentatricopeptide repeat AND Pentatricopeptide repeat AND Pentatricopeptide repeat AND Pentatricopeptide repeat AND Pentatricopeptide repeat AND Pentatricopeptide repeat AND Pentatricopeptide repeat AND Pentatricopeptide repeat AND Pentatricopeptide repeat AND Pentatricopeptide repeat	9984.5	Os08g0342400	79195.5	intergenic	none
Chr8	1_1520	287649	287779	131	17839939	17839942	4	nip	0.0305344	no	yes	Os08g0379000	#N/A	9689.5	Os08g0379000	9689.5	intergenic	none
Chr12	1_1395	169864	169994	131	13671834	13671837	4	nip	0.0305344	no	yes	Os12g0428200	Autophagy-related protein 101	1830.5	Os12g0428000	13917	intron	none
Chr5	1_1811	367473	367570	98	19734130	19734224	95	cg	0.0306122	no	yes	Os05g0405000	PEP-utilising enzyme, mobile domain AND PEP-utilising enzyme, C-terminal AND Pyruvate phosphate dikinase, AMP/ATP-binding AND Pyruvate phosphate dikinase, AMP/ATP-binding AND Pyruvate phosphate dikinase, AMP/ATP-binding AND PEP-utilising enzyme, C-terminal AND PEP-utilising enzyme, mobile domain AND Pyruvate phosphate dikinase, AMP/ATP-binding AND Pyruvate phosphate dikinase, AMP/ATP-binding AND …	6105.5	Os05g0405000	6105.5	intron	none
Chr9	1_169	25311	25408	98	1896011	1896105	95	cg	0.0306122	no	yes	Os09g0124816	#N/A	262.5	Os09g0124800	570.5	intron	none
Chr8	1_2000	417613	417710	98	22301600	22301602	3	nip	0.0306122	no	yes	Os08g0454600	#N/A	20436	Os08g0455600	33763.5	intergenic	none
Chr4	1_807	305470	305599	130	11374957	11375082	126	cg	0.0307692	no	yes	Os04g0271700	UDP-glucuronosyl/UDP-glucosyltransferase AND UDP-glucuronosyl/UDP-glucosyltransferase AND UDP-glucuronosyl/UDP-glucosyltransferase	1380.5	Os04g0271200	37583	intron	none
Chr2	1_973	342055	342184	130	8475491	8475494	4	nip	0.0307692	no	yes	Os02g0249900	Cupin 1 AND Cupin 1	9442	Os02g0249900	9442	intergenic	none
Chr1	1_2376	1442969	1443487	519	28182871	28182886	16	nip	0.0308285	no	yes	Os01g0683700	Protein of unknown function DUF599	5628	Os01g0683700	5628	intergenic	none
Chr11	1_727	223316	224187	872	7315380	7315406	27	nip	0.0309633	no	yes	Os11g0236932	#N/A	11889.5	Os11g0236932	11889.5	intergenic	none
Chr11	1_2164	18750	18975	226	23441869	23442087	219	cg	0.0309735	no	yes	Os11g0607200	Leucine-rich repeat-containing N-terminal, plant-type AND Protein kinase domain AND Leucine-rich repeat AND Protein kinase domain	8000	Os11g0606800	24839	intergenic	none
Chr3	1_1815	80435	80563	129	16201416	16201539	124	cg	0.0310078	no	yes	Os03g0399600	#N/A	1518	Os03g0399950	13459.5	exon	none
Chr10	1_1920	230524	230652	129	17194423	17194547	125	cg	0.0310078	no	yes	Os10g0466000	#N/A	483	Os10g0465950	2718.5	intron	none
Chr12	1_997	13438	13566	129	9808871	9808995	125	cg	0.0310078	no	yes	Os12g0270900	Sulfotransferase domain AND Sulfotransferase domain	13822	Os12g0270900	13822	intergenic	none
Chr5	1_2511	44600	44728	129	28385147	28385150	4	nip	0.0310078	no	yes	Os05g0570350	#N/A	4347.5	Os05g0569800	27102	intergenic	none
Chr10	1_1182	24249	24377	129	11403498	11403501	4	nip	0.0310078	no	yes	Os10g0365466	#N/A	2771	Os10g0365800	12171	intergenic	none
Chr1	1_2688	445744	445839	96	32288416	32288418	3	nip	0.03125	no	yes	Os01g0766300	#N/A	1027.5	Os01g0766400	6123.5	intron	none
Chr4	1_625	73445	73635	191	8211124	8211309	186	cg	0.0314136	no	yes	Os04g0223000	#N/A	13682	Os04g0223000	13682	intergenic	none
Chr6	1_887	546605	546731	127	8355771	8355893	123	cg	0.0314961	no	yes	Os06g0259850	Protein of unknown function DUF4228, plant	14514	Os06g0259850	14514	intergenic	none
Chr4	1_975	310490	310584	95	13251643	13251645	3	nip	0.0315789	no	no	Os04g0298700	Clp, repeat (R) domain	29027.5	Os04g0298700	29027.5	intergenic	none
Chr3	1_3463	765314	765566	253	35352894	35352901	8	nip	0.0316206	yes	yes	Os03g0840800	C2 domain	351	Os03g0841100	10080.5	intron	none
Chr10	1_5	31627	31752	126	80696	80817	122	cg	0.031746	no	yes	Os10g0100700	PdxS/SNZ N-terminal domain	916	Os10g0101100	21148.5	intron	none
Chr2	1_2725	331020	331082	63	29128520	29128521	2	nip	0.031746	no	yes	Os02g0705600	U box domain AND U box domain AND U box domain	9821	Os02g0705600	9821	intergenic	none
Chr9	1_89	43152	43245	94	1083027	1083117	91	cg	0.0319149	no	yes	Os09g0113000	#N/A	26990	Os09g0112400	73400	intergenic	none
Chr6	1_2755	189276	189369	94	30911221	30911223	3	nip	0.0319149	no	yes	Os06g0726600	Organic solute transporter subunit alpha/Transmembrane protein 184 AND Organic solute transporter subunit alpha/Transmembrane protein 184	979	Os06g0726850	13977.5	intron	none
Chr1	1_701	264472	264595	124	7565328	7565447	120	cg	0.0322581	no	yes	Os01g0236400	#N/A	6470.5	Os01g0236400	6470.5	intergenic	none
Chr5	1_1510	125650	125773	124	17456874	17456993	120	cg	0.0322581	no	yes	Os05g0364650	#N/A	990.5	Os05g0364600	7314	exon	none
Chr11	1_480	275753	275876	124	4925849	4925968	120	cg	0.0322581	no	yes	Os11g0198250	#N/A	1116.5	Os11g0198100	4611	intron	none
Chr6	1_1494	24327	24419	93	17723053	17723055	3	nip	0.0322581	no	yes	Os06g0501900	Cytochrome P450	15594.5	Os06g0500700	91596.5	intergenic	none
Chr10	1_1122	68608	68731	124	11057040	11057043	4	nip	0.0322581	no	yes	Os10g0360100	Major facilitator, sugar transporter-like	1645	Os10g0359500	18905.5	intron	none
Chr12	1_2471	33562	33685	124	27090522	27090525	4	nip	0.0322581	no	no	Os12g0632600	Myc-type, basic helix-loop-helix (bHLH) domain	275	Os12g0632700	6469	intron	none
Chr1	1_77	767296	767418	123	673547	673665	119	cg	0.0325203	no	yes	Os01g0112600	#N/A	3709.5	Os01g0112600	3709.5	intergenic	none
Chr10	1_143	210414	210536	123	1112577	1112695	119	cg	0.0325203	no	yes	Os10g0117400	#N/A	2797.5	Os10g0116800	28670.5	intergenic	none
Chr7	1_2188	230557	230679	123	24403048	24403051	4	nip	0.0325203	no	yes	Os07g0598200	#N/A	4548.5	Os07g0598100	11676.5	intron	none
Chr1	1_206	227795	228070	276	2147175	2147183	9	nip	0.0326087	yes	yes	Os01g0140700	AP2/ERF domain AND B3 DNA binding domain	7623.5	Os01g0139900	37860	intergenic	none
Chr2	1_873	753458	753549	92	7802539	7802541	3	nip	0.0326087	no	no	Os02g0238150	#N/A	12064.5	Os02g0236800	40836	intergenic	none
Chr1	1_1583	33246	33367	122	18674233	18674350	118	cg	0.0327869	no	yes	Os01g0523250	#N/A	1382.5	Os01g0523100	1440.5	exon	none
Chr9	1_1259	329742	329863	122	14465319	14465436	118	cg	0.0327869	no	yes	Os09g0408933	#N/A	650.5	Os09g0408900	1060.5	intron	none
Chr8	1_1258	492670	492791	122	13500191	13500194	4	nip	0.0327869	no	yes	Os08g0314800	Polyadenylate-binding protein/Hyperplastic disc protein AND RNA recognition motif domain AND RNA recognition motif domain AND RNA recognition motif domain AND RNA recognition motif domain AND RNA recognition motif domain AND Polyadenylate-binding protein/Hyperplastic disc protein AND RNA recognition motif domain AND RNA recognition motif domain AND RNA recognition motif domain AND RNA recognition…	24718.5	Os08g0313200	136864	intergenic	none
Chr5	1_1392	75369	75459	91	16195242	16195244	3	nip	0.032967	no	yes	Os05g0344400	Casparian strip membrane protein domain	9777	Os05g0344400	9777	intergenic	none
Chr1	1_220	99977	100097	121	2240003	2240119	117	cg	0.0330579	no	yes	Os01g0141600	Root UVB sensitive family	8022.5	Os01g0141300	12093.5	intergenic	none
Chr1	1_598	334782	334902	121	6386289	6386405	117	cg	0.0330579	no	yes	Os01g0217000	PC-Esterase AND PMR5 N-terminal domain AND PMR5 N-terminal domain AND PC-Esterase	3232	Os01g0217000	3232	intergenic	none
Chr4	1_2615	57454	57574	121	31916078	31916192	115	cg	0.0330579	no	yes	Os04g0627132	#N/A	6982	Os04g0627300	17151.5	intergenic	none
Chr8	1_1954	429399	429518	120	21765416	21765531	116	cg	0.0333333	no	yes	Os08g0446301	Protein kinase domain	1068	Os08g0446200	6151.5	exon	none
Chr1	1_2239	3518580	3518698	119	26621074	26621188	115	cg	0.0336134	no	yes	Os01g0655500	#N/A	5879.5	Os01g0655800	11760.5	intergenic	none
Chr5	1_215	996258	996376	119	2344170	2344284	115	cg	0.0336134	no	yes	Os05g0140800	unknown	1886.5	Os05g0140800	1886.5	intergenic	none
Chr1	1_2677	322058	322176	119	32169888	32169891	4	nip	0.0336134	no	yes	Os01g0764300	Domain of unknown function DUF155	279.5	Os01g0764300	279.5	intron	none
Chr7	1_1665	1446320	1446438	119	18477306	18477309	4	nip	0.0336134	no	yes	Os07g0494300	Serine-threonine/tyrosine-protein kinase, catalytic domain AND Protein kinase domain	2813.5	Os07g0494300	2813.5	intergenic	none
Chr9	1_1262	347706	347794	89	14477356	14477358	3	nip	0.0337079	no	yes	Os09g0409100	#N/A	2080.5	Os09g0409100	2080.5	intergenic	none
Chr5	1_2364	1048408	1048466	59	26981714	26981770	57	cg	0.0338983	no	yes	Os05g0543600	SANT/Myb domain AND SANT/Myb domain	6505.5	Os05g0543600	6505.5	intergenic	none
Chr8	1_1113	28077	28194	118	11861635	11861748	114	cg	0.0338983	no	yes	Os08g0295000	#N/A	8844.5	Os08g0295100	15090	intergenic	none
Chr10	1_701	3089	3206	118	6688377	6688489	113	cg	0.0338983	no	yes	Os10g0196000	Cytochrome P450	12120	Os10g0195600	45888	intergenic	none
Chr6	1_2093	545653	545740	88	24623269	24623271	3	nip	0.0340909	no	yes	Os06g0614550	#N/A	32412.5	Os06g0614300	45030	intergenic	none
Chr11	1_1927	51767	51854	88	21797516	21797518	3	nip	0.0340909	no	no	Os11g0578000	#N/A	2230.5	Os11g0577866	6759.5	intergenic	none
Chr5	1_1395	91622	91738	117	16205811	16205923	113	cg	0.034188	no	yes	Os05g0345137	#N/A	11266	Os05g0345100	11445.5	intergenic	none
Chr6	1_1911	94486	94602	117	22685375	22685486	112	cg	0.034188	no	yes	Os06g0581300	Protein of unknown function DUF1475 AND Protein of unknown function DUF1475	16579	Os06g0581300	16579	intergenic	none
Chr9	1_364	160279	160395	117	4060021	4060133	113	cg	0.034188	no	yes	Os09g0253000	RIN4, pathogenic type III effector avirulence factor Avr cleavage site	16050	Os09g0252100	87075	intergenic	none
Chr6	1_709	452258	452374	117	6740953	6740956	4	nip	0.034188	no	yes	Os06g0229400	GDSL lipase/esterase	4069	Os06g0229400	4069	intergenic	none
Chr1	1_2727	877405	877491	87	32657400	32657402	3	nip	0.0344828	no	yes	Os01g0772900	Homocysteine-binding domain AND Homocysteine-binding domain AND Homocysteine-binding domain AND Homocysteine-binding domain	217.5	Os01g0772900	217.5	exon	none
Chr4	1_726	259382	259497	116	9416695	9416698	4	nip	0.0344828	no	yes	Os04g0245000	Tensin phosphatase, C2 domain	27233	Os04g0244800	48105	intergenic	none
Chr7	1_439	1001860	1001946	87	3871435	3871437	3	nip	0.0344828	no	yes	Os07g0173501	Ribosomal protein S13	2161.5	Os07g0173501	2161.5	intron	none
Chr6	1_979	265791	266078	288	9286847	9286856	10	nip	0.0347222	no	yes	Os06g0274200	Ribosomal protein L7Ae/L30e/S12e/Gadd45	2651	Os06g0274200	2651	intergenic	none
Chr5	1_610	222763	222877	115	5947494	5947604	111	cg	0.0347826	no	yes	Os05g0196600	Aminotransferase, class I/classII	7872	Os05g0196600	7872	intergenic	none
Chr11	1_740	151780	151865	86	7505198	7505280	83	cg	0.0348837	no	yes	Os11g0240800	#N/A	2865	Os11g0240600	10498	intergenic	none
Chr1	1_272	50525	50610	86	2664753	2664755	3	nip	0.0348837	no	yes	Os01g0149200	#N/A	2272	Os01g0149350	6905.5	intron	none
Chr1	1_2693	488555	488640	86	32324416	32324418	3	nip	0.0348837	no	no	Os01g0766966	#N/A	2222.5	Os01g0767100	11950	intergenic	none
Chr1	1_2068	1535183	1535239	57	24948187	24948241	55	cg	0.0350877	no	yes	Os01g0624700	WRKY domain	1964.5	Os01g0624700	1964.5	intron	none
Chr3	1_1178	638528	638641	114	11271604	11271713	110	cg	0.0350877	no	yes	Os03g0314700	#N/A	874.5	Os03g0314700	874.5	intron	none
Chr5	1_602	137049	137162	114	5875117	5875226	110	cg	0.0350877	no	yes	Os05g0195700	SANT/Myb domain AND SANT/Myb domain	3091	Os05g0195700	3091	intergenic	none
Chr5	1_2386	1435385	1435498	114	27284392	27284501	110	cg	0.0350877	no	yes	Os05g0549500	#N/A	1863.5	Os05g0549700	7079.5	intergenic	none
Chr4	1_1018	182249	182305	57	14178825	14178826	2	nip	0.0350877	no	yes	Os04g0312100	Plant organelle RNA recognition domain	8098.5	Os04g0310200	137842	intergenic	none
Chr5	1_1385	271874	272242	369	16147186	16147539	354	cg	0.0352304	no	yes	Os05g0343400	WRKY domain AND WRKY domain	4087	Os05g0343400	4087	intergenic	none
Chr1	1_452	389212	389296	85	4213967	4214048	82	cg	0.0352941	no	yes	Os01g0180400	Zf-FLZ domain	2061	Os01g0180600	25544.5	intron	none
Chr7	1_2236	2441	2525	85	24618197	24618199	3	nip	0.0352941	no	yes	Os07g0602700	Leucine-rich repeat-containing N-terminal, plant-type AND Protein kinase domain AND Leucine-rich repeat AND Leucine-rich repeat AND Leucine-rich repeat AND Leucine-rich repeat	4697.5	Os07g0602600	5540.5	intergenic	none
Chr8	1_727	1482711	1482795	85	8422531	8422533	3	nip	0.0352941	no	no	Os08g0239000	Complex 1 LYR protein	2255	Os08g0239300	19087.5	intergenic	none
Chr8	1_1819	6553	6637	85	20455630	20455632	3	nip	0.0352941	no	yes	Os08g0425500	Endonuclease/exonuclease/phosphatase	4480	Os08g0425500	4480	intergenic	none
Chr8	1_1199	68845	68957	113	12658003	12658111	109	cg	0.0353982	no	yes	Os08g0304900	Formamidopyrimidine-DNA glycosylase, catalytic domain AND DNA glycosylase/AP lyase, H2TH DNA-binding	56866.5	Os08g0305300	70395.5	intergenic	none
Chr2	1_923	1320011	1320264	254	8194857	8195101	245	cg	0.0354331	no	yes	Os02g0245000	Splicing factor 3A subunit 1 AND Ubiquitin-like domain AND SWAP/Surp AND SWAP/Surp AND SWAP/Surp AND SWAP/Surp AND Ubiquitin-like domain AND Splicing factor 3A subunit 1	3392.5	Os02g0245000	3392.5	intergenic	none
Chr1	1_2783	99208	99319	112	33289272	33289379	108	cg	0.0357143	no	yes	Os01g0785300	#N/A	13841.5	Os01g0785400	20365	intergenic	none
Chr3	1_471	380231	380314	84	4286127	4286207	81	cg	0.0357143	no	yes	Os03g0181750	ABC transporter-like AND ABC transporter-like AND ABC transporter type 1, transmembrane domain	3015.5	Os03g0181550	16832.5	intergenic	none
Chr4	1_2432	123383	123493	111	30692250	30692356	107	cg	0.036036	no	yes	Os04g0607100	Glycosyl transferase, family 14	1361.5	Os04g0607000	3342.5	intron	none
Chr12	1_2229	417893	418003	111	24971178	24971284	107	cg	0.036036	no	yes	Os12g0594950	#N/A	3537	Os12g0595000	7171.5	intergenic	none
Chr6	1_947	120660	120770	111	8878467	8878470	4	nip	0.036036	no	yes	Os06g0267450	#N/A	1511	Os06g0266400	41018.5	intron	none
Chr6	1_2746	154967	155077	111	30883747	30883750	4	nip	0.036036	no	yes	Os06g0726100	Chitin-binding, type 1 AND Glycoside hydrolase, family 19, catalytic	4050.5	Os06g0726100	4050.5	intergenic	none
Chr5	1_295	1810343	1810425	83	3043999	3044078	80	cg	0.0361446	no	yes	Os05g0152700	#N/A	1076	Os05g0152900	2415.5	intron	none
Chr11	1_2079	48221	48303	83	22922046	22922124	79	cg	0.0361446	no	yes	Os11g0599100	#N/A	2601	Os11g0599101	8208.5	exon	none
Chr5	1_1905	257210	257319	110	20756017	20756020	4	nip	0.0363636	no	no	Os05g0423400	Transcription factor, K-box AND Transcription factor, MADS-box	4658.5	Os05g0423400	4658.5	intergenic	none
Chr9	1_1499	115556	115610	55	16915208	16915209	2	nip	0.0363636	no	yes	Os09g0451266	#N/A	10867	Os09g0451400	11043	intergenic	none
Chr11	1_332	11498	11579	82	3561337	3561415	79	cg	0.0365854	no	yes	Os11g0172400	#N/A	3637.5	Os11g0172350	8548.5	intergenic	none
Chr3	1_511	138668	138749	82	4607369	4607371	3	nip	0.0365854	no	yes	Os03g0188100	Multi antimicrobial extrusion protein AND Multi antimicrobial extrusion protein AND Multi antimicrobial extrusion protein	4222	Os03g0187700	10187.5	intron	none
Chr8	1_1221	35410	35491	82	12907929	12907931	3	nip	0.0365854	no	yes	Os08g0308100	WD40 repeat AND WD40 repeat AND WD40 repeat AND WD40 repeat AND WD40 repeat	2383.5	Os08g0308100	2383.5	intron	none
Chr10	1_1703	249395	249476	82	15759452	15759454	3	nip	0.0365854	no	no	Os10g0439200	Expansin, cellulose-binding-like domain AND RlpA-like protein, double-psi beta-barrel domain	4065.5	Os10g0439200	4065.5	intergenic	none
Chr1	1_1617	645537	645809	273	19148423	19148432	10	nip	0.03663	no	yes	Os01g0531500	Dienelactone hydrolase AND Dienelactone hydrolase	10559.5	Os01g0531500	10559.5	intergenic	none
Chr8	1_468	866904	867012	109	5395306	5395410	105	cg	0.0366972	no	yes	Os08g0192200	#N/A	1138	Os08g0192100	3185	intron	none
Chr5	1_1569	178875	179090	216	17780197	17780404	208	cg	0.037037	no	no	Os05g0369900	Exocyst complex component Exo70	492	Os05g0370700	44102	exon	none
Chr10	1_889	434166	434273	108	8916385	8916488	104	cg	0.037037	no	yes	Os10g0323500	Glycoside hydrolase family 1	6781	Os10g0323500	6781	intergenic	none
Chr12	1_1284	221040	221147	108	12767087	12767188	102	cg	0.037037	no	yes	Os12g0414500	Aminoacyl-tRNA synthetase, class II (D/K/N) AND Aminoacyl-tRNA synthetase, class II (D/K/N)	2801.5	Os12g0414500	2801.5	intergenic	none
Chr1	1_2019	1017361	1017441	81	24527708	24527710	3	nip	0.037037	no	yes	Os01g0617500	N-terminal acetyltransferase A, auxiliary subunit AND N-terminal acetyltransferase A, auxiliary subunit AND unknown	13076	Os01g0616900	25797	intergenic	none
Chr3	1_1231	1087221	1087274	54	11621481	11621482	2	nip	0.037037	no	yes	Os03g0321400	Endoplasmic reticulum vesicle transporter, C-terminal	958	Os03g0321500	11023.5	intron	none
Chr3	1_1861	85540	85647	108	16600265	16600268	4	nip	0.037037	no	yes	Os03g0405550	#N/A	358.5	Os03g0405100	17110.5	intron	none
Chr6	1_2021	315924	316004	81	23971054	23971056	3	nip	0.037037	no	yes	Os06g0604600	#N/A	20817	Os06g0604600	20817	intergenic	none
Chr1	1_638	940586	940692	107	6888310	6888412	103	cg	0.0373832	no	yes	Os01g0225100	#N/A	4554.5	Os01g0225000	7441	intergenic	none
Chr1	1_2706	636825	636931	107	32457365	32457466	102	cg	0.0373832	no	yes	Os01g0769366	#N/A	3607.5	Os01g0769200	3705	intron	none
Chr3	1_1211	914783	914889	107	11490908	11491010	103	cg	0.0373832	no	yes	Os03g0319050	#N/A	7184	Os03g0318600	12317.5	intergenic	none
Chr11	1_2261	49186	49292	107	24988048	24988150	103	cg	0.0373832	no	yes	Os11g0634800	unknown	3028	Os11g0634800	3028	intron	none
Chr2	1_360	3164014	3164120	107	3237596	3237599	4	nip	0.0373832	no	no	Os02g0160000	ATP-dependent RNA helicase Ski2, C-terminal	187	Os02g0159900	1619	exon	none
Chr5	1_2432	115666	115772	107	27705692	27705695	4	nip	0.0373832	no	yes	Os05g0557100	Xylanase inhibitor, C-terminal AND Xylanase inhibitor, N-terminal	1862	Os05g0557100	1862	intron	none
Chr11	1_1932	101492	101598	107	21838615	21838618	4	nip	0.0373832	no	yes	Os11g0578500	DnaJ domain	2746.5	Os11g0579100	23240	intron	none
Chr12	1_1896	173336	173442	107	21178663	21178666	4	nip	0.0373832	no	yes	Os12g0533400	Rho GTPase-activating protein domain AND CRIB domain	30037.5	Os12g0533500	33974.5	intergenic	none
Chr2	1_968	284015	284094	80	8442607	8442683	77	cg	0.0375	no	yes	Os02g0249600	Cupin 1 AND Cupin 1	4939.5	Os02g0249600	4939.5	intergenic	none
Chr1	1_3093	847124	847203	80	37303166	37303168	3	nip	0.0375	no	yes	Os01g0861700	Haemerythrin-like	2493	Os01g0861700	2493	intron	none
Chr8	1_123	284516	284568	53	1646569	1646619	51	cg	0.0377358	no	yes	Os08g0129300	BTB/POZ domain	218.5	Os08g0129500	4231.5	exon	none
Chr8	1_1259	526017	526122	106	13514092	13514193	102	cg	0.0377358	no	yes	Os08g0314800	Polyadenylate-binding protein/Hyperplastic disc protein AND RNA recognition motif domain AND RNA recognition motif domain AND RNA recognition motif domain AND RNA recognition motif domain AND RNA recognition motif domain AND Polyadenylate-binding protein/Hyperplastic disc protein AND RNA recognition motif domain AND RNA recognition motif domain AND RNA recognition motif domain AND RNA recognition…	38668.5	Os08g0313200	150814	intergenic	none
Chr3	1_1232	1087424	1087529	106	11621632	11621635	4	nip	0.0377358	no	yes	Os03g0321400	Endoplasmic reticulum vesicle transporter, C-terminal	806	Os03g0321500	10871.5	intron	none
Chr5	1_2522	28853	28905	53	28467987	28467988	2	nip	0.0377358	no	yes	Os05g0571100	Plant organelle RNA recognition domain AND Plant organelle RNA recognition domain	2927.5	Os05g0571200	4438.5	intergenic	none
Chr6	1_1519	32458	32563	106	13115320	13115323	4	nip	0.0377358	no	yes	Os06g0331500	#N/A	5209.5	Os06g0330400	44842.5	intergenic	none
Chr8	1_1203	9851	9929	79	12830129	12830204	76	cg	0.0379747	no	yes	Os08g0307000	#N/A	3163.5	Os08g0307300	17712	intron	none
Chr3	1_1187	688872	688950	79	11307519	11307521	3	nip	0.0379747	no	no	Os03g0315200	Putative ATP-synthase-associated protein	108.5	Os03g0315400	19639	exon	none
Chr1	1_3577	975094	975198	105	42473078	42473178	101	cg	0.0380952	no	yes	Os01g0963800	#N/A	1923.5	Os01g0963800	1923.5	intergenic	none
Chr1	1_3576	968908	969012	105	42467017	42467020	4	nip	0.0380952	no	yes	Os01g0963800	#N/A	4186	Os01g0963800	4186	intergenic	none
Chr2	1_1792	207549	207653	105	19439748	19439751	4	nip	0.0380952	no	no	Os02g0529400	Glycosyl hydrolase family 100 AND Glycosyl hydrolase family 100	162	Os02g0529500	5474.5	intron	none
Chr4	1_60	51772	51928	157	389007	389012	6	nip	0.0382166	no	yes	Os04g0106000	Pectinesterase inhibitor domain	2460.5	Os04g0106300	9673	intergenic	none
Chr12	1_988	66583	67285	703	9674444	9675112	669	cg	0.0384068	no	yes	Os12g0269100	Bifunctional inhibitor/plant lipid transfer protein/seed storage helical domain	12484.5	Os12g0269100	12484.5	intergenic	none
Chr3	1_1663	13670	13773	104	15321006	15321105	100	cg	0.0384615	no	yes	Os03g0385900	Ribosomal protein S11 AND Ribosomal protein S11	1849	Os03g0385900	1849	intron	none
Chr3	1_1868	146784	146887	104	16626823	16626920	98	cg	0.0384615	no	yes	Os03g0405900	Thioredoxin-like fold AND Thioredoxin-like fold AND Thioredoxin-like fold AND DC1	3430	Os03g0405900	3430	intergenic	none
Chr5	1_679	219351	219428	78	6728334	6728408	75	cg	0.0384615	no	yes	Os05g0208600	Myb/SANT-like domain	3259.5	Os05g0209100	25900	intergenic	none
Chr5	1_1613	331861	331964	104	18159588	18159687	100	cg	0.0384615	no	yes	Os05g0376200	AAA ATPase, AAA+ lid domain AND ATPase, AAA-type, core	2	Os05g0376200	2	exon	none
Chr7	1_2698	146275	146352	78	29564115	29564189	75	cg	0.0384615	no	yes	Os07g0694325	#N/A	2017	Os07g0694400	4658	intergenic	none
Chr9	1_1338	348228	348305	78	15320939	15321013	75	cg	0.0384615	no	yes	Os09g0423200	Leucine-rich repeat AND Leucine-rich repeat AND Leucine-rich repeat AND Protein kinase domain AND Leucine-rich repeat-containing N-terminal, plant-type	1194.5	Os09g0423200	1194.5	exon	none
Chr10	1_1418	265387	265490	104	13404680	13404779	100	cg	0.0384615	no	yes	Os10g0398350	#N/A	39.5	Os10g0397900	7102	intron	none
Chr10	1_1699	166302	166405	104	15693639	15693738	100	cg	0.0384615	no	yes	Os10g0438000	Pentapeptide repeat AND Pentapeptide repeat AND Pentapeptide repeat AND Potassium channel tetramerisation-type BTB domain	2104.5	Os10g0438000	2104.5	intron	none
Chr2	1_1790	198165	198242	78	19430523	19430525	3	nip	0.0384615	no	yes	Os02g0529400	Glycosyl hydrolase family 100 AND Glycosyl hydrolase family 100	9387.5	Os02g0529500	14700	intergenic	none
Chr6	1_601	281224	281301	78	5909302	5909304	3	nip	0.0384615	no	yes	Os06g0216100	UDP-glucuronosyl/UDP-glucosyltransferase	691.5	Os06g0216200	4368	intron	none
Chr5	1_1879	202640	202846	207	20507594	20507601	8	nip	0.0386473	no	yes	Os05g0418600	#N/A	1789.5	Os05g0418800	10227	intergenic	none
Chr2	1_551	33377	33479	103	4905406	4905409	4	nip	0.038835	no	yes	Os02g0188201	#N/A	1572	Os02g0189000	31757	exon	none
Chr6	1_982	273531	273633	103	9291277	9291280	4	nip	0.038835	no	yes	Os06g0274300	Leucine-rich repeat-containing N-terminal, plant-type AND Leucine-rich repeat	957	Os06g0274300	957	exon	none
Chr8	1_420	173818	173894	77	4849969	4850042	74	cg	0.038961	no	yes	Os08g0182400	#N/A	30675.5	Os08g0182400	30675.5	intergenic	none
Chr2	1_515	347302	347378	77	4720905	4720907	3	nip	0.038961	no	no	Os02g0184600	#N/A	671	Os02g0184900	20675	intron	none
Chr2	1_3152	483192	483293	102	34897486	34897583	98	cg	0.0392157	no	yes	Os02g0814300	#N/A	3300.5	Os02g0814400	4874.5	intergenic	none
Chr7	1_1788	51512	51613	102	19534437	19534534	98	cg	0.0392157	no	yes	Os07g0511400	#N/A	264.5	Os07g0511100	18945	exon	none
Chr5	1_1605	252501	252602	102	18103223	18103226	4	nip	0.0392157	no	yes	Os05g0375400	Glycoside hydrolase family 17	5382.5	Os05g0375400	5382.5	intergenic	none
Chr6	1_943	104734	104835	102	8871040	8871043	4	nip	0.0392157	no	yes	Os06g0267200	#N/A	2082	Os06g0266400	33591.5	intergenic	none
Chr8	1_1788	467358	467459	102	20149024	20149027	4	nip	0.0392157	no	yes	Os08g0420800	#N/A	1247.5	Os08g0420700	4117.5	intron	none
Chr10	1_802	210254	210355	102	7642350	7642353	4	nip	0.0392157	no	no	Os10g0207700	#N/A	1112	Os10g0207500	17788	intron	none
Chr6	1_869	288277	288377	101	8172781	8172877	97	cg	0.039604	no	yes	Os06g0256800	#N/A	4436	Os06g0256800	4436	intergenic	none
Chr8	1_1393	254199	254299	101	15121366	15121369	4	nip	0.039604	no	yes	Os08g0337300	DNA (cytosine-5)-methyltransferase 1, replication foci domain AND DNA (cytosine-5)-methyltransferase 1, replication foci domain	1381	Os08g0337700	43960.5	intron	none
Chr11	1_330	82906	83006	101	3548687	3548690	4	nip	0.039604	no	yes	Os11g0172300	Leucine-rich repeat-containing N-terminal, plant-type AND Leucine-rich repeat AND Leucine-rich repeat	1597	Os11g0172350	4139	exon	none
Chr2	1_1098	102178	102277	100	9835588	9835682	95	cg	0.04	no	yes	Os02g0271600	Peptidase S8/S53 domain AND Subtilisin-like protease, fibronectin type-III domain	7830.5	Os02g0271600	7830.5	intergenic	none
Chr3	1_1277	1525150	1525249	100	12013051	12013146	96	cg	0.04	no	yes	Os03g0328100	GDP-fucose protein O-fucosyltransferase	2751	Os03g0328100	2751	intron	none
Chr5	1_1407	241901	241975	75	16319897	16319968	72	cg	0.04	no	yes	Os05g0346500	Glycoside hydrolase, family 85	3838.5	Os05g0346500	3838.5	intron	none
Chr8	1_1778	403698	403772	75	20094823	20094893	71	cg	0.04	no	yes	Os08g0419600	#N/A	19834.5	Os08g0420600	36928.5	intergenic	none
Chr9	1_302	46044	46118	75	3348247	3348318	72	cg	0.04	no	yes	Os09g0244400	#N/A	1116.5	Os09g0244900	24479	exon	none
Chr12	1_2284	234932	235031	100	25819777	25819872	96	cg	0.04	no	yes	Os12g0611000	Zinc finger, LSD1-type AND Zinc finger, LSD1-type AND Zinc finger, LSD1-type	2758.5	Os12g0611000	2758.5	intron	none
Chr1	1_658	1135980	1136079	100	7061360	7061363	4	nip	0.04	no	yes	Os01g0227700	#N/A	1951.5	Os01g0227700	1951.5	intron	none
Chr4	1_2738	418446	418545	100	33521201	33521204	4	nip	0.04	no	yes	Os04g0657100	Polyprenyl synthetase	2562	Os04g0657100	2562	intergenic	none
Chr5	1_2379	1353268	1353392	125	27204129	27204133	5	nip	0.04	no	yes	Os05g0548200	#N/A	2282.5	Os05g0548600	15550.5	intergenic	none
Chr7	1_1857	6859	6958	100	19977533	19977536	4	nip	0.04	no	yes	Os07g0517900	Cytochrome P450	1139.5	Os07g0518100	9181	intron	none
Chr8	1_186	28053	28152	100	2324494	2324497	4	nip	0.04	no	yes	Os08g0141700	#N/A	1403	Os08g0141000	32993	intron	none
Chr2	1_734	43106	43204	99	6848823	6848917	95	cg	0.040404	no	yes	Os02g0222500	#N/A	15518	Os02g0221800	48347	intergenic	none
Chr2	1_2351	155454	155552	99	24506947	24507041	95	cg	0.040404	no	yes	Os02g0617400	GDSL lipase/esterase	10277	Os02g0617400	10277	intergenic	none
Chr11	1_2060	15763	15861	99	22703660	22703754	95	cg	0.040404	no	yes	Os11g0596250	#N/A	3531.5	Os11g0595400	39072	intergenic	none
Chr2	1_1334	1661	1759	99	12969271	12969274	4	nip	0.040404	no	yes	Os02g0323600	Cytochrome P450	1954	Os02g0324300	40751.5	intron	none
Chr12	1_1498	310153	310251	99	14596649	14596652	4	nip	0.040404	no	no	Os12g0439700	Retrieval of early ER protein Rer1	552	Os12g0438900	93173.5	intron	none
Chr9	1_676	193408	193481	74	8763983	8764053	71	cg	0.0405405	no	yes	Os09g0316400	#N/A	1013	Os09g0316000	35797.5	exon	none
Chr10	1_338	261296	261369	74	2844179	2844249	71	cg	0.0405405	no	yes	Os10g0147300	#N/A	79.5	Os10g0146601	48271	exon	none
Chr7	1_1861	37411	37484	74	20001109	20001111	3	nip	0.0405405	no	yes	Os07g0518200	#N/A	12292.5	Os07g0518100	14394.5	intergenic	none
Chr3	1_1157	284510	284607	98	10966320	10966413	94	cg	0.0408163	no	yes	Os03g0308100	Clp protease proteolytic subunit /Translocation-enhancing protein TepA AND Clp protease proteolytic subunit /Translocation-enhancing protein TepA AND Clp protease proteolytic subunit /Translocation-enhancing protein TepA	1918.5	Os03g0308100	1918.5	intron	none
Chr4	1_744	159832	159929	98	9989983	9989986	4	nip	0.0408163	no	no	Os04g0252850	#N/A	3894	Os04g0252850	3894	intergenic	none
Chr10	1_815	81990	82087	98	7753402	7753405	4	nip	0.0408163	no	yes	Os10g0209300	#N/A	9809.5	Os10g0209300	9809.5	intergenic	none
Chr11	1_600	8292	8438	147	5757900	5757905	6	nip	0.0408163	no	yes	Os11g0210600	Alcohol dehydrogenase, C-terminal AND Alcohol dehydrogenase, N-terminal	759.5	Os11g0210600	759.5	intron	none
Chr5	1_2473	494026	494098	73	27995862	27995931	70	cg	0.0410959	no	yes	Os05g0562800	Protein DMP AND Protein DMP	5688.5	Os05g0563000	8185.5	intergenic	none
Chr8	1_1271	50698	50770	73	13706913	13706982	70	cg	0.0410959	no	yes	Os08g0318400	#N/A	32568	Os08g0318500	46055.5	intergenic	none
Chr5	1_1844	5818	5890	73	20281785	20281787	3	nip	0.0410959	no	yes	Os05g0414600	#N/A	1504	Os05g0414700	3363.5	exon	none
Chr7	1_2657	361407	361479	73	29201480	29201482	3	nip	0.0410959	no	yes	Os07g0687300	Association with the SNF1 complex (ASC) domain AND AMP-activated protein kinase, glycogen-binding domain	1795	Os07g0687300	1795	intron	none
Chr5	1_594	224539	224635	97	5698842	5698934	93	cg	0.0412371	no	yes	Os05g0192500	#N/A	20461	Os05g0191700	59068	intergenic	none
Chr5	1_1817	463289	463385	97	19810047	19810050	4	nip	0.0412371	no	yes	Os05g0406550	Domain of unknown function DUF3475	3172	Os05g0407200	32521.5	intergenic	none
Chr9	1_672	138584	138680	97	8729347	8729350	4	nip	0.0412371	no	yes	Os09g0316000	Cysteine oxygenase/2-aminoethanethiol dioxygenase	1128	Os09g0316000	1128	intron	none
Chr12	1_1189	575442	575538	97	11677046	11677049	4	nip	0.0412371	no	yes	Os12g0297400	#N/A	43392	Os12g0298600	187184	intergenic	none
Chr12	1_1592	145982	146078	97	15319782	15319785	4	nip	0.0412371	no	yes	Os12g0448650	#N/A	3429	Os12g0448900	15586	intergenic	none
Chr5	1_1283	621387	621482	96	15034035	15034126	92	cg	0.0416667	no	yes	Os05g0323800	UbiB domain	9284.5	Os05g0323900	14994.5	intergenic	none
Chr5	1_1620	388195	388266	72	18200988	18201056	69	cg	0.0416667	no	yes	Os05g0377450	#N/A	8495.5	Os05g0377000	8971.5	intergenic	none
Chr9	1_854	147634	147705	72	10480301	10480366	66	cg	0.0416667	no	yes	Os09g0341100	Protein kinase domain	755	Os09g0341100	755	exon	none
Chr10	1_2195	7565	7684	120	22595723	22595837	115	cg	0.0416667	no	yes	Os10g0570001	#N/A	5225	Os10g0570001	5225	intergenic	none
Chr4	1_736	68175	68270	96	9937376	9937379	4	nip	0.0416667	no	yes	Os04g0252400	Sec1-like protein	10221	Os04g0252850	56501	intergenic	none
Chr9	1_1517	286827	286922	96	17059067	17059070	4	nip	0.0416667	no	yes	Os09g0454100	Peptidase S54, rhomboid domain	2035.5	Os09g0454100	2035.5	intron	none
Chr11	1_1600	192613	192708	96	18346371	18346374	4	nip	0.0416667	no	yes	Os11g0513000	#N/A	6088.5	Os11g0513000	6088.5	intergenic	none
Chr2	1_2649	323126	323220	95	27969489	27969579	91	cg	0.0421053	no	yes	Os02g0684100	Sulfotransferase domain	1258.5	Os02g0684100	1258.5	intron	none
Chr5	1_1737	382129	382223	95	19228030	19228033	4	nip	0.0421053	no	yes	Os05g0395116	#N/A	1075	Os05g0395300	8578.5	intron	none
Chr10	1_1792	74644	74738	95	16100986	16100989	4	nip	0.0421053	no	yes	Os10g0445600	Rubisco accumulation factor 1, C-terminal AND Rubisco accumulation factor 1, helix turn helix domain AND Rubisco accumulation factor 1, alpha helical domain	3288	Os10g0445500	6266.5	intergenic	none
Chr10	1_1906	148402	148472	71	17132764	17132831	68	cg	0.0422535	no	yes	Os10g0464300	AWPM-19-like	398.5	Os10g0464400	2863	intron	none
Chr2	1_2068	1552568	1552638	71	21783392	21783394	3	nip	0.0422535	no	yes	Os02g0570600	#N/A	6173	Os02g0570500	6303	intergenic	none
Chr12	1_2466	4207	4277	71	27082235	27082237	3	nip	0.0422535	no	no	Os12g0632401	#N/A	6319.5	Os12g0632700	14756.5	intergenic	none
Chr7	1_1238	148196	150108	1913	12782171	12782251	81	nip	0.0423419	no	yes	Os07g0409500	SKP1 component, POZ domain AND SKP1 component, dimerisation	4692.5	Os07g0409700	4962	intergenic	none
Chr10	1_502	19780	19873	94	4601782	4601871	90	cg	0.0425532	no	yes	Os10g0166600	Cytochrome P450	430.5	Os10g0166600	430.5	intron	none
Chr12	1_1482	66580	66673	94	14436360	14436449	90	cg	0.0425532	no	yes	Os12g0438100	#N/A	2713	Os12g0438100	2713	intergenic	none
Chr6	1_994	369598	370161	564	9377673	9377696	24	nip	0.0425532	no	yes	Os06g0275700	U box domain	7609.5	Os06g0275700	7609.5	intergenic	none
Chr10	1_151	253098	253191	94	1154889	1154892	4	nip	0.0425532	no	yes	Os10g0118100	#N/A	7035	Os10g0116800	70925	intergenic	none
Chr3	1_1762	89253	89627	375	15885487	15885502	16	nip	0.0426667	no	yes	Os03g0394900	#N/A	24635.5	Os03g0393900	47977	intergenic	none
Chr11	1_496	406455	407157	703	5018649	5019318	670	cg	0.0426743	no	yes	Os11g0199801	#N/A	6759.5	Os11g0199801	6759.5	intergenic	none
Chr1	1_323	355566	355635	70	3083771	3083837	67	cg	0.0428571	no	yes	Os01g0158800	Alfin	1689.5	Os01g0159300	18956	intron	none
Chr12	1_1157	477098	477167	70	11184328	11184394	67	cg	0.0428571	no	yes	Os12g0290100	Protein kinase domain AND Protein kinase domain	3764.5	Os12g0290150	15212.5	intron	none
Chr8	1_1135	56167	56236	70	12358180	12358182	3	nip	0.0428571	no	yes	Os08g0300366	unknown	988.5	Os08g0300300	4326	intron	Heterotic-loci_
Chr1	1_263	803365	803457	93	2581890	2581978	89	cg	0.0430108	no	yes	Os01g0147700	#N/A	364	Os01g0147700	364	intron	none
Chr3	1_1613	1232456	1232641	186	14978177	14978354	178	cg	0.0430108	no	yes	Os03g0378832	#N/A	10282	Os03g0378832	10282	intergenic	none
Chr4	1_2027	840656	840748	93	25505680	25505768	89	cg	0.0430108	no	yes	Os04g0509600	Ammonium transporter AmtB-like domain AND Ammonium transporter AmtB-like domain	4188	Os04g0509400	13015	intergenic	none
Chr6	1_2039	504049	504141	93	24096290	24096378	89	cg	0.0430108	no	yes	Os06g0606800	TPX2, C-terminal AND TPX2, C-terminal	2638	Os06g0606700	5651	intron	none
Chr9	1_291	483779	483871	93	3179090	3179178	89	cg	0.0430108	no	yes	Os09g0242300	WD40 repeat AND WD40 repeat AND WD40 repeat AND Anaphase-promoting complex subunit 4, WD40 domain	9337	Os09g0242300	9337	intergenic	none
Chr1	1_1880	378912	379004	93	23347538	23347541	4	nip	0.0430108	no	yes	Os01g0595725	#N/A	2872	Os01g0595600	3205.5	intron	none
Chr3	1_1454	473989	474081	93	13329655	13329658	4	nip	0.0430108	no	yes	Os03g0353900	Protein argonaute, N-terminal AND Argonaute, linker 1 domain	6278.5	Os03g0353900	6278.5	intergenic	none
Chr3	1_2483	611687	611779	93	23847408	23847411	4	nip	0.0430108	no	yes	Os03g0626400	#N/A	995.5	Os03g0626500	3711	intron	none
Chr4	1_66	143202	143294	93	464238	464241	4	nip	0.0430108	no	yes	Os04g0107600	Orn/DAP/Arg decarboxylase 2, N-terminal AND Orn/DAP/Arg decarboxylase 2, N-terminal	1265	Os04g0107700	7772	intron	none
Chr1	1_249	351228	351526	299	2434456	2434741	286	cg	0.0434783	no	yes	Os01g0145200	Protein of unknown function DUF3681	2184	Os01g0144700	27335.5	intron	none
Chr3	1_540	405724	405815	92	4856760	4856847	88	cg	0.0434783	no	yes	Os03g0193075	#N/A	543	Os03g0193075	543	intron	none
Chr3	1_1851	2255	2346	92	16527790	16527877	88	cg	0.0434783	no	yes	Os03g0404500	#N/A	1407	Os03g0404500	1407	intergenic	none
Chr5	1_1621	389530	389598	69	18202166	18202231	66	cg	0.0434783	no	yes	Os05g0377450	#N/A	7319	Os05g0377000	10148	intergenic	none
Chr5	1_2474	494503	494594	92	27996297	27996384	88	cg	0.0434783	no	yes	Os05g0562800	Protein DMP AND Protein DMP	6132.5	Os05g0563000	7741.5	intergenic	none
Chr7	1_1714	2045993	2046061	69	18908604	18908669	66	cg	0.0434783	no	yes	Os07g0501600	Rx, N-terminal	4604	Os07g0501700	4702.5	intergenic	none
Chr7	1_1902	72512	72580	69	20337001	20337003	3	nip	0.0434783	no	no	Os07g0524100	Endoplasmic reticulum vesicle transporter, N-terminal AND Thioredoxin domain AND Endoplasmic reticulum vesicle transporter, C-terminal	7323	Os07g0524100	7323	intergenic	none
Chr10	1_825	81055	81146	92	7842831	7842834	4	nip	0.0434783	no	yes	Os10g0210500	EamA domain AND EamA domain AND EamA domain AND EamA domain	28920.5	Os10g0210500	28920.5	intergenic	none
Chr11	1_1597	186562	186653	92	18341293	18341296	4	nip	0.0434783	no	yes	Os11g0513000	#N/A	1010.5	Os11g0513000	1010.5	intron	none
Chr4	1_802	209677	209951	275	11302915	11302926	12	nip	0.0436364	no	no	Os04g0270900	UDP-glucuronosyl/UDP-glucosyltransferase	7361	Os04g0270200	10903	intergenic	none
Chr3	1_822	170795	171023	229	7751530	7751748	219	cg	0.0436681	no	yes	Os03g0246500	Filament-like plant protein	6464.5	Os03g0246500	6464.5	intergenic	none
Chr2	1_841	402375	402557	183	7490138	7490312	175	cg	0.0437158	no	yes	Os02g0232300	Phosphatidylethanolamine-binding protein	4009.5	Os02g0232300	4009.5	intron	none
Chr6	1_855	125947	126037	91	8023415	8023501	87	cg	0.043956	no	yes	Os06g0254700	Caleosin-related	10101.5	Os06g0254700	10101.5	intergenic	none
Chr1	1_2540	564099	564189	91	29610567	29610570	4	nip	0.043956	no	no	Os01g0712800	Haem peroxidase	1019.5	Os01g0712700	4741.5	intron	none
Chr4	1_50	16881	16971	91	357641	357644	4	nip	0.043956	no	yes	Os04g0105400	Major facilitator superfamily	1384	Os04g0105400	1384	exon	none
Chr5	1_1611	321512	321579	68	18149254	18149318	65	cg	0.0441176	no	yes	Os05g0376000	RNA recognition motif domain	3668	Os05g0376200	10349.5	exon	none
Chr12	1_2205	5646	5713	68	24686420	24686484	65	cg	0.0441176	no	no	Os12g0590066	26S proteasome regulatory subunit RPN2, C-terminal	864	Os12g0590500	23388	intron	none
Chr1	1_721	529007	529096	90	7800121	7800206	86	cg	0.0444444	no	yes	Os01g0241000	#N/A	4813.5	Os01g0241000	4813.5	intergenic	none
Chr2	1_1387	70736	70825	90	13892658	13892743	86	cg	0.0444444	no	yes	Os02g0435600	#N/A	23882.5	Os02g0436400	27460.5	intergenic	none
Chr5	1_620	333058	333147	90	6045201	6045286	86	cg	0.0444444	no	yes	Os05g0197900	Protein of unknown function DUF247, plant	2057	Os05g0197900	2057	intron	none
Chr6	1_316	1542010	1542099	90	3603337	3603422	86	cg	0.0444444	no	yes	Os06g0171800	VRR-NUC domain AND HIRAN domain	1552.5	Os06g0171800	1552.5	intron	none
Chr7	1_1893	475208	475297	90	20258938	20259022	85	cg	0.0444444	no	yes	Os07g0523100	Ribosomal protein L44e	1329	Os07g0523100	1329	intron	none
Chr3	1_107	743653	743742	90	1001984	1001987	4	nip	0.0444444	no	no	Os03g0118425	#N/A	2353	Os03g0118600	3813	intron	none
Chr10	1_344	324528	324617	90	2905574	2905577	4	nip	0.0444444	no	yes	Os10g0148100	unknown	7202	Os10g0148100	7202	intergenic	none
Chr10	1_1141	12434	12523	90	11182296	11182299	4	nip	0.0444444	no	yes	Os10g0361876	#N/A	3495.5	Os10g0363100	70955.5	intergenic	none
Chr1	1_3521	427557	427623	67	41978485	41978548	64	cg	0.0447761	no	yes	Os01g0952800	Myc-type, basic helix-loop-helix (bHLH) domain	3748	Os01g0952800	3748	intron	none
Chr9	1_298	670202	670268	67	3270001	3270064	64	cg	0.0447761	no	yes	Os09g0243200	Zinc finger, RING-type	33398.5	Os09g0243000	61090.5	intergenic	none
Chr2	1_753	155503	155971	469	6931811	6931831	21	nip	0.0447761	no	yes	Os02g0223850	#N/A	4874.5	Os02g0224100	26380	intergenic	none
Chr3	1_1777	212314	212380	67	15980080	15980082	3	nip	0.0447761	no	yes	Os03g0395900	Suppressor of white apricot, N-terminal domain AND Suppressor of white apricot, N-terminal domain	9541.5	Os03g0395900	9541.5	intergenic	none
Chr8	1_1758	67589	67655	67	19836203	19836205	3	nip	0.0447761	no	yes	Os08g0414700	Trehalose-phosphatase AND Glycosyl transferase, family 20	2951.5	Os08g0414700	2951.5	intron	none
Chr10	1_1798	99776	99842	67	16120205	16120207	3	nip	0.0447761	no	yes	Os10g0446200	NGX6/PGAP6/MYMK	5889.5	Os10g0446200	5889.5	intergenic	none
Chr2	1_2349	150850	150938	89	24503653	24503737	85	cg	0.0449438	no	yes	Os02g0617300	CLASP N-terminal domain AND CLASP N-terminal domain	8325	Os02g0617400	13576	intergenic	none
Chr10	1_1190	72146	72234	89	11551441	11551525	85	cg	0.0449438	no	yes	Os10g0368400	AP complex, mu/sigma subunit	6914.5	Os10g0368400	6914.5	intergenic	none
Chr12	1_1542	225060	225148	89	14752658	14752742	85	cg	0.0449438	no	yes	Os12g0441600	O-methyltransferase domain AND Plant methyltransferase dimerisation	1312	Os12g0441600	1312	intron	none
Chr4	1_660	81292	81380	89	8551760	8551763	4	nip	0.0449438	no	yes	Os04g0227500	Thioredoxin-like fold	20937.5	Os04g0227500	20937.5	intergenic	none
Chr2	1_3165	681535	681600	66	35077607	35077669	63	cg	0.0454545	no	yes	Os02g0817600	AUX/IAA domain AND AUX/IAA domain AND AUX/IAA domain	3053	Os02g0817600	3053	intergenic	none
Chr4	1_707	81065	81130	66	9291034	9291096	63	cg	0.0454545	no	yes	Os04g0243700	Zinc finger, RING-type	532.5	Os04g0244400	50006	intron	none
Chr8	1_2185	2734665	2734730	66	24338383	24338445	63	cg	0.0454545	no	yes	Os08g0492600	#N/A	1689.5	Os08g0492400	9252.5	intergenic	none
Chr5	1_1855	21580	21645	66	20374682	20374684	3	nip	0.0454545	no	yes	Os05g0416400	#N/A	5546.5	Os05g0416400	5546.5	intergenic	none
Chr9	1_94	77634	77721	88	1104668	1104671	4	nip	0.0454545	no	yes	Os09g0113500	#N/A	6680.5	Os09g0112400	94997.5	intergenic	none
Chr11	1_1364	4090	4177	88	16544253	16544256	4	nip	0.0454545	no	no	Os11g0475600	Major facilitator, sugar transporter-like AND Major facilitator, sugar transporter-like	32902.5	Os11g0479000	199695	intergenic	none
Chr12	1_1246	33619	33684	66	12474125	12474127	3	nip	0.0454545	no	yes	Os12g0410200	#N/A	1704.5	Os12g0410050	23962	intergenic	none
Chr1	1_2457	215216	215302	87	28851757	28851839	83	cg	0.045977	no	yes	Os01g0697100	UDP-glucuronosyl/UDP-glucosyltransferase	2941	Os01g0698000	30436.5	intergenic	none
Chr3	1_1230	1055767	1055853	87	11590571	11590653	83	cg	0.045977	no	yes	Os03g0320850	#N/A	2370.5	Os03g0320900	6643.5	intron	none
Chr10	1_857	92392	92478	87	8682172	8682254	83	cg	0.045977	no	yes	Os10g0320201	#N/A	1516.5	Os10g0320100	1924.5	intron	none
Chr7	1_2377	98744	98830	87	26689865	26689868	4	nip	0.045977	no	yes	Os07g0641200	#N/A	5932	Os07g0641600	13151	intergenic	none
Chr5	1_244	1276094	1276332	239	2603427	2603437	11	nip	0.0460251	no	yes	Os05g0145000	Zinc finger, RING-type	2075.5	Os05g0145000	2075.5	intron	none
Chr2	1_479	4524346	4524410	65	4386409	4386470	62	cg	0.0461538	no	yes	Os02g0179100	HD domain	378	Os02g0179100	378	intron	none
Chr10	1_190	6604	6668	65	1581733	1581794	62	cg	0.0461538	no	yes	Os10g0124900	#N/A	10797.5	Os10g0124700	17792	intergenic	none
Chr8	1_1403	391147	391211	65	15211879	15211881	3	nip	0.0461538	no	yes	Os08g0338500	Pectinesterase inhibitor domain	4195	Os08g0338200	4308	exon	none
Chr10	1_518	35016	35080	65	4710313	4710315	3	nip	0.0461538	no	yes	Os10g0168550	#N/A	2549	Os10g0167900	28436.5	intron	none
Chr11	1_1580	321149	321213	65	18121708	18121710	3	nip	0.0461538	no	yes	Os11g0507400	#N/A	11624.5	Os11g0507400	11624.5	intergenic	none
Chr4	1_780	60144	60574	431	10644850	10645260	411	cg	0.0464037	no	yes	Os04g0261400	#N/A	18674.5	Os04g0266900	384608	intergenic	none
Chr3	1_1122	3331748	3331833	86	10626834	10626914	81	cg	0.0465116	no	yes	Os03g0301700	#N/A	3324.5	Os03g0301700	3324.5	intergenic	none
Chr4	1_787	26445	26530	86	10750319	10750400	82	cg	0.0465116	no	yes	Os04g0261400	#N/A	123979	Os04g0266900	279304	intergenic	none
Chr12	1_476	413286	413371	86	4217038	4217118	81	cg	0.0465116	no	yes	Os12g0183300	Inositol monophosphatase-like	98.5	Os12g0183200	2302	intron	none
Chr2	1_1027	106133	106218	86	9037091	9037094	4	nip	0.0465116	no	yes	Os02g0260200	#N/A	6400.5	Os02g0260400	17468.5	intergenic	none
Chr3	1_683	149679	149764	86	6239837	6239840	4	nip	0.0465116	no	yes	Os03g0218400	Major facilitator, sugar transporter-like	3908.5	Os03g0218400	3908.5	intergenic	none
Chr5	1_1332	470410	470495	86	15726270	15726273	4	nip	0.0465116	no	yes	Os05g0336200	#N/A	2494.5	Os05g0336000	7169.5	intron	none
Chr5	1_2494	797140	797225	86	28241546	28241549	4	nip	0.0465116	no	yes	Os05g0567200	#N/A	1746	Os05g0567200	1746	intron	none
Chr6	1_1279	139559	139644	86	13281880	13281883	4	nip	0.0465116	no	yes	Os06g0334100	#N/A	781.5	Os06g0334400	22686.5	exon	none
Chr10	1_454	68448	68533	86	4248466	4248469	4	nip	0.0465116	no	yes	Os10g0162980	#N/A	3725.5	Os10g0163040	16006.5	intergenic	none
Chr6	1_1734	98365	98428	64	20867097	20867157	61	cg	0.046875	no	yes	Os06g0550800	#N/A	1968	Os06g0550000	14725	intergenic	none
Chr9	1_1491	15808	15871	64	16867796	16867855	60	cg	0.046875	no	yes	Os09g0450600	TB2/DP1/HVA22-related protein	7703.5	Os09g0451000	19048	intergenic	none
Chr1	1_1045	823649	823712	64	11068944	11068946	3	nip	0.046875	no	no	Os01g0301000	Pentatricopeptide repeat AND Pentatricopeptide repeat AND Pentatricopeptide repeat AND Pentatricopeptide repeat	2011	Os01g0301000	2011	intron	none
Chr9	1_378	425225	425288	64	4219285	4219287	3	nip	0.046875	no	no	Os09g0255800	#N/A	9154	Os09g0255400	16536	intergenic	none
Chr10	1_336	228289	228352	64	2812738	2812740	3	nip	0.046875	no	yes	Os10g0146601	#N/A	16796	Os10g0146601	16796	intergenic	none
Chr8	1_831	274037	274121	85	9198749	9198829	81	cg	0.0470588	no	yes	Os08g0250700	Thioredoxin domain	2440	Os08g0250700	2440	intron	none
Chr4	1_2426	71427	71511	85	30641087	30641090	4	nip	0.0470588	no	no	Os04g0606500	#N/A	2898.5	Os04g0606500	2898.5	intergenic	none
Chr5	1_2514	171	255	85	28400982	28400985	4	nip	0.0470588	no	yes	Os05g0570400	Glutamine amidotransferase AND CTP synthase, N-terminal	5927.5	Os05g0570900	42895.5	intergenic	none
Chr10	1_39	44214	44298	85	298814	298817	4	nip	0.0470588	no	yes	Os10g0103800	Inositol-tetrakisphosphate 1-kinase, N-terminal AND Inositol 1,3,4-trisphosphate 5/6-kinase, ATP-grasp domain	6096	Os10g0103800	6096	intergenic	none
Chr3	1_431	74418	74480	63	4010571	4010630	60	cg	0.047619	no	yes	Os03g0175200	Mitochondrial substrate/solute carrier	5122	Os03g0174900	6846	intergenic	none
Chr3	1_490	513064	513147	84	4386631	4386710	80	cg	0.047619	no	no	Os03g0183600	Aminotransferase, class I/classII	277	Os03g0183600	277	intron	none
Chr5	1_2390	1472640	1472702	63	27314834	27314893	60	cg	0.047619	no	yes	Os05g0549900	Phosphatidic acid phosphatase type 2/haloperoxidase	1165.5	Os05g0550000	4075	intron	none
Chr6	1_1720	50425	50508	84	20821165	20821243	79	cg	0.047619	no	yes	Os06g0549700	#N/A	2259	Os06g0549633	7921	intron	none
Chr7	1_2702	188427	188489	63	29587190	29587249	60	cg	0.047619	no	yes	Os07g0694700	Haem peroxidase	2051.5	Os07g0694800	4662.5	intron	none
Chr10	1_8	50014	50097	84	98931	99010	80	cg	0.047619	no	no	Os10g0101000	S-locus glycoprotein domain AND Protein kinase domain AND PAN/Apple domain	2629	Os10g0101100	2934.5	intergenic	none
Chr1	1_2048	1400558	1400641	84	24853608	24853611	4	nip	0.047619	no	no	Os01g0622901	#N/A	2651.5	Os01g0622800	2780.5	intergenic	none
Chr1	1_2050	1444755	1444838	84	24871828	24871831	4	nip	0.047619	no	yes	Os01g0623200	Transporter protein SLAC1/Mae1/ Ssu1/TehA	8835.5	Os01g0622800	21000.5	intergenic	none
Chr2	1_600	714753	714815	63	5491032	5491034	3	nip	0.047619	no	yes	Os02g0198000	Protein of unknown function DUF1677, Oryza sativa	151.5	Os02g0197800	11213	exon	none
Chr2	1_1013	27138	27221	84	8960551	8960554	4	nip	0.047619	no	yes	Os02g0258800	#N/A	14925	Os02g0258000	32273.5	intergenic	none
Chr3	1_1138	89486	89569	84	10788366	10788369	4	nip	0.047619	no	no	Os03g0304550	#N/A	14124	Os03g0304500	14378	intergenic	none
Chr4	1_2675	249128	249211	84	33166864	33166867	4	nip	0.047619	no	yes	Os04g0650800	D-isomer specific 2-hydroxyacid dehydrogenase, NAD-binding domain AND ACT domain AND D-isomer specific 2-hydroxyacid dehydrogenase, catalytic domain AND D-isomer specific 2-hydroxyacid dehydrogenase, NAD-binding domain AND ACT domain	1602	Os04g0651000	13666.5	intron	none
Chr12	1_705	18471	24255	5785	7013516	7013792	277	nip	0.0478825	no	yes	Os12g0228800	EF-hand domain AND EF-hand domain	850	Os12g0228800	850	intron	none
Chr5	1_1853	67511	67614	104	20336325	20336423	99	cg	0.0480769	no	yes	Os05g0415900	#N/A	1999	Os05g0415800	9500	intron	none
Chr4	1_681	444204	444286	83	8772091	8772169	79	cg	0.0481928	no	yes	Os04g0231266	#N/A	4762	Os04g0229100	133800	intergenic	none
Chr6	1_303	1167281	1167363	83	3374570	3374648	79	cg	0.0481928	no	yes	Os06g0167100	#N/A	6888	Os06g0166900	12585.5	intergenic	none
Chr10	1_672	49766	49848	83	6407631	6407709	79	cg	0.0481928	no	no	Os10g0191900	Histone H2A/H2B/H3	2660.5	Os10g0191600	22018	intergenic	none
Chr12	1_1662	283613	283778	166	17269645	17269801	157	cg	0.0481928	no	yes	Os12g0476200	SWEET sugar transporter AND SWEET sugar transporter	34003.5	Os12g0476200	34003.5	intergenic	none
Chr1	1_1896	29066	29148	83	23434194	23434197	4	nip	0.0481928	no	yes	Os01g0597400	Amino acid transporter, transmembrane domain	6257.5	Os01g0597400	6257.5	intergenic	none
Chr10	1_871	271011	271093	83	8817016	8817019	4	nip	0.0481928	no	yes	Os10g0322300	#N/A	20618.5	Os10g0323500	106200	intergenic	none
Chr12	1_1897	175197	175279	83	21180419	21180422	4	nip	0.0481928	no	yes	Os12g0533400	Rho GTPase-activating protein domain AND CRIB domain	28281.5	Os12g0533500	32218.5	intergenic	none
Chr12	1_1539	213428	213489	62	14747810	14747868	59	cg	0.0483871	no	yes	Os12g0441600	O-methyltransferase domain AND Plant methyltransferase dimerisation	3549	Os12g0441600	3549	intergenic	none
Chr1	1_2461	242410	242471	62	28865463	28865465	3	nip	0.0483871	no	yes	Os01g0697400	#N/A	6026	Os01g0698000	16770.5	intergenic	none
Chr3	1_861	584333	584394	62	8118323	8118325	3	nip	0.0483871	no	no	Os03g0253800	Mitochondrial import inner membrane translocase subunit Tim21 AND Mitochondrial import inner membrane translocase subunit Tim21	3319.5	Os03g0254000	5858	intron	none
Chr7	1_2182	166639	166700	62	24361295	24361297	3	nip	0.0483871	no	yes	Os07g0597400	#N/A	5111	Os07g0597500	9804.5	intergenic	none
Chr12	1_1620	670	731	62	16483683	16483685	3	nip	0.0483871	no	yes	Os12g0465100	#N/A	14196.5	Os12g0465700	18869	intergenic	none
Chr1	1_3372	2603219	2603300	82	40291614	40291691	78	cg	0.0487805	no	yes	Os01g0922350	#N/A	5324	Os01g0921800	33927.5	intergenic	none
Chr5	1_2457	326107	326188	82	27868348	27868424	77	cg	0.0487805	no	yes	Os05g0559800	#N/A	411	Os05g0559600	5562	intron	none
Chr2	1_519	358509	358590	82	4730816	4730819	4	nip	0.0487805	no	yes	Os02g0184700	#N/A	5650.5	Os02g0184900	10763.5	intergenic	none
Chr6	1_967	180289	180370	82	9211912	9211915	4	nip	0.0487805	no	no	Os06g0272800	PMR5 N-terminal domain AND PC-Esterase AND PC-Esterase	6100.5	Os06g0273200	10523	intergenic	none
Chr2	1_970	303176	303236	61	8452860	8452917	58	cg	0.0491803	no	yes	Os02g0249700	#N/A	2015.5	Os02g0249700	2015.5	intron	none
Chr7	1_1858	24888	24948	61	19989151	19989207	57	cg	0.0491803	no	yes	Os07g0518200	#N/A	361.5	Os07g0518100	2463.5	exon	none
Chr2	1_759	2730	2790	61	6953850	6953852	3	nip	0.0491803	no	yes	Os02g0224100	PPM-type phosphatase domain AND PPM-type phosphatase domain	4350	Os02g0224100	4350	intergenic	none
Chr6	1_439	101507	101567	61	4922511	4922513	3	nip	0.0491803	no	yes	Os06g0196700	Auxin response factor AND B3 DNA binding domain AND AUX/IAA domain AND B3 DNA binding domain	6803.5	Os06g0196600	23574.5	intergenic	none
Chr1	1_172	680046	680126	81	1873558	1873634	77	cg	0.0493827	no	yes	Os01g0133900	#N/A	3505.5	Os01g0133600	15787.5	intergenic	none
Chr1	1_651	1111227	1111307	81	7044724	7044800	77	cg	0.0493827	no	yes	Os01g0227300	Small GTPase	1016	Os01g0227200	4248	intron	none
Chr5	1_1804	310835	310915	81	19682205	19682281	77	cg	0.0493827	no	yes	Os05g0404200	Peptide methionine sulphoxide reductase MrsB AND Peptide methionine sulphoxide reductase MrsB	939.5	Os05g0404400	10575.5	intron	none
Chr7	1_1107	484225	484305	81	11091629	11091705	77	cg	0.0493827	no	yes	Os07g0287400	Bifunctional inhibitor/plant lipid transfer protein/seed storage helical domain	778.5	Os07g0287000	30613.5	intron	none
Chr10	1_156	317793	317873	81	1175271	1175347	77	cg	0.0493827	no	yes	Os10g0118200	#N/A	11609	Os10g0116800	91343.5	intergenic	none
Chr5	1_1580	57777	57857	81	17831433	17831436	4	nip	0.0493827	no	no	Os05g0370700	#N/A	7032	Os05g0370700	7032	intergenic	none
Chr6	1_70	10807	10887	81	1439306	1439309	4	nip	0.0493827	no	yes	Os06g0127200	SET domain	2465	Os06g0127500	17648	intron	none
Chr6	1_2720	3658	3738	81	30521529	30521532	4	nip	0.0493827	no	yes	Os06g0718100	Expansin, cellulose-binding-like domain AND RlpA-like protein, double-psi beta-barrel domain	760.5	Os06g0718100	760.5	intron	none
Chr10	1_536	138370	138450	81	4861208	4861211	4	nip	0.0493827	no	no	Os10g0170501	#N/A	12577.5	Os10g0170300	22141	intergenic	none
Chr10	1_1030	195657	195737	81	10321599	10321602	4	nip	0.0493827	no	no	Os10g0345600	QWRF family	16740.5	Os10g0345100	18604.5	intergenic	none
Chr3	1_872	641703	641782	80	8149845	8149920	76	cg	0.05	no	yes	Os03g0254400	#N/A	3752.5	Os03g0254000	25700.5	intergenic	none
Chr3	1_3510	73240	73299	60	35800185	35800241	57	cg	0.05	no	yes	Os03g0850600	Protein of unknown function DUF2301	7262.5	Os03g0850600	7262.5	intergenic	none
Chr5	1_1857	23417	23496	80	20376443	20376518	76	cg	0.05	no	yes	Os05g0416400	#N/A	3749	Os05g0416400	3749	intergenic	none
Chr8	1_1139	62438	62517	80	12352611	12352686	76	cg	0.05	no	yes	Os08g0300333	#N/A	961.5	Os08g0300300	1206.5	intron	none
Chr11	1_1501	168000	168079	80	17771769	17771844	76	cg	0.05	no	yes	Os11g0499600	Short-chain dehydrogenase/reductase SDR AND Short-chain dehydrogenase/reductase SDR	17032.5	Os11g0499600	17032.5	intergenic	none
Chr12	1_1665	59735	59814	80	17368296	17368371	76	cg	0.05	no	yes	Os12g0477200	Cellulose synthase	475	Os12g0477200	475	exon	none
Chr1	1_2869	137525	137584	60	34492464	34492466	3	nip	0.05	no	no	Os01g0811400	Exostosin, GT47 domain	4873	Os01g0812000	18149	intergenic	none
Chr1	1_2885	16902	16981	80	34560816	34560819	4	nip	0.05	no	no	Os01g0812900	Protein RETICULATA-related	1583.5	Os01g0813100	6881.5	exon	none
Chr2	1_556	76176	76235	60	4938844	4938846	3	nip	0.05	no	no	Os02g0189100	#N/A	1550	Os02g0189000	1680.5	exon	none
Chr6	1_173	46559	46638	80	2376345	2376348	4	nip	0.05	no	yes	Os06g0144900	Pectate lyase, N-terminal AND Pectate lyase	2377.5	Os06g0144900	2377.5	intergenic	none
Chr9	1_161	308221	308300	80	1833285	1833288	4	nip	0.05	no	yes	Os09g0123500	Ankyrin repeat-containing domain AND Ankyrin repeat-containing domain AND Ankyrin repeat-containing domain	14983	Os09g0123500	14983	intergenic	none
Chr11	1_2187	71892	71951	60	24219178	24219180	3	nip	0.05	no	no	Os11g0621200	#N/A	680	Os11g0621300	2415.5	exon	none
Chr2	1_491	101447	101525	79	4502589	4502663	75	cg	0.0506329	no	yes	Os02g0180700	NAD-dependent epimerase/dehydratase	4006.5	Os02g0180700	4006.5	intergenic	none
Chr3	1_2380	50940	51729	790	22810690	22811438	749	cg	0.0506329	no	yes	Os03g0607100	#N/A	5190	Os03g0607200	6289.5	intergenic	none
Chr3	1_3517	185355	185433	79	35906233	35906307	75	cg	0.0506329	no	yes	Os03g0852800	Phosphoesterase	1494.5	Os03g0852800	1494.5	intron	none
Chr5	1_598	30595	30673	79	5783795	5783869	75	cg	0.0506329	no	yes	Os05g0194500	NAC domain	3019	Os05g0194500	3019	intron	none
Chr8	1_1510	75935	76013	79	17684170	17684244	75	cg	0.0506329	no	yes	Os08g0376900	ELF protein	1569	Os08g0376700	5906.5	intergenic	none
Chr2	1_1791	202369	202447	79	19434649	19434652	4	nip	0.0506329	no	no	Os02g0529400	Glycosyl hydrolase family 100 AND Glycosyl hydrolase family 100	5261	Os02g0529500	10573.5	intergenic	none
Chr5	1_1599	188189	188267	79	18055794	18055797	4	nip	0.0506329	no	yes	Os05g0374600	DnaJ domain	1276.5	Os05g0374200	21965	intron	none
Chr12	1_1911	272754	272832	79	21263300	21263303	4	nip	0.0506329	no	yes	Os12g0534700	#N/A	7606	Os12g0534700	7606	intergenic	none
Chr9	1_670	115678	116111	434	8706653	8707064	412	cg	0.0506912	no	yes	Os09g0315800	Rab3-GAP regulatory subunit, N-terminal AND Rab3-GAP regulatory subunit, N-terminal	6662	Os09g0315800	6662	intergenic	none
Chr4	1_846	251252	251310	59	11813839	11813841	3	nip	0.0508475	no	yes	Os04g0278900	tRNA-dihydrouridine synthase AND tRNA-dihydrouridine synthase	5726.5	Os04g0280200	64438	intron	none
Chr9	1_154	210226	210284	59	1774027	1774029	3	nip	0.0508475	no	yes	Os09g0123100	#N/A	9070.5	Os09g0123100	9070.5	intergenic	none
Chr2	1_484	43009	43086	78	4449231	4449304	74	cg	0.0512821	no	yes	Os02g0180000	PPM-type phosphatase domain AND PPM-type phosphatase domain	3270	Os02g0180000	3270	intron	none
Chr4	1_143	36089	36166	78	1041815	1041886	72	cg	0.0512821	no	yes	Os04g0117500	Ion transport domain	1927	Os04g0117600	8535.5	intron	none
Chr5	1_2427	45969	46046	78	27637133	27637206	74	cg	0.0512821	no	yes	Os05g0555700	#N/A	1324.5	Os05g0555800	3878.5	intron	none
Chr12	1_1563	218554	218631	78	14846067	14846070	4	nip	0.0512821	no	yes	Os12g0442900	DET1- and DDB1-associated protein 1, N-terminal AND SAP domain	4092.5	Os12g0442900	4092.5	intron	none
Chr3	1_1469	60542	60793	252	13636292	13636530	239	cg	0.0515873	no	yes	Os03g0356414	Seven-in-absentia protein, TRAF-like domain	799.5	Os03g0356400	4527.5	intron	none
Chr1	1_2284	215362	215419	58	27134673	27134727	55	cg	0.0517241	no	yes	Os01g0664200	Protein kinase domain AND Protein kinase domain	2332.5	Os01g0664200	2332.5	intron	none
Chr1	1_3177	357177	357234	58	38188650	38188704	55	cg	0.0517241	no	yes	Os01g0880100	#N/A	3496	Os01g0880300	20640.5	intergenic	none
Chr3	1_1252	1233790	1233847	58	11739129	11739183	55	cg	0.0517241	no	yes	Os03g0323800	Eukaryotic porin/Tom40	6116	Os03g0323800	6116	intergenic	none
Chr5	1_638	459474	459531	58	6138276	6138329	54	cg	0.0517241	no	yes	Os05g0198700	#N/A	2432.5	Os05g0198400	45868	intergenic	none
Chr10	1_277	82003	82060	58	2451812	2451866	55	cg	0.0517241	no	yes	Os10g0139700	Cytochrome P450	2989	Os10g0139300	27520	intergenic	none
Chr10	1_1423	321354	321411	58	13443200	13443254	55	cg	0.0517241	no	yes	Os10g0399100	Cys/Met metabolism, pyridoxal phosphate-dependent enzyme AND Cys/Met metabolism, pyridoxal phosphate-dependent enzyme	2067.5	Os10g0399100	2067.5	intron	none
Chr11	1_1941	178491	178548	58	21893384	21893438	55	cg	0.0517241	no	yes	Os11g0579900	Pumilio RNA-binding repeat AND Pumilio RNA-binding repeat AND Pumilio RNA-binding repeat AND Pumilio RNA-binding repeat AND Pumilio RNA-binding repeat AND Pumilio RNA-binding repeat AND Pumilio RNA-binding repeat AND Pumilio RNA-binding repeat	1637.5	Os11g0579900	1637.5	intron	none
Chr8	1_1032	50117	50174	58	10913069	10913071	3	nip	0.0517241	no	yes	Os08g0280150	#N/A	6462.5	Os08g0280300	28718.5	intergenic	none
Chr10	1_541	31891	31948	58	4929747	4929749	3	nip	0.0517241	no	yes	Os10g0171500	Cytochrome P450 AND Cytochrome P450	461	Os10g0172100	18987	exon	none
Chr12	1_1159	517224	517281	58	11211372	11211374	3	nip	0.0517241	no	yes	Os12g0290200	#N/A	9319.5	Os12g0290150	11799.5	intergenic	none
Chr12	1_1239	59218	59275	58	12405536	12405538	3	nip	0.0517241	no	yes	Os12g0409000	Serine hydroxymethyltransferase-like domain	10844.5	Os12g0409000	10844.5	intergenic	none
Chr12	1_1578	23210	23267	58	15213213	15213215	3	nip	0.0517241	no	no	Os12g0447310	#N/A	16340	Os12g0446900	77967.5	intergenic	none
Chr2	1_3176	95619	95695	77	35178181	35178253	73	cg	0.0519481	no	yes	Os02g0819500	OTU domain AND OTU domain	3431.5	Os02g0819600	14254	intron	none
Chr5	1_609	222211	222287	77	5946956	5947028	73	cg	0.0519481	no	yes	Os05g0196600	Aminotransferase, class I/classII	8429	Os05g0196600	8429	intergenic	none
Chr5	1_664	132076	132152	77	6670187	6670259	73	cg	0.0519481	no	yes	Os05g0207700	Serine-threonine/tyrosine-protein kinase, catalytic domain AND Serine-threonine/tyrosine-protein kinase, catalytic domain	998.5	Os05g0207700	998.5	intron	none
Chr8	1_1076	716982	717058	77	11492208	11492280	73	cg	0.0519481	no	yes	Os08g0289000	#N/A	2915	Os08g0289000	2915	intron	none
Chr2	1_1764	180	256	77	19287652	19287655	4	nip	0.0519481	no	yes	Os02g0527100	unknown AND Helicase, C-terminal AND SNF2-related, N-terminal domain	11343.5	Os02g0527100	11343.5	intergenic	none
Chr3	1_3528	310244	310320	77	35996181	35996184	4	nip	0.0519481	no	no	Os03g0854600	Xyloglucan endo-transglycosylase, C-terminal AND Glycoside hydrolase family 16 AND Xyloglucan endo-transglycosylase, C-terminal AND Glycoside hydrolase family 16	1000.5	Os03g0854600	1000.5	intron	none
Chr5	1_329	2044979	2045055	77	3263747	3263750	4	nip	0.0519481	no	yes	Os05g0155700	Heparan-alpha-glucosaminide N-acetyltransferase, catalytic domain	3551	Os05g0155700	3551	intron	none
Chr9	1_327	285633	285709	77	3512299	3512302	4	nip	0.0519481	no	yes	Os09g0246700	#N/A	9603.5	Os09g0246700	9603.5	intergenic	none
Chr9	1_463	96316	96392	77	4773519	4773522	4	nip	0.0519481	no	yes	Os09g0264675	#N/A	2646	Os09g0264400	3495.5	intergenic	none
Chr10	1_56	283601	283677	77	450823	450826	4	nip	0.0519481	no	yes	Os10g0106000	#N/A	5475	Os10g0105700	21883.5	intergenic	none
Chr11	1_1504	187727	187803	77	17790433	17790436	4	nip	0.0519481	no	yes	Os11g0499600	Short-chain dehydrogenase/reductase SDR AND Short-chain dehydrogenase/reductase SDR	1595.5	Os11g0499600	1595.5	intron	none
Chr1	1_507	163331	164041	711	4929546	4929582	37	nip	0.0520394	no	yes	Os01g0191900	#N/A	10972	Os01g0191900	10972	intergenic	none
Chr9	1_835	461587	461778	192	10367784	10367965	182	cg	0.0520833	no	yes	Os09g0339000	Protein kinase domain	1215.5	Os09g0339000	1215.5	exon	none
Chr2	1_1626	592549	592605	57	16924260	16924313	54	cg	0.0526316	no	yes	Os02g0487300	WRC domain	6875	Os02g0487300	6875	intergenic	none
Chr3	1_1874	179029	179085	57	16656099	16656152	54	cg	0.0526316	no	yes	Os03g0406200	Translation elongation factor EF1B, beta/delta subunit, guanine nucleotide exchange domain AND Translation elongation factor EF1B, beta/delta subunit, guanine nucleotide exchange domain	89	Os03g0406100	10286.5	intron	none
Chr5	1_1868	153779	153835	57	20465300	20465353	54	cg	0.0526316	no	yes	Os05g0417900	#N/A	5987	Os05g0417700	7806	intergenic	none
Chr10	1_256	79617	79673	57	2291141	2291194	54	cg	0.0526316	no	yes	Os10g0136900	#N/A	981.5	Os10g0137000	7543	intron	none
Chr2	1_732	31909	31965	57	6839434	6839436	3	nip	0.0526316	no	yes	Os02g0222500	#N/A	6083	Os02g0221800	38912	intergenic	none
Chr7	1_2496	168489	168754	266	27699416	27699429	14	nip	0.0526316	no	yes	Os07g0658000	#N/A	1119	Os07g0658100	3851	intron	none
Chr8	1_985	1124162	1124218	57	10639271	10639273	3	nip	0.0526316	no	no	Os08g0276200	WRKY domain	696.5	Os08g0274700	66603	exon	none
Chr8	1_1287	38250	38325	76	14260263	14260266	4	nip	0.0526316	no	yes	Os08g0325134	B3 DNA binding domain	1738.5	Os08g0325134	1738.5	intron	none
Chr9	1_331	137371	137427	57	3635418	3635420	3	nip	0.0526316	no	yes	Os09g0248000	D-aminoacyl-tRNA deacylase DtdA AND D-aminoacyl-tRNA deacylase DtdA AND D-aminoacyl-tRNA deacylase DtdA	8821.5	Os09g0248100	21381.5	intergenic	none
Chr9	1_1574	940789	940864	76	18089828	18089831	4	nip	0.0526316	no	no	Os09g0473350	#N/A	531.5	Os09g0473200	5380	intron	none
Chr11	1_1539	17726	17801	76	8643443	8643446	4	nip	0.0526316	no	yes	Os11g0259700	SAM dependent carboxyl methyltransferase	6418	Os11g0260100	34622.5	intergenic	none
Chr4	1_719	213571	213910	340	9385432	9385449	18	nip	0.0529412	no	yes	Os04g0245000	Tensin phosphatase, C2 domain	4023	Os04g0244800	16849	intergenic	none
Chr2	1_925	1325210	1325378	169	8199960	8200118	159	cg	0.0532544	no	yes	Os02g0245000	Splicing factor 3A subunit 1 AND Ubiquitin-like domain AND SWAP/Surp AND SWAP/Surp AND SWAP/Surp AND SWAP/Surp AND Ubiquitin-like domain AND Splicing factor 3A subunit 1	1667.5	Os02g0245000	1667.5	intron	none
Chr7	1_2659	373102	373176	75	29212881	29212951	71	cg	0.0533333	no	yes	Os07g0687500	Rhodanese-like domain AND Rhodanese-like domain AND unknown	1804	Os07g0687900	8175	intron	none
Chr1	1_2406	118027	118101	75	28406045	28406048	4	nip	0.0533333	no	yes	Os01g0688300	unknown AND unknown	1858.5	Os01g0688600	11919	intergenic	none
Chr1	1_2528	502423	502497	75	29570012	29570015	4	nip	0.0533333	no	yes	Os01g0711500	EF-hand domain	270.5	Os01g0711500	270.5	intron	none
Chr8	1_1026	23500	23574	75	10891313	10891316	4	nip	0.0533333	no	yes	Os08g0280125	#N/A	10312.5	Os08g0280300	50474	intergenic	none
Chr10	1_1014	2911	2985	75	10156098	10156101	4	nip	0.0533333	no	yes	Os10g0343000	#N/A	7828	Os10g0343100	16412	intergenic	none
Chr12	1_1447	3134	3208	75	14096189	14096192	4	nip	0.0533333	no	yes	Os12g0434400	Peptidase M17, leucyl aminopeptidase, N-terminal AND Peptidase M17, leucyl aminopeptidase, C-terminal	15562.5	Os12g0434400	15562.5	intergenic	none
Chr10	1_1827	72501	72837	337	16501887	16502205	319	cg	0.0534125	no	yes	Os10g0452500	#N/A	712	Os10g0452700	5835.5	intron	none
Chr1	1_324	378581	378636	56	3104262	3104314	53	cg	0.0535714	no	yes	Os01g0159300	Zinc finger, RING-type	1528	Os01g0159300	1528	intron	none
Chr6	1_2115	733778	733833	56	24794901	24794953	53	cg	0.0535714	no	yes	Os06g0617800	Ribose-phosphate pyrophosphokinase, N-terminal domain AND Phosphoribosyltransferase domain AND Ribose-phosphate pyrophosphokinase, N-terminal domain AND Phosphoribosyltransferase domain AND Ribose-phosphate pyrophosphokinase, N-terminal domain AND Phosphoribosyltransferase domain AND Phosphoribosyltransferase domain AND Ribose-phosphate pyrophosphokinase, N-terminal domain AND Ribose-phosphate py…	3406.5	Os06g0618000	12140.5	intergenic	none
Chr7	1_609	275975	276030	56	5558853	5558905	53	cg	0.0535714	no	yes	Os07g0203300	Suppressor of forked AND S1 domain	4045	Os07g0202900	34754	intergenic	none
Chr7	1_1856	4952	5007	56	19975629	19975681	53	cg	0.0535714	no	yes	Os07g0517900	Cytochrome P450	3019	Os07g0518100	11060.5	intron	none
Chr11	1_356	41178	41233	56	3743227	3743279	53	cg	0.0535714	no	yes	Os11g0175450	#N/A	337.5	Os11g0175400	1677	intron	none
Chr11	1_667	26834	26889	56	6605307	6605359	53	cg	0.0535714	no	yes	Os11g0226201	Protein kinase domain	4727.5	Os11g0226966	41514.5	intergenic	none
Chr5	1_1837	69935	69990	56	20230449	20230451	3	nip	0.0535714	no	yes	Os05g0414100	#N/A	13985	Os05g0413400	18536.5	intergenic	none
Chr7	1_1809	166266	166321	56	19637016	19637018	3	nip	0.0535714	no	yes	Os07g0512250	#N/A	5573	Os07g0512100	21106	intergenic	none
Chr5	1_1845	13196	13269	74	20288904	20288973	70	cg	0.0540541	no	yes	Os05g0414800	#N/A	587	Os05g0414700	3789	intron	none
Chr5	1_2519	23514	23587	74	28423990	28424059	70	cg	0.0540541	no	yes	Os05g0570900	Phytocyanin domain	19854.5	Os05g0570900	19854.5	intergenic	none
Chr12	1_1357	22006	22079	74	13473586	13473655	70	cg	0.0540541	no	yes	Os12g0425500	#N/A	15402.5	Os12g0425600	22030	intergenic	none
Chr12	1_2206	18539	18612	74	24697726	24697795	70	cg	0.0540541	no	no	Os12g0590400	#N/A	1584	Os12g0590500	12079.5	intron	none
Chr3	1_1828	153419	153492	74	16258739	16258742	4	nip	0.0540541	no	yes	Os03g0400901	Pentatricopeptide repeat AND Pentatricopeptide repeat AND Pentatricopeptide repeat AND Pentatricopeptide repeat	1787	Os03g0400901	1787	intergenic	none
Chr4	1_2323	157180	157253	74	29308366	29308369	4	nip	0.0540541	no	yes	Os04g0580700	Transcription factor, MADS-box AND Transcription factor, K-box	2836.5	Os04g0580700	2836.5	exon	none
Chr8	1_326	540147	540220	74	3867162	3867165	4	nip	0.0540541	no	yes	Os08g0166500	#N/A	2154.5	Os08g0165901	22361	intergenic	none
Chr11	1_1940	176847	176920	74	21891853	21891856	4	nip	0.0540541	no	yes	Os11g0579800	H/ACA ribonucleoprotein complex, subunit Gar1/Naf1	449.5	Os11g0579800	449.5	intron	none
Chr3	1_1032	2227005	2227059	55	9577489	9577540	52	cg	0.0545455	no	yes	Os03g0280400	#N/A	1521.5	Os03g0280400	1521.5	intron	none
Chr11	1_317	180084	180138	55	3413405	3413456	52	cg	0.0545455	no	yes	Os11g0170300	CBS domain AND CBS domain AND CBS domain AND PB1 domain	7892.5	Os11g0170300	7892.5	intergenic	none
Chr5	1_561	133697	133751	55	5362623	5362625	3	nip	0.0545455	no	yes	Os05g0187500	IQ motif, EF-hand binding site AND IQ motif, EF-hand binding site AND Domain of unknown function DUF4005	3287.5	Os05g0187500	3287.5	intergenic	none
Chr7	1_1162	21712	21766	55	11614436	11614438	3	nip	0.0545455	no	yes	Os07g0296800	#N/A	1455	Os07g0296800	1455	intergenic	none
Chr11	1_117	82753	82807	55	1540256	1540258	3	nip	0.0545455	no	yes	Os11g0133300	S-locus glycoprotein domain AND Bulb-type lectin domain AND PAN/Apple domain	358	Os11g0133500	7018	exon	none
Chr1	1_209	8042	8114	73	2153902	2153970	69	cg	0.0547945	no	yes	Os01g0140700	AP2/ERF domain AND B3 DNA binding domain	866.5	Os01g0139900	44617	intron	none
Chr2	1_1780	96323	96395	73	19358552	19358620	69	cg	0.0547945	no	yes	Os02g0528200	Glycosyl hydrolase, family 13, catalytic domain AND Alpha-amylase/branching enzyme, C-terminal all beta AND Glycoside hydrolase, family 13, N-terminal	2872.5	Os02g0528200	2872.5	intron	none
Chr10	1_1461	94528	94600	73	13748078	13748146	69	cg	0.0547945	no	yes	Os10g0403800	#N/A	25644.5	Os10g0403800	25644.5	intergenic	none
Chr6	1_1153	116656	116728	73	11065919	11065922	4	nip	0.0547945	no	yes	Os06g0298100	#N/A	3382.5	Os06g0298200	7512	intron	none
Chr6	1_2089	513284	513356	73	24598957	24598960	4	nip	0.0547945	no	yes	Os06g0614550	#N/A	8101	Os06g0614300	20718.5	intergenic	none
Chr7	1_610	285430	285502	73	5567353	5567356	4	nip	0.0547945	no	yes	Os07g0203500	#N/A	1572.5	Os07g0204100	32341	intron	none
Chr10	1_565	201034	201106	73	5610799	5610802	4	nip	0.0547945	no	yes	Os10g0181800	#N/A	6794.5	Os10g0181600	16550	intron	none
Chr1	1_2183	2818699	2818770	72	26003141	26003208	68	cg	0.0555556	no	yes	Os01g0645650	#N/A	4685.5	Os01g0645400	7421.5	intergenic	none
Chr2	1_908	1166890	1166961	72	8059869	8059936	68	cg	0.0555556	no	no	Os02g0242600	Cupin 1 AND Cupin 1	1255.5	Os02g0242600	1255.5	intron	none
Chr5	1_1589	61773	61826	54	17935933	17935983	51	cg	0.0555556	no	yes	Os05g0372350	#N/A	2174	Os05g0372300	2283.5	intron	none
Chr7	1_2085	24967	25020	54	22505186	22505236	51	cg	0.0555556	no	no	Os07g0562900	#N/A	2620	Os07g0563300	33630.5	intergenic	none
Chr12	1_1392	146465	146518	54	13651212	13651262	51	cg	0.0555556	no	yes	Os12g0428000	Rhodanese-like domain	6681.5	Os12g0428000	6681.5	intergenic	none
Chr12	1_1724	74561	74614	54	18355536	18355586	51	cg	0.0555556	no	yes	Os12g0489400	#N/A	717.5	Os12g0489300	2927.5	exon	none
Chr1	1_2060	1471327	1471398	72	24896851	24896854	4	nip	0.0555556	no	yes	Os01g0623500	AAA ATPase, AAA+ lid domain AND ATPase, AAA-type, core	253.5	Os01g0623500	253.5	intron	none
Chr2	1_739	54202	54255	54	6856063	6856065	3	nip	0.0555556	no	yes	Os02g0222500	#N/A	22712	Os02g0221800	55541	intergenic	none
Chr5	1_2471	465169	465240	72	27967307	27967310	4	nip	0.0555556	no	yes	Os05g0562200	Drought induced 19 protein type, zinc-binding domain AND Protein dehydration-induced 19, C-terminal	1921.5	Os05g0562200	1921.5	intron	none
Chr6	1_1048	443249	443374	126	9822186	9822192	7	nip	0.0555556	no	yes	Os06g0281300	O-methyltransferase domain	9538	Os06g0281400	26804.5	intergenic	none
Chr10	1_417	372507	372578	72	3699492	3699495	4	nip	0.0555556	no	yes	Os10g0158475	#N/A	1295	Os10g0158400	1686.5	intron	none
Chr10	1_1145	37188	37259	72	11205744	11205747	4	nip	0.0555556	no	no	Os10g0362300	Signal transduction response regulator, receiver domain AND CHASE domain AND Signal transduction histidine kinase, dimerisation/phosphoacceptor domain AND Histidine kinase/HSP90-like ATPase AND Signal transduction histidine kinase, dimerisation/phosphoacceptor domain AND Signal transduction response regulator, receiver domain AND Histidine kinase/HSP90-like ATPase AND CHASE domain AND Signal tran…	7981	Os10g0363100	47507.5	intergenic	none
Chr11	1_628	28560	28613	54	6101367	6101369	3	nip	0.0555556	no	yes	Os11g0216900	Initiation factor 2B-related AND Initiation factor 2B-related AND Initiation factor 2B-related	3307	Os11g0216400	11616.5	intergenic	none
Chr12	1_1659	277658	277711	54	17265499	17265501	3	nip	0.0555556	no	yes	Os12g0476200	SWEET sugar transporter AND SWEET sugar transporter	38226.5	Os12g0476200	38226.5	intergenic	none
Chr2	1_522	408762	408832	71	4738635	4738701	67	cg	0.056338	no	yes	Os02g0184800	#N/A	2794	Os02g0184900	2913	intergenic	none
Chr4	1_2674	245179	245249	71	33163055	33163121	67	cg	0.056338	no	yes	Os04g0650700	Peptidase T2, asparaginase 2 AND Peptidase T2, asparaginase 2 AND Peptidase T2, asparaginase 2 AND Peptidase T2, asparaginase 2	62.5	Os04g0650600	11431	exon	none
Chr5	1_1690	1161686	1161756	71	18832474	18832540	67	cg	0.056338	no	yes	Os05g0389300	LSM domain, eukaryotic/archaea-type	7057.5	Os05g0389400	11785.5	intergenic	none
Chr10	1_138	202064	202134	71	1105555	1105621	67	cg	0.056338	no	yes	Os10g0117400	#N/A	9845.5	Os10g0116800	21622.5	intergenic	none
Chr10	1_806	239429	239499	71	7654114	7654180	67	cg	0.056338	no	yes	Os10g0207700	#N/A	10683.5	Os10g0208200	21835	intergenic	none
Chr12	1_1579	24414	24484	71	15214359	15214425	67	cg	0.056338	no	yes	Os12g0447310	#N/A	17518	Os12g0446900	79145.5	intergenic	none
Chr2	1_756	26464	26747	284	6947476	6947491	16	nip	0.056338	no	yes	Os02g0224100	PPM-type phosphatase domain AND PPM-type phosphatase domain	10717.5	Os02g0224100	10717.5	intergenic	none
Chr8	1_354	806231	806301	71	4098995	4098998	4	nip	0.056338	no	yes	Os08g0170100	Rx, N-terminal AND NB-ARC	7286	Os08g0170200	14644.5	intergenic	none
Chr12	1_1393	163478	163548	71	13665522	13665525	4	nip	0.056338	no	yes	Os12g0428200	Autophagy-related protein 101	4481.5	Os12g0428000	7605	intron	none
Chr4	1_2627	197549	197601	53	32042617	32042666	50	cg	0.0566038	no	yes	Os04g0630000	SDA1 domain	3989	Os04g0630100	7737	intergenic	none
Chr8	1_1277	89250	89302	53	13733007	13733009	3	nip	0.0566038	no	yes	Os08g0318400	#N/A	6507.5	Os08g0318500	19995	intergenic	none
Chr12	1_996	11069	11121	53	9806563	9806565	3	nip	0.0566038	no	yes	Os12g0270900	Sulfotransferase domain AND Sulfotransferase domain	16191	Os12g0270900	16191	intergenic	none
Chr12	1_1403	297828	297880	53	13741641	13741643	3	nip	0.0566038	no	yes	Os12g0429200	D-galactoside/L-rhamnose binding SUEL lectin domain AND Beta-galactosidase, beta-sandwich domain AND Glycoside hydrolase 35, catalytic domain	30324	Os12g0429200	30324	intergenic	none
Chr12	1_1535	162048	162100	53	14721598	14721600	3	nip	0.0566038	no	yes	Os12g0441300	Plant methyltransferase dimerisation AND O-methyltransferase domain	6280.5	Os12g0441300	6280.5	intergenic	none
Chr11	1_1924	43460	43529	70	21789726	21789791	66	cg	0.0571429	no	yes	Os11g0577800	X8 domain AND Glycoside hydrolase family 17	997	Os11g0577800	997	intron	none
Chr1	1_287	183438	183507	70	2763185	2763188	4	nip	0.0571429	no	yes	Os01g0151100	#N/A	4004	Os01g0150800	18213.5	intergenic	none
Chr1	1_2527	501500	501569	70	29569240	29569243	4	nip	0.0571429	no	yes	Os01g0711500	EF-hand domain	1042.5	Os01g0711500	1042.5	intron	none
Chr2	1_2366	227098	227167	70	24564768	24564771	4	nip	0.0571429	no	no	Os02g0618100	Glutaredoxin	2500	Os02g0618100	2500	intergenic	none
Chr7	1_1680	1631780	1631849	70	18609201	18609204	4	nip	0.0571429	no	yes	Os07g0496500	#N/A	3685.5	Os07g0496700	9768.5	intergenic	none
Chr9	1_462	93401	93470	70	4772237	4772240	4	nip	0.0571429	no	yes	Os09g0264675	#N/A	3928	Os09g0264400	4777.5	intergenic	none
Chr9	1_1253	306497	306566	70	14453696	14453699	4	nip	0.0571429	no	yes	Os09g0408550	#N/A	53.5	Os09g0408600	2412.5	intron	none
Chr10	1_441	54655	54845	191	4030949	4031128	180	cg	0.0575916	no	yes	Os10g0162832	Rx, N-terminal AND NB-ARC	4271	Os10g0162834	5402	intergenic	none
Chr10	1_1872	177485	177536	52	16819617	16819665	49	cg	0.0576923	no	yes	Os10g0458300	Domain of unknown function DUF1618	3453	Os10g0458600	16726	intergenic	none
Chr12	1_1444	96035	96086	52	14070628	14070676	49	cg	0.0576923	no	yes	Os12g0433700	Endosulphine	14824.5	Os12g0434400	41101	intergenic	none
Chr1	1_1877	362102	362153	52	23331771	23331773	3	nip	0.0576923	no	yes	Os01g0595400	Protein of unknown function DUF538	3350.5	Os01g0595600	12562	intergenic	none
Chr1	1_2647	1860403	1860454	52	31676702	31676704	3	nip	0.0576923	no	yes	Os01g0754800	#N/A	6944	Os01g0754800	6944	intergenic	none
Chr4	1_1738	578209	578260	52	22453404	22453406	3	nip	0.0576923	no	yes	Os04g0450701	#N/A	1090.5	Os04g0450600	4096.5	intron	none
Chr8	1_253	798176	798227	52	3149180	3149182	3	nip	0.0576923	no	yes	Os08g0154700	LSM domain, eukaryotic/archaea-type	944.5	Os08g0154700	944.5	intron	none
Chr9	1_845	312	363	52	10394185	10394187	3	nip	0.0576923	no	yes	Os09g0339601	#N/A	4428	Os09g0339000	27527	intergenic	none
Chr12	1_1059	177573	177693	121	10284220	10284226	7	nip	0.0578512	no	yes	Os12g0277400	#N/A	361	Os12g0277400	361	intron	none
Chr11	1_2055	70147	70215	69	22653515	22653579	65	cg	0.057971	no	yes	Os11g0594900	#N/A	416.5	Os11g0595100	5755.5	intron	none
Chr2	1_363	3208053	3208121	69	3267729	3267732	4	nip	0.057971	no	no	Os02g0160400	Major facilitator, sugar transporter-like	375	Os02g0160400	375	exon	none
Chr2	1_1598	1011080	1011148	69	16447723	16447726	4	nip	0.057971	no	yes	Os02g0478700	Ribosomal protein S27e	1206.5	Os02g0478700	1206.5	intron	none
Chr10	1_1922	244399	244467	69	17208062	17208065	4	nip	0.057971	no	no	Os10g0466300	Pre-mRNA-splicing factor 19 AND WD40 repeat AND WD40 repeat AND WD40 repeat AND WD40 repeat AND Pre-mRNA-splicing factor 19 AND WD40 repeat AND WD40 repeat AND WD40 repeat AND WD40 repeat	960.5	Os10g0466300	960.5	intron	none
Chr2	1_1910	503357	503407	51	20397784	20397831	48	cg	0.0588235	no	yes	Os02g0545000	#N/A	6859	Os02g0546600	93614	intergenic	none
Chr3	1_95	573207	573274	68	861071	861134	64	cg	0.0588235	no	yes	Os03g0115300	Pentatricopeptide repeat AND Pentatricopeptide repeat AND Pentatricopeptide repeat AND Pentatricopeptide repeat AND Pentatricopeptide repeat	1026.5	Os03g0115300	1026.5	intron	none
Chr3	1_1646	189047	189114	68	15198642	15198704	63	cg	0.0588235	no	yes	Os03g0383100	#N/A	6188.5	Os03g0383600	11033	intergenic	none
Chr3	1_1669	46186	46253	68	15344052	15344112	61	cg	0.0588235	no	yes	Os03g0386000	WD40 repeat AND WD40 repeat	11870.5	Os03g0386000	11870.5	intergenic	none
Chr3	1_1681	212001	212068	68	15552017	15552080	64	cg	0.0588235	no	yes	Os03g0389000	unknown	12102	Os03g0389000	12102	intergenic	none
Chr5	1_1480	80157	80207	51	17163261	17163308	48	cg	0.0588235	no	yes	Os05g0360400	Zinc finger, RING-type	13053.5	Os05g0360400	13053.5	intergenic	none
Chr5	1_2508	924178	924245	68	28349924	28349987	64	cg	0.0588235	no	yes	Os05g0569500	Oil body-associated protein-like	2652.5	Os05g0569500	2652.5	intergenic	none
Chr8	1_1437	12236	12303	68	15388849	15388912	64	cg	0.0588235	no	yes	Os08g0341700	CRAL/TRIO, N-terminal domain AND CRAL-TRIO lipid binding domain AND CRAL/TRIO, N-terminal domain	6139.5	Os08g0342400	55851	intergenic	none
Chr8	1_1560	260581	260631	51	18241771	18241818	48	cg	0.0588235	no	yes	Os08g0386700	Domain of unknown function DUF4094 AND Glycosyl transferase, family 31	4715.5	Os08g0386700	4715.5	intergenic	none
Chr1	1_241	317474	317524	51	2403190	2403192	3	nip	0.0588235	no	yes	Os01g0144600	M-phase phosphoprotein 6	1420.5	Os01g0144600	1420.5	intron	none
Chr1	1_2002	837491	837558	68	24368920	24368923	4	nip	0.0588235	no	yes	Os01g0614500	RNA recognition motif domain AND RNA recognition motif domain	1708	Os01g0614300	3009.5	intron	none
Chr1	1_2531	508616	508683	68	29576070	29576073	4	nip	0.0588235	no	no	Os01g0711600	TMEM222/RTE1 AND TMEM222/RTE1	1932.5	Os01g0711600	1932.5	intron	none
Chr4	1_2676	266032	266915	884	33183490	33183541	52	nip	0.0588235	no	yes	Os04g0651000	Haem peroxidase	2983.5	Os04g0651000	2983.5	intergenic	none
Chr9	1_1340	361736	361803	68	15334344	15334347	4	nip	0.0588235	no	yes	Os09g0423400	#N/A	1532	Os09g0423400	1532	intron	none
Chr11	1_1552	71634	71684	51	17944769	17944771	3	nip	0.0588235	no	yes	Os11g0503900	Sulfotransferase domain	316	Os11g0503900	316	exon	none
Chr1	1_1142	95822	95939	118	12548603	12548713	111	cg	0.059322	no	yes	Os01g0327000	Haem peroxidase	5642.5	Os01g0327900	67607.5	intergenic	none
Chr9	1_479	187699	187765	67	5093884	5093946	63	cg	0.0597015	no	yes	Os09g0267400	Late embryogenesis abundant protein, LEA_2 subgroup	3004	Os09g0268800	66092	intron	none
Chr1	1_1898	29625	29691	67	23434426	23434429	4	nip	0.0597015	no	yes	Os01g0597400	Amino acid transporter, transmembrane domain	6025.5	Os01g0597400	6025.5	intergenic	none
Chr1	1_2520	380293	380359	67	29491604	29491607	4	nip	0.0597015	no	yes	Os01g0709500	Serine-threonine/tyrosine-protein kinase, catalytic domain AND Serine-threonine/tyrosine-protein kinase, catalytic domain	3712	Os01g0709400	10619	exon	none
Chr2	1_1604	1154053	1154119	67	16576346	16576349	4	nip	0.0597015	no	yes	Os02g0481000	Mitochondrial 28S ribosomal protein S34	24747	Os02g0481000	24747	intergenic	none
Chr5	1_1733	356805	356871	67	19204276	19204279	4	nip	0.0597015	no	yes	Os05g0394900	#N/A	13698.5	Os05g0395300	32332.5	intergenic	none
Chr7	1_2640	161833	161899	67	29035082	29035085	4	nip	0.0597015	no	yes	Os07g0684700	#N/A	4668.5	Os07g0684700	4668.5	intergenic	none
Chr9	1_194	74994	75060	67	2088732	2088735	4	nip	0.0597015	no	yes	Os09g0127300	NAD-dependent epimerase/dehydratase	3723	Os09g0127300	3723	intergenic	none
Chr9	1_801	106266	106332	67	10120600	10120603	4	nip	0.0597015	no	yes	Os09g0334500	WRKY domain	9360	Os09g0334500	9360	intergenic	none
Chr12	1_1406	318118	318184	67	13761131	13761134	4	nip	0.0597015	no	no	Os12g0429200	D-galactoside/L-rhamnose binding SUEL lectin domain AND Beta-galactosidase, beta-sandwich domain AND Glycoside hydrolase 35, catalytic domain	10833.5	Os12g0429200	10833.5	intron	none
Chr4	1_703	257718	257767	50	9049313	9049359	47	cg	0.06	no	yes	Os04g0234402	#N/A	22816.5	Os04g0234500	23002	intergenic	none
Chr7	1_2142	503035	503084	50	24091585	24091631	47	cg	0.06	no	yes	Os07g0591100	Protein of unknown function DUF620	3179	Os07g0591100	3179	intergenic	none
Chr8	1_833	277837	277886	50	9202269	9202315	47	cg	0.06	no	yes	Os08g0250700	Thioredoxin domain	5943	Os08g0250700	5943	intergenic	none
Chr10	1_1217	16273	16322	50	11734055	11734101	47	cg	0.06	no	no	Os10g0371100	AP2/ERF domain	1980.5	Os10g0371100	1980.5	intergenic	none
Chr11	1_455	64183	64232	50	4775385	4775431	47	cg	0.06	no	no	Os11g0195200	#N/A	1816.5	Os11g0195100	8911.5	intergenic	none
Chr2	1_2221	656913	656962	50	23432518	23432520	3	nip	0.06	no	yes	Os02g0599700	PPM-type phosphatase domain	5016	Os02g0599500	13474	intron	none
Chr5	1_745	55117	55166	50	7134625	7134627	3	nip	0.06	no	yes	Os05g0215000	BURP domain	162.5	Os05g0215000	162.5	exon	none
Chr10	1_457	86882	86931	50	4266607	4266609	3	nip	0.06	no	yes	Os10g0163040	NB-ARC AND Rx, N-terminal AND NB-ARC AND Rx, N-terminal	2134	Os10g0163040	2134	intron	none
Chr10	1_912	185516	185565	50	9134586	9134588	3	nip	0.06	no	yes	Os10g0327300	unknown	11071	Os10g0327300	11071	intergenic	none
Chr11	1_1923	39314	39363	50	21785636	21785638	3	nip	0.06	no	yes	Os11g0577700	#N/A	514	Os11g0577800	5118.5	exon	none
Chr12	1_1836	581801	581850	50	20043427	20043429	3	nip	0.06	no	yes	Os12g0515800	#N/A	760	Os12g0515800	760	intron	none
Chr6	1_2691	124864	124929	66	30336081	30336142	62	cg	0.0606061	no	yes	Os06g0714600	Small GTPase	419.5	Os06g0714500	1817.5	exon	none
Chr11	1_2304	79056	79121	66	25230210	25230271	62	cg	0.0606061	no	yes	Os11g0638700	#N/A	8224.5	Os11g0637800	27280.5	intergenic	none
Chr12	1_816	153814	153879	66	7985251	7985312	62	cg	0.0606061	no	yes	Os12g0244100	Heat shock protein 70 family AND Heat shock protein 70 family AND Heat shock protein 70 family AND Heat shock protein 70 family	3739	Os12g0244400	13592.5	intron	none
Chr1	1_2447	92468	92533	66	28735439	28735442	4	nip	0.0606061	no	no	Os01g0694900	AP180 N-terminal homology (ANTH) domain	3359	Os01g0694900	3359	intron	none
Chr3	1_1816	99203	99268	66	16212577	16212580	4	nip	0.0606061	no	yes	Os03g0399950	#N/A	2358.5	Os03g0399950	2358.5	intergenic	none
Chr11	1_756	442543	442608	66	7747608	7747611	4	nip	0.0606061	no	yes	Os11g0244100	Transferase	943.5	Os11g0244600	24195	intron	none
Chr1	1_1846	1001580	1001644	65	22986376	22986436	61	cg	0.0615385	no	yes	Os01g0589200	#N/A	817.5	Os01g0589100	1816.5	intron	none
Chr2	1_257	2083643	2083707	65	2449150	2449210	61	cg	0.0615385	no	yes	Os02g0144300	#N/A	337	Os02g0143400	40057	exon	none
Chr4	1_1025	244560	244624	65	14213761	14213821	61	cg	0.0615385	no	yes	Os04g0312500	Xylanase inhibitor, N-terminal	3711	Os04g0310200	172807	intergenic	none
Chr6	1_380	69563	69627	65	4352660	4352720	61	cg	0.0615385	no	yes	Os06g0186400	Peptidase S10, serine carboxypeptidase	2420.5	Os06g0186400	2420.5	intron	none
Chr8	1_1424	25084	25148	65	15438988	15439048	61	cg	0.0615385	no	yes	Os08g0342300	Leucine-rich repeat-containing N-terminal, plant-type AND Leucine-rich repeat AND Protein kinase domain AND Leucine-rich repeat AND Leucine-rich repeat AND Leucine-rich repeat AND Leucine-rich repeat	5557	Os08g0342400	5713.5	exon	none
Chr8	1_1928	144700	144764	65	21526682	21526742	61	cg	0.0615385	no	yes	Os08g0441600	#N/A	2094	Os08g0441600	2094	intron	none
Chr12	1_1114	62594	62658	65	10727292	10727352	61	cg	0.0615385	no	yes	Os12g0283300	#N/A	2681	Os12g0283100	12432.5	intergenic	none
Chr12	1_1484	109161	109225	65	14449695	14449755	61	cg	0.0615385	no	no	Os12g0438300	#N/A	1049	Os12g0438100	16033.5	intron	none
Chr2	1_808	66334	66398	65	7220185	7220188	4	nip	0.0615385	no	yes	Os02g0228151	#N/A	785.5	Os02g0228300	2363.5	intron	none
Chr3	1_474	409279	409343	65	4308376	4308379	4	nip	0.0615385	no	no	Os03g0182000	Flavin monooxygenase-like	4450	Os03g0182000	4450	intergenic	none
Chr10	1_408	166459	166523	65	3527401	3527404	4	nip	0.0615385	no	yes	Os10g0155900	Protein kinase domain	1302	Os10g0155500	50506.5	intron	none
Chr11	1_2244	38236	38300	65	24920511	24920514	4	nip	0.0615385	no	yes	Os11g0633500	Rx, N-terminal AND NB-ARC	6240	Os11g0634200	31218.5	intergenic	none
Chr12	1_1856	79244	79308	65	20855191	20855194	4	nip	0.0615385	no	yes	Os12g0529200	Domain of unknown function DUF1618	6837.5	Os12g0529400	15241.5	intergenic	none
Chr7	1_1549	894860	894940	81	16192176	16192180	5	nip	0.0617284	no	yes	Os07g0461550	#N/A	421	Os07g0461500	674	intron	none
Chr8	1_729	1485206	1485367	162	8424932	8424941	10	nip	0.0617284	no	yes	Os08g0239000	Complex 1 LYR protein	149.5	Os08g0239300	16683	exon	none
Chr11	1_703	120914	121156	243	7119090	7119104	15	nip	0.0617284	no	yes	Os11g0234001	#N/A	4381	Os11g0234200	7893.5	intergenic	none
Chr1	1_150	232151	232327	177	1505170	1505180	11	nip	0.0621469	no	yes	Os01g0127300	SUF system FeS cluster assembly, SufBD	872	Os01g0127300	872	intron	none
Chr1	1_259	785993	786056	64	2572311	2572370	60	cg	0.0625	no	yes	Os01g0147400	#N/A	1799.5	Os01g0147700	9229.5	intron	none
Chr7	1_1716	2060874	2060937	64	18921972	18922031	60	cg	0.0625	no	yes	Os07g0501800	Malectin-like domain AND Leucine-rich repeat	4294.5	Os07g0501800	4294.5	intergenic	none
Chr10	1_435	49122	49185	64	3959813	3959872	60	cg	0.0625	no	yes	Os10g0162300	unknown	8113.5	Os10g0162400	21477.5	intergenic	none
Chr12	1_970	95833	95912	80	9551633	9551707	75	cg	0.0625	no	yes	Os12g0267500	#N/A	3974	Os12g0267900	16788	intergenic	none
Chr1	1_463	480246	480309	64	4301062	4301065	4	nip	0.0625	no	yes	Os01g0182100	Domain of unknown function DUF1618	7365	Os01g0182100	7365	intergenic	none
Chr1	1_1273	333715	333778	64	14072870	14072873	4	nip	0.0625	no	yes	Os01g0351500	Dirigent protein	3674	Os01g0351800	6309	intergenic	none
Chr1	1_2384	1558936	1558999	64	28291067	28291070	4	nip	0.0625	no	yes	Os01g0686000	Protein of unknown function DUF4228, plant	1290.5	Os01g0685900	6116.5	intron	none
Chr3	1_1092	2996305	2996368	64	10314550	10314553	4	nip	0.0625	no	yes	Os03g0295300	Protein of unknown function DUF3615	913	Os03g0295300	913	exon	none
Chr5	1_2498	850767	850830	64	28292581	28292584	4	nip	0.0625	no	yes	Os05g0568100	NIF system FeS cluster assembly, NifU, N-terminal	1040	Os05g0568100	1040	intron	none
Chr8	1_1970	126412	126475	64	21876217	21876220	4	nip	0.0625	no	yes	Os08g0448050	#N/A	1309.5	Os08g0448000	1932	intron	none
Chr10	1_1456	30064	30127	64	13715447	13715450	4	nip	0.0625	no	yes	Os10g0403700	Oxidoreductase, N-terminal	4688.5	Os10g0403700	4688.5	intergenic	none
Chr11	1_1719	28217	28280	64	19602981	19602984	4	nip	0.0625	no	yes	Os11g0537400	#N/A	10030	Os11g0537900	12358.5	intergenic	none
Chr12	1_1024	164201	164264	64	10113245	10113248	4	nip	0.0625	no	no	Os12g0275400	#N/A	24437.5	Os12g0275500	27068.5	intergenic	none
Chr5	1_575	101418	101720	303	5474918	5475196	279	cg	0.0627063	no	yes	Os05g0189300	Acid phosphatase, class B-like	1358	Os05g0189300	1358	intron	none
Chr3	1_1748	6613	6993	381	15824299	15824655	357	cg	0.0629921	no	yes	Os03g0393700	Peptidase S10, serine carboxypeptidase AND Peptidase S10, serine carboxypeptidase AND Peptidase S10, serine carboxypeptidase	2128.5	Os03g0393900	13040.5	exon	none
Chr4	1_1988	350415	350477	63	25064930	25064987	58	cg	0.0634921	no	yes	Os04g0502100	#N/A	134.5	Os04g0502100	134.5	intron	none
Chr5	1_1704	141575	141637	63	19028808	19028863	56	cg	0.0634921	no	yes	Os05g0391600	#N/A	2573.5	Os05g0391600	2573.5	intron	none
Chr1	1_2286	234268	234330	63	27152137	27152140	4	nip	0.0634921	no	no	Os01g0664500	Endosulphine AND Endosulphine	5103	Os01g0664500	5103	intergenic	none
Chr1	1_3499	247619	247681	63	41816679	41816682	4	nip	0.0634921	no	yes	Os01g0949260	#N/A	1767.5	Os01g0949300	2151.5	intergenic	none
Chr2	1_729	376019	376333	315	6806661	6806680	20	nip	0.0634921	yes	yes	Os02g0222000	#N/A	2627	Os02g0221800	6147.5	intergenic	none
Chr2	1_813	148365	148427	63	7287973	7287976	4	nip	0.0634921	no	no	Os02g0229600	#N/A	6925	Os02g0229400	12335.5	intergenic	none
Chr5	1_2577	428789	428851	63	28842641	28842644	4	nip	0.0634921	no	yes	Os05g0579600	#N/A	2974.5	Os05g0579600	2974.5	intergenic	none
Chr8	1_1782	434170	434232	63	20121872	20121875	4	nip	0.0634921	no	yes	Os08g0420600	Xanthine/uracil/vitamin C permease	9913	Os08g0420600	9913	intergenic	none
Chr1	1_2562	406411	406472	62	29987923	29987980	58	cg	0.0645161	no	yes	Os01g0719350	#N/A	2501	Os01g0719300	3041.5	exon	none
Chr1	1_2719	766453	766514	62	32556971	32557028	58	cg	0.0645161	no	yes	Os01g0771400	Ubiquitin carboxyl-terminal hydrolase, C-terminal AND Ubiquitin carboxyl-terminal hydrolase 7, ICP0-binding domain AND MATH/TRAF domain AND Peptidase C19, ubiquitin carboxyl-terminal hydrolase	4403.5	Os01g0771400	4403.5	intron	none
Chr1	1_2735	990220	990281	62	32758593	32758650	58	cg	0.0645161	no	yes	Os01g0775100	Plus-3 domain	3333.5	Os01g0775100	3333.5	intron	none
Chr4	1_675	380326	380387	62	8723179	8723236	58	cg	0.0645161	no	yes	Os04g0230501	#N/A	26470.5	Os04g0229100	84878	intergenic	none
Chr4	1_1831	1098876	1098937	62	23420638	23420695	58	cg	0.0645161	no	yes	Os04g0469000	#N/A	2255.5	Os04g0469000	2255.5	intergenic	none
Chr5	1_1588	61085	61146	62	17935250	17935307	58	cg	0.0645161	no	yes	Os05g0372200	Ribosomal RNA-processing protein 14/surfeit locus protein 6, C-terminal domain AND Ribosomal RNA-processing protein 14, N-terminal	2467.5	Os05g0372300	2963	intron	none
Chr8	1_1653	3994	4055	62	18943179	18943236	58	cg	0.0645161	no	yes	Os08g0397800	#N/A	7608.5	Os08g0397900	15742	intergenic	none
Chr9	1_334	6392	6453	62	3704114	3704171	58	cg	0.0645161	no	yes	Os09g0248900	Myb/SANT-like domain	20859	Os09g0249100	29080.5	intergenic	none
Chr10	1_1191	74342	74403	62	11552881	11552938	58	cg	0.0645161	no	yes	Os10g0368400	AP complex, mu/sigma subunit	8341	Os10g0368400	8341	intergenic	none
Chr11	1_479	268290	268351	62	4918651	4918708	58	cg	0.0645161	no	yes	Os11g0197975	#N/A	659	Os11g0198100	2618	intron	none
Chr11	1_611	83784	83845	62	5889642	5889699	58	cg	0.0645161	no	yes	Os11g0213500	#N/A	6595	Os11g0213600	11085	intergenic	none
Chr12	1_1366	103921	103982	62	13492786	13492843	58	cg	0.0645161	no	yes	Os12g0425600	#N/A	2836	Os12g0425600	2836	intron	none
Chr12	1_2208	22808	22869	62	24701163	24701220	58	cg	0.0645161	no	yes	Os12g0590400	#N/A	1847	Os12g0590500	8648.5	intron	none
Chr7	1_1281	644803	644864	62	13179193	13179196	4	nip	0.0645161	no	yes	Os07g0416600	Fatty acyl-coenzyme A reductase, NAD-binding domain	1046	Os07g0416700	2485	intron	none
Chr8	1_467	843770	843831	62	5372800	5372803	4	nip	0.0645161	no	yes	Os08g0191650	#N/A	763.5	Os08g0191600	7372	exon	none
Chr8	1_1158	278958	279019	62	12168758	12168761	4	nip	0.0645161	no	yes	Os08g0299000	MEMO1 family AND MEMO1 family	5354.5	Os08g0299000	5354.5	intergenic	none
Chr11	1_627	15243	15304	62	6089280	6089283	4	nip	0.0645161	no	no	Os11g0216400	#N/A	470	Os11g0216400	470	exon	none
Chr11	1_1532	8519	8580	62	17869333	17869336	4	nip	0.0645161	no	yes	Os11g0501500	#N/A	11941	Os11g0501500	11941	intergenic	none
Chr4	1_1136	46896	47203	308	16224666	16224953	288	cg	0.0649351	no	yes	Os04g0341900	#N/A	24336.5	Os04g0344100	127169	intergenic	none
Chr9	1_1324	152948	153393	446	15160283	15160699	417	cg	0.0650224	no	yes	Os09g0420800	Ubiquitin-like domain AND Ubiquitin-like domain	1385	Os09g0420800	1385	intron	none
Chr10	1_786	6281	13167	6887	7488068	7494388	6321	cg	0.0654857	no	yes	Os10g0205200	Ubiquitin-fold modifier-conjugating enzyme 1 AND Ubiquitin-fold modifier-conjugating enzyme 1	6300	Os10g0205200	6300	intergenic	none
Chr1	1_879	584743	584803	61	9016141	9016197	57	cg	0.0655738	no	yes	Os01g0265000	FAD-binding domain	2707.5	Os01g0264700	9791.5	intergenic	none
Chr3	1_1103	3119446	3119506	61	10436531	10436587	57	cg	0.0655738	no	yes	Os03g0297850	#N/A	2401.5	Os03g0297900	8033	intergenic	none
Chr3	1_2746	357391	357451	61	26751002	26751058	57	cg	0.0655738	no	yes	Os03g0676400	#N/A	1336	Os03g0676100	10218	intron	none
Chr4	1_680	439625	439685	61	8767545	8767601	57	cg	0.0655738	no	yes	Os04g0231266	#N/A	205	Os04g0229100	129244	intron	none
Chr5	1_1375	196190	196250	61	16086224	16086280	57	cg	0.0655738	no	yes	Os05g0342900	#N/A	23728.5	Os05g0342900	23728.5	intergenic	none
Chr5	1_1403	215467	215527	61	16293698	16293754	57	cg	0.0655738	no	yes	Os05g0346100	Sorting nexin Vps5-like, C-terminal AND Phox homology	671.5	Os05g0346100	671.5	intron	none
Chr6	1_931	79558	79618	61	8736307	8736363	57	cg	0.0655738	no	yes	Os06g0264432	#N/A	3621.5	Os06g0264500	5392.5	intergenic	none
Chr8	1_1035	35423	35483	61	10923250	10923306	57	cg	0.0655738	no	yes	Os08g0280200	Tensin phosphatase, C2 domain AND Formin, FH2 domain	6042.5	Os08g0280300	18510.5	intron	none
Chr3	1_503	68035	68095	61	4539087	4539090	4	nip	0.0655738	no	no	Os03g0186900	Xylanase inhibitor, C-terminal AND Xylanase inhibitor, N-terminal	3133	Os03g0186800	4353.5	intergenic	none
Chr5	1_549	13642	13702	61	5262892	5262895	4	nip	0.0655738	no	yes	Os05g0185700	MaoC-like dehydratase domain AND Carbohydrate kinase PfkB AND Carbohydrate kinase PfkB	4696	Os05g0185800	6006.5	intron	none
Chr8	1_852	220125	220185	61	9459653	9459656	4	nip	0.0655738	no	no	Os08g0255140	#N/A	18884.5	Os08g0254900	33038	intergenic	none
Chr8	1_1744	18647	18707	61	19798379	19798382	4	nip	0.0655738	no	yes	Os08g0414200	Zinc finger, RING-type AND BRCT domain	425	Os08g0414200	425	intron	none
Chr11	1_26	161688	161748	61	373465	373468	4	nip	0.0655738	no	yes	Os11g0107850	#N/A	12087	Os11g0107500	19659.5	intergenic	none
Chr11	1_599	8180	8240	61	5757845	5757848	4	nip	0.0655738	no	yes	Os11g0210600	Alcohol dehydrogenase, C-terminal AND Alcohol dehydrogenase, N-terminal	703.5	Os11g0210600	703.5	intron	none
Chr12	1_2227	325242	325302	61	24901564	24901567	4	nip	0.0655738	no	yes	Os12g0594000	WD40 repeat AND WD40 repeat AND WD40 repeat AND WD40 repeat	14641	Os12g0594600	58016	intergenic	none
Chr12	1_2478	6865	6925	61	27108461	27108464	4	nip	0.0655738	no	yes	Os12g0632800	Leucine-rich repeat AND Leucine-rich repeat-containing N-terminal, plant-type	2176	Os12g0632700	11470	intron	none
Chr12	1_1267	26004	26262	259	12673258	12673274	17	nip	0.0656371	no	yes	Os12g0414500	Aminoacyl-tRNA synthetase, class II (D/K/N) AND Aminoacyl-tRNA synthetase, class II (D/K/N)	91070	Os12g0414500	91070	intergenic	none
Chr3	1_1759	73013	73088	76	15870639	15870643	5	nip	0.0657895	no	yes	Os03g0393900	Patatin-like phospholipase domain	33123.5	Os03g0393900	33123.5	intergenic	none
Chr8	1_1504	12810	12885	76	17640926	17640930	5	nip	0.0657895	no	yes	Os08g0376100	#N/A	1070.5	Os08g0376300	11294	intron	none
Chr3	1_1768	155986	156637	652	15937680	15937722	43	nip	0.0659509	no	yes	Os03g0395200	EF-hand domain AND EF-hand domain	257.5	Os03g0395100	2988.5	intron	none
Chr1	1_2648	1861064	1861123	60	31677314	31677369	56	cg	0.0666667	no	yes	Os01g0755100	#N/A	6753.5	Os01g0755100	6753.5	intron	none
Chr1	1_2662	1999797	1999856	60	31801030	31801085	56	cg	0.0666667	no	yes	Os01g0757200	Oxoglutarate/iron-dependent dioxygenase AND Non-haem dioxygenase N-terminal domain	4685	Os01g0757200	4685	intergenic	none
Chr4	1_12	5165	5224	60	154091	154146	56	cg	0.0666667	no	yes	Os04g0102500	Histidine phosphatase superfamily, clade-1	25720	Os04g0102500	25720	intergenic	none
Chr8	1_1416	593309	593368	60	15362227	15362282	56	cg	0.0666667	no	yes	Os08g0340900	Pentatricopeptide repeat AND Pentatricopeptide repeat AND Pentatricopeptide repeat AND Pentatricopeptide repeat AND Pentatricopeptide repeat AND Pentatricopeptide repeat AND Pentatricopeptide repeat AND Pentatricopeptide repeat AND Pentatricopeptide repeat AND Pentatricopeptide repeat AND Pentatricopeptide repeat AND Pentatricopeptide repeat AND Pentatricopeptide repeat	6703	Os08g0342400	82477	intergenic	none
Chr10	1_337	239926	239985	60	2823124	2823179	56	cg	0.0666667	no	yes	Os10g0146901	#N/A	6481.5	Os10g0146601	27208.5	intergenic	none
Chr11	1_1508	219677	219736	60	17814262	17814317	56	cg	0.0666667	no	yes	Os11g0500100	Domain of unknown function DUF659	4055	Os11g0501000	16179	intergenic	none
Chr1	1_2414	174328	174387	60	28445695	28445698	4	nip	0.0666667	no	yes	Os01g0689451	Zinc finger, CHY-type AND Haemerythrin-like AND Haemerythrin-like AND Haemerythrin-like AND RCHY1, zinc-ribbon AND Haemerythrin-like AND Haemerythrin-like AND Haemerythrin-like AND Zinc finger, CHY-type	7741.5	Os01g0689451	7741.5	intergenic	none
Chr2	1_783	95766	95825	60	7028554	7028557	4	nip	0.0666667	no	yes	Os02g0225100	SKP1 component, dimerisation	3467.5	Os02g0225000	7101	intergenic	none
Chr8	1_2370	1422243	1422302	60	28013843	28013846	4	nip	0.0666667	no	yes	Os08g0559800	#N/A	1655.5	Os08g0559800	1655.5	intron	none
Chr12	1_1538	175046	175105	60	14727515	14727518	4	nip	0.0666667	no	yes	Os12g0441300	Plant methyltransferase dimerisation AND O-methyltransferase domain	12198	Os12g0441300	12198	intergenic	none
Chr1	1_1168	215700	215758	59	12622555	12622609	55	cg	0.0677966	no	yes	Os01g0327900	F-box domain AND Domain unknown function DUF295	6316.5	Os01g0327900	6316.5	intergenic	none
Chr2	1_2396	483280	483338	59	24787313	24787367	55	cg	0.0677966	no	yes	Os02g0622500	#N/A	2468.5	Os02g0622300	8588	intron	none
Chr3	1_141	1060013	1060071	59	1294864	1294918	55	cg	0.0677966	no	yes	Os03g0122600	Transcription factor, MADS-box AND Transcription factor, K-box AND Transcription factor, MADS-box AND Transcription factor, K-box	9594.5	Os03g0123100	25062.5	intron	none
Chr3	1_1240	1160081	1160139	59	11688957	11689011	55	cg	0.0677966	no	yes	Os03g0322700	Basic-leucine zipper domain	5021.5	Os03g0322700	5021.5	intergenic	none
Chr3	1_1780	216390	216448	59	15984041	15984095	55	cg	0.0677966	no	yes	Os03g0395900	Suppressor of white apricot, N-terminal domain AND Suppressor of white apricot, N-terminal domain	5554.5	Os03g0395900	5554.5	intergenic	none
Chr4	1_266	123779	123837	59	4414803	4414857	55	cg	0.0677966	no	yes	Os04g0164900	Alpha-1,6-glucosidases, pullulanase-type, C-terminal	1207	Os04g0164900	1207	intron	none
Chr4	1_667	132337	132395	59	8596604	8596658	55	cg	0.0677966	no	yes	Os04g0228400	RlpA-like protein, double-psi beta-barrel domain AND Expansin, cellulose-binding-like domain	3000	Os04g0228400	3000	intergenic	none
Chr4	1_884	772478	772536	59	12217902	12217956	55	cg	0.0677966	no	yes	Os04g0283900	#N/A	2217	Os04g0284600	37683	intron	none
Chr7	1_1748	241205	241263	59	19290296	19290350	55	cg	0.0677966	no	yes	Os07g0507700	Bromodomain	4570	Os07g0508000	4685.5	intron	none
Chr7	1_1804	141474	141532	59	19613221	19613275	55	cg	0.0677966	no	yes	Os07g0512100	#N/A	2663	Os07g0512100	2663	intergenic	none
Chr9	1_339	63889	63947	59	3754717	3754771	55	cg	0.0677966	no	no	Os09g0249600	Domain of unknown function DUF1115 AND Pre-mRNA-splicing factor 3 AND Pre-mRNA-splicing factor 3 AND Domain of unknown function DUF1115	2644	Os09g0249000	21063.5	intergenic	none
Chr9	1_1836	367821	367879	59	21242607	21242661	55	cg	0.0677966	no	yes	Os09g0539400	Zinc finger, Mcm10/DnaG-type	1639.5	Os09g0539400	1639.5	intron	none
Chr11	1_301	19593	19651	59	3263714	3263768	55	cg	0.0677966	no	yes	Os11g0167600	#N/A	3427	Os11g0167300	11351	intergenic	none
Chr1	1_247	346140	346198	59	2429513	2429516	4	nip	0.0677966	no	yes	Os01g0145000	Protein of unknown function DUF3681	7000	Os01g0144700	22251.5	intergenic	none
Chr1	1_600	352339	352397	59	6403472	6403475	4	nip	0.0677966	no	yes	Os01g0217400	#N/A	667	Os01g0217100	8506	intron	none
Chr2	1_768	45958	46016	59	6988133	6988136	4	nip	0.0677966	no	yes	Os02g0224400	Aminopeptidase P, N-terminal AND Peptidase M24	1264.5	Os02g0224400	1264.5	intron	none
Chr3	1_521	203495	203553	59	4669491	4669494	4	nip	0.0677966	no	no	Os03g0189300	#N/A	3365	Os03g0189400	4128	intron	none
Chr4	1_2549	77127	77185	59	31257094	31257097	4	nip	0.0677966	no	no	Os04g0616050	#N/A	442	Os04g0616000	707	intron	none
Chr5	1_582	1065	1123	59	5528122	5528125	4	nip	0.0677966	no	yes	Os05g0190300	Acid phosphatase, class B-like	7195	Os05g0190300	7195	intergenic	none
Chr6	1_2733	84511	84569	59	30837012	30837015	4	nip	0.0677966	no	yes	Os06g0725250	#N/A	1943	Os06g0725200	1995.5	intergenic	none
Chr7	1_62	492956	493014	59	573584	573587	4	nip	0.0677966	no	no	Os07g0110400	#N/A	5296	Os07g0110500	11567.5	intergenic	none
Chr7	1_1706	1945237	1945295	59	18838200	18838203	4	nip	0.0677966	no	yes	Os07g0500300	C2 domain	3192.5	Os07g0500300	3192.5	intergenic	none
Chr7	1_1737	131720	131778	59	19185873	19185876	4	nip	0.0677966	no	yes	Os07g0506000	Organic solute transporter subunit alpha/Transmembrane protein 184 AND Organic solute transporter subunit alpha/Transmembrane protein 184	22716	Os07g0507000	59641	intergenic	none
Chr12	1_1553	83103	83161	59	15008316	15008319	4	nip	0.0677966	no	yes	Os12g0445300	Plant methyltransferase dimerisation AND O-methyltransferase domain	485	Os12g0445300	485	intron	none
Chr1	1_462	479583	479949	367	4300426	4300765	340	cg	0.0681199	no	yes	Os01g0182100	Domain of unknown function DUF1618	7833	Os01g0182100	7833	intergenic	none
Chr2	1_957	249938	250010	73	8412942	8413009	68	cg	0.0684932	no	yes	Os02g0249200	Zinc finger, RING-type	4294	Os02g0249000	5280	intergenic	none
Chr10	1_1676	201169	201241	73	15426359	15426426	68	cg	0.0684932	no	yes	Os10g0432300	TATA-box binding protein AND TATA-box binding protein	260	Os10g0432300	260	intron	none
Chr1	1_510	211896	211953	58	4956452	4956505	54	cg	0.0689655	no	yes	Os01g0192101	#N/A	5800	Os01g0192500	23084.5	intergenic	none
Chr8	1_1267	366	423	58	13676243	13676296	54	cg	0.0689655	no	yes	Os08g0318400	#N/A	63246	Os08g0318500	76733.5	intergenic	none
Chr2	1_2233	792905	792962	58	23531905	23531908	4	nip	0.0689655	no	yes	Os02g0601350	#N/A	2593	Os02g0601300	3107.5	intergenic	none
Chr3	1_1219	956920	956977	58	11520966	11520969	4	nip	0.0689655	no	yes	Os03g0319200	#N/A	2332.5	Os03g0319200	2332.5	intergenic	none
Chr5	1_226	1076511	1076568	58	2420680	2420683	4	nip	0.0689655	no	yes	Os05g0141800	S-adenosylmethionine decarboxylase	2865	Os05g0141700	19391.5	intergenic	none
Chr8	1_1948	371742	371799	58	21725332	21725335	4	nip	0.0689655	no	no	Os08g0445700	Trehalose-phosphatase AND Glycosyl transferase, family 20 AND Glycosyl transferase, family 20 AND Trehalose-phosphatase	1146.5	Os08g0445500	15742.5	intron	none
Chr7	1_440	1058926	1059287	362	3912086	3912110	25	nip	0.0690608	no	yes	Os07g0174400	Bifunctional inhibitor/plant lipid transfer protein/seed storage helical domain	1239.5	Os07g0174700	8276	intergenic	none
Chr11	1_673	46309	46639	331	6943949	6944244	296	cg	0.0694864	no	yes	Os11g0230700	Serpin domain	2734	Os11g0230700	2734	intergenic	none
Chr11	1_473	248075	248304	230	4906481	4906692	212	cg	0.0695652	no	yes	Os11g0197725	#N/A	2349.5	Os11g0197600	9336.5	intron	none
Chr1	1_371	212758	212814	57	3575869	3575921	53	cg	0.0701754	no	yes	Os01g0169800	Alliinase, C-terminal	3771	Os01g0169800	3771	intergenic	none
Chr1	1_2383	1523581	1523637	57	28257013	28257065	53	cg	0.0701754	no	yes	Os01g0685600	#N/A	5706	Os01g0685200	12456.5	intergenic	none
Chr4	1_44	32908	32964	57	337588	337640	53	cg	0.0701754	no	yes	Os04g0105100	Zinc finger, RING-CH-type	2183.5	Os04g0105100	2183.5	intron	none
Chr6	1_811	469057	469113	57	7704580	7704632	53	cg	0.0701754	no	yes	Os06g0248400	#N/A	3492.5	Os06g0248400	3492.5	intron	none
Chr7	1_1911	141208	141264	57	20398597	20398649	53	cg	0.0701754	no	yes	Os07g0525100	EamA domain AND EamA domain	4500	Os07g0525100	4500	intergenic	none
Chr9	1_849	51377	51433	57	10424216	10424268	53	cg	0.0701754	no	yes	Os09g0339800	#N/A	21378.5	Os09g0341100	56846.5	intergenic	none
Chr9	1_1406	11162	11218	57	8563750	8563802	53	cg	0.0701754	no	yes	Os09g0314200	NB-ARC AND Rx, N-terminal	6748.5	Os09g0313600	24356.5	intergenic	none
Chr10	1_80	102632	102688	57	611140	611192	53	cg	0.0701754	no	yes	Os10g0108800	Transferase	19162.5	Os10g0108700	27325.5	intergenic	none
Chr12	1_1345	55376	55432	57	13267793	13267845	53	cg	0.0701754	no	yes	Os12g0422800	#N/A	61240	Os12g0421000	89690	intergenic	none
Chr1	1_166	562545	562601	57	1803745	1803748	4	nip	0.0701754	no	yes	Os01g0132766	#N/A	1115	Os01g0132800	11559.5	intron	none
Chr3	1_2789	697213	697269	57	27043685	27043688	4	nip	0.0701754	no	yes	Os03g0680600	Tetratricopeptide repeat 2 AND Ankyrin repeat-containing domain	3407	Os03g0680600	3407	intron	none
Chr5	1_1794	278263	278319	57	19652525	19652528	4	nip	0.0701754	no	no	Os05g0403400	Transcription termination factor, mitochondrial/chloroplastic AND Transcription termination factor, mitochondrial/chloroplastic	2097	Os05g0403300	6000.5	intergenic	none
Chr7	1_2593	158733	158789	57	28442037	28442040	4	nip	0.0701754	no	yes	Os07g0672700	UDP-glucuronosyl/UDP-glucosyltransferase	1150	Os07g0672700	1150	intron	none
Chr9	1_342	168182	168238	57	3827304	3827307	4	nip	0.0701754	no	no	Os09g0250150	#N/A	775	Os09g0250800	51290	intron	none
Chr12	1_1156	419588	419644	57	11141601	11141604	4	nip	0.0701754	no	yes	Os12g0289600	#N/A	1206.5	Os12g0289800	26669.5	intron	none
Chr1	1_2432	132989	133044	56	28627325	28627376	52	cg	0.0714286	no	yes	Os01g0693466	#N/A	1750.5	Os01g0693300	20713	intergenic	none
Chr3	1_2782	494094	494149	56	26865178	26865229	52	cg	0.0714286	no	yes	Os03g0678400	unknown	1215.5	Os03g0678800	13577.5	intron	none
Chr4	1_322	131258	131313	56	5186007	5186058	52	cg	0.0714286	no	yes	Os04g0175900	#N/A	3544.5	Os04g0175900	3544.5	exon	none
Chr5	1_1768	165910	165965	56	19426057	19426108	52	cg	0.0714286	no	yes	Os05g0399300	Glycoside hydrolase, family 19, catalytic	1238	Os05g0399200	6685	intron	none
Chr6	1_854	119117	119172	56	8016888	8016939	52	cg	0.0714286	no	no	Os06g0254700	Caleosin-related	3557	Os06g0254700	3557	intergenic	none
Chr7	1_1736	131607	131662	56	19185764	19185815	52	cg	0.0714286	no	yes	Os07g0506000	Organic solute transporter subunit alpha/Transmembrane protein 184 AND Organic solute transporter subunit alpha/Transmembrane protein 184	22631	Os07g0507000	59726	intergenic	none
Chr7	1_1794	75102	75157	56	19555425	19555476	52	cg	0.0714286	no	yes	Os07g0511500	SNF2-related, N-terminal domain AND unknown AND Helicase, C-terminal AND Helicase, C-terminal	13276.5	Os07g0511100	39910	intergenic	none
Chr7	1_2688	16306	16361	56	29462217	29462268	52	cg	0.0714286	no	yes	Os07g0692300	#N/A	831	Os07g0692200	3440	intron	none
Chr10	1_192	16526	16581	56	1591158	1591209	52	cg	0.0714286	no	yes	Os10g0124900	#N/A	1377.5	Os10g0124700	27212	exon	none
Chr11	1_450	30270	30325	56	4745168	4745219	52	cg	0.0714286	no	yes	Os11g0194900	Protein kinase domain	8488	Os11g0194900	8488	intergenic	none
Chr12	1_1832	564704	564759	56	20027350	20027401	52	cg	0.0714286	no	yes	Os12g0515600	Guanylate kinase/L-type calcium channel beta subunit	3493.5	Os12g0515600	3493.5	intergenic	none
Chr12	1_1868	133825	133880	56	20897262	20897313	52	cg	0.0714286	no	yes	Os12g0530100	Haem peroxidase	2471	Os12g0530100	2471	intron	none
Chr1	1_2416	193398	193453	56	28464598	28464601	4	nip	0.0714286	no	yes	Os01g0689600	#N/A	4831.5	Os01g0689451	11161.5	intergenic	none
Chr4	1_187	56761	56816	56	1733222	1733225	4	nip	0.0714286	no	yes	Os04g0127600	Peptidase S8/S53 domain AND Subtilisin-like protease, fibronectin type-III domain	7365	Os04g0127600	7365	intergenic	none
Chr4	1_661	81999	82054	56	8552382	8552385	4	nip	0.0714286	no	yes	Os04g0227500	Thioredoxin-like fold	21559.5	Os04g0227500	21559.5	intergenic	none
Chr4	1_872	552339	552394	56	12062481	12062484	4	nip	0.0714286	no	yes	Os04g0282400	#N/A	920	Os04g0282400	920	intron	none
Chr4	1_895	66472	66527	56	12276610	12276613	4	nip	0.0714286	no	yes	Os04g0284900	Calmodulin-binding domain, plant	3816.5	Os04g0284600	20999.5	intergenic	none
Chr5	1_578	157649	157704	56	5507678	5507681	4	nip	0.0714286	no	yes	Os05g0189900	Acid phosphatase, class B-like	1683.5	Os05g0189900	1683.5	intron	none
Chr5	1_677	217074	217129	56	6726116	6726119	4	nip	0.0714286	no	yes	Os05g0208550	Oxoglutarate/iron-dependent dioxygenase AND Non-haem dioxygenase N-terminal domain	1870.5	Os05g0209100	28153.5	intron	none
Chr6	1_867	265545	265600	56	8151729	8151732	4	nip	0.0714286	no	yes	Os06g0256500	Phosphoglucose isomerase (PGI)	4148	Os06g0256500	4148	intron	none
Chr9	1_315	200203	200258	56	3469233	3469236	4	nip	0.0714286	no	yes	Os09g0246250	Histidine triad (HIT) protein	6250.5	Os09g0246700	33462.5	intergenic	none
Chr12	1_839	3711	3766	56	8245679	8245682	4	nip	0.0714286	no	yes	Os12g0247700	Jacalin-like lectin domain AND Dirigent protein	5391	Os12g0244500	243194	intergenic	none
Chr12	1_1317	563601	563656	56	12983862	12983865	4	nip	0.0714286	no	yes	Os12g0418600	#N/A	4459	Os12g0418200	20865.5	intergenic	none
Chr3	1_1736	682	736	55	15778514	15778564	51	cg	0.0727273	no	yes	Os03g0392833	#N/A	12867	Os03g0392600	13109	intergenic	none
Chr4	1_691	19422	19476	55	8857934	8857984	51	cg	0.0727273	no	yes	Os04g0231800	#N/A	44870.5	Os04g0233400	91192.5	intergenic	none
Chr5	1_1710	171094	171148	55	19049698	19049748	51	cg	0.0727273	no	yes	Os05g0392000	Mind bomb, SH3 repeat domain	6179.5	Os05g0391600	23461	intergenic	none
Chr6	1_2692	125834	125888	55	30337047	30337097	51	cg	0.0727273	no	yes	Os06g0714600	Small GTPase	541	Os06g0714500	2778	intron	none
Chr8	1_1968	117177	117231	55	21867313	21867363	51	cg	0.0727273	no	yes	Os08g0447900	Adenylate cyclase-associated CAP, N-terminal AND Adenylate cyclase-associated CAP, C-terminal	3868.5	Os08g0447900	3868.5	intergenic	none
Chr8	1_2112	1953719	1953773	55	23634191	23634241	51	cg	0.0727273	no	yes	Os08g0478800	Phosphoglucose isomerase (PGI) AND Phosphoglucose isomerase (PGI)	8291.5	Os08g0478800	8291.5	intergenic	none
Chr9	1_1022	331777	331831	55	12047937	12047986	50	cg	0.0727273	no	yes	Os09g0366101	#N/A	15285.5	Os09g0365900	15338	intergenic	none
Chr12	1_410	55324	55378	55	3759090	3759140	51	cg	0.0727273	no	yes	Os12g0174200	#N/A	2958	Os12g0174100	3071.5	intron	none
Chr12	1_1026	173430	173484	55	10122391	10122441	51	cg	0.0727273	no	yes	Os12g0275400	#N/A	15268	Os12g0275500	17899	intergenic	none
Chr3	1_444	183073	183127	55	4102697	4102700	4	nip	0.0727273	no	yes	Os03g0177500	Translation elongation factor EFTu/EF1A, C-terminal AND Translation elongation factor EFTu-like, domain 2 AND Translational (tr)-type GTP-binding domain	1226	Os03g0177500	1226	exon	none
Chr4	1_621	331724	331778	55	8117714	8117717	4	nip	0.0727273	no	yes	Os04g0221450	#N/A	3952	Os04g0221600	4151	exon	none
Chr6	1_830	176287	176341	55	7910248	7910251	4	nip	0.0727273	no	yes	Os06g0252300	#N/A	11842.5	Os06g0253600	55826.5	intergenic	none
Chr6	1_909	744595	744649	55	8507460	8507463	4	nip	0.0727273	no	yes	Os06g0261300	#N/A	53702.5	Os06g0262800	91617	intergenic	none
Chr8	1_1445	77385	77439	55	15586169	15586172	4	nip	0.0727273	no	no	Os08g0344600	Sugar phosphate transporter domain AND Sugar phosphate transporter domain	9504	Os08g0344300	13285	intergenic	none
Chr11	1_892	538392	538446	55	9293495	9293498	4	nip	0.0727273	no	yes	Os11g0269000	ATPase, AAA-type, core AND Clp ATPase, C-terminal	3873.5	Os11g0268300	47146	intergenic	none
Chr12	1_1282	129309	129363	55	12730996	12730999	4	nip	0.0727273	no	yes	Os12g0414500	Aminoacyl-tRNA synthetase, class II (D/K/N) AND Aminoacyl-tRNA synthetase, class II (D/K/N)	33338.5	Os12g0414500	33338.5	intergenic	none
Chr4	1_2759	654527	654622	96	33722514	33722520	7	nip	0.0729167	no	yes	Os04g0660600	ATPase, V0 complex, subunit e1/e2	410.5	Os04g0660600	410.5	intron	none
Chr2	1_1691	313872	313925	54	18410612	18410661	50	cg	0.0740741	no	yes	Os02g0512400	Glutaredoxin	4172	Os02g0513000	37618.5	intergenic	none
Chr2	1_2368	256317	256370	54	24593095	24593144	50	cg	0.0740741	no	yes	Os02g0618700	Transmembrane protein GPR107/GPR108-like	2951	Os02g0618700	2951	intergenic	none
Chr2	1_2923	415406	415459	54	32102536	32102585	50	cg	0.0740741	no	yes	Os02g0762300	tRNA(Ile)-lysidine/2-thiocytidine synthase, N-terminal AND Cytoplasmic tRNA 2-thiolation protein 1, C-terminal	1565	Os02g0762300	1565	intron	none
Chr5	1_754	122213	122266	54	7169070	7169119	50	cg	0.0740741	no	yes	Os05g0215700	#N/A	120.5	Os05g0215800	4781.5	exon	none
Chr5	1_1389	68410	68463	54	16189038	16189087	50	cg	0.0740741	no	yes	Os05g0344400	Casparian strip membrane protein domain	3596.5	Os05g0344400	3596.5	intergenic	none
Chr7	1_2643	182365	182418	54	29054949	29054998	50	cg	0.0740741	no	yes	Os07g0684850	#N/A	5869.5	Os07g0684800	13599	intergenic	none
Chr8	1_888	233233	233286	54	9798774	9798823	50	cg	0.0740741	no	yes	Os08g0260800	Rx, N-terminal AND NB-ARC	1596.5	Os08g0260600	13202.5	intron	none
Chr8	1_944	543367	543420	54	10343081	10343130	50	cg	0.0740741	no	yes	Os08g0270200	#N/A	10669.5	Os08g0270400	13790	intergenic	none
Chr8	1_1529	342477	342530	54	17886455	17886504	50	cg	0.0740741	no	yes	Os08g0380100	BURP domain AND BURP domain	19013.5	Os08g0380100	19013.5	intergenic	none
Chr9	1_116	244136	244189	54	1240138	1240187	50	cg	0.0740741	no	yes	Os09g0115600	#N/A	7609	Os09g0115600	7609	intergenic	none
Chr10	1_964	781675	781728	54	9706410	9706459	50	cg	0.0740741	no	yes	Os10g0336600	#N/A	9059	Os10g0337400	52417.5	intergenic	none
Chr11	1_315	153973	154026	54	3387361	3387410	50	cg	0.0740741	no	yes	Os11g0170100	#N/A	218	Os11g0170000	1755	exon	none
Chr11	1_1238	487276	487329	54	15000921	15000970	50	cg	0.0740741	no	yes	Os11g0448700	#N/A	3124.5	Os11g0448000	36692.5	intergenic	none
Chr5	1_562	144056	144109	54	5372891	5372894	4	nip	0.0740741	no	yes	Os05g0187500	IQ motif, EF-hand binding site AND IQ motif, EF-hand binding site AND Domain of unknown function DUF4005	6981	Os05g0187500	6981	intergenic	none
Chr5	1_669	152811	152864	54	6688377	6688380	4	nip	0.0740741	no	yes	Os05g0207900	Ulp1 protease family, C-terminal catalytic domain AND Ulp1 protease family, C-terminal catalytic domain	2946.5	Os05g0207900	2946.5	intron	none
Chr5	1_1286	639618	639671	54	15048941	15048944	4	nip	0.0740741	no	yes	Os05g0323900	Manganese/iron superoxide dismutase, N-terminal AND Manganese/iron superoxide dismutase, C-terminal	132.5	Os05g0323900	132.5	intron	none
Chr6	1_955	202446	202499	54	8948268	8948271	4	nip	0.0740741	no	yes	Os06g0268700	Xylanase inhibitor, C-terminal AND Xylanase inhibitor, N-terminal	9402.5	Os06g0269300	31221.5	intergenic	none
Chr10	1_2204	59799	59852	54	22631514	22631517	4	nip	0.0740741	no	yes	Os10g0570800	#N/A	988	Os10g0570800	988	intron	none
Chr4	1_724	241866	241918	53	9410300	9410348	49	cg	0.0754717	no	yes	Os04g0245000	Tensin phosphatase, C2 domain	20860.5	Os04g0244800	41732.5	intergenic	none
Chr4	1_841	164164	164216	53	11738118	11738166	49	cg	0.0754717	no	yes	Os04g0278000	#N/A	7349.5	Os04g0278000	7349.5	intergenic	none
Chr5	1_1381	230738	230790	53	16118273	16118321	49	cg	0.0754717	no	yes	Os05g0342900	#N/A	8316.5	Os05g0342900	8316.5	intergenic	none
Chr7	1_2269	18373	18425	53	25304683	25304731	49	cg	0.0754717	no	yes	Os07g0614300	#N/A	1028.5	Os07g0614400	5628.5	intron	none
Chr7	1_2382	150243	150295	53	26739525	26739573	49	cg	0.0754717	no	yes	Os07g0642400	SNF2-related, N-terminal domain AND unknown AND HIRAN domain AND Helicase, C-terminal	925.5	Os07g0642400	925.5	intron	none
Chr8	1_731	1504018	1504070	53	8430620	8430668	49	cg	0.0754717	no	yes	Os08g0239000	Complex 1 LYR protein	5857	Os08g0239300	10975.5	intergenic	none
Chr8	1_918	269252	269304	53	10147422	10147470	49	cg	0.0754717	no	yes	Os08g0266400	#N/A	3933.5	Os08g0266600	6964.5	intergenic	none
Chr1	1_2684	426447	426499	53	32269642	32269645	4	nip	0.0754717	no	yes	Os01g0765900	Zinc finger, AN1-type AND Zinc finger, A20-type	1387	Os01g0765900	1387	intron	none
Chr5	1_1404	222361	222413	53	16300526	16300529	4	nip	0.0754717	no	yes	Os05g0346200	#N/A	1798	Os05g0346300	3994.5	intron	none
Chr8	1_901	15173	15225	53	9916240	9916243	4	nip	0.0754717	no	yes	Os08g0262500	Cytochrome P450	6128.5	Os08g0261100	83715	intergenic	none
Chr10	1_513	125014	125066	53	4639999	4640002	4	nip	0.0754717	no	yes	Os10g0167300	Enolase, C-terminal TIM barrel domain AND Enolase, N-terminal AND Enolase, C-terminal TIM barrel domain AND Enolase, N-terminal	2046	Os10g0167300	2046	exon	none
Chr10	1_1791	69525	69577	53	16095933	16095936	4	nip	0.0754717	no	yes	Os10g0445500	HR-like lesion-inducer	1213.5	Os10g0445500	1213.5	intron	none
Chr12	1_1729	103756	103808	53	18382510	18382513	4	nip	0.0754717	no	yes	Os12g0490000	Transcription termination factor, mitochondrial/chloroplastic	1949.5	Os12g0490000	1949.5	intergenic	none
Chr2	1_969	284514	284579	66	8443098	8443158	61	cg	0.0757576	no	yes	Os02g0249600	Cupin 1 AND Cupin 1	4456.5	Os02g0249600	4456.5	intergenic	none
Chr2	1_322	2879921	2879972	52	2983516	2983563	48	cg	0.0769231	no	yes	Os02g0154100	#N/A	1757.5	Os02g0154600	14945	intron	none
Chr2	1_1501	88545	88596	52	15127424	15127471	48	cg	0.0769231	no	yes	Os02g0455800	B3 DNA binding domain	3463.5	Os02g0456800	66987.5	intergenic	none
Chr3	1_871	639937	639988	52	8148121	8148168	48	cg	0.0769231	no	yes	Os03g0254400	#N/A	5490.5	Os03g0254000	23962.5	intergenic	none
Chr3	1_1289	1761876	1761927	52	12232534	12232581	48	cg	0.0769231	no	yes	Os03g0331900	Yos1-like	423.5	Os03g0332500	37910	intron	none
Chr3	1_1296	1800322	1800373	52	12269816	12269863	48	cg	0.0769231	no	yes	Os03g0332500	Ribosomal protein L10e/L16	628	Os03g0332500	628	intron	none
Chr4	1_852	297645	297709	65	11840208	11840267	60	cg	0.0769231	no	yes	Os04g0279700	#N/A	14580.5	Os04g0280200	38040.5	intergenic	none
Chr4	1_2202	1163855	1163906	52	27818630	27818677	48	cg	0.0769231	no	yes	Os04g0555700	Actin-depolymerising factor homology domain	991	Os04g0555900	6501.5	intron	none
Chr5	1_502	837257	837308	52	4798467	4798514	48	cg	0.0769231	no	yes	Os05g0179950	UDP-glucuronosyl/UDP-glucosyltransferase	1553.5	Os05g0179900	7053.5	intron	none
Chr5	1_2506	905144	905195	52	28337175	28337222	48	cg	0.0769231	no	yes	Os05g0569300	Basic-leucine zipper domain AND G-box binding protein, multifunctional mosaic region	5.5	Os05g0569300	5.5	intron	none
Chr6	1_2652	462848	462899	52	30051367	30051414	48	cg	0.0769231	no	yes	Os06g0710700	Transferase	1166.5	Os06g0710800	9950.5	intron	none
Chr10	1_1915	207767	207818	52	17174048	17174095	48	cg	0.0769231	no	yes	Os10g0465300	#N/A	3053	Os10g0465700	7902.5	intergenic	none
Chr12	1_1360	31212	31263	52	13478894	13478941	48	cg	0.0769231	no	yes	Os12g0425500	#N/A	10105.5	Os12g0425600	16733	intergenic	none
Chr1	1_2268	34643	34694	52	26912544	26912547	4	nip	0.0769231	no	yes	Os01g0660450	#N/A	397.5	Os01g0660500	639	intron	none
Chr3	1_143	1066167	1066218	52	1300987	1300990	4	nip	0.0769231	no	yes	Os03g0122600	Transcription factor, MADS-box AND Transcription factor, K-box AND Transcription factor, MADS-box AND Transcription factor, K-box	15692	Os03g0123100	18965	intron	none
Chr3	1_1665	30897	30948	52	15331344	15331347	4	nip	0.0769231	no	yes	Os03g0386000	WD40 repeat AND WD40 repeat	866	Os03g0386000	866	exon	none
Chr5	1_1408	285753	285804	52	16355885	16355888	4	nip	0.0769231	no	yes	Os05g0347400	ALOG domain	7502	Os05g0347000	10572.5	intergenic	none
Chr6	1_372	211404	211455	52	4286015	4286018	4	nip	0.0769231	no	yes	Os06g0185300	Transferase	1282.5	Os06g0185100	9295	intron	none
Chr7	1_259	598865	598916	52	2263517	2263520	4	nip	0.0769231	no	no	Os07g0144500	#N/A	5363.5	Os07g0144500	5363.5	intergenic	none
Chr7	1_2552	114626	114677	52	28048758	28048761	4	nip	0.0769231	no	yes	Os07g0664200	unknown	3136	Os07g0664200	3136	intergenic	none
Chr7	1_2641	171834	171885	52	29044937	29044940	4	nip	0.0769231	no	yes	Os07g0684800	NAC domain AND NAC domain	3564	Os07g0684800	3564	intergenic	none
Chr8	1_1389	207443	207494	52	15076176	15076179	4	nip	0.0769231	no	yes	Os08g0336700	#N/A	6475.5	Os08g0336500	9828.5	intergenic	none
Chr8	1_1734	330028	330079	52	19735900	19735903	4	nip	0.0769231	no	yes	Os08g0412500	Mitochondrial pyruvate carrier	1456	Os08g0412500	1456	exon	none
Chr12	1_818	157110	157161	52	7988475	7988478	4	nip	0.0769231	no	yes	Os12g0244100	Heat shock protein 70 family AND Heat shock protein 70 family AND Heat shock protein 70 family AND Heat shock protein 70 family	544	Os12g0244400	10397.5	intron	none
Chr3	1_1645	187699	188113	415	15197331	15197713	383	cg	0.0771084	no	yes	Os03g0383100	#N/A	5037.5	Os03g0383600	12184	intergenic	none
Chr5	1_160	320675	320841	167	1811882	1812035	154	cg	0.0778443	no	yes	Os05g0130600	#N/A	15508	Os05g0130600	15508	intergenic	none
Chr10	1_1399	26216	26625	410	13236787	13237164	378	cg	0.0780488	no	yes	Os10g0395100	Dilute domain	2453	Os10g0395000	13960	intron	none
Chr4	1_704	258560	258764	205	9050152	9050167	16	nip	0.0780488	no	yes	Os04g0234402	#N/A	21993	Os04g0234500	22178.5	intergenic	none
Chr1	1_2354	1239739	1239789	51	28010882	28010928	47	cg	0.0784314	no	yes	Os01g0680400	TAFII28-like protein	504.5	Os01g0680700	7943.5	intron	none
Chr2	1_3121	197033	197083	51	34677721	34677767	47	cg	0.0784314	no	yes	Os02g0810900	NAC domain AND NAC domain	2907.5	Os02g0810900	2907.5	intergenic	none
Chr3	1_1233	1101680	1101730	51	11635713	11635759	47	cg	0.0784314	no	yes	Os03g0321500	Domain of unknown function DUF632 AND Domain of unknown function DUF630	3231	Os03g0321500	3231	intron	none
Chr4	1_265	122074	122124	51	4413105	4413151	47	cg	0.0784314	no	yes	Os04g0164900	Alpha-1,6-glucosidases, pullulanase-type, C-terminal	495	Os04g0164900	495	intron	none
Chr4	1_2558	268994	269044	51	31342411	31342457	47	cg	0.0784314	no	yes	Os04g0616900	#N/A	69.5	Os04g0617350	15260	intron	none
Chr7	1_1554	43801	43851	51	16257350	16257396	47	cg	0.0784314	no	yes	Os07g0462500	C2 domain	3358	Os07g0462500	3358	intergenic	none
Chr8	1_1867	525885	525935	51	20889517	20889563	47	cg	0.0784314	no	yes	Os08g0431700	#N/A	4458	Os08g0431800	6681	intergenic	none
Chr1	1_276	94296	94346	51	2701827	2701830	4	nip	0.0784314	no	yes	Os01g0149900	Domain of unknown function DUF4378	519	Os01g0149900	519	intron	none
Chr1	1_3532	515399	515449	51	42046810	42046813	4	nip	0.0784314	no	yes	Os01g0954500	unknown	8555.5	Os01g0954400	20018.5	intergenic	none
Chr4	1_694	28412	28462	51	8863722	8863725	4	nip	0.0784314	no	yes	Os04g0231800	#N/A	50635	Os04g0233400	85428	intergenic	none
Chr4	1_870	533505	533555	51	12044621	12044624	4	nip	0.0784314	no	yes	Os04g0282200	#N/A	3310	Os04g0282200	3310	intergenic	none
Chr4	1_886	784990	785040	51	12230372	12230375	4	nip	0.0784314	no	yes	Os04g0284100	#N/A	5545.5	Os04g0284600	25238.5	intergenic	none
Chr6	1_47	581253	581303	51	891318	891321	4	nip	0.0784314	no	yes	Os06g0116100	#N/A	2177	Os06g0116300	13556	intron	none
Chr7	1_2499	190355	190405	51	27719860	27719863	4	nip	0.0784314	no	no	Os07g0658300	Ternary complex factor MIP1, leucine-zipper AND Rho GTPase-activating protein domain AND Ternary complex factor MIP1, leucine-zipper AND Pleckstrin homology domain AND Ternary complex factor MIP1, leucine-zipper AND Rho GTPase-activating protein domain	1871.5	Os07g0658400	10789	intron	none
Chr7	1_2598	78134	78184	51	28522335	28522338	4	nip	0.0784314	no	yes	Os07g0674400	#N/A	9976.5	Os07g0674400	9976.5	intergenic	none
Chr8	1_290	118881	118931	51	3544203	3544206	4	nip	0.0784314	no	yes	Os08g0160600	#N/A	1682	Os08g0160300	11237.5	intron	none
Chr8	1_945	543622	543672	51	10343332	10343335	4	nip	0.0784314	no	yes	Os08g0270200	#N/A	10897.5	Os08g0270400	13562	intergenic	none
Chr8	1_1746	21385	21435	51	19801023	19801026	4	nip	0.0784314	no	yes	Os08g0414200	Zinc finger, RING-type AND BRCT domain	2219	Os08g0414200	2219	exon	none
Chr9	1_1505	124799	124849	51	16922265	16922268	4	nip	0.0784314	no	yes	Os09g0451266	#N/A	3809	Os09g0451400	3985	intergenic	none
Chr10	1_1008	113514	113564	51	10114147	10114150	4	nip	0.0784314	no	yes	Os10g0341800	#N/A	4871.5	Os10g0343100	58363	intergenic	none
Chr11	1_320	928	978	51	3475949	3475952	4	nip	0.0784314	no	yes	Os11g0171100	Domain of unknown function DUF4220	7193	Os11g0171300	14238	intergenic	none
Chr11	1_2192	349698	349748	51	24416203	24416206	4	nip	0.0784314	no	yes	Os11g0624400	Domain unknown function DUF295	961.5	Os11g0625400	69871.5	intron	none
Chr12	1_1454	48152	48202	51	14125006	14125009	4	nip	0.0784314	no	no	Os12g0434601	#N/A	3458	Os12g0434400	13254.5	intron	none
Chr12	1_1577	14714	14764	51	15204811	15204814	4	nip	0.0784314	no	yes	Os12g0447310	#N/A	7938.5	Os12g0446900	69566	intergenic	none
Chr12	1_1852	65803	65878	76	20847303	20847308	6	nip	0.0789474	no	yes	Os12g0528801	#N/A	1914	Os12g0529400	23128.5	intron	none
Chr2	1_238	1701209	1701258	50	2186639	2186684	46	cg	0.08	no	no	Os02g0140800	#N/A	6157.5	Os02g0140800	6157.5	intergenic	none
Chr3	1_1189	697823	697947	125	11316307	11316421	115	cg	0.08	no	yes	Os03g0315200	Putative ATP-synthase-associated protein	8735.5	Os03g0315400	10795	intergenic	none
Chr3	1_1859	62244	62368	125	16578221	16578334	114	cg	0.08	no	yes	Os03g0405000	3-beta hydroxysteroid dehydrogenase/isomerase AND Reticulon	3445	Os03g0405000	3445	intron	none
Chr3	1_3224	1385075	1385124	50	32408504	32408549	46	cg	0.08	no	yes	Os03g0781700	Reticulon	5152.5	Os03g0781700	5152.5	intergenic	none
Chr4	1_2586	476228	476277	50	31525413	31525458	46	cg	0.08	no	yes	Os04g0620200	Remorin, C-terminal	802	Os04g0620200	802	intron	none
Chr5	1_1309	17983	18032	50	15514848	15514893	46	cg	0.08	no	no	Os05g0331532	#N/A	1997.5	Os05g0331532	1997.5	intergenic	none
Chr5	1_1568	178056	178105	50	17779484	17779529	46	cg	0.08	no	no	Os05g0369900	Exocyst complex component Exo70	1286	Os05g0370700	44896	intron	none
Chr6	1_2655	482571	482620	50	30068980	30069025	46	cg	0.08	no	yes	Os06g0711000	#N/A	2558.5	Os06g0711000	2558.5	intron	none
Chr8	1_1216	103409	103458	50	12717498	12717543	46	cg	0.08	no	yes	Os08g0304900	Formamidopyrimidine-DNA glycosylase, catalytic domain AND DNA glycosylase/AP lyase, H2TH DNA-binding	2597	Os08g0305300	10932	intron	none
Chr11	1_1365	4921	4970	50	16545000	16545045	46	cg	0.08	no	yes	Os11g0475600	Major facilitator, sugar transporter-like AND Major facilitator, sugar transporter-like	33670.5	Os11g0479000	198927	intergenic	none
Chr12	1_1072	510854	510903	50	10434909	10434954	46	cg	0.08	no	yes	Os12g0278800	Zinc finger, CCCH-type AND Zinc finger, CCCH-type AND Zinc finger, CCCH-type AND Zinc finger, CCCH-type AND unknown AND unknown AND Zinc finger, CCCH-type AND Zinc finger, CCCH-type AND Zinc finger, CCCH-type AND Zinc finger, CCCH-type AND unknown AND Zinc finger, CCCH-type AND Zinc finger, CCCH-type AND Zinc finger, CCCH-type AND Zinc finger, CCCH-type	5135	Os12g0278800	5135	intergenic	none
Chr12	1_1348	9635	9684	50	13437193	13437238	46	cg	0.08	no	yes	Os12g0424700	Protein kinase domain	7846.5	Os12g0424700	7846.5	intergenic	none
Chr1	1_226	160296	160345	50	2290051	2290054	4	nip	0.08	no	no	Os01g0142600	#N/A	3237	Os01g0142800	6564	intergenic	none
Chr1	1_2543	588220	588269	50	29623053	29623056	4	nip	0.08	no	yes	Os01g0713200	Glycoside hydrolase family 17	1418.5	Os01g0713200	1418.5	intron	none
Chr4	1_1747	9054	9103	50	22511861	22511864	4	nip	0.08	no	yes	Os04g0451700	#N/A	19357	Os04g0451700	19357	intergenic	none
Chr5	1_1747	19006	19055	50	19311412	19311415	4	nip	0.08	no	no	Os05g0396900	#N/A	1082	Os05g0397650	31714	exon	none
Chr7	1_332	685766	685815	50	2941639	2941642	4	nip	0.08	no	yes	Os07g0154800	#N/A	39.5	Os07g0154800	39.5	intron	none
Chr8	1_1128	34817	34866	50	12377409	12377412	4	nip	0.08	no	no	Os08g0300501	#N/A	6296	Os08g0300300	23555.5	intergenic	none
Chr9	1_1709	14064	14113	50	19609026	19609029	4	nip	0.08	no	no	Os09g0506700	F-box domain	7325.5	Os09g0506700	7325.5	intergenic	none
Chr11	1_348	174051	174100	50	3667892	3667895	4	nip	0.08	no	yes	Os11g0173900	Leucine-rich repeat AND Leucine-rich repeat AND Serine-threonine/tyrosine-protein kinase, catalytic domain AND Leucine-rich repeat-containing N-terminal, plant-type AND Leucine-rich repeat	1702.5	Os11g0173900	1702.5	intron	none
Chr12	1_1591	142404	142453	50	15316351	15316354	4	nip	0.08	no	yes	Os12g0448650	#N/A	2	Os12g0448900	19017	exon	none
Chr5	1_175	489793	490041	249	1914572	1914798	227	cg	0.0803213	no	yes	Os05g0132800	#N/A	4081.5	Os05g0133100	11074	intergenic	none
Chr4	1_2774	875518	875604	87	33933847	33933853	7	nip	0.0804598	no	yes	Os04g0664666	#N/A	3942	Os04g0665200	17554.5	intergenic	none
Chr12	1_1301	345611	345672	62	12824439	12824495	57	cg	0.0806452	no	yes	Os12g0416300	#N/A	12069	Os12g0415800	16316	intergenic	none
Chr12	1_704	15712	15773	62	7011160	7011164	5	nip	0.0806452	no	yes	Os12g0228650	#N/A	751	Os12g0228800	3342	intron	none
Chr6	1_1943	253170	253652	483	23242505	23242543	39	nip	0.0807453	no	yes	Os06g0591600	Truncated hemoglobin	232	Os06g0591600	232	intron	none
Chr6	1_379	67010	67207	198	4350137	4350318	182	cg	0.0808081	no	yes	Os06g0186400	Peptidase S10, serine carboxypeptidase	42	Os06g0186400	42	intron	none
Chr5	1_303	1865479	1865564	86	3097865	3097871	7	nip	0.0813953	no	yes	Os05g0153901	#N/A	1397	Os05g0153300	25839	intergenic	none
Chr12	1_2456	2197	2465	269	27044059	27044080	22	nip	0.0817844	no	no	Os12g0631600	#N/A	3898	Os12g0631600	3898	intergenic	none
Chr2	1_939	99166	99226	61	8282862	8282917	56	cg	0.0819672	no	yes	Os02g0246600	#N/A	5243	Os02g0246900	9969.5	intergenic	none
Chr11	1_640	153564	153994	431	6205078	6205462	385	cg	0.0835267	no	yes	Os11g0219000	#N/A	2355.5	Os11g0218100	57645	intron	none
Chr10	1_1719	337398	337885	488	15838084	15838529	446	cg	0.0860656	no	yes	Os10g0440500	#N/A	10636.5	Os10g0440100	22863.5	intergenic	none
Chr6	1_853	111022	111125	104	8008913	8008921	9	nip	0.0865385	no	yes	Os06g0254700	Caleosin-related	4439.5	Os06g0254700	4439.5	intergenic	none
Chr3	1_1677	66247	66419	173	15411536	15411693	158	cg	0.0867052	no	yes	Os03g0387000	DNA2/NAM7 helicase-like, C-terminal AND DNA2/NAM7 helicase, helicase domain	6683.5	Os03g0386800	9458.5	intergenic	none
Chr4	1_1141	77528	77596	69	16240404	16240466	63	cg	0.0869565	no	yes	Os04g0341900	#N/A	39962	Os04g0344100	111544	intergenic	none
Chr12	1_2440	11331	11513	183	26989501	26989516	16	nip	0.0874317	no	no	Os12g0630600	#N/A	3676	Os12g0630700	10118	intergenic	none
Chr4	1_86	410532	411228	697	625982	626042	61	nip	0.0875179	no	yes	Os04g0110700	#N/A	1158.5	Os04g0110400	14511.5	intron	none
Chr12	1_2436	10913	10969	57	26954685	26954736	52	cg	0.0877193	no	yes	Os12g0630100	Thaumatin family	1838	Os12g0630100	1838	intergenic	none
Chr1	1_1159	151314	151506	193	12580186	12580202	17	nip	0.0880829	no	yes	Os01g0327400	#N/A	28.5	Os01g0327900	36071.5	intron	none
Chr8	1_1050	85169	85236	68	11068290	11068295	6	nip	0.0882353	no	yes	Os08g0282100	#N/A	3013	Os08g0282000	9349.5	intergenic	none
Chr4	1_2766	792193	792463	271	33854376	33854399	24	nip	0.0885609	no	yes	Os04g0663300	PHF5-like	1107.5	Os04g0663500	3469	intron	none
Chr7	1_2658	370334	370491	158	29210259	29210272	14	nip	0.0886076	no	yes	Os07g0687500	Rhodanese-like domain AND Rhodanese-like domain AND unknown	846.5	Os07g0687300	6989.5	intron	none
Chr11	1_2225	328631	328720	90	24802459	24802540	82	cg	0.0888889	no	yes	Os11g0631400	#N/A	5017	Os11g0631400	5017	intergenic	none
Chr4	1_2385	261722	261776	55	30311263	30311311	49	cg	0.0909091	no	yes	Os04g0600800	Abscisic acid G-protein coupled receptor-like domain AND Golgi pH regulator, conserved domain	2610.5	Os04g0600800	2610.5	intron	none
Chr1	1_1156	141176	141252	77	12572368	12572374	7	nip	0.0909091	no	yes	Os01g0327100	Haem peroxidase AND Haem peroxidase	5214.5	Os01g0327900	43894.5	intergenic	none
Chr12	1_540	23299	23353	55	5113714	5113718	5	nip	0.0909091	no	no	Os12g0198700	Jacalin-like lectin domain AND Dirigent protein	3530.5	Os12g0198500	9567.5	intergenic	none
Chr1	1_2695	505872	505925	54	32341529	32341533	5	nip	0.0925926	no	yes	Os01g0767100	#N/A	5164	Os01g0767100	5164	intergenic	none
Chr10	1_1144	36427	36480	54	11205053	11205057	5	nip	0.0925926	no	yes	Os10g0362300	Signal transduction response regulator, receiver domain AND CHASE domain AND Signal transduction histidine kinase, dimerisation/phosphoacceptor domain AND Histidine kinase/HSP90-like ATPase AND Signal transduction histidine kinase, dimerisation/phosphoacceptor domain AND Signal transduction response regulator, receiver domain AND Histidine kinase/HSP90-like ATPase AND CHASE domain AND Signal tran…	7290.5	Os10g0363100	48198	intergenic	none
Chr1	1_1621	717404	717467	64	19198074	19198131	58	cg	0.09375	no	no	Os01g0532300	#N/A	2596.5	Os01g0532600	44824.5	intergenic	none
Chr4	1_700	221150	221277	128	9017514	9017525	12	nip	0.09375	no	yes	Os04g0234402	#N/A	54633	Os04g0234500	54818.5	intergenic	none
Chr3	1_1632	101437	101745	309	15139344	15139372	29	nip	0.0938511	no	yes	Os03g0382100	FAE1/Type III polyketide synthase-like protein AND 3-Oxoacyl-[acyl-carrier-protein (ACP)] synthase III, C-terminal	11590	Os03g0382100	11590	intergenic	none
Chr5	1_658	27171	27223	53	6586740	6586787	48	cg	0.0943396	no	no	Os05g0206100	#N/A	4250.5	Os05g0206100	4250.5	intergenic	none
Chr9	1_1258	327003	327065	63	14462692	14462697	6	nip	0.0952381	no	yes	Os09g0408933	#N/A	3333.5	Os09g0408900	3743.5	intron	none
Chr4	1_605	236193	237785	1593	8042472	8043909	1438	cg	0.0954175	no	yes	Os04g0220501	Protein of unknown function DUF1677, Oryza sativa AND Domain of unknown function DUF4283	6451.5	Os04g0221000	25288.5	intergenic	none
Chr9	1_156	224645	224696	52	1788271	1788275	5	nip	0.0961538	no	yes	Os09g0123100	#N/A	5174.5	Os09g0123100	5174.5	intergenic	none
Chr10	1_1158	119048	119098	51	11268731	11268735	5	nip	0.0980392	no	yes	Os10g0363300	Acetyl-CoA carboxylase, central domain AND Biotin/lipoyl attachment AND Biotin carboxylase-like, N-terminal domain AND Acetyl-CoA carboxylase AND Carbamoyl-phosphate synthetase large subunit-like, ATP-binding domain AND Biotin carboxylase, C-terminal	10668	Os10g0363300	10668	intergenic	none
Chr3	1_606	1161194	1161305	112	5517065	5517075	11	nip	0.0982143	no	yes	Os03g0205500	Cytochrome b5-like heme/steroid binding domain	2891.5	Os03g0205500	2891.5	intron	none
Chr3	1_3466	770939	771070	132	35358077	35358089	13	nip	0.0984848	no	yes	Os03g0840900	MICOS complex subunit Mic10	772.5	Os03g0841100	4895	intron	none
Chr2	1_541	553890	553939	50	4859443	4859447	5	nip	0.1	no	yes	Os02g0187600	Protein of unknown function DUF3611 AND Protein of unknown function DUF3611	1798.5	Os02g0187600	1798.5	intron	none
Chr7	1_2495	168255	168312	58	27699234	27699239	6	nip	0.103448	no	yes	Os07g0658000	#N/A	1305	Os07g0658100	4037	intron	none
Chr4	1_1335	569231	569345	115	18764549	18764560	12	nip	0.104348	no	yes	Os04g0382550	#N/A	3216	Os04g0382400	6219	intergenic	none
Chr12	1_848	94135	94372	238	8281570	8281782	213	cg	0.105042	no	yes	Os12g0248600	#N/A	20028	Os12g0250900	215522	intergenic	none
Chr3	1_166	1283166	1283460	295	1496544	1496574	31	nip	0.105085	no	yes	Os03g0126100	D-isomer specific 2-hydroxyacid dehydrogenase, NAD-binding domain	782.5	Os03g0126000	8247	intron	none
Chr8	1_818	227779	227882	104	9166291	9166383	93	cg	0.105769	no	yes	Os08g0249900	Non-haem dioxygenase N-terminal domain AND Oxoglutarate/iron-dependent dioxygenase	373	Os08g0249900	373	intron	none
Chr5	1_1318	48562	48662	101	15577579	15577668	90	cg	0.108911	no	yes	Os05g0332801	#N/A	2384	Os05g0333500	43302.5	intergenic	none
Chr2	1_963	266705	266759	55	8425950	8425998	49	cg	0.109091	no	yes	Os02g0249300	Zinc finger, RING-type	2682.5	Os02g0249000	18278.5	intergenic	none
Chr5	1_551	39959	40012	54	5288441	5288488	48	cg	0.111111	no	yes	Os05g0186601	#N/A	5893	Os05g0186300	7023	intergenic	none
Chr5	1_1259	372645	372992	348	14844818	14844856	39	nip	0.112069	no	yes	Os05g0319700	Serine-threonine/tyrosine-protein kinase, catalytic domain	2554	Os05g0319875	10440.5	intron	none
Chr5	1_210	978403	978509	107	2326778	2326789	12	nip	0.11215	no	yes	Os05g0140300	#N/A	524.5	Os05g0140300	524.5	intron	none
Chr1	1_3661	102115	102211	97	43173669	43173679	11	nip	0.113402	no	yes	Os01g0976800	Zinc finger, GATA-type	1017	Os01g0976800	1017	intron	none
Chr11	1_1586	58210	58590	381	18254444	18254780	337	cg	0.115486	no	yes	Os11g0512000	NAC domain	34927	Os11g0512000	34927	intergenic	none
Chr10	1_70	11497	11565	69	519009	519016	8	nip	0.115942	no	yes	Os10g0107200	#N/A	7590	Os10g0107600	12502.5	intergenic	none
Chr9	1_283	399817	399893	77	3118337	3118345	9	nip	0.116883	no	yes	Os09g0240975	#N/A	3232	Os09g0242300	51456	intron	none
Chr8	1_1163	321442	321552	111	12131088	12131100	13	nip	0.117117	no	yes	Os08g0298800	#N/A	1880.5	Os08g0298700	12634	intergenic	none
Chr4	1_1242	14798	14848	51	18125649	18125693	45	cg	0.117647	no	yes	Os04g0372100	Protein kinase domain	5134.5	Os04g0372800	48938	exon	none
Chr8	1_1870	558867	559760	894	20921357	20922143	787	cg	0.119687	no	yes	Os08g0432300	Transcription factor TCP subgroup	9905.5	Os08g0432300	9905.5	intergenic	none
Chr1	1_283	165130	165179	50	2753142	2753147	6	nip	0.12	no	yes	Os01g0150950	#N/A	1358	Os01g0150800	8171.5	intron	none
Chr6	1_290	1108836	1108885	50	3330396	3330401	6	nip	0.12	no	yes	Os06g0166200	#N/A	363.5	Os06g0166100	5144	intron	none
Chr4	1_155	62423	62496	74	1159092	1159100	9	nip	0.121622	no	yes	Os04g0119800	Leucine-rich repeat-containing N-terminal, plant-type	4663	Os04g0119500	8659	intergenic	none
Chr8	1_1951	409018	409269	252	21745189	21745409	221	cg	0.123016	no	yes	Os08g0446250	#N/A	12780	Os08g0446200	14023	intergenic	none
Chr2	1_2497	5896	5968	73	25981325	25981388	64	cg	0.123288	no	yes	Os02g0645100	Kinesin motor domain AND NPK1-activating kinesin-like protein, C-terminal	5575.5	Os02g0645100	5575.5	intergenic	none
Chr1	1_318	201897	202017	121	3003442	3003456	15	nip	0.123967	no	yes	Os01g0156000	SANT/Myb domain	1345	Os01g0156000	1345	intron	none
Chr10	1_473	176682	176995	314	4339750	4340024	275	cg	0.124204	no	yes	Os10g0163310	#N/A	274	Os10g0163340	4669	exon	none
Chr5	1_2030	1301202	1301537	336	22488513	22488804	292	cg	0.125	no	yes	Os05g0458000	Palmitoyltransferase, DHHC domain AND Palmitoyltransferase, DHHC domain	1666.5	Os05g0458000	1666.5	exon	none
Chr12	1_1841	1947	2010	64	20090806	20090813	8	nip	0.125	no	yes	Os12g0517000	#N/A	3728.5	Os12g0517200	15939.5	intergenic	none
Chr10	1_538	26145	26207	63	4926993	4927047	55	cg	0.126984	no	yes	Os10g0171500	Cytochrome P450 AND Cytochrome P450	3189	Os10g0172100	21715	intergenic	none
Chr4	1_2112	455308	455495	188	26498124	26498287	164	cg	0.12766	no	yes	Os04g0529600	Lanthionine synthetase C-like	2806.5	Os04g0529600	2806.5	intron	none
Chr1	1_224	114083	114152	70	2247019	2247027	9	nip	0.128571	no	yes	Os01g0141600	Root UVB sensitive family	1060.5	Os01g0141700	5932.5	intron	none
Chr8	1_460	781703	782347	645	5318446	5318528	83	nip	0.128682	no	yes	Os08g0190800	PDZ-binding protein, CRIPT	1253.5	Os08g0190700	1848.5	intron	none
Chr4	1_161	30497	30558	62	1203156	1203209	54	cg	0.129032	no	yes	Os04g0120100	Subtilisin-like protease, fibronectin type-III domain	1013	Os04g0120300	11891	intron	none
Chr3	1_597	1093137	1093213	77	5460091	5460100	10	nip	0.12987	no	yes	Os03g0204100	#N/A	115	Os03g0204100	115	intron	none
Chr3	1_1192	715286	715392	107	11333364	11333377	14	nip	0.130841	no	yes	Os03g0315400	SANT/Myb domain AND SANT/Myb domain	6211.5	Os03g0315400	6211.5	intergenic	none
Chr5	1_613	296800	296912	113	6013177	6013191	15	nip	0.132743	no	yes	Os05g0197300	#N/A	14495.5	Os05g0197300	14495.5	intergenic	none
Chr2	1_2623	318885	319012	128	27475856	27475966	111	cg	0.132812	no	yes	Os02g0674233	#N/A	1051	Os02g0674233	1051	intron	none
Chr11	1_2197	43389	43531	143	24647088	24647207	120	cg	0.132867	no	yes	Os11g0629200	Vacuolar protein sorting protein 26 related	2482	Os11g0629200	2482	intron	none
Chr6	1_1901	24646	24720	75	22543059	22543123	65	cg	0.133333	no	yes	Os06g0579100	#N/A	14288	Os06g0578700	18882.5	intergenic	none
Chr5	1_415	528362	528443	82	3696768	3696778	11	nip	0.134146	no	yes	Os05g0163000	Arginyl-tRNA synthetase, catalytic core domain AND DALR anticodon binding AND Arginyl tRNA synthetase N-terminal domain	3042.5	Os05g0163000	3042.5	intron	none
Chr6	1_1057	834836	834887	52	10070547	10070553	7	nip	0.134615	no	yes	Os06g0284200	#N/A	14099	Os06g0284200	14099	intergenic	none
Chr1	1_2362	1298264	1298337	74	28067444	28067453	10	nip	0.135135	no	yes	Os01g0681332	#N/A	408.5	Os01g0681200	3002	intron	none
Chr11	1_1530	58640	58705	66	18156425	18156481	57	cg	0.136364	no	yes	Os11g0508301	#N/A	428.5	Os11g0508600	16639.5	exon	none
Chr1	1_257	780339	780433	95	2567336	2567414	79	cg	0.136842	no	yes	Os01g0147250	#N/A	884	Os01g0147700	14195	exon	none
Chr12	1_814	107402	107452	51	7946673	7946716	44	cg	0.137255	no	yes	Os12g0243050	#N/A	13319.5	Os12g0242700	29569.5	intergenic	none
Chr4	1_140	11048	11105	58	1017483	1017532	50	cg	0.137931	no	yes	Os04g0117200	#N/A	57	Os04g0117200	57	exon	none
Chr11	1_2008	72356	72890	535	22453155	22453228	74	nip	0.138318	no	yes	Os11g0591000	#N/A	3376.5	Os11g0591100	9114.5	intergenic	none
Chr11	1_2455	210533	210597	65	27211681	27211736	56	cg	0.138462	no	yes	Os11g0673400	#N/A	1390	Os11g0673100	10065.5	intergenic	none
Chr4	1_264	117453	117524	72	4408582	4408643	62	cg	0.138889	no	yes	Os04g0164900	Alpha-1,6-glucosidases, pullulanase-type, C-terminal	5010.5	Os04g0164900	5010.5	intron	none
Chr12	1_1667	153870	153955	86	17426168	17426241	74	cg	0.139535	no	yes	Os12g0477700	#N/A	9034.5	Os12g0477400	34220	intergenic	none
Chr8	1_438	531371	531505	135	5137744	5137762	19	nip	0.140741	no	yes	Os08g0187800	Sugar phosphate transporter domain	3880.5	Os08g0187800	3880.5	intergenic	none
Chr7	1_1668	1476907	1477183	277	18499769	18500004	236	cg	0.140794	no	yes	Os07g0494800	#N/A	519.5	Os07g0495000	12685	intron	none
Chr7	1_2481	43200	43262	63	27584346	27584354	9	nip	0.142857	no	yes	Os07g0656050	#N/A	1049.5	Os07g0656000	1855	intron	none
Chr8	1_1740	355591	355660	70	19756510	19756519	10	nip	0.142857	no	yes	Os08g0413000	AAA ATPase, AAA+ lid domain AND AAA ATPase, AAA+ lid domain AND CDC48, N-terminal subdomain AND CDC48, domain 2 AND ATPase, AAA-type, core AND ATPase, AAA-type, core	2508.5	Os08g0413000	2508.5	intron	none
Chr3	1_1784	255551	255605	55	16020676	16020722	47	cg	0.145455	no	yes	Os03g0396200	Pentatricopeptide repeat AND Pentatricopeptide repeat AND Pentatricopeptide repeat AND Pentatricopeptide repeat AND DYW domain AND Pentatricopeptide repeat AND Pentatricopeptide repeat AND Pentatricopeptide repeat	2963	Os03g0396200	2963	intergenic	none
Chr5	1_1397	116574	116819	246	16229963	16229998	36	nip	0.146341	no	yes	Os05g0345175	#N/A	10073.5	Os05g0345100	12668	intergenic	none
Chr6	1_838	26301	28665	2365	7953469	7953815	347	nip	0.146723	no	yes	Os06g0253350	#N/A	2601.5	Os06g0253600	12434	intron	none
Chr1	1_2560	404378	404701	324	29985957	29986232	276	cg	0.148148	no	yes	Os01g0719350	#N/A	4358	Os01g0719300	4898.5	intergenic	none
Chr5	1_1590	74564	74657	94	17948385	17948398	14	nip	0.148936	no	yes	Os05g0372800	F-box domain	4365	Os05g0372800	4365	intergenic	none
Chr7	1_1503	33805	33869	65	15443542	15443596	55	cg	0.153846	no	yes	Os07g0449700	Signal transduction response regulator, receiver domain	2034.5	Os07g0449700	2034.5	intergenic	none
Chr6	1_2757	220307	220358	52	30933721	30933728	8	nip	0.153846	no	yes	Os06g0727000	unknown AND unknown	2458.5	Os06g0726850	8525	intergenic	none
Chr3	1_482	471569	471652	84	4355280	4355350	71	cg	0.154762	no	yes	Os03g0183100	Rho termination factor, N-terminal AND Rho termination factor, N-terminal	4609	Os03g0183100	4609	intergenic	none
Chr10	1_870	252848	252930	83	8800498	8800564	67	cg	0.156627	no	yes	Os10g0322032	#N/A	5993	Os10g0320400	105966	intergenic	none
Chr11	1_2356	120355	120684	330	26274074	26274125	52	nip	0.157576	no	yes	Os11g0656000	Glutaredoxin	1867.5	Os11g0656000	1867.5	intergenic	none
Chr8	1_1960	57588	57637	50	21812718	21812759	42	cg	0.16	no	yes	Os08g0446800	#N/A	7116.5	Os08g0447000	7887.5	intergenic	Heterotic-loci_
Chr8	1_464	804058	804519	462	5339878	5340265	388	cg	0.160173	no	yes	Os08g0191200	Phosphoribosylglycinamide synthetase, N-terminal AND Phosphoribosylglycinamide synthetase, C-domain AND Phosphoribosylglycinamide synthetase, ATP-grasp (A) domain	3348.5	Os08g0191200	3348.5	intergenic	none
Chr1	1_1169	229607	230299	693	12633014	12633593	580	cg	0.161616	no	yes	Os01g0328300	Domain unknown function DUF295 AND Domain unknown function DUF295 AND Domain unknown function DUF295	5256.5	Os01g0328300	5256.5	intergenic	none
Chr2	1_764	22677	22744	68	6971375	6971385	11	nip	0.161765	no	yes	Os02g0224200	#N/A	3381	Os02g0224200	3381	intron	none
Chr10	1_931	59353	59425	73	9313851	9313911	61	cg	0.164384	no	yes	Os10g0330000	#N/A	2024	Os10g0330000	2024	intergenic	none
Chr8	1_1790	476425	476484	60	20156633	20156642	10	nip	0.166667	no	yes	Os08g0421100	#N/A	1923.5	Os08g0420700	11729.5	exon	none
Chr12	1_1746	74657	74739	83	18685454	18685467	14	nip	0.168675	no	yes	Os12g0495525	#N/A	37672.5	Os12g0493900	65646	intergenic	none
Chr4	1_2125	14556	14608	53	26671388	26671396	9	nip	0.169811	no	yes	Os04g0533500	Cytochrome b561/ferric reductase transmembrane	4110.5	Os04g0533500	4110.5	intergenic	none
Chr8	1_1014	141892	141944	53	10831063	10831071	9	nip	0.169811	no	no	Os08g0278966	Splicing factor 3B subunit 5/RDS3 complex subunit 10	11309.5	Os08g0278600	31111.5	intergenic	none
Chr6	1_2759	254592	254643	52	30967360	30967402	43	cg	0.173077	no	yes	Os06g0727700	Protein of unknown function DUF707	3021.5	Os06g0727300	17878	exon	none
Chr2	1_955	241395	241451	57	8404904	8404950	47	cg	0.175439	no	yes	Os02g0248800	Cupin 1 AND Cupin 1	2655	Os02g0248800	2655	intergenic	none
Chr6	1_2250	253855	253928	74	26211569	26211581	13	nip	0.175676	no	yes	Os06g0643300	Snf7 family AND Snf7 family	5501.5	Os06g0643100	10479.5	intergenic	none
Chr8	1_1067	618004	618053	50	11418354	11418394	41	cg	0.18	no	yes	Os08g0288000	#N/A	11097	Os08g0288200	29495	intergenic	none
Chr1	1_258	784671	784731	61	2571633	2571682	50	cg	0.180328	no	yes	Os01g0147400	#N/A	1116.5	Os01g0147700	9912.5	intron	none
Chr1	1_2443	25612	25666	55	28683141	28683150	10	nip	0.181818	no	yes	Os01g0694300	Symplekin C-terminal	1960.5	Os01g0694200	5310	intron	none
Chr9	1_476	180080	180347	268	5086966	5087184	219	cg	0.182836	no	yes	Os09g0267300	Pentatricopeptide repeat AND Pentatricopeptide repeat	2965	Os09g0268800	72932	exon	none
Chr2	1_770	47715	47883	169	6989789	6989819	31	nip	0.183432	no	yes	Os02g0224400	Aminopeptidase P, N-terminal AND Peptidase M24	405	Os02g0224400	405	intron	none
Chr11	1_2050	32894	33038	145	22641637	22641754	118	cg	0.186207	no	yes	Os11g0594400	Domain unknown function DUF295	1518	Os11g0594500	1578.5	intron	none
Chr9	1_129	454136	454237	102	1364223	1364241	19	nip	0.186275	no	no	Os09g0116900	#N/A	33608	Os09g0116800	38728.5	intergenic	none
Chr8	1_277	180819	181081	263	3396248	3396461	214	cg	0.186312	no	yes	Os08g0157900	NAC domain	5165	Os08g0157900	5165	intergenic	none
Chr5	1_1823	517335	517393	59	19849445	19849455	11	nip	0.186441	no	yes	Os05g0407200	WD40 repeat AND WD40 repeat AND WD40 repeat AND WD40 repeat	6880	Os05g0407200	6880	intergenic	none
Chr6	1_860	190733	198978	8246	8087149	8088705	1557	nip	0.188819	no	yes	Os06g0255700	SNF2-related, N-terminal domain AND Helicase, C-terminal	12960	Os06g0255700	12960	intergenic	none
Chr10	1_1116	31259	32835	1577	11030486	11031757	1272	cg	0.189601	no	yes	Os10g0359200	#N/A	3942.5	Os10g0359500	7014.5	intergenic	none
Chr5	1_1632	514989	515104	116	18307151	18307172	22	nip	0.189655	no	yes	Os05g0378800	Putative S-adenosyl-L-methionine-dependent methyltransferase AND Putative S-adenosyl-L-methionine-dependent methyltransferase AND Putative S-adenosyl-L-methionine-dependent methyltransferase	8782	Os05g0380250	63522	intergenic	none
Chr1	1_2375	1424565	1424627	63	28173634	28173645	12	nip	0.190476	no	no	Os01g0683600	#N/A	1265.5	Os01g0683700	3611	intron	none
Chr10	1_35	30144	30242	99	286359	286438	80	cg	0.191919	no	yes	Os10g0103700	Leucine zipper, homeobox-associated	571	Os10g0103800	18513	intron	none
Chr12	1_1519	19095	19172	78	14663181	14663243	63	cg	0.192308	no	yes	Os12g0440400	#N/A	10460.5	Os12g0441300	52106.5	intergenic	none
Chr4	1_1108	804850	804999	150	15958532	15958652	121	cg	0.193333	no	yes	Os04g0338950	#N/A	29386.5	Os04g0338000	41292	intergenic	none
Chr8	1_957	697976	698443	468	10439803	10440179	377	cg	0.194444	no	yes	Os08g0272000	#N/A	5591.5	Os08g0272000	5591.5	intergenic	none
Chr2	1_747	92140	93593	1454	6875379	6875661	283	nip	0.194635	no	yes	Os02g0223200	#N/A	27267	Os02g0221800	74997	intergenic	none
Chr8	1_1755	52938	54811	1874	19824290	19824655	366	nip	0.195304	no	yes	Os08g0414600	#N/A	3748.5	Os08g0414700	8780	intergenic	none
Chr7	1_1932	9012	9098	87	20482818	20482834	17	nip	0.195402	no	yes	Os07g0526400	Chalcone/stilbene synthase, N-terminal AND Chalcone/stilbene synthase, C-terminal	22721	Os07g0526400	22721	intergenic	none
Chr1	1_307	56132	56567	436	2883316	2883401	86	nip	0.197248	no	yes	Os01g0153550	#N/A	2402.5	Os01g0153550	2402.5	intron	none
Chr3	1_3289	2055592	2055757	166	32998650	32998682	33	nip	0.198795	no	yes	Os03g0793450	#N/A	3318	Os03g0793450	3318	intron	none
Chr8	1_1901	240339	240388	50	21322361	21322400	40	cg	0.2	no	no	Os08g0438801	#N/A	2317.5	Os08g0438600	6241.5	intergenic	none
Chr9	1_474	158993	159072	80	5071250	5071313	64	cg	0.2	no	yes	Os09g0267300	Pentatricopeptide repeat AND Pentatricopeptide repeat	12828.5	Os09g0266400	57843	intergenic	none
Chr4	1_2764	733491	733588	98	33797061	33797137	77	cg	0.204082	no	yes	Os04g0662200	#N/A	7188.5	Os04g0662600	13915	intergenic	none
Chr5	1_1060	527994	528233	240	11706302	11706492	191	cg	0.204167	no	no	Os05g0279900	Glycoside hydrolase, family 28	4908.5	Os05g0279400	42932	intergenic	none
Chr9	1_965	118439	118496	58	11613569	11613580	12	nip	0.206897	no	yes	Os09g0358500	#N/A	7887	Os09g0358100	25179.5	intergenic	none
Chr11	1_890	531808	531865	58	9286988	9286999	12	nip	0.206897	no	yes	Os11g0269000	ATPase, AAA-type, core AND Clp ATPase, C-terminal	10376.5	Os11g0268300	40643	intergenic	none
Chr11	1_1926	49995	50297	303	21795820	21796058	239	cg	0.207921	no	yes	Os11g0578000	#N/A	3808.5	Os11g0577866	5181.5	intergenic	none
Chr3	1_857	560873	560972	100	8095133	8095153	21	nip	0.21	no	yes	Os03g0253500	Spp2/MOS2, G-patch domain	7072	Os03g0253100	25415	intergenic	none
Chr11	1_728	224345	224448	104	7315563	7315584	22	nip	0.211538	no	yes	Os11g0236932	#N/A	11709	Os11g0236932	11709	intergenic	none
Chr11	1_441	163553	163651	99	4346567	4346587	21	nip	0.212121	no	yes	Os11g0185800	#N/A	6057	Os11g0186200	31087.5	intergenic	none
Chr10	1_1036	208777	208883	107	10328440	10328523	84	cg	0.214953	no	yes	Os10g0345600	QWRF family	9859.5	Os10g0345100	25485.5	intergenic	none
Chr2	1_570	372553	372617	65	5190433	5190446	14	nip	0.215385	no	yes	Os02g0193200	Protein of unknown function DUF4228, plant	1095.5	Os02g0193500	17487.5	intron	none
Chr12	1_1607	207343	207393	51	15821921	15821960	40	cg	0.215686	no	no	Os12g0456000	#N/A	18333.5	Os12g0456200	28149	intergenic	none
Chr4	1_57	44399	44777	379	383519	383815	297	cg	0.216359	no	yes	Os04g0105900	Protein of unknown function DUF1719	1250	Os04g0105700	12060	intron	none
Chr12	1_823	224297	224355	59	8032323	8032368	46	cg	0.220339	no	yes	Os12g0245100	#N/A	1708	Os12g0244500	29859.5	intron	none
Chr2	1_967	282789	283917	1129	8441637	8442509	873	cg	0.220549	no	yes	Os02g0249600	Cupin 1 AND Cupin 1	5511.5	Os02g0249600	5511.5	intergenic	none
Chr12	1_821	168407	168834	428	7999098	7999430	333	cg	0.221963	no	yes	Os12g0244400	Amino acid transporter, transmembrane domain	390	Os12g0244400	390	intron	none
Chr4	1_1262	255441	255498	58	18221903	18221915	13	nip	0.224138	no	yes	Os04g0373400	Multi antimicrobial extrusion protein AND Multi antimicrobial extrusion protein	7106	Os04g0373400	7106	intergenic	none
Chr5	1_1595	123268	123365	98	17993841	17993862	22	nip	0.22449	no	yes	Os05g0373400	RNA recognition motif domain AND RNA recognition motif domain AND RNA recognition motif domain AND RNA recognition motif domain AND RNA recognition motif domain	4274	Os05g0373400	4274	intergenic	none
Chr8	1_724	1467462	1467513	52	8410015	8410026	12	nip	0.230769	no	yes	Os08g0238500	Dienelactone hydrolase	2003.5	Os08g0238100	18120	exon	none
Chr1	1_157	440256	440311	56	1695778	1695820	43	cg	0.232143	no	no	Os01g0130400	Galactose mutarotase, N-terminal barrel AND Glycoside hydrolase family 31, N-terminal domain AND Glycoside hydrolase family 31	4847.5	Os01g0130400	4847.5	intergenic	none
Chr2	1_2187	189145	189200	56	23040086	23040128	43	cg	0.232143	no	yes	Os02g0594651	#N/A	6022.5	Os02g0594900	31073.5	intergenic	none
Chr1	1_2888	33198	33330	133	34572321	34572351	31	nip	0.233083	no	yes	Os01g0813300	AP2/ERF domain	3582	Os01g0813100	4637	intergenic	none
Chr1	1_76	766186	766501	316	672754	672827	74	nip	0.234177	no	yes	Os01g0112600	#N/A	4525	Os01g0112600	4525	intergenic	none
Chr7	1_1494	1395262	1395345	84	15410359	15410378	20	nip	0.238095	no	yes	Os07g0448800	Major intrinsic protein	2273.5	Os07g0448800	2273.5	intron	none
Chr6	1_1163	277083	277143	61	11162693	11162707	15	nip	0.245902	no	yes	Os06g0300000	#N/A	9949	Os06g0300000	9949	intergenic	none
Chr3	1_1705	96378	96474	97	15649345	15649414	70	cg	0.247423	no	yes	Os03g0390700	Oxo-4-hydroxy-4-carboxy-5-ureidoimidazoline decarboxylase AND Transthyretin/hydroxyisourate hydrolase domain	1135.5	Os03g0390700	1135.5	intron	none
Chr10	1_896	12538	12740	203	8997681	8997832	152	cg	0.251232	no	yes	Os10g0324900	Chromo domain	3133.5	Os10g0324900	3133.5	intron	none
Chr7	1_1742	145547	145649	103	19198159	19198184	26	nip	0.252427	no	yes	Os07g0506600	Filament-like plant protein AND Filament-like plant protein AND Filament-like plant protein AND Filament-like plant protein AND Filament-like plant protein	29032.5	Os07g0507000	47344	intergenic	none
Chr7	1_666	997162	997236	75	6226396	6226451	56	cg	0.253333	no	yes	Os07g0213300	#N/A	498.5	Os07g0213800	18098	intron	none
Chr9	1_1488	1149421	1149471	51	16843957	16843969	13	nip	0.254902	no	yes	Os09g0449700	#N/A	825.5	Os09g0449800	4248	intron	none
Chr3	1_925	1043123	1043359	237	8486006	8486181	176	cg	0.257384	no	yes	Os03g0261100	#N/A	2351	Os03g0261100	2351	intergenic	none
Chr5	1_1393	77470	77527	58	16197253	16197267	15	nip	0.258621	no	yes	Os05g0344400	Casparian strip membrane protein domain	11794	Os05g0344400	11794	intergenic	none
Chr6	1_2734	95654	95722	69	30842098	30842148	51	cg	0.26087	no	no	Os06g0725200	GDSL lipase/esterase	3114	Os06g0725200	3114	intergenic	none
Chr11	1_2417	90861	90924	64	26965919	26965965	47	cg	0.265625	no	yes	Os11g0668300	CALMODULIN-BINDING PROTEIN60	6589	Os11g0668300	6589	intergenic	none
Chr2	1_2746	205404	205478	75	29582923	29582977	55	cg	0.266667	no	yes	Os02g0713801	#N/A	4671.5	Os02g0714100	17502.5	intergenic	none
Chr1	1_1893	12160	12219	60	23418663	23418678	16	nip	0.266667	no	yes	Os01g0596700	FBD domain	8773.5	Os01g0596700	8773.5	intergenic	none
Chr11	1_1835	67602	67664	63	20862538	20862583	46	cg	0.269841	no	yes	Os11g0560366	#N/A	11230	Os11g0559533	47829	intergenic	none
Chr1	1_576	157735	157808	74	6260626	6260679	54	cg	0.27027	no	yes	Os01g0214500	#N/A	2479	Os01g0214500	2479	intergenic	none
Chr4	1_602	139820	141582	1763	8010266	8011547	1282	cg	0.271129	no	yes	Os04g0220300	Wall-associated receptor kinase, galacturonan-binding domain	2875.5	Os04g0221000	57572.5	intron	none
Chr1	1_285	170306	170371	66	2758025	2758072	48	cg	0.272727	no	no	Os01g0150900	#N/A	1199.5	Os01g0150800	13075.5	intron	none
Chr2	1_937	57603	57748	146	8264740	8264845	106	cg	0.273973	no	yes	Os02g0246300	Prefoldin beta-like	734.5	Os02g0245800	18397	intron	none
Chr10	1_273	53371	53421	51	2423957	2423970	14	nip	0.27451	no	yes	Os10g0139300	F-box domain	355.5	Os10g0139300	355.5	intron	none
Chr12	1_817	154190	154243	54	7985611	7985649	39	cg	0.277778	no	yes	Os12g0244100	Heat shock protein 70 family AND Heat shock protein 70 family AND Heat shock protein 70 family AND Heat shock protein 70 family	3390.5	Os12g0244400	13244	intron	none
Chr7	1_2092	66740	66868	129	22540704	22540796	93	cg	0.27907	no	yes	Os07g0563300	Zinc finger, CW-type AND B3 DNA binding domain	1908.5	Os07g0563300	1908.5	intron	none
Chr5	1_1792	235902	235961	60	19629605	19629647	43	cg	0.283333	no	no	Os05g0402900	#N/A	3076	Os05g0402900	3076	intergenic	none
Chr2	1_487	78992	79072	81	4482138	4482195	58	cg	0.283951	no	no	Os02g0180400	GNAT domain	504.5	Os02g0180400	504.5	intron	none
Chr4	1_610	265870	265925	56	8065273	8065312	40	cg	0.285714	no	yes	Os04g0221000	#N/A	3186.5	Os04g0221000	3186.5	intron	none
Chr5	1_1587	56621	56731	111	17931384	17931415	32	nip	0.288288	no	yes	Os05g0372200	Ribosomal RNA-processing protein 14/surfeit locus protein 6, C-terminal domain AND Ribosomal RNA-processing protein 14, N-terminal	1411.5	Os05g0372300	6842	intron	none
Chr10	1_707	187699	190940	3242	6713865	6714816	952	nip	0.293646	no	yes	Os10g0196100	Cytochrome P450	1626.5	Os10g0195600	71795.5	intron	none
Chr10	1_718	288063	288181	119	6740852	6740886	35	nip	0.294118	no	yes	Os10g0197000	Protein of unknown function DUF3615	2788	Os10g0198100	97695	intron	none
Chr2	1_320	2865744	2866987	1244	2970364	2970734	371	nip	0.298232	no	yes	Os02g0154000	#N/A	3263	Os02g0154600	27935.5	intergenic	none
Chr12	1_1556	26670	26768	99	14774280	14774309	30	nip	0.30303	no	yes	Os12g0441700	#N/A	18127.5	Os12g0441600	22906.5	intergenic	none
Chr10	1_1729	365933	366803	871	15855440	15856046	607	cg	0.3031	no	yes	Os10g0441800	Small GTPase	15673.5	Os10g0441900	19690	intergenic	none
Chr6	1_376	60042	60589	548	4343696	4344074	379	cg	0.306569	no	yes	Os06g0186300	Leucine-rich repeat-containing N-terminal, plant-type AND Leucine-rich repeat AND Leucine-rich repeat AND Leucine-rich repeat AND Leucine-rich repeat	2836	Os06g0186400	6384.5	intron	none
Chr4	1_217	19842	19929	88	2235111	2235171	61	cg	0.306818	no	yes	Os04g0134800	#N/A	46889	Os04g0136700	193100	intergenic	none
Chr8	1_252	791250	791304	55	3143055	3143092	38	cg	0.309091	no	yes	Os08g0154600	Topoisomerase I C-terminal domain AND DNA topoisomerase I, catalytic core, eukaryotic-type AND DNA topoisomerase I, DNA binding, eukaryotic-type	3291	Os08g0154600	3291	intron	none
Chr7	1_2492	145942	149383	3442	27681729	27682795	1067	nip	0.309994	no	yes	Os07g0657500	#N/A	3207.5	Os07g0657500	3207.5	intergenic	none
Chr11	1_1944	227078	227225	148	21912508	21912554	47	nip	0.317568	no	yes	Os11g0580500	NOP5, N-terminal	1916.5	Os11g0580500	1916.5	intron	none
Chr12	1_2464	33215	33599	385	27069002	27069124	123	nip	0.319481	no	no	Os12g0632100	#N/A	6355.5	Os12g0632000	8367.5	intergenic	none
Chr3	1_476	411880	412011	132	4310783	4310871	89	cg	0.325758	no	yes	Os03g0182000	Flavin monooxygenase-like	2000.5	Os03g0182000	2000.5	intron	none
Chr3	1_86	485596	485650	55	782168	782185	18	nip	0.327273	no	yes	Os03g0113900	Senescence regulator S40	699	Os03g0113800	7962	intron	none
Chr2	1_745	88061	88569	509	6873637	6873803	167	nip	0.328094	no	yes	Os02g0223200	#N/A	29067	Os02g0221800	73197	intergenic	none
Chr7	1_2185	228216	228329	114	24401160	24401197	38	nip	0.333333	no	yes	Os07g0598200	#N/A	2677.5	Os07g0598100	9805.5	intron	none
Chr2	1_2373	328158	328231	74	24644872	24644896	25	nip	0.337838	no	yes	Os02g0619600	#N/A	3369.5	Os02g0619600	3369.5	intron	none
Chr6	1_381	69709	69779	71	4352802	4352848	47	cg	0.338028	no	yes	Os06g0186400	Peptidase S10, serine carboxypeptidase	2555.5	Os06g0186400	2555.5	intron	none
Chr10	1_1185	45025	45086	62	11415997	11416017	21	nip	0.33871	no	yes	Os10g0365800	Protein of unknown function DUF3615	336.5	Os10g0365800	336.5	intron	none
Chr3	1_164	1277631	1277744	114	1491745	1491783	39	nip	0.342105	no	yes	Os03g0126000	Glycosyl transferase family 3, N-terminal domain AND Glycosyl transferase, family 3	3452	Os03g0126000	3452	intergenic	none
Chr2	1_480	4527418	4527474	57	4389476	4389512	37	cg	0.350877	no	yes	Os02g0179200	Glutamine amidotransferase	2363	Os02g0179200	2363	intron	none
Chr5	1_503	839989	841684	1696	4801188	4802266	1079	cg	0.35967	no	yes	Os05g0179950	UDP-glucuronosyl/UDP-glucosyltransferase	1683	Os05g0179900	10290	intron	none
Chr2	1_2088	50534	51005	472	21904482	21904652	171	nip	0.362288	no	yes	Os02g0571900	Cytochrome P450	851	Os02g0571900	851	exon	none
Chr5	1_1770	171874	175238	3365	19429921	19432052	2132	cg	0.364933	no	yes	Os05g0399300	Glycoside hydrolase, family 19, catalytic	3666	Os05g0399400	4961.5	intergenic	none
Chr7	1_2195	312790	312925	136	24471045	24471094	50	nip	0.367647	no	yes	Os07g0599500	#N/A	457.5	Os07g0599100	13046	exon	none
Chr8	1_1730	274036	274443	408	19693115	19693264	150	nip	0.367647	no	yes	Os08g0411500	#N/A	2580.5	Os08g0411200	18496.5	intron	none
Chr12	1_1769	352876	353923	1048	18960745	18961135	391	nip	0.373092	no	yes	Os12g0498900	#N/A	5715	Os12g0498900	5715	intergenic	none
Chr10	1_1817	9231	9324	94	16458288	16458325	38	nip	0.404255	no	yes	Os10g0451700	#N/A	18306	Os10g0450800	31829	intergenic	none
Chr6	1_1989	4989	5660	672	23596284	23596678	395	cg	0.407738	no	yes	Os06g0598800	FAE1/Type III polyketide synthase-like protein AND 3-Oxoacyl-[acyl-carrier-protein (ACP)] synthase III, C-terminal	13436	Os06g0598800	13436	intergenic	none
Chr4	1_1431	388933	391727	2795	19738191	19739835	1645	cg	0.411449	no	yes	Os04g0399300	NUDIX hydrolase domain	1245	Os04g0399300	1245	exon	none
Chr12	1_1700	33362	33532	171	18094977	18095048	72	nip	0.421053	no	yes	Os12g0486600	EF-hand domain AND EF-hand domain AND Protein kinase domain	4965	Os12g0485800	91380.5	intergenic	none
Chr10	1_431	13444	15035	1592	3943656	3944329	674	nip	0.423367	no	yes	Os10g0161800	#N/A	2328.5	Os10g0162400	37327.5	intergenic	none
Chr8	1_828	266835	266899	65	9191643	9191679	37	cg	0.430769	no	yes	Os08g0250700	Thioredoxin domain	4688	Os08g0250700	4688	exon	none
Chr8	1_1241	259776	262640	2865	13367902	13369449	1548	cg	0.431065	no	no	Os08g0313200	CBS domain AND CBS domain	5347.5	Os08g0313200	5347.5	intron	none
Chr5	1_2414	1677661	1677748	88	27483089	27483126	38	nip	0.431818	no	no	Os05g0552600	Root cap	3.5	Os05g0552600	3.5	exon	none
Chr8	1_1958	44904	47353	2450	21801271	21802609	1339	cg	0.437143	no	yes	Os08g0446700	#N/A	3467	Os08g0447000	18686	intergenic	none
Chr12	1_1781	528641	529376	736	19103706	19104028	323	nip	0.438859	no	yes	Os12g0501700	Transcription factor, MADS-box AND Transcription factor, K-box	6809	Os12g0501700	6809	intergenic	none
Chr7	1_2291	345901	347981	2081	25621608	25622521	914	nip	0.439212	no	no	Os07g0619800	Protein kinase domain AND Protein kinase domain	2262.5	Os07g0620200	16253	exon	none
Chr5	1_1505	349704	349769	66	17341089	17341125	37	cg	0.439394	no	no	Os05g0363100	Serine aminopeptidase, S33	921.5	Os05g0363100	921.5	intron	none
Chr12	1_669	22363	22482	120	6230004	6230070	67	cg	0.441667	no	yes	Os12g0217300	#N/A	3913	Os12g0217800	29560.5	intergenic	none
Chr10	1_1211	114976	116195	1220	11710743	11711287	545	nip	0.446721	no	yes	Os10g0370800	Glycoside hydrolase, family 5 AND Glycoside hydrolase, family 5 AND Glycoside hydrolase, family 5 AND Glycoside hydrolase, family 5	4739.5	Os10g0371000	13878	intron	none
Chr4	1_509	5455	8782	3328	6993942	6995740	1799	cg	0.459435	no	yes	Os04g0203300	#N/A	5314	Os04g0201000	102260	intergenic	none
Chr3	1_1599	1005539	1005633	95	14782500	14782550	51	cg	0.463158	no	yes	Os03g0374901	#N/A	1642.5	Os03g0374901	1642.5	intron	none
Chr9	1_819	298688	299174	487	10270955	10271182	228	nip	0.468172	no	yes	Os09g0337500	#N/A	7570	Os09g0339000	95590.5	intergenic	none
Chr12	1_1645	91296	91620	325	16596096	16596266	171	cg	0.473846	no	yes	Os12g0467450	#N/A	2786.5	Os12g0467300	3551	intron	none
Chr6	1_386	102543	103175	633	4379217	4379546	330	cg	0.478673	no	yes	Os06g0186700	Biopterin transporter family AND Biopterin transporter family	2234	Os06g0186700	2234	intron	none
Chr4	1_2593	3331	4014	684	31665666	31666020	355	cg	0.479532	no	yes	Os04g0623200	#N/A	774.5	Os04g0623100	1460.5	intron	none
Chr11	1_1967	451920	452034	115	22085683	22085738	56	cg	0.486957	no	yes	Os11g0584200	#N/A	6733	Os11g0583200	43039	intergenic	none
Chr12	1_1075	528057	529797	1741	10450733	10451580	848	nip	0.487076	no	no	Os12g0278900	Cathepsin propeptide inhibitor domain (I29)	5352.5	Os12g0278800	11090	intergenic	none
Chr11	1_334	29650	29729	80	3576409	3576447	39	nip	0.4875	no	yes	Os11g0172400	#N/A	18689.5	Os11g0172350	23600.5	intergenic	none
Chr1	1_1901	68299	68386	88	23446779	23446823	45	cg	0.488636	no	yes	Os01g0597600	Amino acid transporter, transmembrane domain	1129	Os01g0597400	6348	intron	none
Chr7	1_1891	473163	473260	98	20257616	20257663	48	nip	0.489796	no	yes	Os07g0523100	Ribosomal protein L44e	11.5	Os07g0523100	11.5	intron	none
Chr12	1_1332	170392	170607	216	13168584	13168694	111	nip	0.513889	no	yes	Os12g0420866	#N/A	6837.5	Os12g0421000	9490	intergenic	none
Chr11	1_1469	283530	283672	143	17492966	17493039	74	nip	0.517483	no	yes	Os11g0493000	#N/A	5638.5	Os11g0492800	21065.5	intergenic	none
Chr1	1_647	1071449	1071664	216	7007033	7007136	104	cg	0.518519	no	no	Os01g0226666	#N/A	2535	Os01g0226600	16131	intergenic	none
Chr8	1_1350	277905	278040	136	14524303	14524365	63	cg	0.536765	no	yes	Os08g0328600	#N/A	31116.5	Os08g0328300	45236	intergenic	none
Chr1	1_1632	886750	886817	68	19343265	19343301	37	nip	0.544118	no	yes	Os01g0533900	ABC transporter type 1, transmembrane domain AND ABC transporter-like AND ABC transporter type 1, transmembrane domain AND ABC transporter type 1, transmembrane domain	12466.5	Os01g0534700	40892.5	intergenic	none
Chr6	1_1021	36069	36407	339	9551259	9551454	196	nip	0.578171	no	yes	Os06g0278000	Neprosin AND Neprosin activation peptide	14293.5	Os06g0278000	14293.5	intergenic	none
Chr9	1_458	12124	12311	188	4743320	4743428	109	nip	0.579787	no	yes	Os09g0263972	#N/A	5782.5	Os09g0264051	18827.5	intergenic	none
Chr2	1_977	347226	347850	625	8476401	8476661	261	cg	0.5808	no	yes	Os02g0249900	Cupin 1 AND Cupin 1	10480.5	Os02g0249900	10480.5	intergenic	none
Chr2	1_523	411012	411066	55	4740575	4740597	23	cg	0.581818	no	yes	Os02g0184800	#N/A	876	Os02g0184900	995	exon	none
Chr10	1_427	2393	5675	3283	3935304	3937256	1953	nip	0.594883	no	yes	Os10g0161700	Domain unknown function DUF295	1877.5	Os10g0162400	45040	exon	none
Chr4	1_123	78520	78838	319	984210	984338	129	cg	0.595611	no	yes	Os04g0116650	#N/A	1196.5	Os04g0116600	1532	intron	none
Chr2	1_2093	79723	79882	160	21924234	21924330	97	nip	0.60625	no	yes	Os02g0572300	Zinc finger, RING-type	278	Os02g0571900	18864	intron	none
Chr11	1_726	104062	111486	7425	7273154	7275963	2810	cg	0.620202	no	yes	Os11g0236200	#N/A	12367	Os11g0236000	22073	intergenic	none
Chr2	1_2214	606337	606889	553	23390883	23391088	206	cg	0.627486	no	yes	Os02g0599151	PPM-type phosphatase domain	1932.5	Os02g0599500	28059.5	exon	none
Chr10	1_714	213136	214787	1652	6728806	6729847	1042	nip	0.630751	no	yes	Os10g0197000	Protein of unknown function DUF3615	8754.5	Os10g0195600	86781.5	intergenic	none
Chr5	1_560	109793	109903	111	5350227	5350297	71	nip	0.63964	no	yes	Os05g0187100	#N/A	11108	Os05g0187500	15649.5	intergenic	none
Chr12	1_2437	11239	11342	104	26954997	26955033	37	cg	0.644231	no	yes	Os12g0630100	Thaumatin family	1533.5	Os12g0630100	1533.5	intergenic	none
Chr4	1_713	168270	168425	156	9345583	9345637	55	cg	0.647436	no	no	Os04g0244400	Glutathione S-transferase, N-terminal AND Glutathione S-transferase, C-terminal AND Glutathione S-transferase, N-terminal AND Glutathione S-transferase, C-terminal	4539	Os04g0244400	4539	intron	none
Chr11	1_714	15041	15550	510	7189810	7190143	334	nip	0.654902	no	yes	Os11g0235200	Proton-dependent oligopeptide transporter family	5881.5	Os11g0235200	5881.5	intergenic	none
Chr12	1_1065	270526	270972	447	10320001	10320153	153	cg	0.657718	no	yes	Os12g0278101	#N/A	1098.5	Os12g0277900	1126.5	intron	none
Chr9	1_453	6047	10236	4190	4738895	4741661	2767	nip	0.660382	no	yes	Os09g0263972	#N/A	2686.5	Os09g0264051	21923.5	intron	none
Chr8	1_1063	521670	525402	3733	11362630	11363885	1256	cg	0.663541	no	yes	Os08g0287200	#N/A	11730	Os08g0288200	84611.5	intergenic	none
Chr6	1_299	1126666	1126734	69	3342595	3342641	47	nip	0.681159	no	yes	Os06g0166500	AUX/IAA domain	1773	Os06g0166500	1773	exon	none
Chr7	1_1695	1879699	1879794	96	18795188	18795217	30	cg	0.6875	no	yes	Os07g0499800	unknown	8376	Os07g0499800	8376	intergenic	none
Chr6	1_1079	81633	82417	785	10480920	10481161	242	cg	0.687898	no	yes	Os06g0288300	#N/A	965.5	Os06g0287200	54684.5	intron	none
Chr8	1_726	1479115	1479236	122	8419394	8419477	84	nip	0.688525	no	yes	Os08g0238700	#N/A	2798.5	Os08g0239300	22184	intron	none
Chr10	1_29	13629	13759	131	234044	234082	39	cg	0.70229	no	no	Os10g0102900	Protein of unknown function DUF2045	2834.5	Os10g0102900	2834.5	intron	none
Chr7	1_2477	12401	12605	205	27555253	27555396	144	nip	0.702439	no	yes	Os07g0655400	TMEM115/Pdh1/Rbl19	2282	Os07g0655500	6000	intron	none
Chr5	1_388	310820	312771	1952	3544274	3544840	567	cg	0.70748	no	yes	Os05g0160300	Bifunctional inhibitor/plant lipid transfer protein/seed storage helical domain	4264	Os05g0160300	4264	intergenic	none
Chr12	1_1866	121072	121157	86	20887643	20887703	61	nip	0.709302	no	yes	Os12g0530000	Histone H2A, C-terminal domain AND Histone H2A/H2B/H3	1026.5	Os12g0530000	1026.5	intron	none
Chr4	1_1143	125091	127254	2164	16277397	16278014	618	cg	0.712569	no	yes	Os04g0343050	Cytochrome C oxidase subunit II, transmembrane domain	11588	Os04g0344100	74273	intergenic	none
Chr7	1_1837	205707	205769	63	19848286	19848303	18	cg	0.714286	no	yes	Os07g0516000	Sialidase	4433.5	Os07g0516000	4433.5	intergenic	none
Chr11	1_695	64472	64583	112	7065769	7065800	32	cg	0.714286	no	yes	Os11g0233201	#N/A	2298	Os11g0233800	41720	exon	none
Chr10	1_709	193745	193814	70	6717167	6717216	50	nip	0.714286	no	yes	Os10g0196400	#N/A	885	Os10g0195600	74646.5	intron	none
Chr5	1_159	318263	318727	465	1810508	1810637	130	cg	0.71828	no	yes	Os05g0130600	#N/A	14122	Os05g0130600	14122	intergenic	none
Chr5	1_1565	170276	170506	231	17773737	17773801	65	cg	0.718615	no	yes	Os05g0369800	#N/A	3604	Os05g0370700	50633.5	intergenic	none
Chr10	1_784	2704	2753	50	7485147	7485182	36	nip	0.72	no	yes	Os10g0205200	Ubiquitin-fold modifier-conjugating enzyme 1 AND Ubiquitin-fold modifier-conjugating enzyme 1	12363.5	Os10g0205200	12363.5	intergenic	none
Chr3	1_2491	670783	670854	72	23905050	23905069	20	cg	0.722222	no	yes	Os03g0627100	Pentatricopeptide repeat	4506	Os03g0626800	12956.5	intergenic	none
Chr8	1_466	816274	816353	80	5347735	5347756	22	cg	0.725	no	yes	Os08g0191300	#N/A	1474	Os08g0191200	4325.5	intergenic	none
Chr8	1_963	810626	810698	73	10488951	10489003	53	nip	0.726027	no	yes	Os08g0273000	Reverse transcriptase/retrotransposon-derived protein, RNase H-like domain	3983.5	Os08g0272200	34025	intergenic	none
Chr10	1_1170	190380	190643	264	11328001	11328072	72	cg	0.727273	no	yes	Os10g0363700	#N/A	11774	Os10g0363300	48635.5	intergenic	none
Chr8	1_1106	1184030	1184081	52	11762914	11762951	38	nip	0.730769	no	yes	Os08g0292900	KNOX2 AND Homeobox KN domain AND ELK domain	968.5	Os08g0293300	28939.5	intron	none
Chr12	1_1399	216080	216131	52	13704530	13704567	38	nip	0.730769	no	yes	Os12g0428700	#N/A	974	Os12g0428000	46630	intron	none
Chr11	1_898	570556	570652	97	9324474	9324499	26	cg	0.731959	no	yes	Os11g0269100	Ribosomal protein L10e/L16	17358.5	Os11g0268300	78136	intergenic	none
Chr10	1_832	62089	64336	2248	7995891	7996479	589	cg	0.733541	no	no	Os10g0213800	#N/A	1547.5	Os10g0212100	76401.5	exon	none
Chr4	1_623	88069	88136	68	8150423	8150440	18	cg	0.735294	no	yes	Os04g0221800	Domain of unknown function DUF4220 AND Protein of unknown function DUF594	13160	Os04g0221600	28565	intergenic	none
Chr12	1_665	6315	6564	250	6220061	6220126	66	cg	0.736	no	yes	Os12g0217400	Leucine-rich repeat-containing N-terminal, plant-type AND Leucine-rich repeat AND Leucine-rich repeat AND Leucine-rich repeat	5612.5	Os12g0217800	39504	intergenic	none
Chr11	1_310	95827	96920	1094	3330661	3330944	284	cg	0.740402	no	yes	Os11g0169100	#N/A	4903	Os11g0169100	4903	intergenic	none
Chr12	1_2460	11172	11229	58	27051393	27051435	43	nip	0.741379	no	yes	Os12g0631800	Amine oxidase AND Amine oxidase AND unknown	3060	Os12g0631600	3446.5	intron	none
Chr2	1_3147	437266	437362	97	34866515	34866586	72	nip	0.742268	no	yes	Os02g0813800	LIS1 homology motif AND WD40 repeat AND WD40 repeat AND WD40 repeat AND WD40 repeat AND WD40 repeat	1168	Os02g0813800	1168	intron	none
Chr6	1_973	250195	250316	122	9272730	9272820	91	nip	0.745902	no	yes	Os06g0274100	#N/A	3845.5	Os06g0274000	8371	intergenic	none
Chr2	1_935	47647	47709	63	8257785	8257800	16	cg	0.746032	no	yes	Os02g0245900	#N/A	780.5	Os02g0245800	11397	intron	none
Chr4	1_626	73713	74679	967	8211387	8211629	243	cg	0.748707	no	yes	Os04g0223000	#N/A	13390.5	Os04g0223000	13390.5	intergenic	none
Chr1	1_645	1019363	1019656	294	6962321	6962541	221	nip	0.751701	no	yes	Os01g0226200	#N/A	4430	Os01g0226200	4430	intergenic	none
Chr3	1_1125	3362600	3362680	81	10656886	10656946	61	nip	0.753086	no	yes	Os03g0302200	Zinc finger, PHD-finger AND Zinc finger, RING-type	3522	Os03g0302200	3522	intergenic	none
Chr2	1_263	2273954	2287722	13769	2499889	2510263	10375	nip	0.753504	no	yes	Os02g0145200	#N/A	10731	Os02g0146500	48881	intergenic	none
Chr3	1_1556	444981	446906	1926	14399897	14401353	1457	nip	0.75649	no	yes	Os03g0367200	#N/A	13182	Os03g0367800	25600.5	intergenic	none
Chr8	1_1429	87407	87646	240	15488440	15488621	182	nip	0.758333	no	yes	Os08g0343000	#N/A	8718	Os08g0343000	8718	intergenic	none
Chr7	1_1886	438454	438503	50	20227508	20227545	38	nip	0.76	no	yes	Os07g0522600	Receptor, ligand binding region AND Solute-binding protein family 3/N-terminal domain of MltF AND Receptor, ligand binding region	4026	Os07g0523100	30124.5	intergenic	none
Chr1	1_75	765889	766005	117	672487	672575	89	nip	0.760684	no	yes	Os01g0112600	#N/A	4784.5	Os01g0112600	4784.5	intergenic	none
Chr11	1_598	7020	7280	261	5756915	5757113	199	nip	0.762452	no	yes	Os11g0210600	Alcohol dehydrogenase, C-terminal AND Alcohol dehydrogenase, N-terminal	129	Os11g0210600	129	intron	none
Chr4	1_226	2776	2885	110	2428044	2428127	84	nip	0.763636	no	yes	Os04g0136700	CBS domain AND CBS domain	155.5	Os04g0136700	155.5	intron	none
Chr12	1_1862	109882	110173	292	20880533	20880755	223	nip	0.763699	no	yes	Os12g0529800	#N/A	4917.5	Os12g0530000	8055.5	intergenic	none
Chr3	1_3469	774876	774926	51	35361025	35361063	39	nip	0.764706	no	yes	Os03g0841100	Wall-associated receptor kinase, galacturonan-binding domain AND Wall-associated receptor kinase, galacturonan-binding domain AND Protein kinase domain	1934	Os03g0841100	1934	exon	none
Chr4	1_1648	461158	464843	3686	21495287	21498108	2822	nip	0.7656	no	yes	Os04g0433000	#N/A	3841.5	Os04g0433000	3841.5	intergenic	none
Chr10	1_30	16790	16999	210	278603	278650	48	cg	0.771429	no	yes	Os10g0103700	Leucine zipper, homeobox-associated	7201	Os10g0103500	10982.5	intergenic	none
Chr8	1_1262	636535	636740	206	13545551	13545710	160	nip	0.776699	no	yes	Os08g0316900	#N/A	58053	Os08g0313200	182302	intergenic	none
Chr10	1_409	173094	173210	117	3533948	3534038	91	nip	0.777778	no	yes	Os10g0156200	Protein kinase domain	4596	Os10g0155500	57097	intergenic	none
Chr9	1_471	59285	61755	2471	4931323	4933246	1924	nip	0.778632	no	yes	Os09g0265225	#N/A	5528.5	Os09g0265225	5528.5	intron	none
Chr8	1_883	198967	199016	50	9769096	9769106	11	cg	0.78	no	yes	Os08g0260000	#N/A	10046	Os08g0260600	16495	intergenic	none
Chr1	1_281	161311	161360	50	2751121	2751159	39	nip	0.78	no	yes	Os01g0150950	#N/A	3362.5	Os01g0150800	6167	intron	none
Chr12	1_824	227260	227350	91	8035244	8035263	20	cg	0.78022	no	yes	Os12g0245100	#N/A	1200	Os12g0244500	32767.5	exon	none
Chr3	1_1854	30029	30136	108	16553224	16553308	85	nip	0.787037	no	yes	Os03g0404800	3-beta hydroxysteroid dehydrogenase/isomerase	3126	Os03g0405000	21566.5	intron	none
Chr8	1_1729	271373	271815	443	19691030	19691378	349	nip	0.78781	no	yes	Os08g0411500	#N/A	4566	Os08g0411200	16511	intergenic	none
Chr6	1_975	254903	254959	57	9277103	9277147	45	nip	0.789474	no	yes	Os06g0274200	Ribosomal protein L7Ae/L30e/S12e/Gadd45	7075.5	Os06g0274200	7075.5	intergenic	none
Chr5	1_595	225544	225705	162	5699827	5699954	128	nip	0.790123	no	yes	Os05g0192500	#N/A	21463.5	Os05g0191700	60070.5	intergenic	none
Chr5	1_2434	128741	128799	59	27718445	27718491	47	nip	0.79661	no	yes	Os05g0557200	#N/A	3420.5	Os05g0557200	3420.5	intron	none
Chr4	1_198	54985	55039	55	1852896	1852906	11	cg	0.8	no	no	Os04g0129300	YTH domain	7269.5	Os04g0129300	7269.5	intergenic	none
Chr12	1_1119	72965	73019	55	10760903	10760913	11	cg	0.8	no	yes	Os12g0283800	Protein RETICULATA-related AND Protein RETICULATA-related	3009.5	Os12g0283900	6841	intergenic	none
Chr3	1_923	1040230	1040280	51	8484203	8484212	10	cg	0.803922	no	yes	Os03g0261100	#N/A	4237	Os03g0261100	4237	intergenic	none
Chr8	1_425	235336	236696	1361	4902390	4902645	256	cg	0.811903	no	yes	Os08g0183900	NAD-dependent epimerase/dehydratase	3540.5	Os08g0182400	83187.5	intergenic	none
Chr9	1_1842	478138	478414	277	21338690	21338741	52	cg	0.812274	no	yes	Os09g0541700	#N/A	1189.5	Os09g0541700	1189.5	intron	none
Chr11	1_1737	105415	105758	344	19694488	19694550	63	cg	0.81686	no	yes	Os11g0539500	O-methyltransferase domain AND Plant methyltransferase dimerisation	1060	Os11g0539500	1060	intron	none
Chr6	1_1944	255897	256022	126	23244527	23244549	23	cg	0.81746	no	yes	Os06g0591600	Truncated hemoglobin	2246	Os06g0591600	2246	intergenic	none
Chr3	1_1862	89544	93421	3878	16604140	16604841	702	cg	0.817947	no	yes	Os03g0405550	#N/A	4582.5	Os03g0405100	21334.5	intergenic	none
Chr3	1_2793	722005	722060	56	27067311	27067320	10	cg	0.821429	no	yes	Os03g0680800	Homeobox KN domain AND Homeobox KN domain AND POX domain AND Homeobox KN domain AND POX domain AND Homeobox KN domain AND POX domain	6957	Os03g0681000	14531	intergenic	none
Chr7	1_941	235004	235104	101	8944045	8944062	18	cg	0.821782	no	yes	Os07g0258100	#N/A	13044.5	Os07g0258400	24399	intergenic	none
Chr3	1_1666	33505	33788	284	15333875	15333924	50	cg	0.823944	no	yes	Os03g0386000	WD40 repeat AND WD40 repeat	1688	Os03g0386000	1688	intron	none
Chr3	1_1746	161717	161790	74	15808983	15808995	13	cg	0.824324	no	yes	Os03g0393375	Peptidase S10, serine carboxypeptidase	7212	Os03g0393900	28528.5	intergenic	none
Chr6	1_1511	118108	118241	134	17782802	17782912	111	nip	0.828358	no	yes	Os06g0502800	GDP-fucose protein O-fucosyltransferase	15342	Os06g0503800	64851	intergenic	none
Chr1	1_216	61129	61204	76	2204038	2204100	63	nip	0.828947	no	yes	Os01g0141000	B3 DNA binding domain AND AP2/ERF domain	1036.5	Os01g0141300	23898.5	intron	none
Chr11	1_372	132931	133110	180	3870879	3871028	150	nip	0.833333	no	yes	Os11g0177750	#N/A	14365	Os11g0178200	25213.5	intergenic	none
Chr6	1_1957	421166	421220	55	23391010	23391018	9	cg	0.836364	no	yes	Os06g0594600	Transferase	10725.5	Os06g0594600	10725.5	intergenic	none
Chr10	1_98	185798	194392	8595	767346	768711	1366	cg	0.839674	no	yes	Os10g0110600	Proton-dependent oligopeptide transporter family	4619	Os10g0111300	21505.5	intergenic	none
Chr1	1_301	9261	9591	331	2846245	2846523	279	nip	0.8429	no	yes	Os01g0152900	Histone H2A/H2B/H3	1526.5	Os01g0152900	1526.5	intergenic	none
Chr8	1_426	237742	237863	122	4902794	4902812	19	cg	0.844262	no	yes	Os08g0183900	NAD-dependent epimerase/dehydratase	3826	Os08g0182400	83473	intergenic	none
Chr6	1_966	102003	102248	246	9140272	9140479	208	nip	0.845528	no	yes	Os06g0271600	Zinc finger, RING-type	2695	Os06g0271300	19815	intergenic	none
Chr8	1_1925	126723	126852	130	21509296	21509315	20	cg	0.846154	no	yes	Os08g0441500	NAD(P)-binding domain AND NAD-dependent epimerase/dehydratase	760	Os08g0441400	6275	intron	none
Chr3	1_1654	19546	19676	131	15296339	15296449	111	nip	0.847328	no	yes	Os03g0385301	ZC3H15/TMA46 family, C-terminal	257.5	Os03g0385301	257.5	intron	none
Chr2	1_781	91600	91779	180	7025440	7025592	153	nip	0.85	no	yes	Os02g0225100	SKP1 component, dimerisation	428	Os02g0225000	4061.5	intron	none
Chr8	1_1022	151579	151666	88	10838693	10838767	75	nip	0.852273	no	yes	Os08g0278966	Splicing factor 3B subunit 5/RDS3 complex subunit 10	18972.5	Os08g0278600	38774.5	intergenic	none
Chr3	1_1443	311473	311533	61	13195297	13195305	9	cg	0.852459	no	yes	Os03g0351800	Zinc finger, RING-type AND E3 ubiquitin-protein ligase RNF126-like, zinc-ribbon	4967	Os03g0351800	4967	intergenic	none
Chr3	1_1750	10176	10237	62	15827729	15827737	9	cg	0.854839	no	yes	Os03g0393700	Peptidase S10, serine carboxypeptidase AND Peptidase S10, serine carboxypeptidase AND Peptidase S10, serine carboxypeptidase	1127.5	Os03g0393900	9784.5	intron	none
Chr4	1_508	493	915	423	6990708	6990768	61	cg	0.855792	no	yes	Os04g0203300	#N/A	9417	Os04g0201000	98157.5	intergenic	none
Chr10	1_851	301690	301983	294	8571856	8571897	42	cg	0.857143	no	yes	Os10g0318900	#N/A	203.5	Os10g0320100	108412	exon	none
Chr7	1_2204	366651	366790	140	24492307	24492426	120	nip	0.857143	no	yes	Os07g0600300	#N/A	900	Os07g0600300	900	intron	none
Chr8	1_914	237120	237190	71	10121333	10121393	61	nip	0.859155	no	yes	Os08g0266200	#N/A	12070	Os08g0266300	18686	intergenic	none
Chr12	1_1671	184676	184732	57	17444943	17444950	8	cg	0.859649	no	yes	Os12g0478200	#N/A	19436.5	Os12g0477400	52962	intergenic	none
Chr2	1_769	47405	47454	50	6989486	6989528	43	nip	0.86	no	yes	Os02g0224400	Aminopeptidase P, N-terminal AND Peptidase M24	108	Os02g0224400	108	intron	none
Chr1	1_639	973277	973334	58	6919048	6919097	50	nip	0.862069	no	yes	Os01g0225600	#N/A	3372	Os01g0225500	5103	intergenic	none
Chr6	1_1170	420382	420461	80	11208915	11208983	69	nip	0.8625	no	yes	Os06g0300600	#N/A	2507.5	Os06g0300600	2507.5	intron	none
Chr3	1_3468	774086	774159	74	35360380	35360443	64	nip	0.864865	no	yes	Os03g0841100	Wall-associated receptor kinase, galacturonan-binding domain AND Wall-associated receptor kinase, galacturonan-binding domain AND Protein kinase domain	2566.5	Os03g0841100	2566.5	intron	none
Chr5	1_1421	507380	507431	52	16510997	16511041	45	nip	0.865385	no	yes	Os05g0349700	UbiA prenyltransferase family AND UbiA prenyltransferase family AND UbiA prenyltransferase family	3939.5	Os05g0349500	6240	intergenic	none
Chr1	1_189	87662	87728	67	2022601	2022609	9	cg	0.865672	no	no	Os01g0137700	Wall-associated receptor kinase, galacturonan-binding domain AND Wall-associated receptor kinase, C-terminal	2423	Os01g0138400	33004.5	intergenic	none
Chr4	1_1125	291843	299590	7748	16183250	16184286	1037	cg	0.866159	no	yes	Os04g0341900	#N/A	16705	Os04g0340300	120656	intergenic	none
Chr3	1_1631	98950	99078	129	15137543	15137555	13	cg	0.868217	no	yes	Os03g0381500	#N/A	9798	Os03g0381500	9798	intergenic	none
Chr4	1_1148	193723	193776	54	16299058	16299064	7	cg	0.87037	no	yes	Os04g0343050	Cytochrome C oxidase subunit II, transmembrane domain	9767.5	Os04g0344100	52917.5	intergenic	none
Chr2	1_2072	1603074	1603353	280	21826136	21826171	36	cg	0.871429	no	yes	Os02g0570800	#N/A	14142	Os02g0570700	14237.5	intergenic	none
Chr4	1_1560	58061	58138	78	20838879	20838946	68	nip	0.871795	no	yes	Os04g0421700	FAR1 DNA binding domain AND MULE transposase domain AND Zinc finger, SWIM-type	10533.5	Os04g0421700	10533.5	intergenic	none
Chr3	1_429	30370	31422	1053	3967029	3967951	923	nip	0.876543	no	yes	Os03g0173900	Zinc finger, RING-type	3817	Os03g0173900	3817	intron	none
Chr9	1_469	41549	41598	50	4939211	4939254	44	nip	0.88	no	yes	Os09g0265225	#N/A	1419.5	Os09g0265225	1419.5	intron	none
Chr12	1_864	129848	129914	67	8383707	8383765	59	nip	0.880597	no	yes	Os12g0249900	Protein kinase domain	29039	Os12g0250900	113462	intergenic	none
Chr7	1_1720	2102105	2102661	557	18961077	18961567	491	nip	0.881508	no	yes	Os07g0502550	#N/A	856	Os07g0502200	1403.5	intron	none
Chr7	1_2478	24355	24819	465	27567134	27567543	410	nip	0.88172	no	yes	Os07g0655600	Pectinesterase, catalytic	3093	Os07g0655600	3093	intron	none
Chr1	1_649	1079952	1081538	1587	7015327	7015511	185	cg	0.883428	no	yes	Os01g0226700	Ovate protein family, C-terminal	5679.5	Os01g0226600	24465.5	intergenic	none
Chr1	1_1143	96068	96213	146	12548841	12548857	17	cg	0.883562	no	yes	Os01g0327000	Haem peroxidase	5451.5	Os01g0327900	67416.5	intergenic	none
Chr5	1_1533	219074	219151	78	17531686	17531754	69	nip	0.884615	no	yes	Os05g0365600	Glycoside hydrolase family 1	670	Os05g0365600	670	intron	none
Chr1	1_2710	682469	682876	408	32498079	32498439	361	nip	0.884804	no	yes	Os01g0770200	Pyridoxal phosphate-dependent decarboxylase	3737.5	Os01g0770500	17102	intergenic	none
Chr11	1_506	50092	50256	165	5133158	5133181	24	cg	0.884848	no	no	Os11g0201540	#N/A	6642	Os11g0202400	41649	intergenic	none
Chr1	1_2093	1815584	1819182	3599	25195721	25196097	377	cg	0.885524	no	yes	Os01g0630300	#N/A	4670	Os01g0629600	50683.5	intergenic	none
Chr1	1_592	298895	302494	3600	6368976	6369356	381	cg	0.886944	no	yes	Os01g0216500	#N/A	3106	Os01g0216500	3106	intergenic	none
Chr11	1_1421	74168	74461	294	17182191	17182214	24	cg	0.887755	no	yes	Os11g0487100	#N/A	701	Os11g0487100	701	intron	none
Chr6	1_938	80670	80943	274	8850555	8850798	244	nip	0.890511	no	yes	Os06g0266800	Gibberellin regulated protein AND Gibberellin regulated protein	2183	Os06g0266400	13226.5	intergenic	none
Chr8	1_1816	824402	824831	430	20440250	20440632	383	nip	0.890698	no	yes	Os08g0425300	Glycoside hydrolase family 9	10139.5	Os08g0425500	10710	intergenic	none
Chr7	1_2642	174279	174398	120	29046962	29047068	107	nip	0.891667	no	yes	Os07g0684800	NAC domain AND NAC domain	5640.5	Os07g0684800	5640.5	intergenic	none
Chr8	1_1821	17389	17444	56	20465946	20465951	6	cg	0.892857	no	no	Os08g0425800	#N/A	2479.5	Os08g0425700	5350	intron	none
Chr11	1_1740	178929	178994	66	19714624	19714682	59	nip	0.893939	no	yes	Os11g0539800	unknown AND Peptidase M24 AND Peptidase M24, C-terminal domain	1756	Os11g0539600	12666.5	intron	none
Chr10	1_796	111439	111495	57	7579362	7579367	6	cg	0.894737	no	yes	Os10g0206800	Multi antimicrobial extrusion protein AND Multi antimicrobial extrusion protein AND Multi antimicrobial extrusion protein	2402	Os10g0206500	18500	intron	none
Chr10	1_463	122251	122308	58	4299541	4299592	52	nip	0.896552	no	yes	Os10g0163130	EamA domain AND EamA domain	6728	Os10g0163130	6728	intergenic	none
Chr9	1_1247	265517	265723	207	14417123	14417308	186	nip	0.898551	no	yes	Os09g0408000	Coatomer, alpha subunit, C-terminal	1719	Os09g0407900	20235	intron	none
Chr4	1_495	139538	146471	6934	6917911	6924141	6231	nip	0.898616	no	yes	Os04g0201800	Amino acid transporter, transmembrane domain	1869.5	Os04g0201000	28445.5	intron	none
Chr4	1_622	72224	72283	60	8140419	8140424	6	cg	0.9	no	yes	Os04g0221800	Domain of unknown function DUF4220 AND Protein of unknown function DUF594	3150	Os04g0221600	18555	intergenic	none
Chr5	1_245	1280591	1280640	50	2605403	2605407	5	cg	0.9	no	no	Os05g0145100	#N/A	450	Os05g0145100	450	intron	none
Chr8	1_825	246140	249263	3124	9180563	9180870	308	cg	0.901408	no	yes	Os08g0250300	unknown	599	Os08g0249900	14006.5	intron	none
Chr2	1_3142	385062	387084	2023	34822815	34823013	199	cg	0.901631	no	yes	Os02g0813166	Phloem protein 2-like	2378.5	Os02g0812600	23037	exon	none
Chr10	1_1187	61948	62008	61	11541983	11541988	6	cg	0.901639	no	yes	Os10g0368200	#N/A	1489	Os10g0368400	2583	intron	none
Chr5	1_1758	135300	135564	265	19407038	19407063	26	cg	0.901887	no	yes	Os05g0399100	Dienelactone hydrolase AND Dienelactone hydrolase	4536	Os05g0399100	4536	intergenic	none
Chr11	1_665	24733	24783	51	6604202	6604206	5	cg	0.901961	no	yes	Os11g0226201	Protein kinase domain	3598.5	Os11g0226966	42643.5	intergenic	none
Chr1	1_293	221756	221828	73	2797589	2797595	7	cg	0.90411	no	yes	Os01g0151600	#N/A	3954.5	Os01g0151700	4516.5	intergenic	none
Chr5	1_583	16086	16451	366	5540147	5540477	331	nip	0.904372	no	yes	Os05g0190300	Acid phosphatase, class B-like	4993.5	Os05g0190300	4993.5	intergenic	none
Chr8	1_1943	328280	328530	251	21685846	21685869	24	cg	0.904382	no	no	Os08g0445000	Zinc finger, RING-type	15483	Os08g0445500	23733.5	intergenic	none
Chr6	1_364	127332	127646	315	4239847	4240131	285	nip	0.904762	no	yes	Os06g0184500	NPH3 domain AND BTB/POZ domain	8626.5	Os06g0184500	8626.5	intergenic	none
Chr8	1_1516	267685	267747	63	17822659	17822715	57	nip	0.904762	no	yes	Os08g0378900	Thioredoxin domain AND Thioredoxin domain	3203.5	Os08g0378900	3203.5	exon	none
Chr6	1_1023	93362	93414	53	9575331	9575335	5	cg	0.90566	no	yes	Os06g0278000	Neprosin AND Neprosin activation peptide	9683	Os06g0278000	9683	intergenic	none
Chr12	1_479	4993	5334	342	4424405	4424436	32	cg	0.906433	no	yes	Os12g0187800	#N/A	10150	Os12g0187800	10150	intergenic	none
Chr8	1_1569	49148	49201	54	18301109	18301111	3	cg	0.907407	no	yes	Os08g0387300	#N/A	1594	Os08g0387200	5605	intergenic	none
Chr7	1_1913	171833	171887	55	20413897	20413946	50	nip	0.909091	no	yes	Os07g0525400	Rab-GTPase-TBC domain	650	Os07g0525400	650	intron	none
Chr10	1_1212	118496	118792	297	11713067	11713336	270	nip	0.909091	no	yes	Os10g0370800	Glycoside hydrolase, family 5 AND Glycoside hydrolase, family 5 AND Glycoside hydrolase, family 5 AND Glycoside hydrolase, family 5	6926	Os10g0371000	11691.5	intron	none
Chr1	1_336	485818	486263	446	3194920	3195325	406	nip	0.910314	no	yes	Os01g0160800	#N/A	5399	Os01g0160700	11449.5	intergenic	none
Chr11	1_1736	104276	104632	357	19693723	19693754	32	cg	0.910364	no	yes	Os11g0539500	O-methyltransferase domain AND Plant methyltransferase dimerisation	1840.5	Os11g0539500	1840.5	intergenic	none
Chr10	1_1991	160812	161484	673	20285213	20285272	60	cg	0.910847	no	yes	Os10g0522900	Oxoglutarate/iron-dependent dioxygenase AND Non-haem dioxygenase N-terminal domain AND Oxoglutarate/iron-dependent dioxygenase	2024	Os10g0523100	12153	intron	none
Chr5	1_616	320383	320450	68	6032654	6032659	6	cg	0.911765	no	yes	Os05g0197900	Protein of unknown function DUF247, plant	14644	Os05g0197900	14644	intergenic	none
Chr3	1_3474	807059	807353	295	35385517	35385785	269	nip	0.911864	no	yes	Os03g0841700	Band 7 domain	1682	Os03g0841700	1682	intron	none
Chr5	1_271	1503126	1503182	57	2776536	2776540	5	cg	0.912281	no	yes	Os05g0148600	Cation/H+ exchanger	3930	Os05g0148700	12095.5	intron	none
Chr11	1_503	45716	46991	1276	5131690	5131799	110	cg	0.913793	no	yes	Os11g0201540	#N/A	5217	Os11g0202400	43074	intergenic	none
Chr10	1_933	81967	82326	360	9314593	9314921	329	nip	0.913889	no	yes	Os10g0330000	#N/A	1148	Os10g0330000	1148	intron	none
Chr11	1_1751	12544	18323	5780	19864616	19869900	5285	nip	0.91436	no	yes	Os11g0541600	Protein of unknown function DUF247, plant	2497.5	Os11g0541600	2497.5	intron	none
Chr3	1_1703	92097	93186	1090	15646500	15646592	93	cg	0.914679	no	yes	Os03g0390600	#N/A	333.5	Os03g0390633	932	intron	none
Chr8	1_824	243935	245254	1320	9179612	9179710	99	cg	0.915909	no	yes	Os08g0250200	ATP synthase, F1 complex, epsilon subunit, mitochondrial	754	Os08g0249900	12951	intron	none
Chr1	1_74	752637	753020	384	660268	660619	352	nip	0.916667	no	yes	Os01g0112500	Armadillo	10365	Os01g0112400	14283.5	intergenic	none
Chr2	1_319	2858985	2859600	616	2963847	2964411	565	nip	0.917208	no	yes	Os02g0153900	#N/A	2799	Os02g0154600	34355.5	intron	none
Chr4	1_1980	262318	262390	73	24983908	24983974	67	nip	0.917808	no	yes	Os04g0500600	#N/A	1397.5	Os04g0500400	7591	intron	none
Chr7	1_1159	5494	5750	257	11558500	11558520	21	cg	0.918288	no	yes	Os07g0295800	Peptidase M28	2215	Os07g0295800	2215	intron	none
Chr1	1_636	879366	879415	50	6849110	6849113	4	cg	0.92	no	no	Os01g0224500	Protein of unknown function DUF4602	6549.5	Os01g0224500	6549.5	intergenic	none
Chr3	1_1171	439239	439288	50	11085130	11085133	4	cg	0.92	no	no	Os03g0310666	#N/A	2181	Os03g0310600	2704	intergenic	none
Chr6	1_864	228187	228236	50	8115955	8115958	4	cg	0.92	no	no	Os06g0255900	#N/A	2090.5	Os06g0255700	15069.5	intron	none
Chr6	1_2663	46273	46322	50	30127973	30127976	4	cg	0.92	no	no	Os06g0712300	Phospholipid/glycerol acyltransferase	2584.5	Os06g0712600	34101.5	intron	none
Chr12	1_1346	5268	5317	50	13432923	13432926	4	cg	0.92	no	no	Os12g0424700	Protein kinase domain	12137.5	Os12g0424700	12137.5	intergenic	none
Chr12	1_1588	697	746	50	16133150	16133153	4	cg	0.92	no	yes	Os12g0460100	Domain of unknown function DUF4408	12385	Os12g0461300	141924	intergenic	none
Chr12	1_1655	161418	161467	50	17181218	17181221	4	cg	0.92	no	yes	Os12g0473900	Hydrophobic seed protein domain	110063	Os12g0473900	110063	intergenic	none
Chr1	1_468	634503	634552	50	4395519	4395564	46	nip	0.92	no	yes	Os01g0183000	unknown	707.5	Os01g0183300	9438.5	intron	none
Chr1	1_3131	516742	516791	50	37840613	37840658	46	nip	0.92	no	yes	Os01g0872600	Proton-dependent oligopeptide transporter family	685	Os01g0872800	14825.5	intron	none
Chr2	1_2382	360463	360512	50	24673490	24673535	46	nip	0.92	no	yes	Os02g0620200	#N/A	1991	Os02g0620400	3382.5	intergenic	none
Chr7	1_2690	46460	46509	50	29492042	29492087	46	nip	0.92	no	no	Os07g0693100	Thiamine pyrophosphate enzyme, N-terminal TPP-binding domain AND Thiamine pyrophosphate enzyme, central domain AND Thiamine pyrophosphate enzyme, C-terminal TPP-binding	973.5	Os07g0693000	6131	exon	none
Chr8	1_1743	366509	366558	50	19762060	19762105	46	nip	0.92	no	yes	Os08g0413100	Protein of unknown function DUF1262	1539	Os08g0413000	3059.5	intron	none
Chr9	1_1998	222748	222797	50	22699258	22699303	46	nip	0.92	no	yes	Os09g0568700	Cupin 1	1161.5	Os09g0568700	1161.5	intron	none
Chr10	1_1411	208689	208738	50	13352117	13352162	46	nip	0.92	no	no	Os10g0397200	TFA2, Winged helix domain 2 AND Transcription factor TFIIE beta subunit, DNA-binding domain AND Transcription factor TFIIE beta subunit, DNA-binding domain AND TFA2, Winged helix domain 2	3097.5	Os10g0397200	3097.5	intron	none
Chr12	1_2207	18702	18751	50	24697885	24697930	46	nip	0.92	no	yes	Os12g0590400	#N/A	1437	Os12g0590500	11932.5	exon	none
Chr6	1_1988	1769	1856	88	23594599	23594605	7	cg	0.920455	no	yes	Os06g0598800	FAE1/Type III polyketide synthase-like protein AND 3-Oxoacyl-[acyl-carrier-protein (ACP)] synthase III, C-terminal	15315	Os06g0598800	15315	intergenic	none
Chr11	1_720	49056	49347	292	7221086	7221108	23	cg	0.921233	no	yes	Os11g0235700	#N/A	4024	Os11g0235200	25239	intron	none
Chr3	1_162	1269065	1269115	51	1483651	1483654	4	cg	0.921569	no	no	Os03g0125900	#N/A	1502	Os03g0125800	3810.5	intron	none
Chr9	1_926	31265	31315	51	11192655	11192658	4	cg	0.921569	no	yes	Os09g0351900	No apical meristem-associated, C-terminal domain	9690.5	Os09g0352400	46103.5	intergenic	none
Chr3	1_1561	598422	598472	51	14433434	14433480	47	nip	0.921569	no	yes	Os03g0367900	Peptidase C15, pyroglutamyl peptidase I-like AND Peptidase C15, pyroglutamyl peptidase I-like	57.5	Os03g0367900	57.5	intron	none
Chr5	1_649	7263	7313	51	6196118	6196164	47	nip	0.921569	no	yes	Os05g0199500	Glycosyl transferase, family 31 AND Glycosyl transferase, family 31	2522.5	Os05g0199500	2522.5	intron	none
Chr6	1_1171	430077	430127	51	11218422	11218468	47	nip	0.921569	no	no	Os06g0300800	Enhancer of mRNA-decapping protein 4, WD40 repeat region AND Enhancer of mRNA-decapping protein 4, WD40 repeat region	5803.5	Os06g0300700	5846.5	intergenic	none
Chr8	1_815	164468	164518	51	9118556	9118602	47	nip	0.921569	no	yes	Os08g0249300	#N/A	6605.5	Os08g0249100	15087	intergenic	none
Chr8	1_1332	59618	59668	51	14363176	14363222	47	nip	0.921569	no	yes	Os08g0326700	Subtilisin-like protease, fibronectin type-III domain AND PA domain AND Peptidase S8 propeptide/proteinase inhibitor I9 AND Peptidase S8/S53 domain	1499.5	Os08g0326700	1499.5	intron	none
Chr10	1_511	112096	112146	51	4627317	4627363	47	nip	0.921569	no	yes	Os10g0167200	Cytochrome P450	2452.5	Os10g0167300	14706.5	intergenic	none
Chr10	1_1154	109845	109895	51	11259877	11259923	47	nip	0.921569	no	yes	Os10g0363100	Glycosyl transferase, family 8	6647	Os10g0363100	6647	intergenic	none
Chr11	1_368	102370	102420	51	3841233	3841279	47	nip	0.921569	no	yes	Os11g0177200	#N/A	6700	Os11g0176100	42735	intergenic	none
Chr11	1_508	64119	64169	51	5144960	5145006	47	nip	0.921569	no	yes	Os11g0201900	#N/A	936.5	Os11g0202400	29835.5	intron	none
Chr11	1_1756	29058	29108	51	19874814	19874860	47	nip	0.921569	no	yes	Os11g0542100	unknown	815.5	Os11g0541600	10076.5	intron	none
Chr12	1_2096	188379	188429	51	23089502	23089548	47	nip	0.921569	no	yes	Os12g0563000	Phospholipid/glycerol acyltransferase	3315.5	Os12g0563000	3315.5	intergenic	none
Chr11	1_2198	43665	44086	422	24647340	24647372	33	cg	0.921801	no	yes	Os11g0629300	Zinc finger, RING-type	2506	Os11g0629300	2506	intron	none
Chr3	1_1742	16235	16567	333	15781821	15782127	307	nip	0.921922	no	yes	Os03g0393300	Peptidase S10, serine carboxypeptidase	11677	Os03g0392600	16544	intergenic	none
Chr8	1_730	1503536	1503818	283	8430162	8430422	261	nip	0.922261	no	yes	Os08g0239000	Complex 1 LYR protein	5505	Os08g0239300	11327.5	intergenic	none
Chr6	1_65	158972	159023	52	1381238	1381241	4	cg	0.923077	no	no	Os06g0125600	Pentatricopeptide repeat AND Pentatricopeptide repeat AND Pentatricopeptide repeat AND Pentatricopeptide repeat AND Pentatricopeptide repeat	2804.5	Os06g0125800	3553.5	intergenic	none
Chr6	1_865	232531	232582	52	8120248	8120251	4	cg	0.923077	no	no	Os06g0255900	#N/A	2202.5	Os06g0255700	19362.5	intron	none
Chr8	1_885	214592	214643	52	9782916	9782919	4	cg	0.923077	no	no	Os08g0260400	#N/A	1933.5	Os08g0260600	2678.5	intron	none
Chr11	1_2310	106804	106855	52	25256420	25256423	4	cg	0.923077	no	yes	Os11g0639000	Folate-sensitive fragile site protein Fra10Ac1	3675.5	Os11g0637800	53461.5	intergenic	none
Chr12	1_1320	28564	28667	104	13030786	13030793	8	cg	0.923077	no	yes	Os12g0419000	#N/A	3504	Os12g0418200	67791.5	intergenic	none
Chr3	1_1562	600595	600646	52	14435590	14435637	48	nip	0.923077	no	yes	Os03g0368000	Haem peroxidase	1147.5	Os03g0368000	1147.5	intron	none
Chr4	1_462	297301	297352	52	6466888	6466935	48	nip	0.923077	no	yes	Os04g0194400	#N/A	937	Os04g0194500	11653	intron	none
Chr4	1_2575	410726	410777	52	31471925	31471972	48	nip	0.923077	no	no	Os04g0619500	OTU domain	3908.5	Os04g0619500	3908.5	intergenic	none
Chr5	1_2380	1355504	1355555	52	27206223	27206270	48	nip	0.923077	no	yes	Os05g0548300	ABC transporter type 1, transmembrane domain AND ABC transporter-like	2637	Os05g0548600	13435	intergenic	none
Chr6	1_635	594640	594691	52	6169879	6169926	48	nip	0.923077	no	yes	Os06g0219800	Phosphotyrosyl phosphatase activator, PTPA	4056.5	Os06g0219700	7659	intergenic	none
Chr7	1_2268	18201	18252	52	25304515	25304562	48	nip	0.923077	no	yes	Os07g0614300	#N/A	860	Os07g0614400	5797	intron	none
Chr10	1_685	229833	229936	104	6507942	6508037	96	nip	0.923077	no	yes	Os10g0193500	Bifunctional inhibitor/plant lipid transfer protein/seed storage helical domain	4305.5	Os10g0193100	22387.5	intron	none
Chr12	1_1152	317293	317344	52	11058415	11058462	48	nip	0.923077	no	yes	Os12g0288400	unknown AND Copine	6933.5	Os12g0288400	6933.5	intergenic	none
Chr12	1_2438	13145	13314	170	26956273	26956285	13	cg	0.923529	no	yes	Os12g0630100	Thaumatin family	269.5	Os12g0630100	269.5	exon	none
Chr1	1_716	492341	492472	132	7772298	7772307	10	cg	0.924242	no	yes	Os01g0240600	Domain of unknown function DUF1618	531	Os01g0240700	4765	exon	none
Chr8	1_1757	60909	60974	66	19829646	19829706	61	nip	0.924242	no	yes	Os08g0414600	#N/A	1455	Os08g0414700	3576.5	exon	none
Chr1	1_589	287803	287855	53	6360322	6360325	4	cg	0.924528	no	no	Os01g0216400	GDSL lipase/esterase	2168	Os01g0216400	2168	intergenic	none
Chr1	1_2438	163597	163649	53	28652856	28652859	4	cg	0.924528	no	no	Os01g0693700	#N/A	1298.5	Os01g0693800	2140.5	intergenic	none
Chr3	1_1773	198528	198580	53	15966614	15966617	4	cg	0.924528	no	no	Os03g0395700	#N/A	1791	Os03g0395900	23007	intron	none
Chr9	1_287	418424	418476	53	3136321	3136324	4	cg	0.924528	no	yes	Os09g0241550	#N/A	3339	Os09g0242300	33474.5	intergenic	none
Chr12	1_1548	17088	17140	53	15048018	15048021	4	cg	0.924528	no	no	Os12g0445300	Plant methyltransferase dimerisation AND O-methyltransferase domain	39217	Os12g0445300	39217	intergenic	none
Chr3	1_1856	33664	33716	53	16556705	16556753	49	nip	0.924528	no	yes	Os03g0404800	3-beta hydroxysteroid dehydrogenase/isomerase	337	Os03g0405000	18103.5	intron	none
Chr7	1_1670	1520520	1520572	53	18525352	18525400	49	nip	0.924528	no	yes	Os07g0495100	Casein kinase II, regulatory subunit	3871	Os07g0495100	3871	intergenic	none
Chr7	1_2514	292409	292461	53	27801047	27801095	49	nip	0.924528	no	yes	Os07g0659600	Annexin repeat AND Annexin repeat AND Annexin repeat	430	Os07g0659600	430	intron	none
Chr10	1_291	5221	5273	53	2518552	2518600	49	nip	0.924528	no	yes	Os10g0141050	#N/A	102	Os10g0140300	23850	exon	none
Chr10	1_330	200410	200462	53	2797263	2797311	49	nip	0.924528	no	yes	Os10g0146601	#N/A	1344	Os10g0146601	1344	intron	none
Chr10	1_653	114792	114844	53	6249524	6249572	49	nip	0.924528	no	yes	Os10g0190000	Ubiquitin-conjugating enzyme E2 AND Ubiquitin-conjugating enzyme E2	1847	Os10g0190100	3730.5	intron	none
Chr10	1_1743	61218	61270	53	15924053	15924101	49	nip	0.924528	no	yes	Os10g0442800	Protein kinase domain	1662.5	Os10g0442800	1662.5	intron	none
Chr2	1_1744	21375	21428	54	19156240	19156243	4	cg	0.925926	no	no	Os02g0524300	Ribosomal protein L19	4323.5	Os02g0523300	62031.5	intergenic	none
Chr2	1_2732	55003	55056	54	29440854	29440857	4	cg	0.925926	no	no	Os02g0710700	SPARK domain	1379.5	Os02g0710700	1379.5	intron	none
Chr2	1_3144	412843	412896	54	34848075	34848078	4	cg	0.925926	no	no	Os02g0813600	FAE1/Type III polyketide synthase-like protein AND 3-Oxoacyl-[acyl-carrier-protein (ACP)] synthase III, C-terminal	6564	Os02g0813800	19642	intergenic	none
Chr3	1_1144	125432	125485	54	10820899	10820902	4	cg	0.925926	no	no	Os03g0305000	AMP-binding enzyme, C-terminal domain AND AMP-dependent synthetase/ligase	2735	Os03g0305000	2735	intron	none
Chr5	1_2295	617412	617465	54	25529858	25529861	4	cg	0.925926	no	yes	Os05g0514800	#N/A	1091	Os05g0514800	1091	intron	none
Chr7	1_1754	287967	288020	54	19323770	19323773	4	cg	0.925926	no	no	Os07g0508500	Mad3/Bub1 homology region 1 AND Protein kinase domain	5059	Os07g0508500	5059	intergenic	none
Chr9	1_743	307784	307837	54	9351250	9351253	4	cg	0.925926	no	no	Os09g0321900	Ubiquitin-conjugating enzyme E2	8930.5	Os09g0323500	126412	intergenic	none
Chr11	1_893	548463	548516	54	9303054	9303055	2	cg	0.925926	no	yes	Os11g0269100	Ribosomal protein L10e/L16	4073.5	Os11g0268300	56704	intergenic	none
Chr5	1_844	307089	307142	54	8100937	8100986	50	nip	0.925926	no	yes	Os05g0233000	#N/A	19509.5	Os05g0232500	64210	intergenic	none
Chr7	1_1930	4975	5028	54	20478801	20478850	50	nip	0.925926	no	yes	Os07g0525900	Chalcone/stilbene synthase, C-terminal AND Chalcone/stilbene synthase, N-terminal	22645.5	Os07g0525900	22645.5	intergenic	none
Chr10	1_53	251886	251939	54	424230	424279	50	nip	0.925926	no	yes	Os10g0105700	#N/A	4686.5	Os10g0105700	4686.5	intergenic	none
Chr12	1_19	151021	151074	54	565625	565674	50	nip	0.925926	no	yes	Os12g0110400	#N/A	1310	Os12g0110400	1310	exon	none
Chr12	1_712	167426	167560	135	7144713	7144837	125	nip	0.925926	no	yes	Os12g0230600	Protein of unknown function DUF1685	13358	Os12g0230600	13358	intergenic	none
Chr8	1_809	110134	110622	489	9066234	9066686	453	nip	0.92638	no	yes	Os08g0248700	SANT/Myb domain AND SANT/Myb domain	3416.5	Os08g0248700	3416.5	intergenic	none
Chr8	1_1415	591452	591547	96	15360459	15360465	7	cg	0.927083	no	yes	Os08g0340900	Pentatricopeptide repeat AND Pentatricopeptide repeat AND Pentatricopeptide repeat AND Pentatricopeptide repeat AND Pentatricopeptide repeat AND Pentatricopeptide repeat AND Pentatricopeptide repeat AND Pentatricopeptide repeat AND Pentatricopeptide repeat AND Pentatricopeptide repeat AND Pentatricopeptide repeat AND Pentatricopeptide repeat AND Pentatricopeptide repeat	4910.5	Os08g0342400	84269.5	intergenic	none
Chr3	1_2237	643183	643237	55	21032711	21032714	4	cg	0.927273	no	no	Os03g0575500	#N/A	1842.5	Os03g0575200	27499.5	intergenic	none
Chr3	1_167	1284247	1284301	55	1497361	1497411	51	nip	0.927273	no	yes	Os03g0126100	D-isomer specific 2-hydroxyacid dehydrogenase, NAD-binding domain	1609.5	Os03g0126000	9074	intron	none
Chr12	1_713	170379	170433	55	7146962	7147012	51	nip	0.927273	no	yes	Os12g0230600	Protein of unknown function DUF1685	15570	Os12g0230600	15570	intergenic	none
Chr7	1_2199	326085	328217	2133	24479021	24481000	1980	nip	0.92827	no	yes	Os07g0599900	#N/A	1588	Os07g0600000	4193	intron	none
Chr4	1_550	225586	225850	265	7316627	7316646	20	cg	0.928302	no	yes	Os04g0209450	#N/A	1391	Os04g0209300	4877	intron	none
Chr2	1_561	173520	173575	56	5009183	5009186	4	cg	0.928571	no	yes	Os02g0190500	#N/A	14712	Os02g0190500	14712	intergenic	none
Chr3	1_1723	199743	199798	56	15739341	15739344	4	cg	0.928571	no	no	Os03g0392050	Oligosaccaryltransferase	2004	Os03g0392300	10204	intron	none
Chr11	1_482	277945	278000	56	4927855	4927858	4	cg	0.928571	no	no	Os11g0198250	#N/A	3064.5	Os11g0198100	6559	intergenic	none
Chr11	1_2051	35690	35745	56	22644393	22644396	4	cg	0.928571	no	yes	Os11g0594500	Domain unknown function DUF295	1120.5	Os11g0594500	1120.5	intron	none
Chr12	1_668	18632	18687	56	6229119	6229122	4	cg	0.928571	no	yes	Os12g0217300	#N/A	2996.5	Os12g0217800	30477	intron	none
Chr5	1_488	703494	703549	56	4686915	4686966	52	nip	0.928571	no	yes	Os05g0178600	#N/A	3958	Os05g0178600	3958	intergenic	none
Chr5	1_1562	10531	10586	56	17718961	17719012	52	nip	0.928571	no	yes	Os05g0368666	#N/A	2973	Os05g0368600	3753.5	intergenic	none
Chr10	1_845	236718	250262	13545	8537354	8549938	12585	nip	0.929125	no	yes	Os10g0318700	#N/A	18873	Os10g0320100	136642	intergenic	none
Chr1	1_275	79113	79169	57	2688101	2688104	4	cg	0.929825	no	yes	Os01g0149600	Histone H2A/H2B/H3	1010	Os01g0149600	1010	intron	none
Chr1	1_3348	2336272	2336328	57	40036291	40036294	4	cg	0.929825	no	no	Os01g0917900	unknown	448.5	Os01g0917801	5669	exon	none
Chr3	1_1726	204114	204170	57	15743316	15743319	4	cg	0.929825	no	no	Os03g0392250	#N/A	5820.5	Os03g0392300	6229	intergenic	none
Chr4	1_570	374620	374676	57	7431459	7431462	4	cg	0.929825	no	no	Os04g0210800	#N/A	1371	Os04g0212200	79441.5	intron	none
Chr5	1_285	1740088	1740144	57	2994156	2994159	4	cg	0.929825	no	no	Os05g0151700	#N/A	5495.5	Os05g0152201	16527.5	intergenic	none
Chr9	1_313	187200	187256	57	3456335	3456338	4	cg	0.929825	no	no	Os09g0246200	DNA-directed RNA polymerase, phage-type AND DNA-directed RNA polymerase, N-terminal AND DNA-directed RNA polymerase, phage-type	5578.5	Os09g0246700	46360.5	exon	none
Chr10	1_410	175613	175669	57	3536394	3536397	4	cg	0.929825	no	no	Os10g0156200	Protein kinase domain	2193.5	Os10g0155500	59499.5	intergenic	none
Chr10	1_2121	15646	15702	57	21953029	21953032	4	cg	0.929825	no	no	Os10g0557750	#N/A	300	Os10g0558100	9808	exon	none
Chr12	1_1351	23309	23365	57	13446255	13446258	4	cg	0.929825	no	no	Os12g0424700	Protein kinase domain	1194.5	Os12g0424700	1194.5	intron	none
Chr6	1_43	546807	547034	228	858170	858381	212	nip	0.929825	no	yes	Os06g0115200	#N/A	1360.5	Os06g0115300	3461.5	intron	none
Chr6	1_1962	430297	430353	57	23397889	23397941	53	nip	0.929825	no	yes	Os06g0595180	#N/A	9156	Os06g0594600	17626.5	intergenic	none
Chr8	1_819	229016	229072	57	9167510	9167562	53	nip	0.929825	no	yes	Os08g0249900	Non-haem dioxygenase N-terminal domain AND Oxoglutarate/iron-dependent dioxygenase	826	Os08g0249900	826	intron	none
Chr9	1_1155	166779	166835	57	13274889	13274941	53	nip	0.929825	no	yes	Os09g0387800	#N/A	15217.5	Os09g0386500	91882	intergenic	none
Chr9	1_1245	241806	241862	57	14394803	14394855	53	nip	0.929825	no	yes	Os09g0407900	Peptidase C19, ubiquitin carboxyl-terminal hydrolase AND Zinc finger, UBP-type	2151.5	Os09g0407900	2151.5	exon	none
Chr2	1_3173	64365	64422	58	35149733	35149736	4	cg	0.931034	no	yes	Os02g0819100	Palmitoyltransferase, DHHC domain AND Palmitoyltransferase, DHHC domain	7457	Os02g0819100	7457	intergenic	none
Chr3	1_824	205069	205126	58	7785461	7785464	4	cg	0.931034	no	yes	Os03g0247100	#N/A	1843	Os03g0247000	8597	intron	none
Chr3	1_903	905797	905854	58	8373764	8373767	4	cg	0.931034	no	no	Os03g0258500	Atg6, BARA domain AND Atg6/beclin, coiled-coil domain	3603	Os03g0258500	3603	intergenic	none
Chr3	1_1180	646998	647055	58	11279954	11279957	4	cg	0.931034	no	no	Os03g0314750	#N/A	3812	Os03g0314800	5662.5	intergenic	none
Chr3	1_1706	97880	97937	58	15650735	15650738	4	cg	0.931034	no	yes	Os03g0390700	Oxo-4-hydroxy-4-carboxy-5-ureidoimidazoline decarboxylase AND Transthyretin/hydroxyisourate hydrolase domain	221.5	Os03g0390700	221.5	intron	none
Chr7	1_1873	173952	174009	58	20116022	20116023	2	cg	0.931034	no	no	Os07g0520800	#N/A	1625.5	Os07g0520800	1625.5	intron	none
Chr2	1_243	1735565	1735622	58	2216700	2216753	54	nip	0.931034	no	yes	Os02g0141201	#N/A	845	Os02g0141100	5470.5	exon	none
Chr3	1_440	165528	165585	58	4085643	4085696	54	nip	0.931034	no	yes	Os03g0177000	GNAT domain	2315.5	Os03g0177000	2315.5	intron	none
Chr10	1_1466	149156	149213	58	13795702	13795755	54	nip	0.931034	no	yes	Os10g0404900	Leucine zipper, homeobox-associated AND Homeobox domain	10091.5	Os10g0404900	10091.5	intergenic	none
Chr10	1_544	1624	10690	9067	4945957	4946548	592	cg	0.93162	no	yes	Os10g0172000	#N/A	1346.5	Os10g0172100	2482.5	intron	none
Chr2	1_2490	47096	47154	59	25867816	25867819	4	cg	0.932203	no	no	Os02g0643600	NAC domain	7730	Os02g0643600	7730	intergenic	none
Chr3	1_529	270161	270219	59	4729251	4729254	4	cg	0.932203	no	yes	Os03g0191000	IQ motif, EF-hand binding site AND IQ motif, EF-hand binding site AND IPT domain AND CG-1 DNA-binding domain	831.5	Os03g0191000	831.5	intron	none
Chr4	1_1717	251370	251428	59	22147172	22147175	4	cg	0.932203	no	no	Os04g0444050	#N/A	3059.5	Os04g0444200	5379.5	intergenic	none
Chr6	1_856	141291	141349	59	8038633	8038636	4	cg	0.932203	no	yes	Os06g0255100	Non-haem dioxygenase N-terminal domain AND Oxoglutarate/iron-dependent dioxygenase	1519	Os06g0255100	1519	exon	none
Chr8	1_1058	334271	334329	59	11255559	11255562	4	cg	0.932203	no	no	Os08g0285100	#N/A	3808	Os08g0284500	9501	intergenic	none
Chr8	1_1704	474404	474462	59	19333752	19333755	4	cg	0.932203	no	no	Os08g0404700	#N/A	3535.5	Os08g0404300	24563	intergenic	none
Chr10	1_1186	56803	56861	59	11537518	11537521	4	cg	0.932203	no	yes	Os10g0368100	unknown	773	Os10g0368400	7049	intron	none
Chr1	1_2453	185174	185232	59	28823265	28823319	55	nip	0.932203	no	yes	Os01g0696500	#N/A	521	Os01g0695900	26204.5	intron	none
Chr2	1_2515	185813	185871	59	26117686	26117740	55	nip	0.932203	no	yes	Os02g0648900	#N/A	8920	Os02g0649300	26307	intergenic	none
Chr4	1_801	195608	195666	59	11297184	11297238	55	nip	0.932203	no	yes	Os04g0270550	#N/A	3410.5	Os04g0270200	5193.5	intergenic	none
Chr4	1_1454	143450	143508	59	19929050	19929104	55	nip	0.932203	no	yes	Os04g0402250	#N/A	2852.5	Os04g0402200	3886.5	intron	none
Chr5	1_1401	183504	183562	59	16266522	16266576	55	nip	0.932203	no	yes	Os05g0345500	BTB/POZ domain AND BTB/POZ domain AND Coagulation factor 5/8 C-terminal domain AND BTB/Kelch-associated AND Farnesoic acid O-methyl transferase AND BTB/POZ domain AND BTB/POZ domain AND Farnesoic acid O-methyl transferase AND BTB/POZ domain AND BTB/POZ domain AND Farnesoic acid O-methyl transferase	4166	Os05g0345400	7433.5	intron	none
Chr9	1_1446	449503	449561	59	16228315	16228369	55	nip	0.932203	no	yes	Os09g0438400	unknown	1182.5	Os09g0438400	1182.5	intron	none
Chr10	1_712	209347	209405	59	6725996	6726050	55	nip	0.932203	no	yes	Os10g0196400	#N/A	9716.5	Os10g0195600	83478	intergenic	none
Chr12	1_1408	338558	338616	59	13774593	13774647	55	nip	0.932203	no	yes	Os12g0429200	D-galactoside/L-rhamnose binding SUEL lectin domain AND Beta-galactosidase, beta-sandwich domain AND Glycoside hydrolase 35, catalytic domain	2654	Os12g0429200	2654	intron	none
Chr1	1_3520	406784	406857	74	41958240	41958308	69	nip	0.932432	no	yes	Os01g0952600	Beta galactosidase small chain/ domain 5 AND Glycoside hydrolase, family 2, immunoglobulin-like beta-sandwich AND Glycoside hydrolase family 2, catalytic domain AND Beta-galactosidase, domain 4 AND Glycosyl hydrolases family 2, sugar binding domain AND Glycosyl hydrolases family 2, sugar binding domain AND Glycoside hydrolase family 2, catalytic domain AND Glycoside hydrolase, family 2, immunoglo…	460	Os01g0952600	460	intron	none
Chr6	1_293	1113287	1113671	385	3333125	3333483	359	nip	0.932468	no	yes	Os06g0166200	#N/A	3269	Os06g0166100	8049.5	intergenic	none
Chr4	1_1123	280294	280412	119	16176636	16176643	8	cg	0.932773	no	yes	Os04g0341500	Terpene synthase, metal-binding domain AND Terpene synthase, N-terminal domain AND Terpene synthase, metal-binding domain	21002.5	Os04g0340300	113527	intergenic	none
Chr2	1_510	252599	252658	60	4632949	4632952	4	cg	0.933333	no	yes	Os02g0182900	Zinc finger, RING-type AND BRCA1-associated 2 AND Zinc finger, UBP-type AND BRCA1-associated 2 AND Zinc finger, RING-type AND Zinc finger, UBP-type	474	Os02g0182800	5863	intron	none
Chr5	1_1556	533338	533397	60	17689445	17689448	4	cg	0.933333	no	no	Os05g0368300	RNA-binding S4 domain AND Ribosomal protein S4e, central region AND 40S ribosomal protein S4, C-terminal domain AND Ribosomal protein S4e, N-terminal AND KOW	4995.5	Os05g0368300	4995.5	intergenic	none
Chr10	1_1195	202665	202724	60	11579074	11579077	4	cg	0.933333	no	no	Os10g0368902	#N/A	4154	Os10g0368400	34507	intergenic	none
Chr12	1_664	5489	5653	165	6219466	6219476	11	cg	0.933333	no	no	Os12g0217400	Leucine-rich repeat-containing N-terminal, plant-type AND Leucine-rich repeat AND Leucine-rich repeat AND Leucine-rich repeat	6235	Os12g0217800	40126.5	intergenic	none
Chr1	1_659	1138585	1138644	60	7063411	7063466	56	nip	0.933333	no	yes	Os01g0227700	#N/A	125.5	Os01g0227700	125.5	intron	none
Chr2	1_1639	809381	809440	60	17095402	17095457	56	nip	0.933333	no	yes	Os02g0490000	U box domain	8274.5	Os02g0490000	8274.5	intergenic	none
Chr5	1_738	678444	678503	60	7071410	7071465	56	nip	0.933333	no	yes	Os05g0214232	#N/A	1278.5	Os05g0214300	12603.5	intron	none
Chr5	1_1824	522207	522266	60	19853987	19854042	56	nip	0.933333	no	yes	Os05g0407200	WD40 repeat AND WD40 repeat AND WD40 repeat AND WD40 repeat	11444.5	Os05g0407200	11444.5	intergenic	none
Chr5	1_1864	120158	120217	60	20432851	20432906	56	nip	0.933333	no	yes	Os05g0417100	PDZ domain AND Protease Do-like, PDZ domain AND unknown	2770.5	Os05g0417100	2770.5	intron	none
Chr5	1_2487	681722	682145	424	28150104	28150131	28	cg	0.933962	no	yes	Os05g0565900	WRKY domain	6194.5	Os05g0565900	6194.5	intergenic	none
Chr6	1_612	415285	415345	61	6023005	6023008	4	cg	0.934426	no	no	Os06g0217900	Cyclin, N-terminal	2287.5	Os06g0217700	14225	intergenic	none
Chr7	1_1883	409827	409887	61	20200713	20200716	4	cg	0.934426	no	yes	Os07g0522500	ABC transporter-like AND ABC transporter family G domain AND ABC-2 type transporter	15778.5	Os07g0521500	41375.5	intergenic	none
Chr8	1_961	769220	769280	61	10472098	10472101	4	cg	0.934426	no	no	Os08g0272800	#N/A	1901.5	Os08g0272200	17147.5	intergenic	none
Chr11	1_1930	60308	60368	61	21804375	21804378	4	cg	0.934426	no	yes	Os11g0578033	#N/A	1025	Os11g0577866	13619	exon	none
Chr7	1_1927	107	167	61	20474325	20474381	57	nip	0.934426	no	yes	Os07g0525900	Chalcone/stilbene synthase, C-terminal AND Chalcone/stilbene synthase, N-terminal	18173	Os07g0525900	18173	intergenic	none
Chr11	1_664	23511	23754	244	6603006	6603233	228	nip	0.934426	no	yes	Os11g0226201	Protein kinase domain	2514	Os11g0226966	43728	intergenic	none
Chr11	1_1935	109842	109902	61	21845304	21845360	57	nip	0.934426	no	yes	Os11g0578500	DnaJ domain	3969	Os11g0579100	16524.5	intergenic	none
Chr12	1_13	62973	63033	61	454146	454202	57	nip	0.934426	no	yes	Os12g0108200	#N/A	3244	Os12g0108500	12340.5	intergenic	none
Chr3	1_1650	206745	207022	278	15213325	15213342	18	cg	0.935252	yes	yes	Os03g0383800	Acin1, RNSP1-SAP18 binding (RSB) motif AND SAP domain AND Acin1, RNSP1-SAP18 binding (RSB) motif AND SAP domain	3300	Os03g0383600	3627.5	intron	none
Chr10	1_1815	27547	27716	170	16432649	16432807	159	nip	0.935294	no	yes	Os10g0450900	#N/A	3336	Os10g0450800	6250.5	intergenic	none
Chr2	1_949	188566	188627	62	8364995	8364998	4	cg	0.935484	no	yes	Os02g0248100	Zinc finger, RING-type	2722.5	Os02g0248300	15889.5	intergenic	none
Chr4	1_662	82162	82223	62	8552493	8552496	4	cg	0.935484	no	no	Os04g0227500	Thioredoxin-like fold	21670.5	Os04g0227500	21670.5	intergenic	none
Chr1	1_2657	1953796	1953857	62	31757414	31757471	58	nip	0.935484	no	yes	Os01g0756700	Ion transport domain AND Cyclic nucleotide-binding domain	5112.5	Os01g0756700	5112.5	intergenic	none
Chr4	1_893	27608	27669	62	12259153	12259210	58	nip	0.935484	no	yes	Os04g0284600	ATPase, AAA-type, core AND AAA ATPase, AAA+ lid domain	3569.5	Os04g0284600	3569.5	intron	none
Chr6	1_2086	416661	416722	62	24554410	24554467	58	nip	0.935484	no	yes	Os06g0614000	Phosphoribosyltransferase C-terminal AND C2 domain AND C2 domain AND C2 domain	2204.5	Os06g0614100	10521	intron	none
Chr11	1_2252	300	361	62	24945457	24945514	58	nip	0.935484	no	yes	Os11g0634200	#N/A	6245.5	Os11g0634200	6245.5	intergenic	none
Chr12	1_1324	75330	75391	62	13091346	13091403	58	nip	0.935484	no	yes	Os12g0420000	HAD-superfamily hydrolase, subfamily IIA	4804	Os12g0420200	13602	intergenic	none
[truncated: 3,572 more rows]

## Sheet: notes
chrom	chromsome
index	internal mauve alignment index
start	start alignment column
end	end alignment column
length	length in alignment
refStart	start relative to Nipponbare
refEnd	stop relative to Nipponbare
refLength	length relative to Nipponbare
type	which reference derived in
gapAlnCoverage	see Figure 1
teAssoc	associated with a full-length transposable element
segregating	MAF >0.1 in Midsouthern population
closestGene	closest gene
pfam annotation	annotation
geneDistance	distance to gene
closetOrtho	closet gene with ortholog
orthoDistance	distance to gene
geneLoc	genic region overlapped by SV
Grain_OR_heterotic_loci	loci from Zhang, L., Ma, B., Bian, Z. et al. Grain Size Selection Using Novel Functional Markers Targeting 14 Genes in Rice. Rice 13, 63 (2020). https://doi.org/10.1186/s12284-020-00427-y AND Lin Z, Qin P, Zhang X, Fu C, Deng H, Fu X, et al. Divergent selection and genetic introgression shape the genome landscape of heterosis in hybrid rice. Proc Natl Acad Sci. 2020;117: 4623–4631. doi:10.1073/pn…

## Sheet: Sheet2
Os11g0606200	NB-ARC
Os01g0322800	WD40 repeat AND WD40 repeat AND WD40 repeat AND WD40 repeat AND unknown
Os05g0426000	SWEET sugar transporter AND SWEET sugar transporter
Os11g0588300	Glutathione S-transferase, N-terminal AND Glutathione S-transferase, N-terminal
Os03g0775000	Methyltransferase Ppm1/Ppm2/Tcmp
Os02g0190800	Serine aminopeptidase, S33
Os09g0565000	Cathepsin propeptide inhibitor domain (I29) AND Peptidase C1A, papain C-terminal
Os04g0172400	Transferase
Os04g0185600	Major facilitator, sugar transporter-like
Os08g0544400	ABC transporter family G domain AND ABC-2 type transporter
Os01g0309800	Heavy metal-associated domain, HMA
Os02g0150300	FAD/NAD(P)-binding domain
Os01g0773100	unknown AND unknown
Os10g0521300	Membrane insertase YidC/ALB3/OXA1/COX18
Os05g0115100	Protein of unknown function DUF1635
Os11g0608300	Major sperm protein (MSP) domain AND Protein kinase domain
Os10g0438000	Pentapeptide repeat AND Pentapeptide repeat AND Pentapeptide repeat AND Potassium channel tetramerisation-type BTB domain
Os06g0165500	Protein kinase domain AND S-locus glycoprotein domain AND Bulb-type lectin domain AND PAN/Apple domain
Os03g0403400	WD40-like Beta Propeller AND WD40-like Beta Propeller AND WD40-like Beta Propeller
Os04g0367900	Wall-associated receptor kinase, galacturonan-binding domain
Os03g0564800	Harbinger transposase-derived protein
Os02g0810600	CRIB domain
Os11g0195600	Amino acid transporter, transmembrane domain
Os06g0138400	Ribonuclease CAF1
Os10g0441800	Small GTPase
Os12g0230200	EF-hand domain AND EF-hand domain AND Protein kinase domain AND Protein kinase domain
Os02g0116300	Oligopeptide transporter, OPT superfamily
Os03g0178200	CCB3/YggT AND CCB3/YggT
Os05g0212300	Glycoside hydrolase family 9 AND Carbohydrate binding domain CBM49
Os05g0514300	Tubby, C-terminal AND F-box domain AND Tubby, C-terminal AND F-box domain
Os01g0247900	AWPM-19-like
Os10g0501500	Calcium uniporter protein, C-terminal
Os03g0227000	Coatomer, gamma subunit, appendage, Ig-like subdomain AND Coatomer subunit gamma, C-terminal AND Clathrin/coatomer adaptor, adaptin-like, N-terminal
Os01g0211000	Cytochrome P450
Os03g0312300	Gnk2-homologous domain
Os02g0813500	Pyridine nucleotide-disulphide oxidoreductase, dimerisation domain AND FAD/NAD(P)-binding domain AND Pyridine nucleotide-disulphide oxidoreductase, dimerisation domain AND FAD/NAD(P)-binding domain
Os08g0205900	Aminotransferase class-III
Os04g0567200	Aluminum-activated malate transporter
Os06g0678200	Polyprenyl synthetase
Os03g0149000	Lateral organ boundaries, LOB
Os12g0125300	Mad3/Bub1 homology region 1
Os12g0274700	Ribulose-1,5-bisphosphate carboxylase small subunit, N-terminal AND Ribulose bisphosphate carboxylase small chain, domain AND Ribulose-1,5-bisphosphate carboxylase small subunit, N-terminal AND Ribulose bisphosphate carboxylase small chain, domain
Os07g0515700	Ankyrin repeat
Os01g0883100	Transcription factor, MADS-box AND Transcription factor, K-box
Os09g0382120	Zinc finger, BED-type
Os11g0189600	Squalene cyclase, C-terminal AND Squalene cyclase, N-terminal AND Squalene cyclase, N-terminal AND Squalene cyclase, C-terminal
Os02g0218200	Peptidase M1, membrane alanine aminopeptidase AND unknown AND ERAP1-like C-terminal domain AND ERAP1-like C-terminal domain
Os07g0187700	WD40 repeat AND WD40 repeat
Os01g0853400	Transport inhibitor response 1 domain AND COI1, F-box
Os04g0688200	Haem peroxidase
Os01g0670100	S-locus glycoprotein domain AND Protein kinase domain AND Bulb-type lectin domain AND PAN/Apple domain
Os06g0611700	Nucleosome assembly protein (NAP) AND Nucleosome assembly protein (NAP)
Os01g0929500	Short-chain dehydrogenase/reductase SDR AND Short-chain dehydrogenase/reductase SDR
Os10g0501200	Pentatricopeptide repeat AND Pentatricopeptide repeat AND Pentatricopeptide repeat
Os11g0618850	Domain of unknown function DUF4220
Os09g0450300	unknown AND unknown AND unknown
Os09g0560450	Regulator of chromosome condensation, RCC1 AND Regulator of chromosome condensation, RCC1 AND Regulator of chromosome condensation, RCC1 AND Regulator of chromosome condensation, RCC1 AND Regulator of chromosome condensation, RCC1 AND Regulator of chromosome condensation, RCC1 AND Regulator of chromosome condensation, RCC1
Os10g0459700	Exostosin, GT47 domain
Os07g0516900	RNA recognition motif domain AND RNA recognition motif domain AND RNA recognition motif domain AND RNA recognition motif domain
Os07g0105000	Phytocyanin domain
Os12g0622500	Spo11/DNA topoisomerase VI, subunit A, N-terminal
Os01g0907300	Phosphatidylinositol-glycan biosynthesis class S protein AND Phosphatidylinositol-glycan biosynthesis class S protein
Os11g0102700	Ulp1 protease family, C-terminal catalytic domain
Os08g0467500	TB2/DP1/HVA22-related protein AND TB2/DP1/HVA22-related protein
Os02g0763200	Xyloglucan fucosyltransferase
Os03g0222100	Initiation factor eIF-4 gamma, MA3 AND Initiation factor eIF-4 gamma, MA3 AND Initiation factor eIF-4 gamma, MA3 AND Initiation factor eIF-4 gamma, MA3
Os06g0536100	Zinc finger, RING-type
Os02g0192500	Glycosyltransferase 2-like AND Glycosyltransferase 2-like
Os05g0402700	Fructose-bisphosphate aldolase, class-I
Os03g0385301	ZC3H15/TMA46 family, C-terminal
Os01g0700500	Cytochrome P450 AND Cytochrome P450
Os01g0210400	Protein of unknown function DUF616
Os07g0497100	Domain of unknown function DUF1087 AND Helicase, C-terminal AND SNF2-related, N-terminal domain AND Chromo domain AND Zinc finger, PHD-finger
Os04g0582600	DNA2/NAM7 helicase, helicase domain AND DNA2/NAM7 helicase, helicase domain AND DNA2/NAM7 helicase-like, C-terminal
Os03g0747800	Pyridoxal-phosphate dependent enzyme
Os05g0522600	Leucine-rich repeat AND Leucine-rich repeat AND Leucine-rich repeat AND Leucine-rich repeat-containing N-terminal, plant-type AND Serine-threonine/tyrosine-protein kinase, catalytic domain AND Leucine-rich repeat
Os01g0514600	Calponin homology domain AND Calponin homology domain AND Calponin homology domain AND Calponin homology domain
Os04g0388500	IPT domain AND Ankyrin repeat-containing domain AND CG-1 DNA-binding domain AND IQ motif, EF-hand binding site AND IQ motif, EF-hand binding site
Os03g0145102	Protein kinase domain AND Leucine-rich repeat-containing N-terminal, plant-type AND Leucine-rich repeat AND Leucine-rich repeat
Os05g0305700	Protein of unknown function DUF3755
Os01g0841100	FAS1 domain
Os04g0510200	LIS1 homology motif
Os04g0487100	unknown AND unknown
Os01g0127500	NAD-dependent epimerase/dehydratase
Os10g0130800	Rx, N-terminal
Os02g0489400	Ribosomal protein S8e/ribosomal biogenesis NSA2
Os07g0668300	GDSL lipase/esterase
Os03g0805600	Rieske [2Fe-2S] iron-sulphur domain
Os01g0768600	Domain of unknown function DUF4218 AND Domain of unknown function DUF4216
Os12g0460800	Protein kinase domain
Os07g0117900	NB-ARC
Os06g0486800	D-isomer specific 2-hydroxyacid dehydrogenase, catalytic domain AND D-isomer specific 2-hydroxyacid dehydrogenase, NAD-binding domain
Os02g0234450	Bulb-type lectin domain AND Protein kinase domain
Os09g0461700	Alpha/beta hydrolase fold-3
Os01g0761500	Proton-dependent oligopeptide transporter family
Os04g0106400	D-isomer specific 2-hydroxyacid dehydrogenase, NAD-binding domain AND D-isomer specific 2-hydroxyacid dehydrogenase, catalytic domain AND D-isomer specific 2-hydroxyacid dehydrogenase, NAD-binding domain AND D-isomer specific 2-hydroxyacid dehydrogenase, catalytic domain
Os10g0396100	F-box associated domain, type 3 AND F-box domain
Os01g0701500	Cytochrome P450
Os02g0299600	Protein kish
Os09g0345500	Alpha crystallin/Hsp20 domain
Os10g0461100	PsbP, C-terminal AND PsbP, C-terminal AND PsbP, C-terminal
Os02g0818000	CBS domain AND CBS domain
Os10g0553300	Trehalose-phosphatase
Os03g0356700	Gelsolin-like domain AND Gelsolin-like domain AND Gelsolin-like domain AND Gelsolin-like domain AND Gelsolin-like domain AND Gelsolin-like domain AND Villin headpiece AND Gelsolin-like domain AND Gelsolin-like domain AND Villin headpiece
Os06g0306600	Alpha/beta hydrolase fold-3 AND Alpha/beta hydrolase fold-3
Os03g0796000	Domain of unknown function DUF3700
Os02g0138600	Protein of unknown function DUF1677, Oryza sativa
Os09g0473400	Plant organelle RNA recognition domain
Os12g0130300	PAN/Apple domain AND S-locus glycoprotein domain AND Bulb-type lectin domain AND Protein kinase domain
Os02g0475500	NB-ARC
Os09g0386400	Proteasome component (PCI) domain
Os01g0856850	Ribosomal protein S7 domain
Os11g0672400	Calponin homology domain AND Spindle pole body-associated protein Vik1/Cik1, microtubule binding domain AND Kinesin motor domain
Os08g0432500	Adaptor protein ClpS, core
Os05g0130400	Protein of unknown function DUF247, plant
Os11g0284300	Proton-dependent oligopeptide transporter family
Os12g0189500	unknown
Os04g0425100	ELM2 domain AND Zinc finger, PHD-finger AND Zinc finger, PHD-finger
Os04g0626400	Lipocalin/cytosolic fatty-acid binding domain AND Lipocalin/cytosolic fatty-acid binding domain
Os02g0603100	Leucine-rich repeat AND Leucine-rich repeat AND Leucine rich repeat 4 AND Leucine-rich repeat-containing N-terminal, plant-type
Os01g0926300	Transaldolase/Fructose-6-phosphate aldolase
Os11g0142800	Zinc finger, RING-type
Os11g0175400	Glycosyl hydrolase family 100
Os04g0610700	Potassium transporter AND Potassium transporter
Os08g0536000	Transketolase-like, pyrimidine-binding domain AND Transketolase, C-terminal domain
Os06g0554800	ABC transporter-like AND ABC-2 type transporter AND ABC-2 type transporter AND ABC transporter family G domain AND ABC transporter family G domain AND Plant PDR ABC transporter associated AND ABC-2 type transporter
Os10g0571300	Serine-threonine/tyrosine-protein kinase, catalytic domain
Os12g0562600	Serine-threonine/tyrosine-protein kinase, catalytic domain
Os06g0688100	RNA polymerase I specific transcription initiation factor RRN3 AND RNA polymerase I specific transcription initiation factor RRN3 AND RNA polymerase I specific transcription initiation factor RRN3
Os10g0375600	CG-1 DNA-binding domain AND IPT domain AND IQ motif, EF-hand binding site AND IQ motif, EF-hand binding site
Os09g0415700	Putative S-adenosyl-L-methionine-dependent methyltransferase
Os03g0659266	Photosystem II cytochrome b559, N-terminal
Os11g0114150	Domain of unknown function DUF641, plant
Os02g0623600	Wall-associated receptor kinase, galacturonan-binding domain
Os09g0499600	Domain of unknown function DUF659 AND Zinc finger, BED-type AND HAT, C-terminal dimerisation domain
Os07g0120900	Protein of unknown function DUF1719
Os02g0675800	Phloem protein 2-like
Os02g0638400	BRO1 domain
Os04g0266400	Methyl-CpG DNA binding AND Methyl-CpG DNA binding AND Methyl-CpG DNA binding
Os03g0635000	Pentatricopeptide repeat AND Pentatricopeptide repeat AND Pentatricopeptide repeat AND Pentatricopeptide repeat AND Pentatricopeptide repeat AND Pentatricopeptide repeat
Os02g0629400	Leucine-rich repeat AND Leucine-rich repeat-containing N-terminal, plant-type AND Protein kinase domain AND Leucine-rich repeat AND Leucine-rich repeat AND Leucine-rich repeat
Os08g0441300	Proteinase inhibitor I13, potato inhibitor I
Os09g0536200	Armadillo
Os11g0242400	Rieske-like [2Fe-2S] domain, NirD-type
Os07g0520300	Cytochrome P450
Os03g0743800	Sec63 domain AND Sec63 domain AND DEAD/DEAH box helicase domain AND DEAD/DEAH box helicase domain AND Brr2, N-terminal helicase PWI domain
Os04g0615900	MULE transposase domain AND FAR1 DNA binding domain
Os11g0669100	CALMODULIN-BINDING PROTEIN60
Os04g0182300	Subtilisin-like protease, fibronectin type-III domain AND Peptidase S8/S53 domain
Os03g0307300	Nicotianamine synthase
Os04g0538900	Glyoxalase/fosfomycin resistance/dioxygenase domain
Os01g0358400	40S ribosomal protein S4, C-terminal domain AND RNA-binding S4 domain AND Ribosomal protein S4e, central region AND Ribosomal protein S4e, N-terminal AND KOW
Os12g0458100	Transferase
Os08g0441100	Protein kinase domain AND NAF domain
Os06g0707700	NB-ARC AND Rx, N-terminal
Os11g0433800	Harbinger transposase-derived protein
Os03g0860801	Myosin, N-terminal, SH3-like
Os07g0583700	WRKY domain AND WRKY domain
Os02g0596500	Snf7 family
Os01g0575200	Myc-type, basic helix-loop-helix (bHLH) domain
Os04g0643500	Non-haem dioxygenase N-terminal domain AND Oxoglutarate/iron-dependent dioxygenase
Os03g0859500	ABC transporter-like AND ABC-2 type transporter
Os03g0701500	ELO family
Os01g0180600	DNA mismatch repair protein MutS-like, N-terminal AND DNA mismatch repair protein MutS, core AND DNA mismatch repair protein MutS, C-terminal AND DNA mismatch repair protein MutS, connector domain
Os08g0129300	BTB/POZ domain
Os03g0667300	Zinc/iron permease
Os06g0134300	Protein of unknown function DUF3615
Os07g0666900	Cation/H+ exchanger AND Cation/H+ exchanger
Os04g0102700	Amidase signature domain
Os06g0291800	PGG domain AND PGG domain AND PGG domain AND PGG domain AND PGG domain
Os04g0529800	Major facilitator, sugar transporter-like AND Major facilitator, sugar transporter-like
Os03g0324700	Exostosin, GT47 domain
Os07g0603500	Xylanase inhibitor, C-terminal
Os02g0507400	Uncharacterised protein family UPF0250 AND Uncharacterised protein family UPF0250
Os01g0913300	Proton-dependent oligopeptide transporter family
Os03g0608600	unknown
Os11g0496400	PB1 domain
Os01g0657100	Major facilitator, sugar transporter-like
Os07g0680500	Helicase, C-terminal
Os02g0643200	YABBY protein
Os09g0539800	Phosphopantetheine binding ACP domain
Os02g0749150	ATPase, AAA-type, core AND AAA ATPase, AAA+ lid domain
Os09g0503400	Methionyl/Leucyl tRNA synthetase AND Methionyl/Valyl/Leucyl/Isoleucyl-tRNA synthetase, anticodon-binding AND Methionyl/Valyl/Leucyl/Isoleucyl-tRNA synthetase, anticodon-binding AND Aminoacyl-tRNA synthetase, class Ia AND Aminoacyl-tRNA synthetase, class Ia
Os03g0170800	Glutaredoxin
Os08g0369800	Carotenoid oxygenase
Os02g0537500	E2F transcription factor, CC-MB domain AND E2F/DP family, winged-helix DNA-binding domain
Os11g0446000	Transcription factor MYC/MYB N-terminal
Os01g0701700	SAM dependent carboxyl methyltransferase
Os04g0578800	Protein of unknown function DUF604 AND Protein of unknown function DUF604
Os09g0323700	Haem peroxidase
Os10g0541700	Domain of unknown function DUF4220
Os12g0162900	OST-HTH/LOTUS domain AND OST-HTH/LOTUS domain AND NYN domain, limkain-b1-type
Os02g0775200	ATPase, AAA-type, core AND Replication factor C, C-terminal
Os07g0489200	UDP-glucuronosyl/UDP-glucosyltransferase
Os06g0702500	Galactokinase, N-terminal domain AND GHMP kinase N-terminal domain
Os03g0811500	INO80 complex subunit B-like conserved region AND Zinc finger, HIT-type
Os08g0239300	Dienelactone hydrolase
Os04g0291100	Short-chain dehydrogenase/reductase SDR AND Short-chain dehydrogenase/reductase SDR
Os02g0678400	RmlD-like substrate binding domain
Os07g0663700	unknown
Os07g0222200	Protein of unknown function DUF594 AND Domain of unknown function DUF4220
Os07g0464600	ABC transporter type 1, transmembrane domain AND ABC transporter-like
Os06g0103300	Homogentisate 1,2-dioxygenase AND Homogentisate 1,2-dioxygenase
Os09g0358100	Malectin-like domain
Os03g0266000	OTU domain
Os06g0273700	PMR5 N-terminal domain AND PC-Esterase
Os11g0581700	unknown
Os08g0203900	Sugar phosphate transporter domain
Os06g0683100	NAD-dependent epimerase/dehydratase
Os12g0596000	Biotinyl protein ligase (BPL) and lipoyl protein ligase (LPL), catalytic domain
Os06g0534900	Zinc finger, RING-type
Os05g0440000	Zinc finger, Dof-type
Os06g0119600	Xylanase inhibitor, C-terminal AND Xylanase inhibitor, N-terminal
Os04g0202800	Bulb-type lectin domain AND Protein kinase domain
Os07g0555200	MIF4G-like, type 3 AND Initiation factor eIF-4 gamma, MA3 AND MIF4G-like, type 3 AND MIF4G-like, type 3 AND MIF4G-like, type 3 AND Initiation factor eIF-4 gamma, MA3
Os03g0781400	Ribose 5-phosphate isomerase, type A
Os02g0110000	GDSL lipase/esterase
Os12g0281300	NB-ARC AND Thioredoxin domain AND NB-ARC AND Rx, N-terminal AND Rx, N-terminal AND Thioredoxin domain AND NB-ARC
Os05g0222200	ABC-2 type transporter AND ABC transporter-like AND ABC transporter family G domain AND ABC-2 type transporter AND ABC transporter-like AND ABC transporter family G domain
Os12g0269700	Bifunctional inhibitor/plant lipid transfer protein/seed storage helical domain
Os03g0117900	AP2/ERF domain
Os02g0710900	Heat shock protein 70 family
Os05g0594100	Development/cell death domain AND Development/cell death domain
Os08g0101400	ODR-4-like
Os05g0452600	Ribosomal protein L33
Os05g0569400	Aldose 1-/Glucose-6-phosphate 1-epimerase
Os02g0714100	Diacylglycerol acyltransferase
Os01g0266000	La-type HTH domain
Os05g0566600	Endosulphine
Os03g0331700	EF-hand domain AND EF-hand domain
Os02g0803300	AP180 N-terminal homology (ANTH) domain
Os01g0778100	Protein of unknown function DUF966
Os11g0131300	F-box domain AND F-box associated domain, type 3
Os04g0407500	Protein of unknown function DUF868, plant
Os09g0505000	unknown
Os01g0823500	DNA-binding domain, ovate family-like AND Ovate protein family, C-terminal
Os03g0762700	Transcriptional coactivator Hfi1/Transcriptional adapter 1
Os06g0177600	Oxoglutarate/iron-dependent dioxygenase AND Non-haem dioxygenase N-terminal domain
Os05g0155200	Histidine kinase/HSP90-like ATPase AND Signal transduction histidine kinase, dimerisation/phosphoacceptor domain AND Signal transduction histidine kinase, dimerisation/phosphoacceptor domain AND GAF domain
Os11g0618800	Protein of unknown function DUF594
Os01g0897300	Ribonuclease T2-like AND Ribonuclease T2-like
Os09g0348400	Malectin-like domain AND Serine-threonine/tyrosine-protein kinase, catalytic domain AND Serine-threonine/tyrosine-protein kinase, catalytic domain
Os01g0390600	Pentatricopeptide repeat AND Pentatricopeptide repeat AND Pentatricopeptide repeat AND Pentatricopeptide repeat AND Pentatricopeptide repeat AND Pentatricopeptide repeat AND Pentatricopeptide repeat AND Pentatricopeptide repeat AND Pentatricopeptide repeat AND Pentatricopeptide repeat
Os01g0831900	Ammonium transporter AmtB-like domain AND Ammonium transporter AmtB-like domain
Os06g0534800	Zinc finger, RING-type AND Zinc finger, RING-type
Os12g0431700	von Willebrand factor, type A
Os03g0637600	Leucine-rich repeat AND Leucine-rich repeat
Os03g0748000	YTH domain AND YTH domain
Os05g0511800	Serpin domain
Os01g0844900	SANT/Myb domain
Os02g0669900	Domain of unknown function DUF632
Os02g0745000	Anion-transporting ATPase-like domain
Os04g0683900	PPC domain AND PPC domain AND PPC domain
Os03g0276800	Heat shock protein 70 family
Os12g0634800	Small-subunit processome, Utp12
Os11g0100800	Exocyst complex component Exo70
Os06g0472300	Pentatricopeptide repeat
Os05g0569100	F-box domain
Os04g0360500	FAD linked oxidase, N-terminal
Os12g0154400	SNARE-complex protein Syntaxin-18, N-terminal
Os08g0558100	EF-hand domain AND EF-hand domain
Os01g0786700	Transmembrane protein TauE-like AND Transmembrane protein TauE-like
Os04g0555600	Domain of unknown function DUF4704
Os02g0198000	Protein of unknown function DUF1677, Oryza sativa
Os03g0729900	BSD domain
Os04g0418000	Protein of unknown function DUF4370
Os02g0724600	SAM-dependent methyltransferase RsmB/NOP2-type AND Ribosomal RNA small subunit methyltransferase F, N-terminal
Os07g0494900	Transmembrane protein 135, N-terminal domain
Os12g0560200	Lipoxygenase, C-terminal
Os10g0497500	K Homology domain, type 1
Os04g0223500	Flavin monooxygenase-like AND Flavin monooxygenase-like
Os09g0517100	Rx, N-terminal AND NB-ARC AND NB-ARC
Os01g0114900	Protein kinase domain
Os02g0645000	Zinc finger, RING-type
Os11g0246100	Transcription termination factor, mitochondrial/chloroplastic
Os08g0154300	Transaldolase/Fructose-6-phosphate aldolase AND Transaldolase/Fructose-6-phosphate aldolase
Os06g0219400	GDP-fucose protein O-fucosyltransferase
Os01g0627933	Cytochrome P450 AND Cytochrome P450
Os10g0549500	Aminotransferase class IV
Os07g0118200	Protein of unknown function DUF538
Os02g0710700	SPARK domain
Os03g0297900	Multicopper oxidase, type 3 AND Multicopper oxidase, type 1
Os07g0656400	STELLO-like
Os06g0203800	Leucine-rich repeat-containing N-terminal, plant-type AND Protein kinase domain AND Leucine-rich repeat AND Leucine-rich repeat AND Leucine-rich repeat AND Leucine-rich repeat
Os10g0502900	F-box domain
Os01g0868200	Palmitoyltransferase, DHHC domain AND Palmitoyltransferase, DHHC domain
Os11g0116900	WRKY domain
Os06g0142400	Early nodulin 93 ENOD93 protein
Os04g0403500	NAD(P)-binding domain AND NAD(P)-binding domain
Os11g0131600	SET domain AND Pre-SET domain AND SRA-YDG
Os01g0963600	ABA/WDS induced protein
Os11g0170200	Filament-like plant protein AND Filament-like plant protein AND Filament-like plant protein AND Filament-like plant protein
Os01g0679500	Xylanase inhibitor, N-terminal
Os03g0300400	Bet v I/Major latex protein
Os04g0111225	ATP-sulfurylase PUA-like domain
Os03g0726800	Domain of unknown function DUF676, lipase-like
Os01g0833100	FCP1 homology domain
Os11g0282800	Proton-dependent oligopeptide transporter family
Os02g0484390	SRR1-like domain
Os01g0966900	Major facilitator, sugar transporter-like
Os01g0868800	Subtilisin-like protease, fibronectin type-III domain AND Peptidase S8/S53 domain
Os01g0723200	Ribosomal protein S24e
Os06g0184766	ABC transporter type 1, transmembrane domain AND ABC transporter-like
Os12g0130200	Protein kinase domain AND S-locus glycoprotein domain
Os02g0183000	Protein of unknown function DUF597
Os03g0370900	Cytochrome P450 AND Cytochrome P450
Os08g0490100	Zinc finger, Dof-type
Os12g0407500	Tensin phosphatase, C2 domain
Os04g0337201	Exportin-2, central domain AND Importin-beta, N-terminal domain
Os07g0615900	Zinc finger, GATA-type AND Zinc finger, SWIM-type AND FAR1 DNA binding domain AND MULE transposase domain AND Zinc finger, GATA-type AND FAR1 DNA binding domain AND MULE transposase domain AND Zinc finger, SWIM-type
Os04g0618600	Myc-type, basic helix-loop-helix (bHLH) domain
Os03g0633500	AUX/IAA domain
Os07g0250100	UDP-glucuronosyl/UDP-glucosyltransferase
Os02g0766700	Basic-leucine zipper domain
Os04g0487400	Zinc finger, RING-type
Os03g0113900	Senescence regulator S40
Os04g0540600	Aldehyde dehydrogenase domain
Os09g0393200	JmjC domain
Os12g0152900	Basic-leucine zipper domain AND Transcription factor TGA like domain
Os03g0399800	Jacalin-like lectin domain
Os05g0498800	Myb/SANT-like domain
Os07g0249800	Peptidase M20, dimerisation domain AND Peptidase M20
Os06g0308200	Pentacotripeptide-repeat region of PRORP AND Ribosomal protein L15e
Os03g0293500	Thiamine pyrophosphate enzyme, central domain AND Thiamine pyrophosphate enzyme, C-terminal TPP-binding AND Thiamine pyrophosphate enzyme, N-terminal TPP-binding domain AND Thiamine pyrophosphate enzyme, central domain AND Thiamine pyrophosphate enzyme, N-terminal TPP-binding domain
Os11g0115350	Bifunctional inhibitor/plant lipid transfer protein/seed storage helical domain
Os04g0683400	Histone H2A/H2B/H3
Os02g0683500	B3 DNA binding domain
Os07g0659800	Seven-in-absentia protein, TRAF-like domain
Os03g0322500	Histidine triad (HIT) protein
Os12g0117900	Protein TIC110, chloroplastic
Os01g0621700	Class I myosin tail homology domain
Os06g0275900	Forkhead-associated (FHA) domain AND Forkhead-associated (FHA) domain
Os06g0540050	Zinc finger, RING-type
Os12g0482600	Protein of unknown function DUF502
Os02g0815100	C2 domain
Os10g0444700	Major facilitator, sugar transporter-like AND Major facilitator, sugar transporter-like
Os01g0647700	Alpha/beta hydrolase fold-1
Os02g0177600	AMP-binding enzyme, C-terminal domain AND AMP-dependent synthetase/ligase
Os10g0345701	QWRF family
Os02g0828533	HAT, C-terminal dimerisation domain
Os03g0800200	Protein argonaute, Mid domain AND PAZ domain AND Protein argonaute, N-terminal AND Piwi domain AND Argonaute, linker 1 domain AND Argonaute linker 2 domain
Os01g0657400	AP2/ERF domain
Os07g0467900	unknown
Os07g0597200	Leucine-rich repeat-containing N-terminal, plant-type AND Protein kinase domain AND Leucine-rich repeat AND Leucine-rich repeat AND Leucine-rich repeat-containing N-terminal, plant-type AND Protein kinase domain AND Leucine-rich repeat AND Leucine-rich repeat
Os03g0764300	Protein kinase domain
Os05g0461900	Cation efflux protein, cytoplasmic domain AND Cation efflux protein
Os06g0226050	Jacalin-like lectin domain
Os06g0331900	Aluminum-activated malate transporter
Os07g0639500	Haem peroxidase
Os07g0175600	Bifunctional inhibitor/plant lipid transfer protein/seed storage helical domain
Os07g0126401	CAP domain
Os01g0133200	Protein of unknown function DUF761, plant
Os01g0627800	Cytochrome P450
Os01g0764000	Glutathione S-transferase, C-terminal AND Glutathione S-transferase, N-terminal AND Glutathione S-transferase, C-terminal AND Glutathione S-transferase, N-terminal
Os11g0231600	F-box domain
Os03g0681800	Protein phosphatase 2A, regulatory B subunit, B56
Os01g0176900	BES1/BZR1 plant transcription factor, N-terminal
Os10g0179200	Cytochrome P450
Os10g0180000	Exostosin, GT47 domain AND Exostosin, GT47 domain
Os02g0722001	Aminoacyl-tRNA synthetase, class Ic
Os07g0578800	Pentatricopeptide repeat AND Pentatricopeptide repeat AND Pentatricopeptide repeat AND Pentatricopeptide repeat AND Pentatricopeptide repeat AND DYW domain
Os06g0545400	Glycoside hydrolase, family 28
Os09g0564200	Peptidase C1A, papain C-terminal
Os03g0827600	Organic solute transporter subunit alpha/Transmembrane protein 184
Os12g0128700	Alpha-L-arabinofuranosidase, C-terminal
Os02g0698000	Phosphoribulokinase/uridine kinase AND Phosphoribulokinase/uridine kinase AND Phosphoribulokinase/uridine kinase
Os02g0249800	Cupin 1 AND Cupin 1
Os12g0616000	Kinesin motor domain
Os02g0179300	Ubiquitin-associated domain AND Ubiquitin-associated domain AND XPC-binding domain AND Ubiquitin-like domain AND Ubiquitin-associated domain AND Ubiquitin-associated domain AND XPC-binding domain
Os12g0278800	Zinc finger, CCCH-type AND Zinc finger, CCCH-type AND Zinc finger, CCCH-type AND Zinc finger, CCCH-type AND unknown AND unknown AND Zinc finger, CCCH-type AND Zinc finger, CCCH-type AND Zinc finger, CCCH-type AND Zinc finger, CCCH-type AND unknown AND Zinc finger, CCCH-type AND Zinc finger, CCCH-type AND Zinc finger, CCCH-type AND Zinc finger, CCCH-type
Os01g0369200	Cullin, N-terminal AND Cullin protein, neddylation domain
Os11g0557300	BSD domain
Os05g0588700	Sin3, C-terminal AND Histone deacetylase interacting domain
Os02g0725700	Transcription factor CBF/NF-Y/archaeal histone domain
Os11g0586900	Small GTPase superfamily, ARF/SAR type AND Small GTPase superfamily, ARF/SAR type
Os03g0245800	Alpha crystallin/Hsp20 domain
Os07g0640200	Carbohydrate kinase, FGGY, C-terminal AND Carbohydrate kinase, FGGY, N-terminal
Os12g0576700	Calcineurin-like phosphoesterase domain, ApaH type AND Iron/zinc purple acid phosphatase-like C-terminal domain AND Purple acid phosphatase, N-terminal AND Purple acid phosphatase, Fn3-like domain
Os07g0176500	Leucine-rich repeat
Os10g0539500	CENP-T/Histone H4, histone fold
Os04g0525700	Peptidase S10, serine carboxypeptidase
Os06g0109400	ATPase, AAA-type, core AND ATPase, AAA-type, core AND AAA ATPase, AAA+ lid domain AND AAA ATPase, AAA+ lid domain
Os02g0751300	Zf-FLZ domain
Os08g0552900	Protein of unknown function DUF241, plant
Os08g0539700	NB-ARC AND NB-ARC AND Rx, N-terminal AND NB-ARC AND Rx, N-terminal
Os04g0583101	Pentatricopeptide repeat AND Pentatricopeptide repeat AND Pentatricopeptide repeat AND Pentatricopeptide repeat
Os01g0711000	ATPase, F1/V1/A1 complex, alpha/beta subunit, nucleotide-binding domain AND ATPase, F1/V1/A1 complex, alpha/beta subunit, N-terminal domain
Os08g0278900	MIR motif
Os01g0775400	Cytokinin dehydrogenase 1, FAD/cytokinin binding domain AND FAD linked oxidase, N-terminal
Os12g0608600	Rhodanese-like domain AND Rhodanese-like domain AND Rhodanese-like domain AND Rhodanese-like domain
Os08g0121900	Glycosyltransferase family 92 AND Glycosyltransferase family 92
Os04g0665400	Cell division protein FtsZ, C-terminal AND Tubulin/FtsZ, GTPase domain AND Cell division protein FtsZ, C-terminal AND Tubulin/FtsZ, GTPase domain
Os01g0856000	AAA+ ATPase domain AND AAA lid domain AND Cdc6, C-terminal AND AAA+ ATPase domain AND Cdc6, C-terminal AND AAA lid domain
Os11g0222000	Protein kinase domain
Os04g0588700	ABC transporter type 1, transmembrane domain AND ABC transporter type 1, transmembrane domain AND ABC transporter-like AND ABC transporter-like
Os08g0436700	NAC domain
Os12g0238100	Exocyst complex component Sec10-like AND Exocyst complex component Sec10-like
Os10g0363500	Pentatricopeptide repeat AND Pentatricopeptide repeat AND Pentatricopeptide repeat AND Pentatricopeptide repeat AND Pentatricopeptide repeat
Os08g0511900	Peptidase M20 AND Peptidase M20, dimerisation domain
Os11g0427800	Bifunctional inhibitor/plant lipid transfer protein/seed storage helical domain
Os09g0485900	Ribosomal protein L6, alpha-beta domain AND Ribosomal protein L6, alpha-beta domain
Os04g0386900	B3 DNA binding domain
Os02g0155400	Leucine-rich repeat AND Leucine-rich repeat-containing N-terminal, plant-type AND Leucine-rich repeat
Os04g0556000	unknown AND unknown AND Heavy metal-associated domain, HMA AND Heavy metal-associated domain, HMA AND Heavy metal-associated domain, HMA AND unknown AND unknown
Os04g0156000	Domain of unknown function DUF4220 AND Protein of unknown function DUF594
Os12g0193200	mRNA capping enzyme, catalytic domain AND Dual specificity phosphatase, catalytic domain AND mRNA capping enzyme, C-terminal
Os10g0110800	Proton-dependent oligopeptide transporter family
Os03g0283500	Pentatricopeptide repeat AND Pentatricopeptide repeat AND Pentatricopeptide repeat AND Pentatricopeptide repeat AND Pentatricopeptide repeat AND Pentatricopeptide repeat AND Pentatricopeptide repeat AND Pentatricopeptide repeat
Os03g0297400	Acyl transferase
Os03g0797000	Tryptophan synthase, alpha chain
Os11g0112000	Hypoxia induced protein, domain
Os01g0562400	FKBP-type peptidyl-prolyl cis-trans isomerase domain AND FKBP-type peptidyl-prolyl cis-trans isomerase domain AND FKBP-type peptidyl-prolyl cis-trans isomerase domain
Os01g0692000	unknown
Os01g0802700	Membrane transport protein
Os11g0181100	Nonaspanin (TM9SF)
Os03g0833700	RNA 3'-terminal phosphate cyclase, insert domain AND RNA 3'-terminal phosphate cyclase domain
Os02g0725000	Protein kinase domain AND Protein kinase domain
Os01g0279300	EF-hand domain AND EF-hand domain
Os01g0813800	Glycoside hydrolase family 1 AND Glycoside hydrolase family 1
Os05g0298200	unknown AND Ankyrin repeat AND unknown AND Ankyrin repeat-containing domain
Os12g0156400	mRNA-decapping enzyme subunit 1
Os11g0143400	RNA polymerase, subunit H/Rpb5 C-terminal AND RNA polymerase, Rpb5, N-terminal
Os03g0626100	IBR domain AND IBR domain
Os12g0614500	Fungal lipase-like domain
Os01g0148500	Protein of unknown function DUF1677, Oryza sativa
Os02g0214500	NAC domain
Os02g0139400	SBP domain
Os01g0953600	NADPH-dependent FMN reductase-like AND NADPH-dependent FMN reductase-like
Os02g0225100	SKP1 component, dimerisation
Os03g0214400	unknown
Os07g0527000	EamA domain
Os12g0131900	Rhamnogalacturonate lyase AND Rhamnogalacturonan lyase, domain III AND Rhamnogalacturonan lyase, domain II
Os01g0518400	Zinc finger, BED-type AND hAT-like transposase, RNase-H fold AND HAT, C-terminal dimerisation domain
Os05g0521600	Pectinesterase, catalytic
Os10g0442000	Protein kinase domain AND Legume lectin domain
Os12g0129000	Protein of unknown function DUF872, transmembrane
Os06g0643100	Proteasome, subunit alpha/beta
Os06g0232600	unknown AND Glutathione S-transferase, N-terminal
Os10g0493100	K Homology domain, type 1 AND K Homology domain, type 1 AND Pentatricopeptide repeat
Os08g0509200	Glycoside hydrolase family 1 AND Glycoside hydrolase family 1
Os01g0103000	Snf7 family
Os08g0505900	Leucine-rich repeat-containing N-terminal, plant-type AND Leucine-rich repeat AND Leucine-rich repeat
Os09g0248000	D-aminoacyl-tRNA deacylase DtdA AND D-aminoacyl-tRNA deacylase DtdA AND D-aminoacyl-tRNA deacylase DtdA
Os03g0607200	Gibberellin regulated protein
Os05g0427100	PB1 domain AND PB1 domain
Os01g0954400	Zinc finger, RING-type
Os07g0583600	Transcription factor GRAS AND Transcription factor GRAS AND Transcription factor GRAS
Os02g0709000	Exonuclease, RNase T/DNA polymerase III
Os10g0545800	CcmE/CycJ protein
Os08g0343300	TFIIEalpha/SarR/Rpc3 HTH domain
Os04g0589700	U box domain
Os02g0503400	Ribosomal protein L29/L35
Os07g0586500	THIF-type NAD/FAD binding fold AND Ubiquitin-activating enzyme, catalytic cysteine domain AND THIF-type NAD/FAD binding fold
Os09g0467200	Glutathione S-transferase, C-terminal AND Glutathione S-transferase, N-terminal
Os07g0214600	Bifunctional inhibitor/plant lipid transfer protein/seed storage helical domain
Os11g0168000	Prolamin-like domain
Os03g0259400	NmrA-like domain
Os03g0183600	Aminotransferase, class I/classII
Os09g0337300	unknown AND unknown AND PGG domain
Os03g0302000	Peroxisomal biogenesis factor 11
Os07g0544900	Ribosomal protein L28/L24
Os02g0673700	Zinc finger, Dof-type AND Zinc finger, Dof-type
Os03g0684400	Mg2+ transporter protein, CorA-like/Zinc transport protein ZntB
Os08g0239000	Complex 1 LYR protein
Os10g0351600	Glycoside hydrolase family 10 domain
Os09g0498300	Thaumatin family
Os03g0289800	Non-haem dioxygenase N-terminal domain AND Oxoglutarate/iron-dependent dioxygenase
Os08g0175200	Vacuolar protein sorting-associated protein Ist1
Os07g0550500	Serine-threonine/tyrosine-protein kinase, catalytic domain AND S-locus, receptor kinase AND Bulb-type lectin domain AND PAN/Apple domain AND S-locus glycoprotein domain
Os02g0564500	Vesicle transport protein, Got1/SFT2-like
Os03g0704000	Ribosomal protein S13
Os05g0191500	Acid phosphatase, class B-like AND Acid phosphatase, class B-like AND Acid phosphatase, class B-like
Os06g0294000	PGG domain AND PGG domain AND PGG domain AND PGG domain AND PGG domain
Os06g0238900	Protein of unknown function DUF716
Os01g0537250	Domain of unknown function DUF3778
Os06g0711600	mRNA splicing factor SYF2 AND mRNA splicing factor SYF2
Os01g0923900	F-box domain
Os03g0307100	Peptidase S9, prolyl oligopeptidase, catalytic domain
Os10g0402400	Transferase
Os01g0104900	Transferase AND Transferase
Os03g0831400	Protein of unknown function DUF3511
Os01g0867300	Basic-leucine zipper domain
Os01g0636700	RNA recognition motif domain AND RNA recognition motif domain AND SNF2-related, N-terminal domain
Os01g0664500	Endosulphine AND Endosulphine
Os02g0684500	CENP-T/Histone H4, histone fold
Os01g0276500	Phosphoribosyl-AMP cyclohydrolase domain AND Phosphoribosyl-ATP pyrophosphohydrolase-like AND Phosphoribosyl-AMP cyclohydrolase domain AND Phosphoribosyl-ATP pyrophosphohydrolase-like
Os02g0128400	Chaperone DnaJ, C-terminal AND DnaJ domain
Os03g0208600	Pentatricopeptide repeat AND Pentatricopeptide repeat AND Pentatricopeptide repeat AND Pentatricopeptide repeat
Os01g0690800	Wall-associated receptor kinase, galacturonan-binding domain AND Wall-associated receptor kinase, C-terminal AND Serine-threonine/tyrosine-protein kinase, catalytic domain
Os09g0382300	Cyclin, N-terminal AND Cyclin, C-terminal domain
Os03g0783700	AP complex, mu/sigma subunit
Os10g0145000	F-box domain
Os10g0188100	Transcription initiation factor IIF, alpha subunit AND Transcription initiation factor IIF, alpha subunit
Os03g0667201	Photosystem II PsbL
Os12g0104700	PMR5 N-terminal domain AND PC-Esterase
Os08g0197500	F-box domain
Os08g0224100	Serine-threonine/tyrosine-protein kinase, catalytic domain AND Serine-threonine/tyrosine-protein kinase, catalytic domain AND Serine-threonine/tyrosine-protein kinase, catalytic domain
Os08g0490000	Myc-type, basic helix-loop-helix (bHLH) domain AND Myc-type, basic helix-loop-helix (bHLH) domain
Os04g0307500	Wall-associated receptor kinase, galacturonan-binding domain
Os08g0462800	Protein of unknown function DUF716
Os08g0260600	Tetraspanin/Peripherin
Os02g0740900	WD40 repeat AND WD40 repeat AND WD40 repeat AND WD40 repeat AND WD40 repeat AND WD40 repeat
Os05g0408900	Deoxyxylulose-5-phosphate synthase AND Deoxyxylulose-5-phosphate synthase AND Transketolase-like, pyrimidine-binding domain AND Deoxyxylulose-5-phosphate synthase AND Transketolase, C-terminal domain AND Transketolase-like, pyrimidine-binding domain AND Deoxyxylulose-5-phosphate synthase AND Transketolase, C-terminal domain
Os03g0259700	unknown
Os01g0956200	Glycosyltransferase 61
Os12g0117100	Alpha/beta hydrolase fold-1
Os01g0195400	Late embryogenesis abundant protein, LEA_2 subgroup
Os04g0486900	Protein of unknown function DUF212
Os02g0793200	Pentacotripeptide-repeat region of PRORP AND Pentatricopeptide repeat AND Pentatricopeptide repeat AND Pentatricopeptide repeat AND Pentatricopeptide repeat
Os06g0160100	Histone H2A/H2B/H3
Os06g0685300	Synaptotagmin, SMP domain AND C2 domain AND C2 domain
Os02g0594900	Glycosyl transferase, family 17
Os10g0351700	Glycoside hydrolase family 10 domain
Os02g0534000	The fantastic four family
Os10g0115500	GAGA-binding transcriptional activator
Os02g0708600	Pre-SET domain AND SET domain AND SUVR5, C2H2-type Zinc finger, 3 repeats
Os11g0176000	WD40 repeat AND WD40 repeat
Os12g0638600	Mediator complex, subunit Med17
Os02g0127000	unknown
Os04g0153200	Domain of unknown function DUF4220
Os01g0727500	Senescence regulator S40
Os01g0786800	Transmembrane protein TauE-like AND Transmembrane protein TauE-like
Os02g0566900	Uncharacterised protein family UPF0220
Os05g0120000	ABC-2 type transporter AND ABC transporter-like
Os03g0836200	RNA recognition motif domain AND Zinc finger, CCHC-type AND RNA recognition motif domain AND Zinc finger, CCHC-type AND RNA recognition motif domain AND Zinc finger, CCHC-type
Os05g0121400	Zinc finger C2H2-type AND Zinc finger C2H2-type AND Zinc finger C2H2-type AND Zinc finger C2H2-type
Os01g0127900	Mannose-6-phosphate isomerase, type I
Os11g0672700	Helicase, C-terminal AND ATP-dependent DNA helicase RecQ, zinc-binding domain AND DEAD/DEAH box helicase domain
Os04g0631800	S-locus glycoprotein domain AND Bulb-type lectin domain AND Serine-threonine/tyrosine-protein kinase, catalytic domain AND PAN/Apple domain AND S-locus receptor kinase, C-terminal
Os09g0133600	Plastid lipid-associated protein/fibrillin conserved domain AND Plastid lipid-associated protein/fibrillin conserved domain
Os01g0784200	Bulb-type lectin domain AND PAN/Apple domain AND Serine-threonine/tyrosine-protein kinase, catalytic domain AND S-locus glycoprotein domain AND S-locus receptor kinase, C-terminal
Os09g0513500	Phosphatidylethanolamine-binding protein
Os02g0186200	Cytochrome P450
Os10g0517400	NADP-dependent oxidoreductase domain
Os05g0210600	Tetratricopeptide repeat 1 AND Tetratricopeptide repeat
Os07g0190800	Thioredoxin domain
Os01g0213100	Zinc finger, RING-type AND Zinc finger, RING-type
Os01g0894500	Selenoprotein F/M domain
Os08g0460600	Cytokinin dehydrogenase 1, FAD/cytokinin binding domain
Os04g0389800	Thiamine pyrophosphate enzyme, central domain AND Thiamine pyrophosphate enzyme, N-terminal TPP-binding domain AND Thiamine pyrophosphate enzyme, C-terminal TPP-binding
Os10g0204400	Phosphoenolpyruvate carboxykinase, ATP-utilising
Os05g0502800	H/ACA ribonucleoprotein complex, subunit Gar1/Naf1
Os03g0331900	Yos1-like
Os11g0109200	C-5 cytosine methyltransferase
Os03g0253800	Mitochondrial import inner membrane translocase subunit Tim21 AND Mitochondrial import inner membrane translocase subunit Tim21
Os06g0550000	Ribosomal protein L5, N-terminal AND Ribosomal protein L5, C-terminal
Os12g0595800	Protein kinase domain AND Protein kinase domain AND Protein kinase domain
Os03g0787200	IQ motif, EF-hand binding site AND IQ motif, EF-hand binding site
Os08g0360300	CALMODULIN-BINDING PROTEIN60
Os10g0147400	Amino acid transporter, transmembrane domain
Os02g0467600	Cytochrome P450
Os08g0508500	Cupin-like domain 8
Os02g0521500	Peptidase C65, otubain
Os08g0199100	F-box domain
Os01g0867600	UDP-glucuronosyl/UDP-glucosyltransferase AND Glycosyltransferase family 28, N-terminal domain
Os05g0333500	Chaperone DnaJ, C-terminal AND DnaJ domain AND Heat shock protein DnaJ, cysteine-rich domain AND Chaperone DnaJ, C-terminal AND DnaJ domain AND Heat shock protein DnaJ, cysteine-rich domain
Os01g0201100	Glycosyl transferase, family 14
Os07g0139300	ALOG domain
Os03g0722100	SMARCC, C-terminal
Os11g0200950	Transposase, MuDR, N-terminal
Os10g0504900	Bifunctional inhibitor/plant lipid transfer protein/seed storage helical domain
Os01g0834200	V-type ATPase, V0 complex, 116kDa subunit family AND V-type ATPase, V0 complex, 116kDa subunit family AND V-type ATPase, V0 complex, 116kDa subunit family AND V-type ATPase, V0 complex, 116kDa subunit family
Os06g0704000	Domain of unknown function DUF659
Os04g0610000	Probable transposase, Ptta/En/Spm, plant AND Probable transposase, Ptta/En/Spm, plant
Os06g0595900	Spen paralogue and orthologue SPOC, C-terminal
Os07g0181100	Transporter protein SLAC1/Mae1/ Ssu1/TehA
Os02g0122300	Eukaryotic translation initiation factor 3 subunit J AND Eukaryotic translation initiation factor 3 subunit J
Os05g0532600	Hexokinase, C-terminal
Os07g0611400	DC1 AND DC1
Os07g0602000	NAD-dependent epimerase/dehydratase
Os03g0226901	Serine-threonine/tyrosine-protein kinase, catalytic domain
Os10g0518900	ERCC1/RAD10/SWI10 family AND DisA/LigA, helix-hairpin-helix motif
Os09g0306400	Basic-leucine zipper domain
Os01g0337900	FAD/NAD(P)-binding domain AND Pyridine nucleotide-disulphide oxidoreductase, dimerisation domain
Os04g0300600	Myc-type, basic helix-loop-helix (bHLH) domain
Os02g0557800	Signal transduction response regulator, receiver domain AND Signal transduction response regulator, receiver domain
Os09g0439600	Exocyst complex component Exo70
Os03g0129000	GPI biosynthesis protein Pig-F
Os09g0510700	Ankyrin repeat-containing domain AND Pleckstrin homology domain AND Arf GTPase activating protein AND unknown
Os04g0530600	Thioredoxin domain
Os05g0230600	ER membrane protein complex subunit 1, C-terminal AND Pyrrolo-quinoline quinone repeat AND ER membrane protein complex subunit 1, C-terminal
Os03g0125300	G-patch domain
Os03g0659200	2Fe-2S ferredoxin-type iron-sulfur binding domain AND 2Fe-2S ferredoxin-type iron-sulfur binding domain AND 2Fe-2S ferredoxin-type iron-sulfur binding domain
Os03g0363500	Major facilitator, sugar transporter-like AND Major facilitator, sugar transporter-like
Os03g0698500	Yippee/Mis18/Cereblon
Os07g0467600	SNARE associated Golgi protein AND SNARE associated Golgi protein
Os08g0562600	C2 domain
Os03g0734300	Proteinase inhibitor I20
Os05g0468200	Domain of unknown function DUF1618
Os04g0140666	Serine-threonine/tyrosine-protein kinase, catalytic domain AND Legume lectin domain
Os01g0837100	Pectate lyase
Os12g0512000	unknown
Os05g0373300	Copine AND C2 domain AND C2 domain
Os04g0686500	Pentatricopeptide repeat AND Pentatricopeptide repeat AND DYW domain AND Pentatricopeptide repeat AND Pentatricopeptide repeat AND Pentatricopeptide repeat
Os03g0848300	Actin-related protein 2/3 complex subunit 4 AND Actin-related protein 2/3 complex subunit 4
Os08g0515700	Domain of unknown function DUF547
Os03g0322700	Basic-leucine zipper domain
Os06g0125500	Oligopeptide transporter, OPT superfamily AND Oligopeptide transporter, OPT superfamily AND Oligopeptide transporter, OPT superfamily
Os12g0115500	Bifunctional inhibitor/plant lipid transfer protein/seed storage helical domain
Os03g0576400	26S proteasome regulatory subunit Rpn6, N-terminal
Os10g0329300	GHMP kinase N-terminal domain AND GHMP kinase, C-terminal domain AND GHMP kinase N-terminal domain AND GHMP kinase, C-terminal domain AND GHMP kinase N-terminal domain AND GHMP kinase, C-terminal domain
Os02g0155600	Leucine-rich repeat AND Leucine-rich repeat AND Leucine-rich repeat AND Leucine-rich repeat
Os05g0490100	Ribosomal protein L7Ae/L30e/S12e/Gadd45
Os03g0750100	Cns1/TTC4, wheel domain
Os04g0206300	Peptidase C1A, papain C-terminal AND Cathepsin propeptide inhibitor domain (I29)
Os02g0521600	Peptidase C65, otubain
Os08g0527100	Peptidase C19, ubiquitin carboxyl-terminal hydrolase
Os03g0352200	SAC3/GANP/THP3
Os01g0730100	FBD domain
Os07g0633000	Protein of unknown function DUF1997
Os11g0618700	Protein of unknown function DUF594 AND Domain of unknown function DUF4220
Os01g0362100	Serine aminopeptidase, S33 AND Diacylglycerol acyltransferase
Os10g0521100	Actin-depolymerising factor homology domain
Os08g0406600	BTB/POZ domain AND MATH/TRAF domain
Os07g0243800	CAP domain
Os04g0679050	Major facilitator, sugar transporter-like
Os04g0393500	Glutaredoxin
Os10g0572000	GTP binding domain
Os08g0293300	NB-ARC AND Rx, N-terminal
Os01g0147200	Transcription factor IIS, N-terminal
Os05g0149950	Glutaredoxin
Os12g0125400	Aspartate/homoserine dehydrogenase, NAD-binding AND Homoserine dehydrogenase, catalytic
Os03g0231950	Myc-type, basic helix-loop-helix (bHLH) domain
Os09g0554000	Mitochondrial substrate/solute carrier AND Mitochondrial substrate/solute carrier
Os09g0447600	F-box domain
Os02g0268050	RlpA-like protein, double-psi beta-barrel domain AND Expansin, cellulose-binding-like domain
Os04g0507800	UbiE/COQ5 methyltransferase
Os05g0286100	unknown
Os10g0536100	Transcription factor, K-box AND Transcription factor, MADS-box
Os08g0199000	F-box domain
Os04g0413200	Glycosyl hydrolase family 32, C-terminal AND Glycosyl hydrolase family 32, N-terminal
Os03g0328000	Dedicator of cytokinesis, C-terminal
Os02g0249900	Cupin 1 AND Cupin 1
Os04g0482300	BTB/POZ domain AND Zinc finger, TAZ-type
Os03g0599600	Regulator of chromosome condensation, RCC1
Os07g0540600	Gnk2-homologous domain AND Gnk2-homologous domain
Os07g0246200	Calreticulin/calnexin AND Calreticulin/calnexin AND Calreticulin/calnexin AND Calreticulin/calnexin AND Calreticulin/calnexin AND Calreticulin/calnexin
Os01g0172200	DEAD/DEAH box helicase domain AND Helicase, C-terminal
Os03g0693900	Cupin 1
Os01g0112400	Major intrinsic protein
Os03g0425600	UDP-glucose/GDP-mannose dehydrogenase, dimerisation AND UDP-glucose/GDP-mannose dehydrogenase, C-terminal AND UDP-glucose/GDP-mannose dehydrogenase, N-terminal
Os05g0419200	Root UVB sensitive family
Os07g0662700	Pentatricopeptide repeat AND Pentatricopeptide repeat AND Pentatricopeptide repeat AND Pentatricopeptide repeat AND Pentatricopeptide repeat AND DYW domain
Os03g0638300	CRC domain
Os02g0206700	UDP-glucuronosyl/UDP-glucosyltransferase
Os11g0245100	Glutathione S-transferase, C-terminal AND Glutathione S-transferase, N-terminal
Os04g0610800	Coproporphyrinogen III oxidase, aerobic
Os05g0382000	C2 domain AND Arf GTPase activating protein
Os07g0631100	Transcription elongation factor 1 AND Transcription elongation factor 1
Os04g0637500	Transcription termination factor, mitochondrial/chloroplastic AND Transcription termination factor, mitochondrial/chloroplastic
Os03g0860900	LIS1 homology motif AND WD40 repeat AND WD40 repeat AND WD40 repeat AND WD40 repeat AND WD40 repeat
Os11g0131200	Mpv17/PMP22
Os05g0567100	Peptidase family A1 domain AND Saposin-like type B, region 1 AND Saposin B type, region 2 AND Peptidase family A1 domain AND Saposin-like type B, region 1 AND Saposin B type, region 2 AND Saposin-like type B, region 1 AND Peptidase family A1 domain AND Saposin B type, region 2
Os09g0541000	Major intrinsic protein AND Major intrinsic protein AND Major intrinsic protein
Os04g0322100	Gnk2-homologous domain AND Gnk2-homologous domain
Os03g0405900	Thioredoxin-like fold AND Thioredoxin-like fold AND Thioredoxin-like fold AND DC1
Os09g0109800	Citrate transporter-like domain AND Citrate transporter-like domain AND Citrate transporter-like domain AND Citrate transporter-like domain
Os07g0604400	COBRA, plant
Os01g0179500	Enhancer of polycomb-like, N-terminal
Os02g0805900	mRNA decapping protein 2, Box A domain AND NUDIX hydrolase domain
Os02g0490000	U box domain
Os06g0634300	NUDIX hydrolase domain AND Pre-nudix hydrolase domain AND NUDIX hydrolase domain AND Pre-nudix hydrolase domain
Os12g0548501	Proteinase inhibitor I13, potato inhibitor I
Os09g0104200	DNA recombination and repair protein Rad51-like, C-terminal AND DNA recombination and repair protein Rad51-like, C-terminal AND DNA recombination and repair protein Rad51-like, C-terminal
Os02g0221900	Cytochrome P450 AND Cytochrome P450 AND Cytochrome P450
Os01g0909000	Late embryogenesis abundant protein, LEA_2 subgroup
Os08g0243600	Haloacid dehalogenase-like hydrolase
Os04g0432800	Pentatricopeptide repeat AND Pentatricopeptide repeat AND Pentatricopeptide repeat AND Pentatricopeptide repeat AND Pentatricopeptide repeat AND Pentatricopeptide repeat AND Pentatricopeptide repeat AND Pentatricopeptide repeat AND Pentatricopeptide repeat AND Pentatricopeptide repeat
Os07g0692800	S1 domain AND Translation initiation factor 2, alpha subunit
Os03g0283000	unknown AND Glutathione S-transferase, N-terminal
Os05g0540100	XPG, N-terminal AND XPG-I domain AND XPG-I domain
Os11g0116000	Bifunctional inhibitor/plant lipid transfer protein/seed storage helical domain
Os11g0666200	Protein kinase domain
Os12g0582600	Transcription factor IIS, N-terminal
Os03g0244000	Protein of unknown function DUF5351 AND Protein of unknown function DUF5351
Os09g0455500	Alpha/beta hydrolase fold-3
Os05g0513100	Transcription factor TCP subgroup
Os03g0577200	MOB kinase activator family
Os05g0560000	Photosystem I PsaH, reaction centre subunit VI
Os03g0798300	DNA (cytosine-5)-methyltransferase 1, replication foci domain AND DNA (cytosine-5)-methyltransferase 1, replication foci domain AND C-5 cytosine methyltransferase AND Bromo adjacent homology (BAH) domain AND Bromo adjacent homology (BAH) domain AND DNA (cytosine-5)-methyltransferase 1, replication foci domain AND DNA (cytosine-5)-methyltransferase 1, replication foci domain AND C-5 cytosine methy…
Os06g0715100	Sec20
Os05g0299700	Zinc finger, AN1-type
Os07g0409500	SKP1 component, POZ domain AND SKP1 component, dimerisation
Os08g0133200	Copine
Os07g0618500	7,8-Dihydro-6-hydroxymethylpterin-pyrophosphokinase, HPPK AND Pterin-binding domain AND Pterin-binding domain AND 7,8-Dihydro-6-hydroxymethylpterin-pyrophosphokinase, HPPK
Os03g0291800	PMR5 N-terminal domain AND PC-Esterase AND PC-Esterase AND PC-Esterase AND PMR5 N-terminal domain
Os10g0170300	Type I phosphodiesterase/nucleotide pyrophosphatase/phosphate transferase
Os01g0312500	Pectinesterase inhibitor domain AND Pectinesterase, catalytic
Os04g0608800	YTH domain AND YTH domain AND YTH domain
Os02g0664100	UGGT, thioredoxin-like domain 3 AND UGGT, thioredoxin-like domain 1 AND UGGT, thioredoxin-like domain 2
Os03g0664400	Bifunctional inhibitor/plant lipid transfer protein/seed storage helical domain AND Bifunctional inhibitor/plant lipid transfer protein/seed storage helical domain
Os11g0163100	Actin family
Os03g0853800	TMEM70 family AND TMEM70 family AND TMEM70 family
Os08g0365500	Protein kinase domain
Os07g0492100	UvrD-like DNA helicase, C-terminal AND UvrD/AddA helicase, N-terminal
Os10g0470700	Proton-dependent oligopeptide transporter family
Os03g0397500	WD40 repeat AND WD40 repeat AND WD40 repeat AND WD40 repeat AND WD40 repeat
Os10g0378100	Cytochrome P450
Os10g0405100	Serine-threonine/tyrosine-protein kinase, catalytic domain
Os05g0350500	Peptidase M24
Os03g0268400	Nucleotidyl transferase domain AND Hexapeptide repeat AND Nucleotidyl transferase domain
Os01g0195200	Serine-threonine/tyrosine-protein kinase, catalytic domain
Os05g0389600	Zinc finger, RING-type
Os05g0411100	Proton-dependent oligopeptide transporter family
Os04g0408600	RAB6-interacting golgin
Os03g0701900	Pinin/SDK/MemA protein
Os05g0509200	unknown
Os11g0105000	EF-hand domain AND EF-hand domain
Os10g0508400	Peptidase M24 AND MYND-like zinc finger
Os03g0244600	Amino acid transporter, transmembrane domain AND Amino acid transporter, transmembrane domain
Os03g0119966	NAC domain
Os10g0540100	Pentatricopeptide repeat AND Pentatricopeptide repeat AND DYW domain AND Pentatricopeptide repeat AND Pentatricopeptide repeat AND Pentatricopeptide repeat AND Pentatricopeptide repeat AND Pentatricopeptide repeat
Os01g0783200	Diacylglycerol kinase, catalytic domain AND Diacylglycerol kinase, accessory domain AND Diacylglycerol kinase, catalytic domain AND Diacylglycerol kinase, accessory domain
Os05g0311600	Domain of unknown function DUF4371 AND Transposase-associated domain
Os12g0500800	Harbinger transposase-derived nuclease domain
Os01g0890100	Protein kinase domain
Os03g0825300	Serine-threonine/tyrosine-protein kinase, catalytic domain AND Serine-threonine/tyrosine-protein kinase, catalytic domain AND Serine-threonine/tyrosine-protein kinase, catalytic domain
Os03g0106500	Expansin, cellulose-binding-like domain AND RlpA-like protein, double-psi beta-barrel domain
Os10g0557600	Zinc finger, GATA-type
Os08g0190300	NB-ARC AND Rx, N-terminal
Os01g0164800	BRCA2, OB3
Os04g0244500	Putative RNA methyltransferase
Os08g0168000	Terpene synthase, N-terminal domain AND Terpene synthase, metal-binding domain
Os12g0244100	Heat shock protein 70 family AND Heat shock protein 70 family AND Heat shock protein 70 family AND Heat shock protein 70 family
Os04g0129600	Cytochrome c oxidase assembly factor 1
Os07g0564600	SCAMP AND SCAMP
Os12g0236500	Peptidase M18 AND Peptidase M18
Os01g0332800	Peptidase S10, serine carboxypeptidase AND Peptidase S10, serine carboxypeptidase
Os08g0339200	D-aminoacyl-tRNA deacylase DtdA
Os04g0598800	EGF domain AND Protein kinase domain
Os11g0630700	BTB/POZ domain AND BTB/POZ domain
Os06g0566500	Domain of unknown function DUF4408 AND Domain of unknown function DUF4408
Os02g0797300	unknown AND unknown
Os01g0550100	Peptidase C19, ubiquitin carboxyl-terminal hydrolase AND Ubiquitin-like domain AND Peptidase C19, ubiquitin carboxyl-terminal hydrolase AND Ubiquitin-like domain
Os04g0204300	Domain of unknown function DUF4283
Os03g0851400	Frigida-like
Os02g0329800	Glycosyltransferase 61
Os01g0549300	No apical meristem-associated, C-terminal domain
Os03g0659700	Lateral organ boundaries, LOB
Os03g0302900	Domain of unknown function DUF4378 AND DUF3741-associated sequence motif
Os12g0195100	Amino acid transporter, transmembrane domain
Os01g0117500	Protein kinase domain
Os01g0978400	NAD-dependent epimerase/dehydratase
Os02g0701900	Short-chain dehydrogenase/reductase SDR
Os05g0545600	Forkhead-associated (FHA) domain
Os12g0443700	Aminoacyl-tRNA synthetase, class II (G/ P/ S/T) AND Anticodon-binding AND Proline-tRNA ligase, class II, C-terminal AND Aminoacyl-tRNA synthetase, class II (G/ P/ S/T) AND Anticodon-binding AND Proline-tRNA ligase, class II, C-terminal AND Proline-tRNA ligase, class II, C-terminal AND Anticodon-binding
Os10g0437900	Alpha crystallin/Hsp20 domain
Os11g0303600	Plant methyltransferase dimerisation AND O-methyltransferase domain
Os01g0868600	Xylanase inhibitor, C-terminal AND Xylanase inhibitor, N-terminal
Os05g0125400	Protein kinase domain
Os01g0742200	Elongation factor EFG, domain V-like AND Elongation Factor G, domain II AND Translational (tr)-type GTP-binding domain AND Translation elongation factor EFTu-like, domain 2 AND Translation elongation factor EFG/EF2, domain IV
Os08g0117900	Myeloid leukemia factor
Os09g0334900	Ankyrin repeat-containing domain AND Ankyrin repeat-containing domain AND unknown AND PGG domain
Os04g0672200	Poly(ADP-ribose) polymerase, catalytic domain AND RST domain
Os10g0573800	Mitochondrial substrate/solute carrier AND Mitochondrial substrate/solute carrier AND Mitochondrial substrate/solute carrier
Os03g0668400	Plant organelle RNA recognition domain
Os03g0650900	RING-type zinc-finger, LisH dimerisation motif
Os01g0188100	Oxoglutarate/iron-dependent dioxygenase AND Non-haem dioxygenase N-terminal domain
Os03g0812400	EF-hand domain
Os03g0838500	Peptidase S8 propeptide/proteinase inhibitor I9
Os02g0734800	Gnk2-homologous domain AND Gnk2-homologous domain
Os02g0683900	Domain of unknown function DUF1084 AND Domain of unknown function DUF1084
Os01g0608400	Rx, N-terminal
Os06g0268050	Rx, N-terminal
Os08g0495800	Glycosyl hydrolases 36 AND Glycosyl hydrolases 36
Os03g0625300	WD40 repeat AND WD40 repeat AND WD40 repeat
Os01g0663400	Saposin B type, region 2 AND Saposin-like type B, region 1 AND Peptidase family A1 domain AND Peptidase family A1 domain AND Saposin B type, region 2 AND Saposin-like type B, region 1
Os03g0625900	WD40 repeat AND WD40 repeat AND WD40 repeat
Os01g0634600	Pectinesterase, catalytic
Os09g0364100	Lateral organ boundaries, LOB
Os05g0273800	Alpha/beta hydrolase fold-1
Os02g0762200	Zinc finger, CCHC-type AND Chromosome segregation in meiosis protein 3
Os06g0231100	Pentatricopeptide repeat AND Pentatricopeptide repeat AND Pentatricopeptide repeat AND Pentatricopeptide repeat AND Pentatricopeptide repeat AND Pentatricopeptide repeat AND Pentatricopeptide repeat
Os03g0110400	THO complex, subunit THOC1 AND THO complex, subunit THOC1
Os10g0414500	Tetrapyrrole methylase
Os08g0404000	UDP-glucuronosyl/UDP-glucosyltransferase
Os04g0674450	Palmitoyltransferase, DHHC domain
Os01g0116000	Protein kinase domain AND Wall-associated receptor kinase, galacturonan-binding domain
Os04g0288100	Cupin 1
Os12g0610600	NAC domain
Os02g0170100	Glycine cleavage system H-protein/Simiate AND Glycine cleavage system H-protein/Simiate
Os08g0102900	VQ
Os04g0255600	Cytochrome P450
Os07g0160300	unknown
Os05g0322900	WRKY domain AND WRKY domain
Os09g0443000	F-box domain
Os04g0628300	Late embryogenesis abundant protein, LEA_2 subgroup
Os03g0321900	Cytidine and deoxycytidylate deaminase domain AND Cytidine and deoxycytidylate deaminase domain
Os01g0556700	Proton-dependent oligopeptide transporter family
Os10g0488100	Prefoldin alpha-like AND Prefoldin alpha-like
Os11g0694100	Wall-associated receptor kinase, galacturonan-binding domain AND Protein kinase domain
Os01g0841600	Triosephosphate isomerase
Os04g0462400	Amino acid transporter, transmembrane domain
Os09g0448200	Potassium transporter AND Potassium transporter
Os03g0760700	Semialdehyde dehydrogenase, NAD-binding AND Semialdehyde dehydrogenase, dimerisation domain
Os12g0190100	GDP-fucose protein O-fucosyltransferase
Os04g0447400	Pyridoxal phosphate-dependent decarboxylase
Os03g0284600	Peroxiredoxin-like 2A/B/C
Os01g0616900	Glutamine amidotransferase AND CTP synthase, N-terminal
Os05g0534100	Protein of unknown function DUF212
Os12g0178000	Aldehyde dehydrogenase domain
Os04g0654600	Serine-threonine/tyrosine-protein kinase, catalytic domain
Os09g0571100	Pectinesterase, catalytic
Os04g0307200	DnaJ domain AND Sec63 domain AND Sec63 domain
Os06g0716100	DnaJ domain
Os08g0138700	Serine-threonine/tyrosine-protein kinase, catalytic domain
Os03g0193600	Transcription factor TFIIB, cyclin-like domain AND Zinc finger, TFIIB-type
Os11g0181500	NIF system FeS cluster assembly, NifU, C-terminal AND NIF system FeS cluster assembly, NifU, C-terminal
Os02g0297600	Protein of unknown function DUF707 AND Protein of unknown function DUF707
Os07g0635700	Cytochrome P450
Os07g0456700	Glycoside hydrolase family 10 domain AND Carbohydrate-binding, CenC-like AND Carbohydrate-binding, CenC-like AND Carbohydrate-binding, CenC-like AND Carbohydrate-binding, CenC-like
Os09g0351800	Malectin-like domain
Os03g0793300	Zinc finger, AN1-type
Os11g0131400	Pentatricopeptide repeat AND Pentatricopeptide repeat AND Pentatricopeptide repeat AND DYW domain
Os04g0508300	Glutaredoxin
Os06g0230100	Glycosyltransferase 2-like
Os09g0445100	Ribosomal RNA methyltransferase FtsJ domain
Os02g0583500	Probable transposase, Ptta/En/Spm, plant
Os01g0384800	unknown
Os11g0261500	Domain of unknown function DUF4220
Os03g0173700	Domain of unknown function DUF1618 AND Domain of unknown function DUF1618
Os01g0859200	Serine aminopeptidase, S33 AND Serine aminopeptidase, S33
Os01g0231900	Protein kinase A anchor protein, nuclear localisation signal domain AND K Homology domain, type 1
Os12g0478400	Wall-associated receptor kinase, galacturonan-binding domain AND EGF-like calcium-binding domain
Os07g0249100	Pentatricopeptide repeat AND Pentatricopeptide repeat AND Pentatricopeptide repeat AND Pentatricopeptide repeat AND Pentatricopeptide repeat AND Pentatricopeptide repeat AND Pentatricopeptide repeat AND Pentatricopeptide repeat AND Pentatricopeptide repeat AND Pentatricopeptide repeat AND Pentatricopeptide repeat AND Pentatricopeptide repeat AND Pentatricopeptide repeat AND Pentatricopeptide repe…
Os02g0187400	Glycerophosphodiester phosphodiesterase domain
Os06g0326700	Diacylglycerol acyltransferase
Os07g0507600	Aminotransferase-like, plant mobile domain
Os03g0409400	MOB kinase activator family
Os09g0323000	NAD(P)-binding domain AND NAD(P)-binding domain
Os04g0683600	Leucine-rich repeat AND Leucine-rich repeat-containing N-terminal, plant-type
Os04g0515400	dCTP pyrophosphatase 1
Os06g0222800	Calcineurin-like phosphoesterase domain, ApaH type
Os01g0732200	GTP binding domain
Os12g0273900	Leucine-rich repeat-containing N-terminal, plant-type
Os10g0391200	F-box associated domain, type 3 AND F-box domain
Os04g0649900	Polysaccharide biosynthesis domain
Os08g0135900	Pyridoxal-phosphate dependent enzyme AND Pyridoxal-phosphate dependent enzyme AND Pyridoxal-phosphate dependent enzyme
Os07g0298900	Heavy metal-associated domain, HMA AND Heavy metal-associated domain, HMA
Os07g0102400	Domain of unknown function DUF1084
Os02g0608500	Serine-threonine/tyrosine-protein kinase, catalytic domain AND Ankyrin repeat-containing domain AND Ankyrin repeat-containing domain AND Serine-threonine/tyrosine-protein kinase, catalytic domain
Os02g0806900	Aminotransferase, class I/classII
Os02g0780700	Mono-/di-acylglycerol lipase, N-terminal AND Fungal lipase-like domain
Os01g0268800	Ubiquitin-associated domain AND Peptidase S54, rhomboid domain AND Ubiquitin-associated domain AND Peptidase S54, rhomboid domain
Os10g0495200	Pentatricopeptide repeat AND Pentatricopeptide repeat AND Pentatricopeptide repeat AND Pentatricopeptide repeat AND Pentatricopeptide repeat AND Pentatricopeptide repeat AND Pentatricopeptide repeat AND Pentatricopeptide repeat AND Pentatricopeptide repeat AND Pentatricopeptide repeat AND Pentatricopeptide repeat AND Pentatricopeptide repeat AND Pentatricopeptide repeat AND Pentatricopeptide repe…
Os08g0423600	Alpha carbonic anhydrase domain
Os07g0586900	Transcription factor GRAS
Os05g0430700	Magnesium transporter NIPA
Os12g0145500	FKBP-type peptidyl-prolyl cis-trans isomerase domain AND Tetratricopeptide repeat
Os02g0812400	W2 domain AND Nucleotidyl transferase domain AND Hexapeptide repeat AND Hexapeptide repeat
Os05g0121600	AP2/ERF domain AND AP2/ERF domain
Os01g0110500	Serine-threonine/tyrosine-protein kinase, catalytic domain
Os08g0138200	Phytocyanin domain
Os05g0415200	Phytochelatin synthase, N-terminal catalytic domain
Os08g0250300	unknown
Os08g0158900	FeoB-type guanine nucleotide-binding (G) domain AND Nucleolar GTP-binding protein 1, Rossman-fold domain AND NOG1, N-terminal helical domain
Os03g0408500	Transcription initiation factor TAFII31
Os01g0743300	PA domain AND Peptidase M28 AND Transferrin receptor-like, dimerisation domain
Os07g0287000	FBD domain
Os01g0627900	Cytochrome P450
Os10g0503800	Remorin, C-terminal AND Remorin, N-terminal
Os12g0467300	Rx, N-terminal AND NB-ARC
Os11g0482400	Pentatricopeptide repeat AND Pentatricopeptide repeat AND Pentatricopeptide repeat AND Pentatricopeptide repeat AND Pentatricopeptide repeat AND DYW domain AND Pentatricopeptide repeat AND Pentatricopeptide repeat AND Pentatricopeptide repeat AND Pentatricopeptide repeat AND DYW domain
Os03g0312600	GPN-loop GTPase
Os01g0878900	Extradiol ring-cleavage dioxygenase, class III enzyme, subunit B
Os06g0693200	Serine-threonine/tyrosine-protein kinase, catalytic domain AND Serine-threonine/tyrosine-protein kinase, catalytic domain
Os05g0100600	unknown AND unknown AND P-type ATPase, N-terminal
Os10g0149200	unknown
Os12g0470000	Late embryogenesis abundant protein, SMP subgroup domain
Os12g0194900	Amino acid transporter, transmembrane domain
Os04g0586700	Zinc finger, RING-type
Os07g0222300	Proteasome component (PCI) domain AND Proteasome component (PCI) domain AND Eukaryotic translation initiation factor 3 subunit E, N-terminal
Os05g0229475	G-patch domain
Os07g0208600	Remorin, C-terminal
Os07g0592600	GH3 family
Os03g0336400	RlpA-like protein, double-psi beta-barrel domain AND Expansin, cellulose-binding-like domain
Os10g0566400	Zinc finger, RING-type
Os02g0672200	PAZ domain AND Piwi domain AND Argonaute linker 2 domain AND Protein argonaute, Mid domain AND Argonaute linker 2 domain AND Piwi domain AND Argonaute, linker 1 domain AND Protein argonaute, Mid domain AND Protein argonaute, N-terminal AND PAZ domain AND Argonaut, glycine-rich domain
Os03g0140400	Cytochrome P450
Os03g0237000	Nonaspanin (TM9SF)
Os04g0121100	Peptidase S8/S53 domain AND Peptidase S8 propeptide/proteinase inhibitor I9 AND Subtilisin-like protease, fibronectin type-III domain
Os02g0503800	Cytochrome P450
Os01g0550900	Neprosin AND Neprosin activation peptide
Os09g0452200	LysM domain AND LysM domain AND LysM domain AND LysM domain
Os07g0558500	Protein Thf1 AND Protein Thf1
Os08g0220400	Pectinesterase, catalytic
Os05g0162600	Zinc finger, CCHC-type AND Zinc finger, CCHC-type AND RNA recognition motif domain
Os09g0272300	X8 domain AND Glycoside hydrolase family 17
Os06g0694600	Pentatricopeptide repeat AND Pentatricopeptide repeat AND Pentatricopeptide repeat AND Pentatricopeptide repeat
Os09g0557900	Phytocyanin domain AND Phytocyanin domain
Os01g0842600	AAA ATPase, AAA+ lid domain AND Peptidase M41, FtsH extracellular AND Peptidase M41 AND ATPase, AAA-type, core
Os02g0807200	Serine-threonine/tyrosine-protein kinase, catalytic domain AND Wall-associated receptor kinase, galacturonan-binding domain
Os03g0240900	DML1/Misato, tubulin domain AND Misato Segment II tubulin-like domain
Os05g0384300	Xylanase inhibitor, N-terminal AND Xylanase inhibitor, C-terminal
Os03g0125600	Serine-threonine/tyrosine-protein kinase, catalytic domain
Os01g0629600	Peptidase S10, serine carboxypeptidase
Os06g0160600	Protein of unknown function DUF247, plant
Os07g0553400	Cellulose synthase AND Cellulose synthase
Os03g0214100	Replication protein A, OB domain AND Replication factor A, C-terminal AND OB-fold nucleic acid binding domain, AA-tRNA synthetase-type AND Replication factor-A protein 1, N-terminal
Os06g0710800	Pentatricopeptide repeat AND Pentatricopeptide repeat AND Pentatricopeptide repeat AND Pentatricopeptide repeat AND Pentatricopeptide repeat
Os10g0533500	Fatty acid hydroxylase
Os02g0521300	C2 domain AND C2 domain AND Copine
Os11g0691800	Leucine-rich repeat-containing N-terminal, plant-type AND Leucine-rich repeat AND Leucine-rich repeat AND Leucine-rich repeat
Os08g0382400	Cyclophilin-type peptidyl-prolyl cis-trans isomerase domain AND Cyclophilin-type peptidyl-prolyl cis-trans isomerase domain
Os03g0287900	Thioredoxin domain
Os02g0750400	Pentatricopeptide repeat AND Pentatricopeptide repeat
Os08g0359000	Protein of unknown function DUF2854
Os07g0481200	Fungal lipase-like domain
Os07g0212400	Probable transposase, Ptta/En/Spm, plant
Os05g0367800	Heat shock protein 70 family
Os03g0182000	Flavin monooxygenase-like
Os07g0695400	Protein Networked (NET), actin-binding (NAB) domain AND Protein Networked (NET), actin-binding (NAB) domain
Os07g0232800	Zinc/iron permease
Os10g0486300	unknown AND unknown
Os06g0643700	AdipoR/Haemolysin-III-related
Os03g0344700	ATPase, AAA-type, core AND AAA ATPase, AAA+ lid domain
Os01g0566800	Myc-type, basic helix-loop-helix (bHLH) domain
Os10g0360800	Leucine-rich repeat AND Leucine-rich repeat AND Leucine-rich repeat-containing N-terminal, plant-type AND Protein kinase domain AND Leucine-rich repeat AND Leucine-rich repeat
Os04g0603800	Chromo domain
Os09g0553900	NT-type C2 domain
Os07g0507000	PPM-type phosphatase domain
Os09g0506800	HORMA domain AND HORMA domain
Os08g0386700	Domain of unknown function DUF4094 AND Glycosyl transferase, family 31
Os03g0134500	Cytochrome P450
Os03g0567600	Glycosyltransferase 61 AND Glycosyltransferase 61 AND Glycosyltransferase 61
Os09g0553100	CENP-T/Histone H4, histone fold
Os03g0700800	NRAMP family AND NRAMP family
Os06g0254300	Caleosin-related AND Caleosin-related AND Caleosin-related
Os12g0571000	Metallothionein, family 15, plant
Os08g0236400	S-locus glycoprotein domain AND Bulb-type lectin domain
Os02g0662000	Hydrophobic seed protein domain
Os08g0566900	Mpv17/PMP22
Os01g0286900	AUX/IAA domain
Os07g0602900	Ethylene-responsive binding factor-associated repression AND Putative nuclear localisation signal AND Jas TPL-binding domain AND Putative nuclear localisation signal AND Jas TPL-binding domain
Os01g0358300	Tetratricopeptide repeat 1 AND Protein LOW PSII ACCUMULATION 1-like
Os04g0310500	Ribosomal protein/NADH dehydrogenase domain AND Ribosomal protein/NADH dehydrogenase domain
Os09g0327400	Aldose 1-/Glucose-6-phosphate 1-epimerase
Os10g0116800	Calcineurin-like phosphoesterase domain, ApaH type
Os08g0295300	Anticodon-binding AND Aminoacyl-tRNA synthetase, class II (G/ P/ S/T) AND Threonyl/alanyl tRNA synthetase, SAD AND Anticodon-binding AND Aminoacyl-tRNA synthetase, class II (G/ P/ S/T) AND TGS
Os08g0180000	mRNA (guanine-N(7))-methyltransferase domain AND mRNA (guanine-N(7))-methyltransferase domain
Os03g0356526	Protein of unknown function DUF4228, plant
Os01g0829800	Lactate/malate dehydrogenase, C-terminal AND Lactate/malate dehydrogenase, N-terminal AND Lactate/malate dehydrogenase, C-terminal AND Lactate/malate dehydrogenase, N-terminal
Os11g0256400	MULE transposase domain
Os09g0502500	Alcohol dehydrogenase, N-terminal AND unknown
Os05g0110500	DEAD/DEAH box helicase domain AND Helicase, C-terminal AND DEAD/DEAH box helicase domain AND Helicase, C-terminal AND Domain of unknown function DUF4217
Os07g0484300	Zinc finger, RING-type AND Ubiquitin system component CUE AND Zinc finger, RING-type AND Ubiquitin system component CUE
Os02g0167300	Tubulin/FtsZ, GTPase domain AND Tubulin/FtsZ, 2-layer sandwich domain AND Tubulin/FtsZ, GTPase domain AND Tubulin/FtsZ, 2-layer sandwich domain
Os02g0674700	Zinc finger, RING-type
Os03g0201800	Glycoside hydrolase family 10 domain AND Glycoside hydrolase family 10 domain
Os11g0102100	Homeobox domain AND Homeobox domain
Os09g0284400	GrpE nucleotide exchange factor
Os01g0372400	Glutathione S-transferase, C-terminal AND Glutathione S-transferase, N-terminal
Os01g0661400	K Homology domain, type 1
Os06g0603400	RNA polymerase Rpc34 AND RNA polymerase Rpc34 AND RNA polymerase Rpc34
Os01g0721200	Rx, N-terminal AND NB-ARC
Os10g0479900	Auxin response factor AND B3 DNA binding domain
Os03g0329700	Serine-threonine/tyrosine-protein kinase, catalytic domain
Os01g0627600	Cytochrome P450
Os03g0576600	Acyl-CoA-binding protein, ACBP
Os07g0166700	Leucine-rich repeat AND Serine-threonine/tyrosine-protein kinase, catalytic domain
Os03g0440200	DNA2/NAM7 helicase, helicase domain AND DNA2/NAM7 helicase, helicase domain AND DNA2/NAM7 helicase-like, C-terminal
Os02g0217500	Pre-mRNA cleavage complex subunit Clp1, C-terminal AND Polyribonucleotide 5'-hydroxyl-kinase Clp1, P-loop domain AND Clp1, N-terminal beta-sandwich domain
Os12g0579000	Leo1-like protein
Os07g0131375	Protein kinase domain AND Legume lectin domain
Os12g0127200	Late embryogenesis abundant protein, LEA_2 subgroup
Os06g0196600	Beta-ketoacyl synthase, C-terminal AND Beta-ketoacyl synthase, N-terminal
Os08g0112300	Transferase
Os01g0604150	Leucine-rich repeat-containing N-terminal, plant-type AND Leucine-rich repeat
Os12g0123600	Nucleoside phosphatase GDA1/CD39
Os01g0228400	Pentatricopeptide repeat AND Pentatricopeptide repeat AND Pentatricopeptide repeat AND Pentatricopeptide repeat AND Pentatricopeptide repeat AND Pentatricopeptide repeat
Os06g0238300	unknown
Os02g0121200	METTL16/RlmF family AND METTL16/RlmF family
Os12g0265100	NmrA-like domain AND NmrA-like domain
Os02g0186900	Cytochrome P450
Os05g0422300	RING-type zinc-finger, LisH dimerisation motif
Os12g0555300	Bet v I/Major latex protein
Os03g0132000	AMP-dependent synthetase/ligase AND AMP-binding enzyme, C-terminal domain
Os10g0545300	Zinc finger, CCHC-type AND Zinc finger, CCHC-type AND Zinc finger, CCHC-type AND Zinc finger, CCHC-type AND Zinc finger, CCHC-type AND Zinc finger, CCHC-type AND Zinc finger, CCHC-type AND Zinc finger, CCHC-type AND Zinc finger, CCHC-type
Os01g0814700	F-box domain
Os01g0164600	PPM-type phosphatase domain
Os01g0789200	Protein kinase domain
Os10g0411700	Ribosomal protein S28e
Os02g0301500	Helicase, C-terminal AND Domain of unknown function DUF1605 AND Helicase-associated domain
Os12g0581800	Cyclin, N-terminal AND Cyclin, C-terminal domain
Os04g0289700	CAP domain
Os10g0487300	Forkhead-associated (FHA) domain
Os05g0318100	Wall-associated receptor kinase, galacturonan-binding domain AND Protein kinase domain
Os07g0668500	Serine-threonine/tyrosine-protein kinase, catalytic domain AND Gnk2-homologous domain AND Gnk2-homologous domain
Os08g0497300	CRAL-TRIO lipid binding domain AND CRAL-TRIO lipid binding domain AND CRAL/TRIO, N-terminal domain AND CRAL/TRIO, N-terminal domain AND CRAL-TRIO lipid binding domain
Os01g0273000	DSS1/SEM1
Os03g0720400	F-box domain AND Domain unknown function DUF295
Os12g0577700	Protein kinase domain
Os03g0279700	unknown AND unknown
Os11g0157100	Cyclin, N-terminal
Os09g0397900	Zn-dependent metallo-hydrolase, RNA specificity domain AND Metallo-beta-lactamase AND Beta-Casp domain
Os02g0622200	Phosphatidylinositol N-acetylglucosaminyltransferase subunit C
Os01g0699100	Protein kinase domain
Os11g0545700	RZZ complex, subunit Zw10
Os01g0647100	ADP/ATP carrier protein, bacterial type
Os09g0349600	Malectin-like domain
Os11g0184100	3-oxo-5-alpha-steroid 4-dehydrogenase, C-terminal
Os08g0557600	FAD/NAD(P)-binding domain
Os08g0376900	ELF protein
Os01g0219100	Vesicle transport protein, Got1/SFT2-like
Os01g0254850	PGG domain
Os05g0593800	Protein kinase domain
Os04g0677500	Pyruvate kinase, barrel AND Pyruvate kinase, C-terminal AND Pyruvate kinase, barrel AND Pyruvate kinase, C-terminal
Os03g0654500	NEMP family
Os12g0621900	JAB1/MPN/MOV34 metalloenzyme domain AND JAB1/MPN/MOV34 metalloenzyme domain AND JAB1/MPN/MOV34 metalloenzyme domain AND JAB1/MPN/MOV34 metalloenzyme domain
Os01g0330100	GDSL lipase/esterase
Os06g0572400	Tetraspanin/Peripherin
Os01g0730300	Glycosyl transferase, family 20 AND Glycosyl transferase, family 20 AND Trehalose-phosphatase AND Trehalose-phosphatase AND Glycosyl transferase, family 20
Os12g0257600	Multicopper oxidase, type 2 AND Multicopper oxidase, type 3 AND Multicopper oxidase, type 1
Os03g0205700	NPH3 domain AND BTB/POZ domain AND NPH3 domain AND BTB/POZ domain
Os02g0103200	Pectinesterase inhibitor domain
Os03g0366700	GDP-fucose protein O-fucosyltransferase
Os06g0229300	Homeobox domain AND Zinc finger, PHD-finger
Os01g0209800	Cationic amino acid transporter, C-terminal AND Amino acid/polyamine transporter I AND Cationic amino acid transporter, C-terminal AND Amino acid/polyamine transporter I
Os07g0535200	F-box domain
Os12g0176800	Translation elongation factor EFTu-like, domain 2 AND Translational (tr)-type GTP-binding domain AND Initiation factor eIF2 gamma, C-terminal
Os10g0418100	unknown AND Cation-transporting P-type ATPase, N-terminal AND Cation-transporting P-type ATPase, C-terminal AND unknown
Os10g0512500	RNA-binding, CRM domain
Os03g0686300	IQ motif, EF-hand binding site AND IQ motif, EF-hand binding site AND IQ motif, EF-hand binding site AND IQ motif, EF-hand binding site AND Dilute domain AND Myosin, N-terminal, SH3-like AND Myosin head, motor domain
Os03g0298100	Protein of unknown function DUF4228, plant
Os10g0571900	FAR1 DNA binding domain
Os01g0700100	SWEET sugar transporter AND SWEET sugar transporter
Os11g0101200	CCT domain AND CCT domain
Os11g0147000	AMP-dependent synthetase/ligase
Os09g0483300	EF-hand domain
Os02g0682300	Zinc finger, RING-type
Os02g0816000	Phosphoribosyltransferase C-terminal AND C2 domain AND C2 domain AND C2 domain AND C2 domain
Os12g0290100	Protein kinase domain AND Protein kinase domain
Os06g0520733	PLAC8 motif-containing protein
Os12g0527700	Bulb-type lectin domain AND S-locus glycoprotein domain AND Protein kinase domain
Os02g0262800	NB-ARC AND Rx, N-terminal
Os01g0621200	Amino acid transporter, transmembrane domain
Os06g0699400	Protein kinase domain
Os01g0968300	Root cap
Os07g0522500	ABC transporter-like AND ABC transporter family G domain AND ABC-2 type transporter
Os06g0589600	Serine-threonine/tyrosine-protein kinase, catalytic domain
Os03g0320800	Leucine-rich repeat AND Leucine-rich repeat AND Leucine-rich repeat AND Leucine-rich repeat AND Leucine-rich repeat AND Leucine-rich repeat AND Leucine-rich repeat
Os10g0418000	Histone H2A/H2B/H3 AND Histone H2A, C-terminal domain
Os04g0456900	Ethylene insensitive 3
Os07g0450000	Ribosomal protein L44e AND Ribosomal protein L44e
Os05g0375100	Hexokinase, N-terminal AND Hexokinase, C-terminal
Os11g0643100	Transferase
Os01g0703600	AP complex, mu/sigma subunit AND Mu homology domain AND AP complex, mu/sigma subunit AND Mu homology domain
Os02g0273100	Aminotransferase class IV AND Aminotransferase class IV
Os04g0517900	Small auxin-up RNA
Os03g0861700	tRNA uridine(34) hydroxylase, N-terminal AND Rhodanase, C-terminal AND Rhodanese-like domain AND Rhodanase, C-terminal AND Rhodanese-like domain
Os11g0184800	Xylanase inhibitor, C-terminal AND Xylanase inhibitor, N-terminal
Os12g0181200	UspA
Os11g0704100	Rx, N-terminal AND NB-ARC
Os01g0588400	Band 7 domain
Os02g0605400	C2 domain
Os09g0307800	SET domain
Os09g0487700	OTU domain
Os01g0508000	Glycoside hydrolase family 1 AND Glycoside hydrolase family 1
Os01g0830000	SUF system FeS cluster assembly, SufBD
Os10g0147250	Pentatricopeptide repeat AND Pentatricopeptide repeat AND Pentatricopeptide repeat AND Pentatricopeptide repeat AND Pentatricopeptide repeat AND Pentatricopeptide repeat AND Pentatricopeptide repeat AND Pentatricopeptide repeat
Os01g0358700	Rx, N-terminal AND NB-ARC
Os03g0234000	Globin
Os01g0757800	DNA polymerase, Y-family, little finger domain AND UmuC domain AND DNA polymerase, Y-family, little finger domain AND UmuC domain AND DNA polymerase, Y-family, little finger domain AND UmuC domain
Os03g0180000	Sodium/calcium exchanger membrane region AND Sodium/calcium exchanger membrane region
Os09g0508300	Palmitoyltransferase, DHHC domain
Os03g0116400	Peptidase S54, rhomboid domain
Os12g0420000	HAD-superfamily hydrolase, subfamily IIA
Os03g0305100	AMP-binding enzyme, C-terminal domain AND AMP-dependent synthetase/ligase
Os10g0437100	Cationic amino acid transporter, C-terminal AND Amino acid/polyamine transporter I
Os04g0494100	Chitin-binding, type 1 AND Glycoside hydrolase, family 19, catalytic AND Glycoside hydrolase, family 19, catalytic
Os10g0390600	Aminotransferase, class I/classII
Os01g0682001	Glutamine amidotransferase type 2 domain
Os12g0127100	Non-structural maintenance of chromosomes element 1 AND Zinc finger, RING-like
Os12g0543800	No apical meristem-associated, C-terminal domain
Os01g0185900	WRKY domain
Os03g0397600	Glycoside hydrolase family 17 AND X8 domain
Os10g0417600	NAD-dependent epimerase/dehydratase
Os05g0445100	Cytochrome P450 AND Cytochrome P450
Os08g0392100	Oxoglutarate/iron-dependent dioxygenase AND Non-haem dioxygenase N-terminal domain
Os10g0165300	Cytochrome P450
Os02g0298200	Legume lectin domain AND Protein kinase domain
Os12g0613700	B3 DNA binding domain AND Auxin response factor AND AUX/IAA domain
Os01g0713900	Myosin, N-terminal, SH3-like AND Myosin head, motor domain
Os09g0418000	Protein kinase domain AND NAF domain AND Protein kinase domain AND NAF domain AND NAF domain AND Protein kinase domain
Os10g0126000	F-box domain
Os11g0695000	Leucine-rich repeat AND Serine-threonine/tyrosine-protein kinase, catalytic domain
Os03g0217200	F-box domain
Os03g0807800	Ribosomal protein S5, C-terminal AND Ribosomal protein S5, N-terminal
Os03g0377700	Glycosyltransferase 2-like
Os01g0626400	WRKY domain AND WRKY domain
Os01g0624700	WRKY domain
Os08g0135600	Mediator complex, subunit Med21
Os01g0727800	PA domain AND Peptidase S8/S53 domain AND Subtilisin-like protease, fibronectin type-III domain
Os04g0382700	Zinc finger, RING-type AND Vacuolar protein sorting protein 11, C-terminal AND Clathrin, heavy chain/VPS, 7-fold repeat AND Vacuolar protein sorting protein 11, C-terminal
Os07g0111700	Flavin monooxygenase-like AND Flavin monooxygenase-like AND Flavin monooxygenase-like AND Flavin monooxygenase-like AND Flavin monooxygenase-like AND Flavin monooxygenase-like
Os02g0290600	Peptidase S9, prolyl oligopeptidase, catalytic domain AND Dipeptidylpeptidase IV, N-terminal domain AND Dipeptidylpeptidase IV, N-terminal domain AND Peptidase S9, prolyl oligopeptidase, catalytic domain
Os01g0165600	Protein of unknown function DUF4228, plant
Os05g0563550	FAS1 domain
Os04g0227000	Leucine-rich repeat AND Leucine-rich repeat-containing N-terminal, plant-type
Os06g0130900	Histone H2A/H2B/H3
Os06g0606800	TPX2, C-terminal AND TPX2, C-terminal
Os12g0591500	B3 DNA binding domain AND B3 DNA binding domain
Os03g0240500	AIG1-type guanine nucleotide-binding (G) domain AND AIG1-type guanine nucleotide-binding (G) domain
Os05g0563000	NAC domain
Os07g0587500	Armadillo AND Armadillo
Os03g0606600	NRAMP family
Os06g0204800	Glutamine-Leucine-Glutamine, QLQ AND WRC domain
Os02g0624100	Wall-associated receptor kinase, galacturonan-binding domain AND EGF-like calcium-binding domain
Os03g0398250	Zinc finger, RING-H2-type
Os08g0114200	Glycoside hydrolase family 9
Os06g0644200	Pyrophosphate-energised proton pump AND Pyrophosphate-energised proton pump
Os09g0351900	No apical meristem-associated, C-terminal domain
Os07g0640000	Methyltransferase domain 25
Os01g0628900	Cytochrome P450
Os05g0363500	WD40 repeat
Os12g0135500	Alpha/beta hydrolase fold-3
Os04g0509600	Ammonium transporter AmtB-like domain AND Ammonium transporter AmtB-like domain
Os08g0334900	Xyloglucan fucosyltransferase
Os11g0676100	Rx, N-terminal AND NB-ARC
Os03g0207200	Syntaxin 6, N-terminal
Os08g0345800	Nucleotidyl transferase domain AND Nucleotidyl transferase domain
Os04g0461100	Ribosomal protein PSRP-3/Ycf65 AND Ribosomal protein PSRP-3/Ycf65
Os08g0486100	unknown
Os06g0121800	Xylanase inhibitor, N-terminal AND Xylanase inhibitor, C-terminal
Os10g0120300	Leucine-rich repeat AND Leucine-rich repeat AND Leucine-rich repeat-containing N-terminal, plant-type
Os07g0251500	2Fe-2S ferredoxin-type iron-sulfur binding domain
Os01g0217800	DJ-1/PfpI AND DJ-1/PfpI
Os01g0805200	Protein of unknown function DUF3007 AND Protein of unknown function DUF3007
Os03g0114200	RNA-binding domain, S1, IF1 type
Os03g0251800	Transcription initiation factor IIF, alpha subunit
Os08g0528500	Gdt1 family AND Gdt1 family
Os09g0572700	Phytocyanin domain
Os06g0332700	CRC domain AND CRC domain
Os05g0329400	Bifunctional inhibitor/plant lipid transfer protein/seed storage helical domain
Os05g0154600	Zinc finger, RING-type
Os02g0652000	Cyclin PHO80-like
Os12g0489800	NB-ARC AND Rx, N-terminal
Os03g0389100	unknown
Os02g0102300	Rhodanese-like domain
Os08g0500800	PUB domain AND WLM domain
Os12g0498400	Cell division topological specificity factor MinE AND Cell division topological specificity factor MinE
Os03g0366900	OB-fold nucleic acid binding domain, AA-tRNA synthetase-type
Os10g0116600	Serine-threonine/tyrosine-protein kinase, catalytic domain
Os01g0875800	Glycosyl transferase, family 14
Os07g0680000	PA domain
Os05g0102800	RNA recognition motif domain AND RNA recognition motif domain AND Mei2/Mei2-like, C-terminal RNA recognition motif AND RNA recognition motif domain AND RNA recognition motif domain AND Mei2/Mei2-like, C-terminal RNA recognition motif AND RNA recognition motif domain AND RNA recognition motif domain AND Mei2/Mei2-like, C-terminal RNA recognition motif AND RNA recognition motif domain AND RNA recog…
Os05g0301600	Protein phosphatase inhibitor 2 (IPP-2)
Os02g0268300	Cupin 1 AND Cupin 1
Os01g0851400	Josephin domain
Os07g0152900	FMN-dependent dehydrogenase AND FMN-dependent dehydrogenase AND FMN-dependent dehydrogenase AND FMN-dependent dehydrogenase
Os01g0891601	Leucine-rich repeat-containing N-terminal, plant-type AND Leucine-rich repeat
Os02g0653900	Fungal lipase-like domain
Os06g0246000	NADH-ubiquinone reductase complex 1 MLRQ subunit
Os04g0213800	Protein kinase domain
Os09g0571500	Fungal lipase-like domain AND Fungal lipase-like domain
Os03g0603600	Glycerophosphodiester phosphodiesterase domain
Os06g0687100	Small GTPase
Os04g0177400	Cytidine and deoxycytidylate deaminase domain
Os07g0665700	unknown AND unknown
Os02g0227400	Polymerase, nucleotidyl transferase domain AND Poly(A) polymerase, RNA-binding domain AND Poly(A) polymerase, RNA-binding domain AND Poly(A) polymerase, central domain
Os05g0414300	NB-ARC AND NB-ARC
Os04g0517500	Protein kinase domain
Os05g0106500	DnaJ domain
Os10g0167600	DNA photolyase, N-terminal AND DNA photolyase, N-terminal
Os11g0222200	Serpin domain
Os04g0442100	Smr domain AND Domain of unknown function DUF1771
Os02g0168200	SANT/Myb domain
Os01g0794800	Peptidase S8 propeptide/proteinase inhibitor I9 AND Subtilisin-like protease, fibronectin type-III domain AND Peptidase S8/S53 domain AND Peptidase S8/S53 domain
Os12g0563200	Ribosomal protein S6
Os11g0256300	Zinc finger, GRF-type
Os08g0530300	Exocyst complex component Exo70
Os01g0718000	Zinc finger, AN1-type AND Zinc finger, A20-type
Os12g0465700	GLTSCR protein, conserved region
Os05g0305200	Zinc finger, TRAF-type
Os06g0207500	PMR5 N-terminal domain AND PC-Esterase AND PC-Esterase AND PMR5 N-terminal domain AND PC-Esterase
Os11g0260100	SAM dependent carboxyl methyltransferase
Os08g0541500	Protein of unknown function DUF936, plant
[truncated: 18,511 more rows]
