# Supplementary material for: Gene disruption by structural mutations drives selection in US rice breeding over the last century
Source: PLoS Genet. 2021 Mar 18;17(3):e1009389. doi: 10.1371/journal.pgen.1009389 (PMC7971508; doi:10.1371/journal.pgen.1009389)
Supplement: S7 File — Accession names can be cross referenced using S1 File. (TXT) [file pgen.1009389.s027.txt]

svID	n301018_Blue	n301075_Kamenoo_1_S13	n301135_Shoemed	n301190_NSFTV199_2_S25	n301254_Baldo_3_S19	n301410_Panda_4_S31	n301586_REXORO	n302405_ADAIR_5_S7	n302406_ALAN_6_S19	n302435_DELLROSE_7_S13	n302526_TEXMONT_8_S7	n304037_M9_9_S14	n304039_M7_10_S1	n304042_TAINAN	n304079_M_204_11_S26	n304138_M_301_12_S20	n304175_PRELUDE_13_S20	n304193_SUNBONNET_14_S14	n304211_CALROSE76_15_S8	n304259_PALMYRA_16_S32	n304276_L_205_17_S8	n304298_WC_6	n304350_M5_18_S33	n304383_BLUEBONNET	n304409_M_401_19_S15	n304450_JACINTO_20_S27	n304459_M_102_21_S21	n305001_A_301_22_S9	n305005_Antonio_23_S21	n305008_BANKS_24_S15	n305013_BLUEBONNET_25_S10	n305014_BOND_26_S22	n305017_BRAZOS_27_S1	n305018_Caffey_28_S9	n305019_CALROSE_29_S28	n305022_CenturyPat_30_S43	n305034_Colorado_31_S37	n305035_Colusa	n305036_DAWN	n305040_DREW_33_S44	n305044_Gulfrose	n305046_HILL	n305048_JACKSON_34_S38	n305051_JODON_35_S10	n305056_LAFITTE_36_S11	n305060_MAYBELLE_37_S17	n305061_MEDARK_38_S2	n305062_MELROSE_39_S2	n305066_MILLIE_40_S29
Chr2_22646589_22646598_cg_0.999	0	0	0	0	0	0	0	0	0	0	0	0	0	0	0	0	0	0	0	0	0	0	0	0	0	0	0	0	0	0	0	0	0	0	0	0	0	0	0	0	0	0	0	0	0	0	0	0	0
Chr3_15213325_15213342_cg_0.935	0	0	0	0	1	1	1	1	1	0	1	0	0	0	0	0	0	0	0	0	1	0	0	0	0	1	0	1	1	1	0	1	0	0	0	1	0	0	0	0	1	1	1	1	0	1	0	0	1
Chr8_12132242_12139950_nip_0.999	0	1	1	0	1	0	0	0	0	0	0	0	1	1	1	1	0	0	1	0	0	0	1	0	1	1	1	0	0	0	0	0	0	1	1	0	0	1	0	0	0	0	0	0	1	0	1	0	0
Chr12_17069233_17069235_cg_1	0	0	0	0	0	0	0	0	0	0	0	0	0	0	0	0	0	0	0	0	0	0	0	0	0	0	0	0	0	0	0	0	0	0	0	0	0	0	0	0	0	0	0	0	0	0	0	0	0
Chr8_10957295_10957297_cg_0.993	0	0	0	0	0	0	0	0	0	0	0	0	0	0	0	0	0	0	0	0	0	0	0	0	0	0	0	0	0	0	0	0	0	0	0	0	0	0	0	0	0	0	0	0	0	0	0	0	0
Chr10_16458288_16458325_nip_0.404	0	1	1	0	1	0	0	0	0	0	0	1	1	1	1	1	0	0	1	0	0	0	1	0	1	0	1	0	0	0	0	0	0	0	1	0	1	1	0	0	0	0	0	0	0	0	0	0	0
Chr5_5528122_5528125_nip_0.068	0	1	1	0	0	0	0	0	0	0	0	0	0	1	0	0	0	0	0	0	0	0	0	0	0	0	0	0	0	0	0	0	0	0	0	0	0	0	0	0	0	0	0	0	0	0	1	0	0
Chr6_8160222_8160840_nip_0.994	1	0	1	0	1	0	0	0	0	0	0	1	1	1	1	1	0	0	1	0	0	1	1	0	1	0	0	1	0	0	0	0	1	1	1	0	0	1	0	0	0	0	0	0	0	0	0	1	0
Chr4_17819270_17830286_nip_0.996	0	0	0	0	0	0	0	0	0	0	0	0	0	0	0	0	0	0	0	0	0	0	0	0	0	0	0	0	0	0	0	0	0	0	0	0	0	0	0	0	0	0	0	0	0	0	0	0	0
Chr3_11316307_11316421_cg_0.08	0	0	0	1	0	0	1	1	1	1	1	0	0	1	0	0	0	1	0	1	1	0	0	1	0	1	0	0	1	1	1	1	0	1	0	1	1	1	1	1	1	1	1	1	1	1	0	0	1
Chr3_15548760_15549548_nip_0.995	1	1	1	0	0	0	0	1	0	1	1	1	1	1	1	1	1	1	1	1	0	1	1	1	1	0	1	1	0	1	1	1	1	1	1	0	1	1	1	1	0	0	1	0	1	1	1	1	1
Chr8_4098995_4098998_nip_0.056	0	1	1	1	1	0	1	1	1	1	1	0	0	1	1	0	1	1	0	0	1	0	0	1	0	0	0	0	1	1	1	1	1	0	0	0	1	0	1	1	1	0	1	1	0	1	1	0	1
Chr3_15683698_15683749_nip_0.011	1	1	1	0	0	0	0	0	0	0	0	1	1	1	1	1	0	0	1	1	0	1	1	0	1	0	1	0	0	0	0	0	1	1	1	0	0	1	0	0	0	0	0	0	1	0	1	1	0
Chr1_28464598_28464601_nip_0.071	1	1	1	1	1	1	1	1	1	1	1	1	1	1	1	1	1	1	1	1	1	1	1	1	1	1	1	1	1	1	1	1	1	1	1	1	1	1	1	1	1	1	1	1	1	1	1	1	1
Chr9_3206697_3206700_cg_1	0	0	0	0	0	0	0	1	0	0	0	0	0	0	0	0	0	0	0	0	0	0	0	0	0	0	0	0	0	0	0	0	0	0	0	0	0	0	0	0	1	0	0	0	0	0	0	0	0
Chr1_29616347_29616955_cg_0.005	0	0	0	0	0	0	0	0	0	0	0	0	0	0	0	0	0	0	0	1	0	0	0	0	0	0	0	0	0	0	0	0	0	0	0	0	0	0	0	0	1	0	0	0	0	0	0	0	0
Chr9_1268475_1268527_cg_0.996	0	0	0	1	0	0	0	1	0	0	0	0	0	0	0	0	0	0	0	0	0	0	0	0	0	0	0	0	0	0	0	0	0	0	0	0	0	0	0	0	0	0	0	0	0	0	0	0	0
Chr10_11734055_11734101_cg_0.06	0	0	0	0	0	0	0	0	0	0	0	0	0	0	0	0	0	0	0	0	0	0	0	0	0	0	0	0	0	0	0	0	0	0	0	0	0	0	0	0	0	0	0	0	0	0	0	0	0
Chr4_17768660_17768663_cg_1	0	0	0	1	0	0	0	1	1	1	0	0	0	0	1	1	0	0	0	0	1	1	1	0	0	0	1	1	1	0	0	1	0	0	0	0	1	0	1	1	0	0	0	0	0	0	0	1	0
Chr11_27019260_27019543_nip_0.986	0	0	1	0	0	1	1	0	0	1	1	0	1	0	1	1	1	1	1	0	1	0	1	1	0	1	1	1	0	0	1	0	1	1	1	1	0	1	1	1	0	1	0	1	1	1	1	1	1
Chr10_7450093_7450432_nip_0.988	0	1	1	0	0	0	0	0	0	0	0	0	0	1	0	0	0	0	0	0	0	1	0	0	0	0	0	0	0	0	0	0	0	0	0	0	0	0	0	0	0	0	0	0	0	0	0	0	0
Chr7_25472836_25473083_nip_0.984	0	1	1	1	0	1	1	1	1	1	1	0	0	0	1	1	0	1	1	1	1	1	0	1	0	1	1	1	1	1	1	1	0	0	1	1	1	0	1	1	1	1	1	1	1	1	0	0	1
Chr12_15251648_15259133_nip_0.999	1	1	1	0	0	0	1	1	1	1	1	0	0	1	1	0	0	0	0	1	1	1	0	0	0	1	1	0	1	1	0	1	0	1	0	1	1	1	1	0	1	1	1	1	1	1	1	1	1
Chr4_8117714_8117717_nip_0.073	1	1	1	0	0	0	0	1	0	1	0	1	1	1	1	1	1	0	1	0	0	1	1	0	1	1	1	1	0	0	1	1	1	0	1	0	0	0	1	0	0	0	0	0	0	1	1	1	0
Chr7_18567461_18572722_nip_0.999	0	1	1	0	0	1	1	1	1	1	1	1	1	1	1	1	0	1	1	0	1	0	1	1	1	0	0	1	0	1	1	1	0	0	1	0	0	1	0	0	0	0	1	0	1	1	0	0	1
Chr8_20907592_20918878_nip_1	0	0	1	0	0	0	0	0	0	0	0	1	1	0	1	1	0	0	1	1	0	1	1	0	1	0	1	0	0	0	0	0	0	0	1	0	0	1	0	0	0	0	0	0	1	0	0	0	0
Chr12_18094977_18095048_nip_0.421	1	1	1	0	0	0	0	1	0	0	0	1	1	1	0	0	1	0	0	1	0	1	1	0	1	1	1	1	0	0	1	0	1	1	1	0	0	1	1	1	1	0	0	1	1	0	1	1	0
Chr1_934508_934511_cg_0.993	1	0	0	1	0	1	1	1	1	1	1	1	1	1	1	1	1	1	1	1	1	1	1	1	1	1	1	0	1	1	1	1	1	1	1	1	1	1	1	1	1	1	1	1	1	1	1	1	1
Chr3_15309182_15309185_cg_0.985	0	0	0	0	1	1	1	1	1	0	1	0	0	0	0	0	0	0	0	0	1	0	0	0	0	1	0	1	1	1	0	1	0	0	0	1	0	0	0	0	1	1	1	1	0	0	0	0	1
Chr1_19378741_19378756_nip_0.006	0	1	1	0	1	0	0	0	0	0	0	0	0	1	0	0	0	0	0	0	0	0	0	0	0	0	1	0	0	0	0	0	0	0	0	0	0	0	0	0	0	0	0	0	0	0	1	0	0
Chr12_11018197_11018445_nip_0.984	1	1	1	0	1	0	0	0	0	0	0	0	0	1	0	0	0	0	0	1	0	0	0	0	0	0	1	0	0	0	0	0	0	1	0	0	0	1	1	0	1	0	0	0	1	0	1	1	0
Chr12_17067144_17067147_cg_0.951	0	0	0	0	1	0	0	0	0	0	0	1	1	0	0	1	0	0	0	0	0	0	1	0	1	0	0	0	0	0	0	0	0	0	1	0	0	0	0	0	0	0	0	0	0	0	0	0	0
Chr3_8486006_8486181_cg_0.257	1	1	0	1	1	1	1	1	1	1	1	1	1	0	1	1	1	1	1	1	1	0	1	1	1	1	1	1	1	1	1	1	1	1	1	1	1	1	1	1	1	1	1	1	1	1	1	1	1
Chr3_15326938_15326941_cg_0.996	0	0	0	0	1	1	0	1	1	0	1	0	0	0	0	0	0	0	0	0	1	0	0	0	0	1	0	1	1	1	0	1	0	0	0	1	0	0	0	0	0	1	1	1	0	1	0	0	1
Chr8_4310690_4310955_nip_0.985	0	0	1	1	1	0	0	0	0	0	0	0	0	1	0	0	1	1	0	0	0	0	0	0	0	0	0	0	0	0	0	0	0	0	0	0	0	0	1	1	0	0	0	0	0	0	0	0	0
Chr7_15409734_15409978_nip_0.984	0	1	1	1	0	1	0	0	1	0	1	1	1	1	1	1	0	0	1	0	1	0	1	0	1	0	1	0	0	0	0	0	0	0	1	0	0	0	0	0	0	0	1	0	1	1	0	0	1
Chr7_27596961_27613695_nip_1	1	0	1	0	1	0	0	0	0	1	0	1	1	1	1	1	1	0	1	1	0	0	1	0	1	0	0	1	0	0	0	0	0	1	1	0	0	1	0	0	1	0	0	0	1	0	1	0	0
Chr5_17308385_17308455_nip_0.947	1	1	1	1	1	0	0	0	1	1	1	1	1	1	1	1	1	0	1	1	0	1	1	0	1	1	1	1	1	0	0	0	1	1	1	0	1	1	1	1	1	0	1	1	1	1	1	1	0
Chr6_9811659_9817749_nip_0.999	1	1	1	0	0	0	0	0	0	0	0	1	1	1	1	1	0	0	1	0	1	0	1	0	1	0	1	1	0	0	0	0	1	1	1	0	0	1	0	0	0	0	0	0	0	0	0	1	0
Chr11_8643443_8643446_nip_0.053	1	1	1	0	1	0	0	1	0	1	1	1	1	1	1	1	1	1	1	1	1	0	1	0	1	1	1	0	1	1	0	1	1	1	1	0	0	0	0	1	1	0	1	0	1	1	1	1	1
Chr5_6726116_6726119_nip_0.071	0	1	1	0	0	0	0	0	0	0	0	1	1	1	1	1	1	1	1	0	1	1	1	1	0	1	0	0	1	0	1	0	0	0	1	0	1	0	0	0	0	0	0	0	0	0	1	0	0
Chr3_35358077_35358089_nip_0.098	1	1	1	0	1	1	1	0	1	0	0	1	1	1	1	1	1	0	1	1	1	0	1	0	1	1	1	0	1	0	0	1	1	1	1	1	1	1	0	1	0	1	0	1	1	0	1	0	1
Chr1_29269883_29269886_cg_0.993	0	0	0	0	0	0	0	0	0	0	0	0	0	0	0	0	0	0	0	0	0	0	0	0	0	0	0	0	0	0	0	0	0	0	0	0	0	0	0	0	0	0	0	0	0	0	0	0	0
Chr3_14475451_14475456_cg_0.999	0	0	0	0	0	0	1	0	1	0	0	0	0	0	0	0	0	0	0	0	1	0	0	0	0	0	0	0	0	0	0	0	0	0	0	0	0	0	0	0	0	1	0	0	0	0	0	0	0
Chr1_31676702_31676704_nip_0.058	1	1	1	1	1	1	1	0	1	1	0	1	1	1	1	1	1	1	1	1	1	1	1	1	1	1	1	1	1	1	1	1	1	0	1	1	1	1	1	1	1	1	1	1	1	1	1	1	1
Chr10_6801606_6812935_nip_1	0	1	1	0	0	0	0	0	0	0	0	0	0	1	0	0	0	0	0	0	0	1	0	0	0	0	0	0	0	0	0	0	0	0	0	0	0	0	0	0	0	0	0	0	0	0	0	0	0
Chr2_34677721_34677767_cg_0.078	0	0	0	0	0	0	1	0	0	0	0	0	0	0	0	0	0	0	0	0	0	0	0	0	0	0	0	0	0	0	0	0	0	0	0	0	0	0	0	0	0	0	0	0	0	0	0	0	0
Chr3_11688957_11689011_cg_0.068	0	0	0	0	0	0	1	0	0	0	0	0	0	1	0	0	0	0	0	0	0	0	0	1	0	0	0	0	0	0	0	0	0	0	0	0	0	0	1	0	1	1	0	0	0	0	0	0	0
Chr9_2544883_2544884_cg_0.989	0	0	0	0	0	0	0	0	0	0	0	0	0	0	0	0	0	0	0	0	0	0	0	0	0	0	0	0	0	0	0	0	0	0	0	0	0	0	0	0	0	0	0	0	0	0	0	0	0
Chr3_15949401_15952358_nip_0.999	1	1	1	0	0	0	0	1	0	1	1	1	1	1	1	1	1	1	1	1	0	1	1	1	1	0	1	0	0	1	1	1	1	1	1	0	0	1	0	1	1	0	1	0	1	0	1	1	1
Chr6_8232382_8233577_nip_0.997	1	0	1	0	0	0	0	0	0	0	0	1	1	1	1	1	0	0	1	0	0	0	1	0	1	0	0	1	0	0	0	0	1	1	1	0	0	1	0	0	0	0	0	0	0	0	0	1	0
Chr1_2241325_2241328_cg_0.976	1	0	0	1	0	0	1	1	1	0	0	0	0	0	0	0	1	1	0	1	0	0	0	1	0	1	0	0	0	1	0	0	0	1	0	1	0	1	0	0	0	1	1	1	0	0	1	1	1
Chr9_14394803_14394855_nip_0.93	1	1	1	0	1	1	0	0	0	0	0	1	1	1	1	1	1	0	1	0	0	1	1	0	1	0	1	0	0	0	0	1	1	1	1	1	0	0	1	1	0	1	1	1	1	0	1	0	0
Chr1_3308472_3308475_cg_0.999	1	0	0	1	0	0	1	1	1	0	1	0	0	0	0	0	1	1	0	1	1	0	0	1	0	1	0	0	0	1	1	0	0	1	0	1	0	1	0	0	1	1	1	1	0	1	1	0	1
Chr8_10306576_10306579_cg_1	1	0	0	1	0	1	1	1	1	1	1	1	0	0	0	0	1	1	0	1	1	1	0	1	0	0	0	1	1	1	1	1	1	0	0	1	1	0	1	1	1	1	1	1	0	1	0	0	1
Chr9_4948713_4959752_nip_0.998	0	0	1	0	1	1	0	0	0	0	0	1	1	1	1	1	0	0	1	0	0	0	1	0	1	0	1	0	0	0	0	0	0	1	1	0	0	0	0	0	0	0	0	0	1	0	1	1	0
Chr3_11085130_11085133_cg_0.92	0	0	0	0	0	0	0	0	0	0	0	0	0	0	0	0	0	0	0	0	0	0	0	0	0	0	0	0	0	0	0	0	0	0	0	0	0	0	0	0	0	0	0	0	0	0	0	0	0
Chr1_28851757_28851839_cg_0.046	0	0	0	0	0	0	0	0	0	0	0	0	0	0	0	0	0	0	0	1	0	0	0	0	0	0	0	0	0	0	0	0	0	0	0	0	0	0	0	0	1	0	0	0	0	0	0	0	0
Chr4_10636622_10640003_nip_0.999	1	1	1	0	0	0	0	0	0	1	0	1	1	1	1	1	0	0	1	0	0	1	1	0	1	0	1	0	0	0	0	0	1	0	1	0	0	0	1	0	0	0	0	0	0	0	1	1	0
Chr11_18372470_18372570_nip_0.962	1	1	1	0	0	1	0	0	0	0	0	1	1	1	1	0	0	0	1	0	0	1	1	0	1	0	0	0	0	0	0	0	0	0	0	0	0	1	0	0	0	0	0	0	0	0	0	0	0
Chr3_15535639_15548638_nip_0.998	1	1	1	0	0	0	0	1	0	1	1	1	1	1	1	1	1	1	1	1	0	1	1	1	1	0	1	0	0	1	1	1	1	1	1	0	1	1	1	1	0	0	1	0	1	0	1	1	1
Chr7_24482766_24482769_nip_0.012	0	0	1	0	0	0	0	0	0	0	0	0	1	0	1	1	0	0	1	1	0	1	1	0	0	0	1	0	0	0	0	0	0	0	1	0	0	0	0	0	0	0	0	0	0	0	0	0	0
Chr4_31482658_31483009_nip_0.989	0	0	1	0	1	0	1	1	0	1	1	0	0	0	0	0	1	1	0	1	1	1	1	0	0	1	0	1	1	1	1	1	1	1	0	1	1	0	0	1	1	1	1	1	1	1	1	1	1
Chr2_4389476_4389512_cg_0.351	1	0	0	1	0	0	1	0	0	0	0	0	0	0	0	0	0	0	0	0	0	0	0	1	0	0	0	0	0	0	0	0	0	0	0	0	0	0	1	0	1	1	0	0	0	0	0	0	0
Chr8_19802633_19802880_nip_0.984	1	1	1	0	0	0	0	0	0	0	0	1	1	1	1	1	0	0	1	1	0	1	1	0	1	1	1	0	0	0	0	0	0	1	1	0	0	1	0	0	1	0	0	0	1	0	1	0	0
Chr3_11862558_11864423_nip_0.998	1	0	1	1	1	1	0	0	0	0	0	1	1	1	1	1	1	0	1	0	0	1	1	0	1	0	1	0	0	0	0	0	1	0	1	0	0	1	0	0	0	0	0	0	0	0	1	1	0
Chr1_12579099_12579201_nip_0.493	1	1	1	1	1	1	1	1	1	1	1	1	1	1	1	1	1	1	1	1	1	1	1	1	1	1	1	1	1	1	1	1	1	1	1	1	1	1	1	1	1	1	1	1	1	1	1	1	1
Chr2_4482138_4482195_cg_0.284	0	0	0	0	0	0	0	0	0	0	0	0	0	0	0	0	0	0	0	0	0	0	0	0	0	0	0	0	0	0	0	0	0	0	0	0	0	0	0	0	0	0	0	0	0	0	0	0	0
Chr10_10752384_10754083_nip_0.998	0	1	1	0	0	0	0	0	0	0	0	0	0	1	0	0	0	0	0	0	0	0	0	0	0	0	0	0	0	0	0	0	0	0	0	0	0	0	0	0	0	0	0	0	0	0	0	0	0
Chr3_1491745_1491783_nip_0.342	1	1	1	1	1	1	0	1	1	1	1	1	1	1	1	1	1	1	1	1	1	1	1	1	1	1	1	1	1	1	1	0	1	1	1	1	1	1	1	1	1	1	1	1	1	1	1	0	1
Chr1_5082309_5082355_nip_0.94	1	1	1	1	0	1	0	1	1	1	1	1	1	1	1	1	1	1	1	1	1	1	1	1	1	1	1	1	1	1	1	1	1	1	1	1	1	0	0	1	1	1	1	1	1	1	1	1	1
Chr3_7785461_7785464_cg_0.931	0	0	0	0	0	0	0	0	1	0	0	1	0	0	0	0	0	0	0	0	0	0	0	0	0	0	0	0	0	0	0	0	0	1	0	0	0	0	0	0	0	0	0	0	0	0	0	0	0
Chr4_984146_984149_cg_0.984	0	0	0	0	0	0	0	0	0	0	0	0	0	0	0	0	0	0	0	0	0	0	0	0	0	0	0	0	0	0	0	0	0	0	0	0	0	0	0	0	0	0	0	0	0	0	0	0	0
Chr11_5939677_5939792_nip_0.967	0	0	0	1	1	1	1	1	1	1	1	0	1	1	1	1	1	1	1	1	1	1	1	1	1	1	1	0	1	1	1	1	0	1	1	1	1	1	1	1	0	1	1	1	0	1	1	0	1
Chr12_14596649_14596652_nip_0.04	1	1	1	1	1	1	1	1	1	1	1	1	1	1	1	1	1	1	1	1	1	1	1	1	1	1	1	1	1	1	1	1	1	1	1	1	1	1	1	1	1	1	1	1	1	1	1	1	1
Chr11_24684883_24700678_nip_0.999	0	1	0	0	0	0	0	0	0	0	0	0	1	0	1	1	0	0	1	0	0	1	1	0	0	1	1	0	0	0	0	0	1	1	1	0	0	1	0	1	0	0	0	0	1	0	1	1	0
Chr7_3802294_3802527_nip_0.983	1	1	1	0	0	0	0	1	1	1	1	1	1	1	1	1	0	0	1	1	0	0	1	0	1	1	1	1	1	1	0	1	1	1	1	1	1	0	1	0	0	0	1	1	0	0	0	1	0
Chr6_4285244_4285388_nip_0.973	1	1	1	0	1	1	0	0	0	0	0	1	1	0	1	1	1	0	1	1	0	1	1	0	1	0	1	0	0	0	0	0	1	0	1	0	0	1	0	0	1	1	0	0	1	0	1	1	0
Chr5_16197253_16197267_nip_0.259	0	0	1	0	0	0	0	0	0	0	0	0	1	1	1	1	0	0	1	0	0	1	1	0	1	0	1	0	0	0	0	0	0	1	1	0	0	0	0	0	0	0	0	0	1	0	0	0	0
Chr1_8673642_8674805_nip_0.997	0	1	1	1	1	1	1	0	0	0	1	1	1	1	1	1	1	1	1	0	1	1	1	1	1	0	1	0	0	0	1	1	0	1	1	0	0	0	0	0	1	0	0	0	1	0	1	1	1
Chr3_1491841_1492110_nip_0.961	1	1	1	0	1	1	0	0	1	0	0	1	1	1	1	1	0	0	1	0	0	0	1	0	1	1	1	1	1	0	0	0	0	0	1	1	1	1	1	0	0	1	0	0	0	0	0	0	0
Chr1_29623053_29623056_nip_0.08	1	1	1	0	1	1	1	1	1	1	1	1	1	1	1	1	1	1	1	1	1	1	1	0	1	1	1	1	1	1	1	1	1	1	1	1	1	1	0	1	1	1	1	1	1	1	1	1	1
Chr1_2815142_2815145_cg_0.978	1	1	1	1	1	1	1	1	1	1	1	1	1	1	1	1	1	1	1	1	1	1	1	1	1	1	1	1	1	1	1	1	1	1	1	1	1	1	1	1	1	1	1	1	1	1	1	1	0
Chr5_19846723_19846724_cg_1	0	0	0	0	0	0	1	0	0	0	0	0	0	0	0	0	0	0	0	0	0	0	0	0	0	0	0	0	0	0	0	0	0	0	0	0	0	0	0	0	0	0	0	0	0	0	0	0	0
Chr7_22595837_22597086_nip_0.997	1	1	1	1	1	1	0	0	0	1	0	1	1	1	1	1	1	0	1	1	0	1	1	0	1	0	1	0	0	0	0	0	0	1	1	0	0	1	0	0	0	0	0	0	1	0	0	0	0
Chr7_24303573_24303582_cg_0.999	1	1	0	1	1	0	1	1	1	1	1	0	0	0	0	0	0	0	0	0	1	0	0	0	1	1	0	1	1	0	0	1	1	1	0	1	1	0	1	0	1	1	0	1	1	1	1	1	1
Chr2_7220185_7220188_nip_0.062	1	1	1	0	0	1	1	0	0	0	0	1	1	1	1	1	0	1	1	0	1	1	1	0	1	1	1	0	0	0	0	0	1	0	1	1	1	0	1	1	0	1	1	0	1	1	0	0	0
Chr8_21542057_21542466_nip_0.99	1	1	1	1	1	0	0	0	0	0	0	1	1	1	1	1	1	0	1	1	0	1	1	0	1	0	1	0	0	1	0	1	0	1	1	0	0	1	1	0	1	0	0	0	1	0	1	1	0
Chr7_28442037_28442040_nip_0.07	1	1	1	0	1	0	0	1	0	1	0	1	1	1	1	1	1	0	1	1	1	1	1	0	1	0	1	1	1	1	0	1	1	1	1	0	0	1	0	1	1	1	0	0	1	1	1	1	0
Chr12_13741641_13741643_nip_0.057	1	1	1	1	1	1	1	1	1	1	1	1	1	1	1	1	1	1	1	1	1	1	1	1	1	1	1	1	1	1	1	1	1	1	1	1	1	1	1	1	1	1	1	1	1	1	1	1	1
Chr8_21765416_21765531_cg_0.033	1	0	0	1	1	1	1	1	1	1	1	0	0	0	0	0	1	1	0	0	0	0	0	1	0	0	0	1	0	1	1	1	1	1	0	1	1	0	1	1	1	1	0	1	1	1	1	1	1
Chr10_7647792_7647799_cg_0.999	1	0	0	1	0	0	0	0	0	0	0	1	1	0	0	1	0	0	1	1	0	0	1	0	1	0	1	0	0	1	0	0	0	1	1	0	0	1	0	0	1	0	0	0	1	0	1	0	0
Chr1_17395134_17395137_nip_0.007	0	1	1	0	1	1	1	1	0	0	0	0	0	1	0	0	0	0	0	0	0	1	1	1	0	1	1	1	1	0	0	0	1	0	0	0	1	0	1	0	0	1	1	0	0	0	1	0	0
Chr5_19652525_19652528_nip_0.07	1	1	1	1	1	1	1	1	1	1	1	1	1	1	1	1	1	1	1	1	1	1	1	1	1	1	1	1	1	1	1	1	1	1	1	1	1	1	1	1	1	1	1	1	1	1	1	1	1
Chr1_1936098_1936101_cg_0.996	0	0	0	0	0	0	0	1	1	0	1	0	0	0	0	0	1	1	0	0	0	0	0	0	0	1	0	1	0	1	1	0	0	1	0	0	0	0	0	0	0	0	1	0	0	1	1	1	1
Chr2_19160842_19161456_nip_0.994	0	1	1	0	0	1	1	0	0	0	1	1	1	1	1	1	1	1	0	1	0	1	1	1	0	0	1	0	0	0	1	0	1	0	1	0	0	0	1	1	1	1	1	0	1	1	1	0	0
Chr5_5456554_5456557_cg_0.998	1	0	0	0	1	1	1	1	1	1	1	1	1	0	1	1	1	1	1	1	1	0	1	1	1	1	1	1	1	1	1	1	1	1	1	1	1	1	1	1	1	1	1	1	1	1	1	1	1
Chr12_14598885_14598888_cg_0.998	0	0	0	0	1	0	1	1	1	1	1	1	1	0	1	1	0	0	1	0	0	0	1	0	1	1	0	0	1	0	0	1	0	0	1	1	1	0	0	0	0	1	1	1	0	1	0	0	1
Chr5_3034879_3034882_cg_0.985	0	0	0	1	0	0	0	0	1	1	0	0	0	0	0	0	0	1	0	0	0	0	0	0	0	0	0	0	0	1	1	1	0	1	0	1	0	0	1	0	1	0	1	0	0	0	1	0	0
Chr9_17108218_17108446_nip_0.983	1	1	1	0	1	1	0	1	0	0	1	1	1	0	1	1	1	0	1	0	1	1	1	0	1	1	1	0	0	1	0	0	1	1	1	1	0	1	1	0	0	1	0	0	1	0	1	0	0
Chr2_2186639_2186684_cg_0.08	0	0	0	0	0	0	0	0	0	0	0	0	0	0	0	0	0	0	0	0	0	0	0	0	0	0	0	0	0	0	0	0	0	0	0	0	0	0	0	0	0	0	0	0	0	0	0	0	0
Chr3_30902606_30902609_cg_0.999	0	0	0	0	0	0	0	0	0	0	0	0	0	0	0	0	0	0	0	0	0	0	0	0	0	0	0	0	0	0	0	0	0	0	0	0	0	0	0	0	0	0	0	0	0	0	0	0	0
Chr3_16262830_16262833_cg_0.998	0	0	0	1	0	0	1	0	0	0	0	0	0	0	0	0	0	0	0	0	0	0	0	0	0	0	0	0	0	0	0	0	0	0	0	1	1	0	1	0	0	1	0	0	0	0	0	0	0
Chr7_4571540_4571543_cg_0.969	0	0	0	0	0	0	0	0	0	0	0	0	0	0	0	0	0	0	0	0	0	0	0	0	0	0	0	0	0	0	0	0	0	0	0	0	0	0	0	0	0	0	0	0	0	0	0	0	0
Chr5_17780773_17780776_cg_0.99	0	0	0	0	0	0	0	0	0	0	0	0	0	0	0	0	0	0	0	0	0	0	0	0	0	0	0	0	0	0	0	0	0	0	0	0	0	0	0	0	0	0	0	0	0	0	0	0	0
Chr1_33103117_33144377_nip_1	0	1	0	0	0	0	0	0	0	0	0	0	0	1	0	0	0	0	0	0	0	0	0	0	0	0	0	0	0	0	0	0	1	1	0	0	0	0	0	0	0	0	0	0	1	0	0	0	0
Chr11_5756915_5757113_nip_0.762	1	1	1	0	1	1	1	1	0	1	1	0	0	1	1	0	0	0	0	0	1	1	0	1	0	1	0	1	1	1	0	1	0	0	0	1	1	0	1	1	0	1	1	1	0	1	0	0	1
Chr7_29244754_29244757_cg_1	0	0	0	0	0	0	0	0	0	0	0	0	0	0	0	0	0	0	0	0	0	0	0	0	0	0	0	0	0	0	0	0	0	0	0	0	0	0	0	0	0	0	0	0	0	0	0	0	0
Chr4_1076533_1077503_nip_0.996	0	0	0	0	0	0	0	0	0	0	0	0	0	1	0	0	0	0	1	0	0	1	0	0	0	0	0	0	0	0	0	0	0	0	1	0	0	0	1	0	0	0	0	0	0	0	0	0	0
Chr3_27067311_27067320_cg_0.821	0	0	0	0	0	0	0	0	0	0	0	0	0	0	0	0	0	0	0	0	0	0	0	0	0	0	0	0	0	0	0	0	0	0	0	0	0	0	0	0	0	0	0	0	0	0	0	0	0
Chr1_28130497_28130693_nip_0.98	1	1	1	1	1	1	1	1	1	1	1	1	1	1	1	1	0	1	1	1	1	1	1	1	1	1	1	1	1	1	1	1	1	1	1	1	1	1	1	1	0	1	1	1	1	1	1	1	1
Chr8_9803776_9819312_nip_0.999	0	1	1	0	0	0	0	0	0	0	0	0	1	1	1	1	0	0	1	0	0	0	1	0	1	0	1	0	0	0	0	0	0	1	1	0	0	0	0	0	0	0	0	0	1	0	1	0	0
Chr4_9047360_9047493_nip_0.971	1	1	1	0	1	1	0	0	0	1	0	1	1	1	1	1	1	0	1	0	1	1	1	0	1	0	1	1	1	1	0	0	1	0	1	1	1	0	1	1	0	0	0	0	0	0	1	1	1
Chr5_15051360_15051363_cg_0.981	1	0	0	0	1	1	1	1	1	1	1	0	0	0	0	0	1	1	0	1	1	0	0	1	0	1	0	1	1	1	1	1	1	0	0	1	1	1	1	1	1	1	1	1	0	1	1	1	1
Chr8_12830129_12830204_cg_0.038	1	0	0	1	0	0	0	0	0	0	0	0	0	0	0	0	0	0	0	1	1	1	0	0	0	0	0	1	1	1	0	1	0	0	0	0	1	0	1	0	1	1	1	1	0	1	0	1	1
Chr4_33605412_33605417_cg_0.966	0	0	0	1	0	0	0	0	0	0	0	0	0	0	0	0	0	0	0	1	0	0	0	0	0	0	0	0	0	0	0	0	0	0	0	0	0	0	0	0	0	0	0	0	0	0	0	0	0
Chr5_18188374_18188377_cg_0.999	0	0	0	0	0	0	0	0	0	0	0	0	0	0	0	0	0	0	0	0	0	0	0	0	0	0	0	0	0	0	0	0	0	0	0	0	0	0	0	0	0	0	0	0	0	0	0	0	0
Chr3_10475703_10475706_cg_0.943	0	0	0	0	0	0	0	0	0	0	0	0	0	0	0	0	0	0	0	0	0	0	0	0	0	0	0	0	0	0	0	0	0	0	0	0	0	0	0	0	0	0	0	0	0	0	0	0	0
Chr1_29567625_29567628_nip_0.003	1	1	1	1	1	1	1	1	1	1	1	1	1	1	1	1	1	1	1	1	1	1	1	1	1	1	1	1	1	1	1	1	1	1	1	1	1	1	1	1	1	1	1	1	1	1	1	1	1
Chr1_29598245_29598789_nip_0.993	1	1	1	0	1	1	1	1	1	1	0	1	1	1	1	1	1	1	1	0	1	1	1	0	1	1	1	1	1	1	1	1	1	1	1	1	1	1	0	1	0	1	0	1	1	0	1	1	1
Chr1_3287517_3287777_nip_0.985	0	1	0	0	0	1	0	0	0	1	0	1	1	0	1	1	0	0	1	0	0	1	1	0	1	0	1	1	1	0	0	1	1	0	1	0	1	0	1	1	0	0	0	0	1	0	0	0	0
Chr7_20413897_20413946_nip_0.909	0	1	1	1	1	1	0	1	1	1	1	1	1	0	1	1	1	1	1	1	1	1	1	0	1	1	1	1	1	1	1	1	1	1	1	1	1	1	0	1	0	0	1	1	1	1	1	1	1
Chr3_16668064_16668067_cg_0.994	0	0	0	1	0	0	0	0	1	0	0	0	0	0	0	0	0	0	0	0	1	0	0	0	0	0	0	1	1	0	0	0	0	0	0	0	0	0	0	0	0	0	0	1	0	1	0	0	0
Chr1_37344314_37344454_nip_0.495	1	1	1	1	1	1	1	1	1	1	1	1	1	1	1	1	1	1	1	1	1	1	1	1	1	1	1	1	1	1	1	1	1	1	1	1	1	1	1	1	1	1	1	1	1	1	1	1	1
Chr3_6239837_6239840_nip_0.047	0	0	0	0	0	0	0	0	0	0	0	0	0	0	0	0	0	0	0	0	0	0	0	0	0	0	0	0	0	0	0	0	0	0	0	0	0	0	0	0	0	0	0	0	0	0	0	0	0
Chr11_305983_305986_nip_0.016	0	0	0	0	0	0	0	0	0	1	1	0	0	0	0	1	1	1	0	0	1	1	0	0	0	1	0	0	0	0	1	1	1	0	0	0	0	1	0	0	1	0	0	0	0	0	1	0	1
Chr2_3250779_3250782_cg_1	1	0	1	1	1	1	1	0	0	1	0	0	0	1	0	0	1	1	0	0	1	0	0	1	0	1	0	0	1	0	1	0	1	1	0	1	1	0	0	0	1	1	1	0	1	1	1	1	1
Chr6_11139212_11139551_nip_0.988	1	1	1	0	1	0	0	0	0	0	0	0	0	0	0	0	0	0	0	0	0	0	0	0	0	0	0	1	0	0	0	0	0	0	0	0	0	1	0	0	0	0	0	0	0	0	0	1	0
Chr7_19975629_19975681_cg_0.054	1	0	0	0	0	0	1	0	1	1	0	0	0	0	0	0	1	0	0	0	0	0	0	1	0	0	0	0	0	0	0	1	0	0	0	0	0	0	1	0	1	1	0	0	0	0	0	0	0
Chr5_7153716_7153718_cg_1	1	0	0	0	0	0	0	0	0	0	0	0	0	0	0	0	0	0	0	0	0	0	0	0	0	0	0	0	0	0	0	0	0	0	0	0	0	1	0	0	0	0	0	0	0	0	0	0	0
Chr11_21211244_21213507_nip_0.998	1	1	1	0	0	0	0	0	0	0	0	1	1	1	1	1	0	0	1	0	0	1	1	0	1	1	1	0	0	0	0	0	1	1	1	0	0	1	0	0	0	0	0	0	1	0	1	1	0
Chr12_8106669_8106690_cg_0.993	0	0	0	1	0	1	1	1	1	1	1	1	1	0	1	1	1	1	1	0	1	1	1	1	1	1	0	1	1	0	1	1	1	0	1	1	1	0	0	0	0	1	1	1	0	1	0	0	1
Chr7_64869_64870_cg_0.979	0	0	0	0	0	0	0	0	0	0	0	0	0	0	0	0	0	0	0	0	0	0	0	0	0	0	0	0	0	0	0	0	0	0	0	0	0	0	0	0	0	0	0	0	0	0	0	0	0
Chr8_19829646_19829706_nip_0.924	1	1	1	0	0	0	0	0	0	0	0	1	1	1	1	1	0	0	1	1	0	1	1	0	1	1	1	0	0	0	0	0	0	1	1	0	0	1	0	0	1	0	0	0	1	0	1	0	0
Chr11_27081051_27088155_nip_0.999	0	0	1	0	0	0	1	1	0	0	1	0	1	0	1	1	1	1	1	1	1	0	1	1	0	1	1	0	0	1	1	0	1	1	1	1	0	1	0	1	0	1	1	0	1	1	1	1	0
Chr2_4372161_4372336_nip_0.951	0	1	1	0	0	1	0	0	1	0	1	1	1	1	1	1	1	0	1	1	0	1	1	0	1	0	1	0	0	0	0	0	0	0	1	0	1	1	0	0	0	0	0	1	0	0	0	0	0
Chr1_23446779_23446823_cg_0.489	0	0	0	0	0	0	0	0	0	0	0	0	0	0	0	0	0	0	0	0	0	1	0	1	0	0	0	0	0	0	0	0	0	0	0	0	0	0	1	0	0	1	0	0	0	0	0	0	0
Chr6_7910248_7910251_nip_0.073	1	0	1	0	0	0	0	0	0	0	0	1	1	1	1	1	0	0	1	1	0	0	1	0	1	0	0	0	0	0	0	0	1	1	1	0	0	1	0	0	1	0	0	0	1	0	1	1	0
Chr11_22637336_22637396_nip_0.938	0	1	1	1	1	1	0	1	1	1	1	1	1	0	1	1	1	1	1	1	1	0	1	0	1	1	1	1	1	1	1	1	1	1	1	1	1	1	0	1	0	0	1	1	1	1	1	1	1
Chr8_14505153_14508408_nip_0.999	0	0	0	0	0	0	0	0	0	0	0	0	1	1	1	1	0	1	1	0	0	0	1	0	1	1	1	0	0	0	0	0	0	1	1	0	0	0	0	0	0	0	0	0	1	1	1	0	0
Chr11_23240010_23240148_cg_0.028	1	0	0	1	0	0	0	0	1	0	1	1	0	0	0	0	1	1	0	1	1	0	0	1	1	0	0	1	0	0	1	0	1	1	0	0	0	0	0	0	1	0	0	1	1	1	1	1	1
Chr7_20035226_20035229_cg_0.999	0	0	0	1	0	0	0	1	0	0	0	0	0	0	0	0	0	0	0	0	0	0	0	1	0	0	0	0	0	0	0	1	0	0	0	0	0	0	0	0	0	0	0	1	0	0	0	0	0
Chr10_586289_586299_cg_0.999	0	0	0	0	1	1	0	1	1	0	0	1	1	0	1	1	0	1	0	0	0	0	1	1	1	0	1	0	0	1	0	1	1	0	0	0	1	1	0	0	0	0	0	1	0	0	1	1	0
Chr12_8745114_8746151_nip_0.997	1	1	1	0	1	0	0	0	0	0	0	0	0	1	0	0	0	0	0	1	0	0	0	0	0	0	1	0	0	0	0	0	0	1	0	0	0	1	1	0	1	0	0	0	1	0	1	1	0
Chr1_29162878_29162881_cg_0.983	0	0	0	0	0	0	0	0	0	0	0	0	0	0	0	0	0	0	0	1	0	0	0	0	0	0	0	0	0	0	0	0	0	0	0	0	0	0	0	0	1	0	0	0	0	0	0	0	0
Chr3_15700842_15700845_cg_0.978	0	0	0	0	0	0	0	0	0	0	0	0	0	0	0	0	0	0	0	0	0	0	0	0	0	0	0	0	0	0	0	0	0	0	0	0	0	0	0	0	0	0	0	0	0	0	0	0	0
Chr2_26138701_26139180_nip_0.988	1	0	1	1	0	0	1	0	0	0	0	0	0	0	0	0	1	1	0	1	0	0	0	1	0	0	0	0	0	0	1	1	1	0	0	1	0	0	1	0	1	1	0	0	0	0	0	1	0
Chr1_32498079_32498439_nip_0.885	1	1	1	0	1	1	0	0	0	0	0	1	1	1	1	1	1	0	1	1	0	1	1	0	1	0	1	0	0	0	0	0	1	1	1	0	0	1	0	0	1	0	0	0	1	0	0	1	0
Chr6_3330396_3330401_nip_0.12	1	1	1	0	1	1	0	0	0	0	0	1	1	0	1	1	1	0	1	1	0	0	1	0	1	1	1	1	0	0	0	0	1	0	1	1	0	1	0	0	1	1	1	0	1	1	1	1	1
Chr12_13540202_13540204_cg_0.997	0	0	0	0	0	0	0	0	0	0	0	0	0	0	0	0	0	0	0	0	0	0	0	0	0	0	0	0	0	0	0	0	0	0	0	0	0	0	0	0	0	0	0	0	0	0	0	0	0
Chr1_23331771_23331773_nip_0.058	0	1	1	0	0	1	0	0	0	0	0	0	1	1	0	1	0	1	0	1	0	0	0	0	0	0	0	1	0	0	1	1	0	0	0	0	0	0	0	1	0	0	1	0	0	0	1	0	1
Chr7_19637016_19637018_nip_0.054	1	1	1	1	0	0	0	0	1	0	0	1	1	1	1	1	0	0	1	1	1	1	1	1	0	0	1	0	1	1	0	0	0	1	1	1	0	1	0	0	0	0	1	0	1	0	0	0	0
Chr1_43110667_43112081_nip_0.997	0	1	0	0	0	0	0	0	0	0	0	0	1	1	1	1	0	0	1	0	0	1	1	0	0	0	0	0	0	0	0	0	0	1	1	0	0	0	0	0	0	0	0	0	1	0	0	0	0
Chr10_22600017_22600020_cg_1	0	0	0	0	0	0	0	0	0	0	0	0	0	0	0	0	0	0	0	0	0	0	0	0	0	0	0	0	0	0	0	0	0	0	0	0	0	0	0	0	0	0	0	0	0	0	0	0	0
Chr4_1698961_1698964_cg_0.953	1	0	1	1	1	1	1	1	1	1	1	1	1	0	1	1	1	1	0	1	1	0	1	1	1	1	1	1	1	1	1	1	0	1	0	1	1	1	0	1	1	1	1	1	1	1	1	1	1
Chr8_17886455_17886504_cg_0.074	1	0	0	0	0	0	0	0	0	0	0	0	0	0	0	0	0	0	0	0	0	0	0	0	0	0	0	0	0	0	0	0	0	0	0	0	0	0	0	0	1	0	0	0	0	0	0	0	0
Chr10_11660836_11660880_cg_0.996	1	0	0	1	1	1	1	1	1	1	1	1	1	0	1	1	1	1	1	1	1	1	1	1	1	1	1	1	1	1	1	1	1	1	1	1	1	1	1	1	1	1	1	1	1	1	1	1	1
Chr2_24953626_24953630_cg_0.986	0	0	0	0	0	0	0	0	0	1	0	1	0	0	0	0	0	0	0	0	0	0	0	0	0	0	0	0	0	0	0	0	0	0	0	0	0	0	0	0	0	0	0	0	0	0	0	0	0
Chr2_14883749_14884811_cg_0.495	0	0	0	0	0	0	0	0	0	0	0	0	0	0	0	0	0	0	0	0	0	0	0	0	0	0	0	0	0	0	0	0	0	0	0	0	0	0	0	0	0	0	0	0	0	0	0	0	0
Chr1_26418581_26418584_cg_0.957	0	0	0	0	0	0	0	0	0	0	0	0	0	0	0	0	0	0	0	0	0	0	0	0	0	0	0	0	0	0	0	0	0	0	0	0	0	0	0	0	0	0	0	0	0	0	0	0	0
Chr3_15144453_15144772_nip_0.988	1	1	1	1	0	0	0	0	0	0	0	1	1	1	1	1	0	0	1	1	0	1	1	0	1	0	1	0	0	0	0	0	1	1	1	0	0	1	0	0	0	0	0	0	1	0	1	1	0
Chr6_4245064_4245678_nip_0.994	1	1	1	0	1	1	0	0	0	0	0	1	1	0	1	1	1	0	1	1	0	1	1	0	1	0	1	0	0	0	0	0	1	0	1	0	0	1	0	0	1	1	0	0	1	0	1	1	0
Chr4_20784826_20784829_cg_0.996	0	0	0	1	1	1	1	0	1	0	0	0	0	0	0	0	1	0	0	0	0	0	0	1	0	0	0	0	1	0	0	0	0	0	0	0	0	0	0	0	0	1	0	0	0	0	0	0	0
Chr7_29435158_29435397_cg_0.016	0	0	0	1	0	0	0	0	0	0	0	0	0	0	0	0	0	0	0	0	0	0	0	0	0	0	0	0	0	0	0	0	0	0	0	0	0	0	0	0	0	0	0	0	0	0	0	0	0
Chr1_23382461_23383853_nip_0.998	0	0	1	0	0	0	0	0	0	0	0	1	1	0	1	1	0	0	1	0	1	0	1	0	1	0	1	0	0	0	0	0	0	0	1	0	0	0	0	0	0	0	0	0	0	0	1	0	0
Chr4_31916078_31916192_cg_0.033	1	0	0	1	0	0	1	1	1	1	0	0	0	0	0	0	1	1	0	1	1	1	0	1	0	1	0	0	0	1	1	1	1	1	0	1	1	1	1	1	1	1	0	1	0	0	1	1	1
Chr8_11692248_11700887_nip_1	0	1	1	0	1	0	0	0	0	0	0	0	1	1	1	1	0	0	1	0	0	0	1	0	1	1	1	0	0	0	0	0	0	1	1	0	0	1	0	0	0	0	0	0	1	0	1	0	0
Chr2_7518167_7518170_cg_0.994	0	0	0	0	0	0	0	0	0	0	0	0	0	0	0	0	0	0	0	0	0	0	0	1	0	0	0	0	0	0	0	0	0	0	0	0	0	0	0	0	0	0	0	0	0	0	0	0	0
Chr8_10895282_10895568_nip_0.986	0	1	1	0	1	0	1	1	1	1	1	1	1	1	1	1	0	1	1	0	0	0	1	1	1	1	1	1	1	0	1	0	1	1	1	1	0	1	0	0	0	0	0	0	1	0	1	0	0
Chr11_3584487_3584666_nip_0.978	1	1	1	1	1	0	0	0	0	0	0	1	1	1	1	1	0	0	1	1	0	1	1	0	1	0	1	0	0	0	0	0	0	0	1	0	0	1	0	0	0	0	0	0	0	0	0	0	0
Chr8_20921357_20922143_cg_0.12	1	1	0	1	1	1	1	1	1	1	1	0	0	0	0	0	1	1	0	0	1	0	0	1	0	1	0	1	1	1	1	1	1	1	0	1	1	0	1	1	1	1	1	1	0	1	1	1	1
Chr12_12690888_12696724_nip_0.992	1	1	1	0	1	0	0	0	0	0	0	0	0	1	0	0	0	0	0	1	0	0	0	0	0	0	1	0	0	0	0	0	0	1	0	0	0	1	1	0	1	0	0	0	1	0	1	1	0
Chr12_14432866_14432869_cg_0.997	0	0	0	1	1	1	1	1	1	1	1	1	1	0	1	1	1	1	1	0	1	1	1	1	1	1	0	1	1	1	1	1	1	0	1	1	1	0	0	1	0	1	1	1	0	1	0	0	1
Chr12_7125867_7129127_nip_0.999	1	0	0	0	0	0	0	0	0	0	0	0	1	1	1	1	0	0	1	1	0	1	0	0	1	0	1	0	0	0	0	0	0	1	0	0	0	1	1	0	1	0	0	0	1	0	1	1	0
Chr10_11403498_11403501_nip_0.031	0	1	1	0	0	0	0	0	0	0	0	0	0	1	0	0	0	0	0	0	0	0	0	0	0	0	0	0	0	0	0	0	0	0	0	0	0	0	0	0	0	0	0	0	0	0	0	0	0
Chr3_10768568_10768571_cg_0.996	0	0	0	1	0	0	1	1	1	1	1	0	0	0	0	0	0	1	0	1	1	0	0	1	0	1	0	0	1	1	1	1	0	1	0	1	1	1	1	1	1	1	1	1	1	1	0	0	1
Chr7_19283163_19283432_nip_0.985	0	1	1	0	0	0	0	0	0	0	0	1	1	1	1	1	0	0	1	1	1	0	1	0	0	0	1	0	0	0	1	0	0	1	1	0	0	1	0	0	0	0	0	0	1	0	0	0	0
Chr6_30415186_30415260_cg_0.026	0	0	0	1	1	0	0	0	1	0	1	1	0	0	0	0	1	0	0	0	0	0	0	0	0	0	0	1	1	0	1	0	0	0	0	0	1	1	0	1	0	0	0	0	0	1	0	0	1
Chr12_8245679_8245682_nip_0.071	1	1	1	0	1	0	0	0	0	0	0	0	0	1	0	0	0	0	0	1	0	0	0	0	0	0	1	0	0	0	0	0	0	1	0	0	0	1	1	0	1	0	0	0	1	0	1	1	0
Chr1_23890409_23897090_cg_0.001	0	0	0	0	0	1	1	1	1	1	1	0	0	0	0	0	0	0	0	1	0	0	0	1	0	1	0	0	1	1	0	1	0	1	0	1	1	0	1	1	0	1	1	1	1	1	0	0	1
Chr2_5190433_5190446_nip_0.215	1	1	1	0	1	1	1	1	1	1	1	1	1	1	1	1	1	1	1	1	1	1	1	1	1	1	1	1	1	1	1	1	0	1	1	1	1	1	1	1	0	1	1	1	1	1	0	0	1
Chr5_17072687_17072689_cg_0.998	0	0	0	0	0	1	1	1	0	0	0	0	0	0	0	0	0	0	0	0	1	0	0	1	0	0	0	0	0	1	1	1	0	0	0	1	0	0	0	0	0	1	0	0	0	0	0	0	1
Chr10_8431681_8444131_nip_1	0	1	1	0	0	0	0	0	0	0	0	0	0	1	0	0	0	0	0	0	0	1	0	0	0	0	0	0	0	0	0	0	0	0	0	0	0	0	0	0	0	0	0	0	0	0	0	0	0
Chr5_2594114_2594259_nip_0.973	0	1	1	0	1	0	0	0	0	0	0	1	1	1	1	1	0	0	1	0	0	1	1	0	1	1	1	0	0	0	0	0	0	0	1	0	1	1	0	0	0	0	0	1	1	0	0	1	0
Chr8_20290285_20303177_nip_0.996	0	1	1	0	0	0	0	0	0	0	0	0	0	1	0	0	0	0	0	0	0	0	0	0	0	0	0	0	0	0	0	0	0	0	0	0	0	0	0	0	0	0	0	0	0	0	0	0	0
Chr11_7177193_7177458_nip_0.985	0	0	1	0	0	0	0	0	0	0	0	0	0	0	0	0	0	0	0	0	0	0	0	0	0	0	0	0	0	0	0	0	0	0	0	0	0	0	0	0	0	0	0	0	0	0	0	0	0
Chr11_17302312_17302506_cg_0.02	0	0	0	1	0	1	0	1	0	0	0	0	0	0	0	0	1	0	0	1	0	0	0	0	0	1	1	1	0	1	0	1	1	1	0	1	0	0	1	1	1	0	0	0	1	0	1	1	0
Chr2_28960660_28961430_nip_0.995	0	1	1	0	0	0	0	0	0	0	0	0	1	1	0	1	0	0	1	0	1	1	1	0	0	0	0	1	0	0	0	0	0	0	1	0	1	0	0	1	0	0	0	0	1	0	0	0	0
Chr4_8834521_8834524_cg_0.999	0	0	0	1	1	1	1	1	0	0	1	0	0	0	0	0	0	1	0	0	0	0	0	1	0	0	0	0	1	1	1	1	0	1	0	1	0	0	0	1	0	1	1	1	0	1	0	0	1
Chr5_27331633_27343606_nip_1	0	1	1	0	1	1	0	0	0	0	0	1	1	1	1	1	0	0	1	0	0	0	0	0	0	0	0	0	0	0	0	0	0	0	0	0	0	0	0	0	0	0	0	0	0	0	0	0	0
Chr5_14116903_14129781_nip_1	0	1	1	0	0	0	0	0	0	0	0	1	1	1	1	1	0	0	1	0	0	1	1	0	1	0	1	0	0	0	0	0	0	1	1	0	0	0	0	0	0	0	0	0	1	0	0	0	0
Chr3_4687962_4687965_cg_0.946	0	0	0	0	0	0	0	0	0	0	0	0	0	0	0	1	0	0	0	0	0	0	0	0	0	0	0	0	0	0	0	0	0	1	0	0	0	0	0	0	0	0	0	0	0	0	0	1	0
Chr1_19198074_19198131_cg_0.094	0	0	0	0	0	0	0	0	0	0	0	0	0	0	0	0	0	0	0	0	0	0	0	0	0	0	0	0	0	0	0	0	0	0	0	0	0	0	0	0	0	0	0	0	0	0	0	0	0
Chr2_4938844_4938846_nip_0.05	1	1	1	1	1	1	1	1	1	1	1	1	1	1	1	1	1	1	1	1	1	1	1	1	1	1	1	1	1	1	1	1	1	1	1	1	1	1	1	1	1	1	1	1	1	1	1	1	1
Chr2_35043335_35043338_cg_0.999	0	0	0	0	0	0	0	0	0	0	0	0	0	0	0	0	0	0	0	0	0	0	0	0	0	0	0	0	0	0	0	0	0	0	0	0	0	0	0	0	0	0	0	0	0	0	0	0	0
Chr5_19440817_19440820_cg_0.973	1	0	0	0	0	0	0	0	0	0	0	0	1	0	0	1	1	0	1	1	0	0	1	0	0	0	0	1	0	0	0	0	0	0	1	0	0	1	0	0	1	1	0	0	0	0	0	1	0
Chr10_6641680_6641682_cg_0.986	1	0	0	1	1	1	1	1	1	1	0	1	1	0	1	1	0	0	1	1	0	0	1	0	0	0	1	1	1	1	1	1	1	0	0	1	1	1	1	1	0	1	1	0	0	1	0	1	1
Chr8_20889517_20889563_cg_0.078	1	0	0	0	0	0	1	0	0	0	0	0	0	0	0	0	0	0	0	0	0	0	0	1	0	0	0	0	0	0	0	0	0	0	0	0	0	0	1	0	1	0	0	0	0	0	0	0	0
Chr12_15191107_15202000_nip_0.998	1	1	1	0	0	0	0	0	0	0	0	0	0	1	0	0	0	0	0	1	0	1	0	0	0	0	1	0	0	0	0	0	0	1	0	0	0	1	1	0	1	0	0	0	1	0	1	1	0
Chr10_4248466_4248469_nip_0.047	1	1	1	1	1	1	1	1	1	1	1	1	1	1	1	1	1	1	1	1	1	1	1	1	1	1	1	1	1	1	1	1	1	1	1	1	1	1	1	1	1	1	1	1	1	1	1	1	1
Chr6_9292232_9292383_nip_0.974	1	1	1	0	0	0	0	0	0	0	0	1	1	1	1	1	0	0	1	0	0	0	1	0	1	0	1	0	0	0	0	0	1	1	1	0	0	1	0	0	0	0	0	0	0	0	0	1	0
Chr5_5405163_5410041_nip_0.999	0	1	1	1	0	0	0	0	0	0	0	0	0	1	0	0	0	0	0	0	0	0	0	0	0	0	0	0	0	0	0	0	0	0	0	0	0	0	0	0	0	0	0	0	0	0	0	0	0
Chr2_23531905_23531908_nip_0.069	0	1	1	0	1	1	0	0	0	0	0	1	1	1	1	1	0	0	1	0	0	1	1	0	1	1	1	0	0	0	0	0	1	1	1	0	0	1	0	0	0	0	0	0	1	0	1	0	0
Chr4_16283101_16284055_cg_0.027	1	0	0	1	0	0	0	1	0	1	0	1	1	0	0	0	1	0	1	1	1	0	0	0	1	0	0	0	0	1	0	1	1	1	1	0	0	1	1	0	1	0	1	0	1	1	0	1	0
Chr1_24779766_24780202_nip_0.991	0	1	1	0	0	0	0	0	0	0	0	1	0	0	0	0	0	0	0	0	0	0	0	0	0	0	0	0	0	0	0	0	0	0	1	0	0	0	0	0	0	0	0	0	0	0	1	0	0
Chr12_10805246_10805249_cg_0.999	0	0	0	1	0	0	0	0	0	0	0	0	0	0	0	0	0	0	0	0	0	0	0	0	0	0	0	0	0	0	0	0	0	0	0	0	0	0	0	0	0	0	0	0	0	0	0	0	0
Chr12_17269645_17269801_cg_0.048	0	0	0	0	1	0	1	1	1	1	1	1	1	0	1	1	0	0	1	0	1	0	1	0	1	1	0	0	1	1	0	1	0	0	1	1	1	0	0	0	0	1	1	1	0	1	0	0	1
Chr11_21261628_21261631_cg_0.991	0	0	0	1	0	1	0	1	1	0	0	0	0	0	0	0	1	1	0	1	0	1	0	1	0	0	0	0	0	1	1	0	0	0	0	0	0	0	0	0	0	0	0	0	0	0	0	0	0
Chr5_1810508_1810637_cg_0.718	1	0	0	0	0	1	1	1	1	1	1	0	0	0	0	0	1	1	0	1	1	0	0	1	0	0	0	1	1	1	1	1	1	1	0	1	1	0	1	1	0	1	1	1	0	1	1	0	1
Chr2_16471273_16471276_cg_0.95	0	0	0	0	0	0	0	0	0	0	0	0	0	0	0	0	0	0	0	0	0	0	0	0	0	0	0	0	0	0	0	0	0	0	0	0	0	0	0	0	0	0	0	0	0	0	0	0	0
Chr11_19770111_19770114_cg_0.984	0	0	0	0	0	0	0	0	0	0	1	0	0	0	0	0	0	0	0	0	0	0	0	0	0	0	0	0	0	0	0	0	0	0	0	0	0	0	0	0	0	0	0	0	0	0	0	0	0
Chr6_9579086_9580145_nip_0.992	1	1	1	0	0	0	0	0	1	0	0	1	1	1	1	1	1	1	1	0	0	0	1	0	1	1	1	0	0	0	0	0	1	1	1	1	0	1	0	1	0	0	1	0	0	0	0	1	0
Chr8_17640926_17640930_nip_0.066	1	1	1	1	1	0	1	1	1	1	1	1	1	1	1	1	1	1	1	1	1	1	1	1	1	1	1	1	1	1	1	1	1	1	1	1	1	1	1	1	1	1	1	1	1	1	1	1	1
Chr9_2975384_2975386_cg_0.996	0	0	0	0	0	0	0	0	0	0	0	0	0	0	0	0	0	0	0	0	0	0	0	0	0	0	0	0	0	0	0	0	0	0	0	0	0	0	0	0	0	0	0	0	0	0	0	0	0
Chr6_17866314_17866409_nip_0.96	1	1	1	1	1	0	1	1	1	1	0	1	1	1	1	1	1	1	1	0	1	1	1	1	1	1	1	1	1	1	1	1	1	1	1	1	1	1	1	1	1	1	1	1	1	0	1	1	1
Chr8_15000670_15000673_cg_0.996	1	0	0	0	0	0	0	0	0	0	0	0	0	0	0	0	0	0	0	0	0	0	0	0	0	0	0	0	0	1	0	0	0	0	0	0	0	0	0	0	0	0	1	0	0	0	0	1	0
Chr10_450823_450826_nip_0.052	1	1	1	1	1	1	1	1	1	1	1	1	1	1	1	1	1	1	1	1	1	1	0	1	1	1	1	1	1	1	1	1	1	1	1	1	1	1	1	1	1	1	1	1	1	1	1	1	1
Chr2_24319194_24319276_nip_0.965	0	0	0	0	0	0	0	0	0	0	0	0	0	0	0	0	0	0	0	0	0	0	0	0	0	0	0	0	0	0	0	0	0	0	0	0	0	0	0	0	0	0	0	0	0	0	0	0	0
Chr5_16510997_16511041_nip_0.865	0	1	1	1	1	1	0	1	1	1	1	1	1	1	1	1	1	1	1	1	1	1	1	0	1	1	1	1	1	1	1	1	1	1	1	1	1	0	0	1	0	0	1	1	1	1	1	1	1
Chr9_3554800_3554802_cg_0.999	1	0	0	1	0	0	1	0	0	1	1	0	0	0	0	0	0	1	0	0	1	0	0	1	0	0	0	1	1	0	1	1	1	0	0	1	1	0	0	1	1	1	1	1	0	1	0	0	1
Chr12_11242480_11242483_cg_0.992	0	0	0	1	0	1	1	1	1	1	1	1	1	0	1	1	1	1	1	0	1	1	1	1	1	1	0	1	1	1	1	1	1	0	1	1	1	0	0	1	0	1	1	1	0	1	0	0	1
Chr5_7140280_7140282_cg_0.999	1	0	0	1	1	1	1	1	1	1	1	0	0	0	0	0	1	0	0	1	1	0	0	1	1	0	0	1	1	0	1	0	1	1	0	1	1	1	0	1	1	0	1	1	1	1	0	1	1
Chr7_18477306_18477309_nip_0.034	0	1	1	0	0	1	1	1	1	1	1	0	0	1	1	0	0	1	0	0	0	0	0	1	0	0	0	1	0	1	1	1	0	0	0	0	0	1	0	0	0	1	1	0	1	1	0	0	1
Chr5_20230449_20230451_nip_0.054	0	1	1	0	1	1	0	0	0	0	0	1	0	1	1	0	0	0	0	0	0	1	0	0	1	0	1	0	0	0	0	0	1	1	0	0	0	0	0	0	0	0	0	0	1	0	1	0	0
Chr9_8811332_8828615_nip_1	0	1	1	0	1	1	0	0	0	0	0	0	0	1	0	0	1	0	0	0	0	1	0	0	0	0	0	0	0	0	0	0	0	1	0	0	0	0	0	0	0	0	0	0	1	0	1	1	0
Chr1_28711758_28711759_cg_1	0	0	0	0	0	0	0	0	0	0	0	0	0	0	0	0	0	0	0	0	0	0	0	0	0	0	0	0	0	0	0	0	0	0	0	0	0	0	0	0	0	0	0	0	0	0	0	0	0
Chr3_10884887_10884890_cg_0.957	0	0	0	0	0	0	0	0	0	0	0	0	0	0	0	0	0	0	0	0	0	0	0	0	0	0	0	0	0	0	0	0	0	0	0	0	0	0	0	0	0	0	0	0	0	0	0	0	0
Chr12_10435769_10435772_cg_0.997	0	0	0	0	0	0	0	0	0	0	0	0	0	0	0	0	0	0	0	0	0	0	0	0	0	0	0	0	0	0	0	0	0	0	0	0	0	0	0	0	0	0	0	0	0	0	0	0	0
Chr3_35366372_35378153_nip_0.991	1	1	1	0	1	1	0	0	1	0	0	1	1	1	1	1	1	0	1	1	1	0	1	0	1	1	1	0	1	0	0	1	1	1	1	1	1	1	0	1	0	1	0	1	1	0	1	0	1
Chr9_10367784_10367965_cg_0.052	1	0	0	1	1	1	1	1	1	1	1	0	0	0	1	0	1	1	0	0	1	0	0	1	0	1	1	1	1	1	1	1	1	0	0	1	1	1	1	0	1	1	1	1	0	1	1	1	1
Chr9_2117370_2117373_cg_1	0	0	0	0	0	0	0	0	0	0	0	0	0	0	0	0	0	0	0	0	0	0	0	0	0	0	0	0	0	0	0	0	0	0	0	0	0	0	0	0	0	0	0	0	0	0	0	0	0
Chr11_7190483_7191970_nip_0.997	0	0	1	0	0	0	0	0	0	0	0	0	0	0	0	0	0	0	0	0	0	0	0	0	0	0	0	0	0	0	0	0	0	0	0	0	0	0	0	0	0	0	0	0	0	0	0	0	0
Chr1_23332542_23332978_nip_0.991	0	1	1	0	0	0	0	0	0	0	0	1	0	0	0	0	0	0	1	0	0	0	1	0	1	0	0	0	0	0	0	0	1	0	1	0	0	0	0	0	0	0	0	0	0	0	0	0	0
Chr8_10209373_10212898_nip_0.998	0	1	1	0	1	0	0	0	0	0	0	0	1	1	1	1	0	0	1	0	0	0	1	0	1	1	1	0	0	0	0	0	0	1	1	0	0	1	0	0	0	0	0	0	1	0	1	0	0
Chr3_12746251_12753294_nip_0.999	1	0	1	0	1	0	0	0	0	1	0	1	1	0	1	1	0	0	1	1	0	1	1	0	1	0	1	0	0	1	0	1	1	1	1	0	1	1	1	0	0	0	0	0	1	0	1	1	0
Chr2_28451503_28451632_cg_0.03	0	0	0	0	0	0	0	0	0	0	0	0	0	0	0	0	0	1	0	0	0	0	0	0	0	0	0	0	0	0	0	0	1	0	0	0	0	1	0	0	0	0	0	0	0	0	1	1	0
Chr5_6579507_6579879_cg_0.011	1	0	0	1	1	1	1	1	1	1	1	0	0	0	0	0	0	0	0	1	0	0	0	0	1	0	1	1	0	1	0	1	1	1	0	1	0	1	1	1	1	1	1	1	1	1	0	1	1
Chr5_2994935_2995069_nip_0.978	0	1	1	0	1	0	0	0	0	0	0	1	1	0	1	1	0	0	1	0	0	1	1	0	1	1	1	0	0	0	0	0	0	0	1	0	1	1	0	0	0	0	0	1	1	0	0	1	0
Chr2_8254211_8254214_cg_0.984	1	0	0	1	0	0	0	0	0	0	0	0	0	0	0	0	0	0	0	1	0	1	0	0	0	0	0	0	0	0	0	0	1	1	0	0	0	0	0	0	1	0	0	0	0	0	1	1	0
Chr4_30486224_30495224_nip_0.995	0	1	1	0	1	0	0	0	0	1	0	1	1	1	1	1	1	0	1	1	1	1	1	0	1	1	1	1	0	0	1	0	1	1	1	1	1	1	1	1	0	0	0	1	1	0	1	0	0
Chr12_27082235_27082237_nip_0.042	0	0	0	0	0	0	0	0	0	0	0	0	0	0	0	0	0	0	0	0	0	0	0	0	0	0	0	0	0	0	0	0	0	0	0	0	0	0	0	0	0	0	0	0	0	0	0	0	0
Chr5_17948385_17948398_nip_0.149	1	1	1	1	1	1	1	1	1	1	1	1	1	1	1	1	1	1	1	1	1	1	1	1	1	1	1	1	1	1	1	1	1	1	1	1	1	1	1	1	1	1	1	1	1	1	1	1	1
Chr5_27284392_27284501_cg_0.035	0	0	0	0	0	0	0	0	0	0	0	0	0	0	0	0	0	0	0	1	0	0	0	0	0	0	0	0	0	0	0	0	0	0	0	0	0	1	0	0	0	0	0	0	1	0	0	1	0
Chr8_13545551_13545710_nip_0.777	0	1	1	0	1	1	1	1	1	1	1	0	1	1	1	1	1	1	1	0	0	0	1	1	1	1	1	0	0	0	1	0	1	1	1	1	0	1	0	1	0	0	0	0	1	0	1	0	0
Chr2_4777368_4783903_nip_0.996	0	1	1	0	0	1	0	0	1	0	0	1	1	1	1	1	1	0	1	1	0	0	1	0	1	0	1	0	0	0	0	0	0	0	1	0	1	1	0	0	0	0	0	1	0	0	0	0	0
Chr8_5347735_5347756_cg_0.725	0	0	0	1	0	1	1	1	1	0	0	1	0	0	1	0	0	1	0	1	1	0	0	1	0	0	1	1	1	1	1	1	1	0	0	0	1	0	1	1	1	0	1	1	0	1	0	0	1
Chr4_16220066_16220330_cg_0.015	1	0	0	1	0	0	0	1	0	1	0	1	1	0	0	0	1	0	1	1	1	0	0	0	1	0	0	0	0	1	0	1	1	1	1	0	0	1	1	0	1	0	1	0	1	1	0	1	0
Chr9_16986560_16986564_cg_0.999	0	0	0	1	0	0	1	0	1	1	1	0	0	0	0	0	0	1	0	1	0	0	0	1	0	1	0	1	1	0	1	1	0	0	0	0	1	0	0	1	1	0	1	1	0	1	0	1	1
Chr10_4861208_4861211_nip_0.049	1	1	1	1	1	1	1	1	1	1	1	1	1	1	1	1	1	1	1	1	1	1	1	1	1	1	1	1	1	1	1	1	1	1	1	1	1	1	1	1	1	1	1	1	1	1	1	1	1
Chr6_24013056_24013059_cg_0.98	1	0	0	1	0	1	0	0	0	0	0	0	0	0	0	0	0	0	0	1	0	0	0	0	0	0	0	0	0	0	0	0	0	0	0	0	0	1	0	0	0	0	0	0	1	0	0	0	0
Chr8_9078079_9078159_nip_0.964	1	1	1	1	1	1	1	1	1	1	1	1	1	1	1	1	1	1	1	1	1	1	1	1	1	1	1	1	1	1	1	0	1	1	1	1	1	1	1	1	1	1	1	1	1	0	1	1	1
Chr1_3442217_3442220_cg_1	1	0	0	1	0	0	0	0	0	0	0	0	0	0	0	0	1	1	0	1	0	0	0	0	0	1	0	0	0	0	0	0	0	0	0	0	0	0	0	0	1	0	0	1	0	0	0	0	0
Chr11_17741745_17741748_cg_0.937	0	0	0	0	0	0	0	0	0	0	0	0	0	0	0	0	0	0	0	0	0	0	0	0	0	0	0	0	0	1	0	0	0	0	0	1	0	0	0	0	0	0	0	0	0	0	0	0	0
Chr3_10781927_10782094_nip_0.977	0	0	0	0	1	0	0	0	0	0	0	0	0	1	0	0	0	0	0	0	0	0	0	0	0	0	0	0	0	0	0	0	0	0	0	0	0	0	0	0	0	0	0	0	0	0	0	0	0
Chr6_4345251_4345255_cg_0.979	0	0	0	1	0	0	1	1	1	1	1	0	0	1	0	0	0	1	0	0	1	0	0	1	0	1	0	1	1	1	1	1	0	1	0	1	1	0	1	1	0	0	1	1	0	1	0	0	1
Chr8_5318446_5318528_nip_0.129	1	1	1	0	1	0	0	0	0	1	1	0	0	1	0	0	1	0	0	0	0	0	0	0	0	1	0	0	0	0	0	0	0	1	0	1	0	1	0	0	0	1	0	0	1	0	1	1	0
Chr4_30549411_30549414_cg_0.984	1	0	0	1	0	0	1	1	1	0	1	0	0	0	0	0	0	1	0	0	0	1	0	1	0	0	0	0	1	1	0	1	0	0	0	0	0	0	0	0	1	1	1	0	0	1	0	1	1
Chr6_24554410_24554467_nip_0.935	0	1	1	1	1	1	1	1	1	1	1	1	1	1	1	1	1	1	1	1	1	0	1	1	1	1	1	1	1	1	1	1	1	1	1	1	1	1	1	1	0	1	1	1	1	1	1	1	1
Chr7_24585977_24586157_cg_0.022	1	0	0	1	1	1	1	1	1	1	1	1	0	1	0	0	1	1	0	0	1	0	0	1	1	1	0	1	1	1	1	1	1	1	0	1	1	1	1	1	1	1	1	1	0	1	1	1	1
Chr1_34782280_34782549_nip_0.985	1	1	1	0	1	1	0	0	0	0	0	0	1	0	1	1	1	0	1	1	1	0	1	0	1	1	1	0	1	0	0	0	1	0	1	0	1	1	0	0	1	0	0	1	0	0	0	1	0
Chr2_7062409_7062477_nip_0.945	1	1	1	0	1	1	1	0	0	0	1	1	1	1	1	1	1	0	1	1	1	1	1	0	1	1	1	1	1	1	0	0	1	1	1	1	1	1	1	0	1	0	1	1	1	1	1	1	0
Chr5_5699827_5699954_nip_0.79	0	1	1	0	0	0	0	0	0	0	0	0	0	1	0	0	0	0	0	0	0	1	0	0	0	0	0	0	0	0	0	0	0	0	0	0	0	0	0	0	0	0	0	0	0	0	1	0	0
Chr6_10567614_10572054_nip_0.999	0	0	1	0	1	0	0	0	0	0	0	0	0	1	0	0	0	0	0	0	0	0	0	0	0	0	0	0	0	0	0	0	1	1	0	0	0	0	0	0	0	0	0	0	0	0	0	0	0
Chr4_22423528_22423531_cg_0.999	0	0	0	0	0	0	0	0	0	0	0	0	0	0	0	0	1	0	0	1	0	0	0	0	0	0	0	0	0	0	0	0	0	1	0	0	0	0	0	0	1	1	0	0	1	0	0	0	0
Chr1_32668892_32669229_nip_0.988	0	1	0	0	0	0	0	0	0	0	0	0	0	1	0	0	0	0	0	0	0	0	0	0	0	0	0	0	0	0	0	0	1	1	0	0	0	0	0	0	0	0	0	0	1	0	0	0	0
Chr6_10592089_10592102_cg_0.989	1	1	0	0	0	0	1	1	1	1	1	1	1	0	1	1	0	0	1	0	1	1	1	0	1	0	1	1	0	1	0	1	0	0	1	1	0	1	0	1	0	1	1	1	0	1	0	1	1
Chr3_11042881_11043316_nip_0.991	1	1	1	0	1	1	0	0	0	0	0	1	1	1	1	1	1	0	1	0	0	1	1	0	1	0	1	0	0	0	0	0	1	0	1	0	0	0	0	0	0	0	0	0	0	0	1	1	0
Chr6_8105072_8106171_nip_0.991	1	1	1	1	1	1	1	1	0	1	1	1	1	1	1	1	1	1	1	0	1	0	1	1	1	1	0	1	1	1	1	1	1	1	1	1	1	1	1	1	1	1	1	1	1	1	1	1	1
Chr2_26117686_26117740_nip_0.932	1	0	1	1	0	0	1	0	0	0	0	0	1	0	1	0	1	1	0	1	1	0	0	1	0	0	1	0	0	0	1	1	1	0	0	1	0	0	1	0	1	1	0	0	0	0	0	1	0
Chr5_27204129_27204133_nip_0.04	1	1	1	0	0	1	0	0	0	0	0	1	1	1	1	1	0	0	1	0	0	0	1	0	1	0	1	0	0	0	0	0	0	1	1	0	0	0	0	0	1	0	0	0	0	0	0	0	0
Chr5_17917963_17918210_nip_0.984	1	1	1	1	1	1	1	1	1	1	1	1	1	1	1	1	1	1	1	1	1	1	1	1	1	1	1	1	1	1	1	1	1	1	1	1	1	1	1	1	1	1	1	1	1	1	1	1	1
Chr2_34481044_34481761_cg_0.499	0	0	0	0	0	0	0	0	0	0	0	0	0	0	0	0	0	0	0	0	0	0	0	0	0	0	0	0	0	0	0	0	0	0	0	0	0	0	0	0	0	0	0	0	0	0	0	0	0
Chr1_4943707_4943710_cg_1	1	0	0	1	0	0	1	1	1	1	1	1	0	0	1	0	1	1	0	1	1	0	0	1	1	1	0	0	1	1	1	1	0	1	0	1	1	1	1	1	1	1	1	1	0	1	1	0	1
Chr2_27475856_27475966_cg_0.133	1	0	0	1	1	0	0	0	0	0	0	1	0	0	0	0	1	1	0	1	0	0	0	0	1	0	1	0	0	0	0	0	1	1	0	1	0	0	1	1	1	1	1	0	0	0	1	1	1
Chr4_8055761_8059031_cg_0.001	0	0	0	1	1	1	1	1	1	0	1	0	0	0	0	0	1	1	0	1	1	0	0	1	0	1	0	1	1	1	1	1	0	1	0	1	1	1	0	1	1	1	1	1	1	1	0	0	1
Chr2_21904482_21904652_nip_0.362	0	1	1	0	0	0	0	0	0	0	0	1	1	1	1	1	0	0	1	1	0	0	1	0	1	0	1	0	0	0	0	0	1	1	1	0	0	0	0	0	0	0	0	0	1	0	1	0	0
Chr1_28683141_28683150_nip_0.182	1	1	1	1	1	1	1	1	1	1	1	1	1	1	1	1	1	1	1	0	1	1	1	1	1	1	1	1	1	1	1	1	1	1	1	1	1	1	1	1	0	1	1	1	1	1	1	1	1
Chr1_12557234_12557258_cg_0.997	1	0	0	0	0	0	0	0	0	0	0	1	1	0	0	1	0	0	1	0	0	0	1	0	1	0	1	0	0	0	0	0	0	0	1	0	0	1	0	0	0	0	0	0	0	0	0	1	0
Chr3_1253498_1254122_nip_0.994	1	0	1	0	0	1	1	1	1	1	1	0	1	1	1	1	1	1	1	0	1	0	1	1	0	0	0	1	0	1	1	1	0	0	1	1	0	1	1	1	0	1	1	1	0	1	0	0	1
Chr1_42458758_42458761_cg_0.943	0	0	0	0	0	0	0	0	0	0	0	0	0	0	0	0	0	0	0	0	0	0	0	0	0	0	0	0	0	0	0	0	0	0	0	0	0	0	0	0	0	0	0	0	0	0	0	0	0
Chr2_7017434_7018487_nip_0.997	0	1	1	0	0	1	1	0	0	0	1	1	1	1	1	1	1	1	1	1	1	1	1	0	1	1	1	0	0	1	0	0	1	0	1	1	1	1	1	1	1	1	1	0	1	1	0	0	1
Chr3_8420573_8424896_nip_1	0	0	1	0	0	0	0	0	0	0	0	0	0	0	0	0	0	0	0	0	0	1	0	0	0	0	0	0	0	0	0	0	0	0	0	0	0	0	0	0	0	0	0	0	0	0	0	0	0
Chr6_8736307_8736363_cg_0.066	0	0	0	0	0	0	1	0	0	0	0	0	0	0	0	0	0	0	0	0	0	1	0	1	0	0	0	0	0	0	0	0	0	0	0	0	0	0	1	0	1	1	0	0	0	0	0	0	0
Chr6_9085973_9087016_nip_0.996	1	1	1	0	0	1	0	0	1	1	1	1	1	1	1	1	1	1	1	1	1	1	1	0	1	0	0	1	0	0	1	0	1	1	1	0	0	1	0	0	0	0	1	1	0	1	0	1	0
Chr7_29201480_29201482_nip_0.041	1	1	1	0	1	0	0	0	0	0	0	1	1	1	1	1	1	0	1	1	0	1	1	0	1	0	1	0	0	0	0	0	1	1	1	0	0	1	0	0	1	1	0	0	1	0	1	1	0
Chr8_2324494_2324497_nip_0.04	1	1	1	1	1	1	1	1	0	1	1	1	1	1	1	1	1	1	1	1	0	1	1	1	1	1	1	1	1	1	1	1	1	1	1	1	1	1	1	1	1	0	1	1	1	1	1	1	1
Chr2_35149733_35149736_cg_0.931	0	0	0	1	0	0	0	0	0	0	1	0	0	0	0	0	0	1	0	0	0	0	0	0	0	0	0	0	0	0	0	0	0	0	0	0	1	0	0	0	0	0	0	0	0	0	0	0	1
Chr4_32042617_32042666_cg_0.057	0	0	0	0	0	0	1	1	0	1	0	0	0	0	0	0	0	1	0	1	1	0	0	0	0	0	0	0	0	0	0	1	0	1	0	1	1	0	0	0	0	1	0	0	0	0	0	0	0
Chr6_3319641_3319808_nip_0.977	1	1	1	0	1	1	0	0	0	0	0	1	1	0	1	1	1	0	1	1	0	0	1	0	1	1	1	1	0	0	0	0	1	0	1	1	0	1	0	0	1	1	1	0	1	1	1	1	1
Chr8_15609629_15614170_nip_0.999	0	1	1	0	1	0	1	0	1	1	1	1	1	1	1	1	0	1	1	0	0	1	1	1	1	1	1	0	0	0	1	0	1	1	1	1	0	1	0	0	0	0	0	0	1	0	1	0	0
Chr2_16650576_16650581_cg_0.968	1	0	0	1	1	1	1	1	1	1	1	1	1	0	1	1	0	1	0	1	0	0	1	1	1	1	1	1	1	1	0	1	0	1	1	0	1	1	0	1	0	1	1	1	1	1	0	1	1
Chr8_10913069_10913071_nip_0.052	0	1	1	0	1	0	0	0	0	0	0	0	1	1	1	1	0	0	1	0	0	0	1	0	1	1	1	0	0	0	0	0	0	1	1	0	0	1	0	0	0	0	0	0	1	0	1	0	0
Chr2_7035525_7035531_nip_0.009	0	1	1	0	0	0	1	0	0	0	1	1	1	1	1	1	1	0	1	0	1	1	1	0	1	1	1	0	0	0	1	0	0	1	1	0	1	1	0	0	0	0	0	0	1	0	0	1	1
Chr5_1921508_1922924_nip_0.998	0	1	1	1	1	0	0	0	0	0	0	1	1	1	1	1	0	0	1	0	0	1	1	0	1	1	1	0	0	0	0	0	0	0	1	0	0	1	0	0	1	0	0	0	1	0	0	1	0
Chr9_8793632_8805338_nip_0.976	0	1	1	0	1	1	0	0	0	0	0	0	0	1	0	0	1	0	0	0	0	1	0	0	0	0	0	0	0	0	0	0	0	1	0	0	0	0	0	0	0	0	0	0	1	0	1	1	0
Chr6_3295451_3295454_nip_0.009	1	0	0	0	0	0	0	0	1	0	0	1	1	0	0	0	1	0	0	1	0	0	0	0	0	0	0	0	0	0	1	0	1	0	0	0	1	0	0	1	0	0	0	0	1	0	0	1	1
Chr6_1550679_1550682_cg_0.998	0	0	0	0	0	0	0	0	1	0	0	0	0	1	0	0	0	0	0	0	0	0	0	0	0	0	0	0	0	0	0	0	0	0	0	0	0	0	0	0	0	0	0	0	0	0	0	0	0
Chr3_4580811_4581181_nip_0.989	1	1	1	0	1	1	0	0	0	0	0	1	1	1	1	1	1	0	1	0	1	1	1	0	1	0	1	0	0	0	0	0	1	0	1	0	0	0	0	0	0	0	0	0	0	0	1	0	0
Chr8_11480756_11481184_cg_0.009	1	0	0	1	0	1	1	0	1	1	1	0	0	0	0	0	1	1	0	1	1	1	0	1	0	0	0	1	1	1	1	1	1	0	0	1	1	0	1	1	1	1	1	1	0	1	0	1	1
Chr8_19824917_19824936_nip_0.02	1	1	1	0	0	0	0	0	0	0	0	1	1	1	1	1	0	0	1	1	0	1	1	0	1	1	1	0	0	0	0	0	0	1	1	0	0	1	0	0	1	0	0	0	1	0	1	0	0
Chr11_25401959_25402681_nip_0.994	0	0	0	0	0	0	0	0	0	0	0	0	1	0	1	1	0	0	1	0	0	0	1	0	0	1	1	0	0	0	0	0	1	1	1	0	0	1	0	0	0	0	0	0	1	0	1	1	0
Chr11_4907951_4907954_cg_0.999	0	1	1	0	0	1	1	0	1	1	0	0	0	0	0	0	1	0	0	0	1	0	0	1	1	1	0	1	1	1	0	1	0	1	0	1	1	0	0	1	1	1	1	1	1	1	1	1	0
Chr12_10365156_10386640_nip_1	1	1	1	0	1	1	1	1	1	1	1	0	0	1	0	0	1	1	0	1	1	1	0	1	0	1	1	1	1	0	0	1	1	1	0	1	1	1	1	0	1	1	1	1	1	1	1	1	1
Chr5_20386976_20386979_cg_1	1	0	0	1	0	0	1	1	1	1	1	0	1	0	0	1	1	1	1	1	1	0	1	1	0	1	0	1	1	1	1	1	0	0	1	1	1	1	1	1	1	1	1	1	0	1	0	1	1
Chr2_4622677_4622919_nip_0.984	0	1	1	0	0	1	0	0	1	0	0	1	1	1	1	1	1	0	1	1	0	1	1	0	1	0	1	0	0	0	0	0	0	0	1	0	1	1	0	0	0	0	0	1	0	0	0	0	0
Chr2_30239859_30259339_nip_0.999	0	0	0	0	0	0	0	0	0	0	0	0	0	0	0	0	0	0	0	0	0	1	0	0	0	0	0	0	0	0	0	0	0	0	0	0	0	0	0	0	0	0	0	0	0	0	0	0	0
Chr8_18301109_18301111_cg_0.907	0	0	0	0	1	0	0	0	0	0	0	0	0	0	0	0	0	0	0	0	0	0	0	0	0	0	0	0	0	0	1	0	0	0	0	0	0	0	0	0	0	0	0	0	0	0	0	0	0
Chr9_2350808_2351140_cg_0.975	0	0	0	0	0	0	0	0	0	0	0	0	0	0	0	0	0	0	0	0	0	0	0	0	0	0	0	0	0	0	0	0	0	0	0	0	0	0	0	0	0	0	0	0	0	0	0	0	0
Chr4_11826228_11826308_cg_0.497	0	0	0	0	0	0	0	0	0	0	0	0	0	0	0	0	0	0	0	0	0	0	0	0	0	0	0	0	0	0	0	0	0	0	0	0	0	0	0	0	0	0	0	0	0	0	0	0	0
Chr5_4801188_4802266_cg_0.36	0	0	0	0	0	0	0	0	0	0	0	0	0	0	0	0	0	0	0	0	0	0	0	0	0	0	0	0	0	0	0	0	0	0	0	0	0	0	0	0	0	0	0	0	0	0	0	0	0
Chr4_20326362_20326365_cg_0.982	1	0	0	0	0	0	0	0	0	0	1	0	0	0	0	0	1	1	0	1	1	0	0	0	0	0	0	0	0	0	0	0	0	0	0	0	1	1	0	0	1	1	0	1	1	1	1	0	0
Chr12_13168584_13168694_nip_0.514	1	1	1	1	1	1	1	1	1	1	1	1	1	1	1	1	1	1	1	1	1	1	1	1	1	1	1	1	1	1	1	1	1	1	1	1	1	1	1	1	1	1	1	1	1	1	1	1	1
Chr12_17023650_17035083_nip_1	1	1	1	0	0	0	0	0	0	0	0	0	0	1	0	0	0	0	0	1	0	0	0	0	0	0	1	0	0	0	0	0	0	1	0	0	0	1	1	0	1	0	0	0	1	0	1	1	0
Chr12_13665522_13665525_nip_0.056	1	1	1	0	1	0	0	0	0	0	0	0	0	1	0	0	0	0	0	1	0	1	0	0	0	0	1	0	0	0	0	0	0	1	0	0	0	1	1	0	1	0	0	0	1	0	1	1	0
Chr8_9555752_9555755_nip_0.011	1	0	0	0	1	0	0	0	0	0	0	0	1	1	1	1	0	0	1	0	0	0	1	0	1	0	1	0	0	0	0	0	0	1	1	0	0	1	0	0	1	1	0	0	1	0	1	0	0
Chr11_24679686_24679689_cg_0.997	1	0	0	1	0	1	1	1	0	0	0	0	0	0	0	0	0	0	0	1	0	0	0	0	1	0	0	0	1	1	0	1	0	0	0	1	1	0	1	1	1	1	1	0	0	0	0	0	0
Chr8_14766499_14781645_nip_1	0	1	1	1	0	1	0	0	1	0	0	0	1	1	1	1	1	1	1	1	0	0	1	0	1	1	1	1	1	1	1	0	1	1	1	1	1	1	1	1	1	1	1	1	1	1	1	1	1
Chr8_22301600_22301602_nip_0.031	0	0	1	0	0	0	0	0	0	0	0	0	0	1	0	0	0	0	0	0	0	0	0	0	0	0	0	0	0	0	0	0	0	0	0	0	0	1	0	0	0	0	0	0	0	0	0	0	0
Chr12_13651212_13651262_cg_0.056	0	0	0	0	0	0	1	0	0	0	0	0	0	0	0	0	0	0	0	0	0	1	0	1	0	0	0	0	0	0	0	0	0	0	0	0	0	0	0	0	0	1	0	0	0	0	0	0	0
Chr11_18977886_18977888_nip_0.021	1	0	1	0	0	0	0	0	0	0	0	1	1	1	1	1	0	0	1	0	0	0	1	0	1	1	0	0	0	0	0	0	0	0	1	0	0	1	0	0	0	1	0	0	0	0	0	0	0
Chr10_15916297_15916350_nip_0.947	0	1	1	1	1	1	0	1	1	1	1	1	1	1	1	1	1	1	1	1	1	0	1	0	1	1	1	1	1	1	1	1	1	1	1	1	1	1	0	1	0	0	1	1	1	1	1	1	1
Chr5_2945394_2952297_nip_1	1	1	1	0	1	1	0	0	1	0	0	1	1	1	1	1	1	0	1	1	1	1	1	0	1	1	1	0	1	1	0	1	1	1	1	1	1	1	1	0	1	0	1	1	1	1	1	1	0
Chr10_22595723_22595837_cg_0.042	1	0	0	0	1	1	1	0	0	0	0	0	0	0	0	0	0	1	0	1	0	1	0	1	0	0	0	0	0	0	1	0	1	0	0	0	0	0	1	0	1	0	0	0	0	0	1	1	0
Chr12_20880533_20880755_nip_0.764	1	1	1	0	0	0	0	0	0	0	0	0	0	1	0	0	1	0	0	1	0	0	0	0	0	0	0	0	0	0	0	0	1	1	1	0	0	1	0	0	1	0	0	0	1	0	1	0	0
Chr10_15871363_15871366_cg_0.986	1	0	0	1	0	1	1	1	1	1	1	0	0	0	0	0	1	1	0	1	1	0	0	1	0	1	0	0	1	1	1	1	1	1	0	1	0	0	1	1	1	1	1	1	1	1	1	1	1
Chr9_10270955_10271182_nip_0.468	1	1	1	1	1	1	1	1	1	1	1	1	1	1	1	1	1	1	1	1	1	1	1	1	1	1	1	1	1	1	1	1	1	1	1	1	1	1	1	0	1	1	1	1	1	1	1	1	1
Chr10_16863534_16863557_cg_0.944	0	0	0	0	0	0	0	0	0	0	0	0	0	0	0	0	0	0	0	0	0	0	0	0	0	0	0	0	0	0	0	0	0	0	0	0	0	0	0	0	0	0	0	0	0	0	0	1	0
Chr4_9641266_9641268_cg_0.999	0	0	0	0	0	0	0	0	0	0	0	0	0	0	0	0	0	0	0	0	0	0	0	0	0	0	0	0	0	0	0	0	0	0	0	0	0	0	0	0	0	0	0	0	0	0	0	0	0
Chr1_2023509_2023655_nip_0.974	0	1	1	1	1	1	1	0	0	1	0	1	1	1	1	1	0	0	1	0	1	0	1	1	1	0	1	1	0	0	0	0	1	0	1	1	0	1	0	0	1	1	0	1	1	0	0	0	0
Chr12_13938299_13943476_nip_0.996	1	1	1	0	0	0	0	0	0	0	0	0	0	1	0	0	0	0	0	1	0	0	0	0	0	0	1	0	0	0	0	0	0	1	0	0	0	1	1	0	1	0	0	0	1	0	1	1	0
Chr12_9612537_9613063_nip_0.992	1	1	1	0	1	1	1	1	1	1	1	0	0	1	0	0	1	1	0	1	1	1	0	1	0	1	1	1	1	0	1	1	1	1	0	1	1	1	1	0	1	1	1	1	1	1	1	1	1
Chr4_14218274_14219952_nip_0.998	1	1	1	0	0	0	0	0	0	0	0	1	1	1	1	1	0	0	1	0	0	1	1	0	1	0	1	0	1	0	0	0	0	0	1	0	0	1	0	0	0	0	0	0	0	0	1	0	0
Chr9_5119486_5119489_cg_0.998	1	0	1	1	0	0	1	1	1	1	1	0	0	1	0	0	1	1	0	1	1	0	0	1	0	1	0	1	1	1	1	1	1	0	0	1	1	1	1	1	1	1	1	1	0	1	0	0	1
Chr10_9706410_9706459_cg_0.074	1	0	0	0	0	0	0	0	0	0	0	0	0	0	0	1	0	0	1	0	0	0	0	0	0	0	0	0	0	1	0	0	0	0	0	0	0	1	0	0	0	0	0	0	1	0	0	0	0
Chr12_17596310_17596314_cg_1	0	0	0	0	1	0	0	0	0	0	0	1	1	0	1	1	0	0	1	0	0	0	1	0	1	0	0	0	0	0	0	0	0	0	1	0	0	0	0	0	0	0	0	0	0	0	0	0	0
Chr6_30099530_30099965_nip_0.993	0	1	1	0	1	1	0	0	0	0	0	0	1	1	1	1	0	0	1	0	0	1	1	0	0	0	1	0	0	0	0	0	0	0	1	0	0	1	0	0	0	0	0	0	0	0	0	0	0
Chr2_8412942_8413009_cg_0.068	1	0	0	1	0	0	0	1	1	0	0	0	0	0	0	0	0	0	0	1	0	0	0	1	0	1	0	1	1	1	1	0	1	1	0	0	0	0	0	0	1	0	0	0	0	0	1	1	0
Chr3_32439178_32439296_nip_0.967	1	1	1	1	1	1	0	0	1	1	1	1	1	1	1	1	1	1	1	1	1	1	1	0	1	1	1	1	1	1	0	1	0	1	1	1	1	1	0	1	1	0	1	0	1	1	1	1	1
Chr2_8424588_8424872_cg_0.014	1	0	0	1	0	0	0	0	0	0	0	0	0	0	0	0	0	0	0	1	0	0	0	0	0	0	0	0	0	0	0	0	1	1	0	0	0	0	0	0	1	0	0	0	0	0	1	1	0
Chr1_29726646_29726657_cg_0.985	0	0	0	1	0	0	0	0	0	0	1	0	0	0	0	0	0	0	0	1	0	0	0	1	0	0	0	0	0	0	0	0	0	0	0	0	0	0	1	0	1	0	1	0	0	1	0	0	0
Chr7_26539741_26539966_nip_0.983	1	1	1	0	0	0	0	0	0	1	0	1	0	1	0	1	1	0	1	1	0	1	0	0	1	0	1	1	0	0	0	0	0	1	1	0	0	0	0	0	1	0	0	0	1	0	1	0	0
Chr8_11737580_11737729_cg_0.02	1	0	0	1	0	0	0	0	0	0	0	0	0	0	0	0	0	0	0	1	1	1	0	0	0	0	0	1	1	1	0	1	0	0	0	0	1	0	1	0	1	1	1	1	0	1	0	1	1
Chr3_13204471_13204599_cg_0.023	0	0	0	0	0	0	1	0	0	0	0	0	0	0	0	0	0	0	0	0	0	0	0	0	0	0	0	0	0	0	0	0	0	0	0	0	0	0	1	0	0	0	0	0	0	0	0	0	0
Chr5_17205938_17206895_nip_0.98	0	0	0	0	0	0	0	0	0	0	0	0	0	0	0	0	0	0	0	0	0	0	0	0	0	0	0	0	0	0	0	0	0	0	0	0	0	0	0	0	0	0	0	0	1	0	0	0	0
Chr4_16240616_16240619_cg_0.997	1	0	0	0	0	0	0	1	0	1	0	1	1	0	0	0	1	0	1	1	0	0	0	0	1	0	0	0	0	1	0	0	1	1	1	0	0	1	0	0	1	0	1	0	1	1	0	1	0
Chr10_2844179_2844249_cg_0.041	1	0	0	1	1	1	1	1	1	1	1	0	1	0	1	1	1	1	0	1	1	0	1	1	0	1	0	1	1	1	1	1	1	1	0	1	1	1	1	1	1	1	1	1	1	1	1	1	1
Chr11_5889642_5889699_cg_0.065	0	0	0	0	0	0	0	0	0	0	0	0	0	0	0	0	0	0	0	0	0	0	0	0	0	0	0	0	0	0	0	0	0	0	0	0	0	0	0	0	1	0	0	0	0	0	0	0	0
Chr10_3940076_3940313_nip_0.983	0	1	1	1	1	1	1	1	1	1	1	0	1	1	1	1	1	1	0	0	1	0	1	1	0	1	0	1	1	1	1	1	1	0	0	1	1	0	1	1	0	1	1	1	0	1	0	1	1
Chr4_31257094_31257097_nip_0.068	1	1	1	1	1	1	1	1	1	1	1	1	1	1	1	1	1	1	1	1	1	1	1	1	1	1	1	1	1	1	1	1	1	1	1	1	1	1	1	1	1	1	1	1	1	1	1	1	1
Chr7_19408346_19408349_cg_0.995	1	0	0	1	1	1	1	1	1	0	1	0	0	0	0	0	1	1	0	0	0	1	0	1	1	1	0	1	1	1	1	1	0	1	0	1	1	0	1	1	1	1	1	1	0	1	0	0	1
Chr12_17511991_17512249_nip_0.945	1	1	1	1	0	1	0	0	0	0	0	0	0	1	0	0	1	1	0	1	0	0	0	1	0	0	1	1	0	0	1	0	1	1	0	0	0	1	1	1	1	0	0	0	1	0	1	1	0
Chr8_12047422_12047425_cg_0.992	0	0	0	0	0	1	1	1	0	1	1	1	0	0	0	0	1	1	0	0	0	0	0	1	0	0	0	0	0	0	1	0	1	0	0	1	0	0	0	1	0	0	0	0	0	0	0	0	0
Chr4_1044101_1044102_cg_0.973	0	0	0	0	0	0	0	0	0	0	0	0	0	0	0	0	0	0	0	0	0	0	0	0	0	0	0	0	0	0	0	0	0	0	0	0	0	0	0	0	0	0	0	0	0	0	0	0	0
Chr5_2344170_2344284_cg_0.034	1	0	0	0	0	1	1	1	0	1	0	0	0	0	0	0	0	1	0	1	0	0	0	1	0	0	0	0	1	0	0	1	1	1	0	1	0	0	1	0	1	1	1	0	0	0	1	0	0
Chr7_3179485_3179488_cg_0.984	0	1	1	1	0	1	1	1	1	1	1	0	0	0	0	0	1	1	0	0	1	1	0	1	0	1	0	1	1	1	1	1	0	0	0	1	1	1	1	1	0	1	1	0	1	1	1	0	1
Chr7_19416449_19416452_cg_0.992	0	0	0	0	0	0	0	0	0	0	0	0	0	0	0	0	0	0	0	0	0	0	0	0	0	0	0	0	0	0	0	0	0	0	0	0	0	0	0	0	0	0	0	0	0	0	0	0	0
Chr7_18473295_18473298_cg_0.988	1	0	0	1	1	0	0	0	0	0	0	1	1	0	0	1	1	0	1	1	1	1	1	0	1	1	1	0	1	0	0	0	0	0	1	1	1	0	1	0	0	0	0	0	0	0	1	1	0
Chr12_7946673_7946716_cg_0.137	0	0	0	0	0	0	1	0	0	0	0	0	0	0	0	0	0	0	0	0	0	1	0	1	0	0	0	0	0	0	0	1	0	0	0	0	0	0	0	0	0	1	0	1	0	1	0	0	0
Chr8_15075212_15075362_cg_0.026	1	0	0	0	0	0	0	0	0	0	0	0	0	0	0	0	0	0	0	1	1	0	0	0	0	0	0	1	1	1	0	1	0	0	0	0	1	0	1	0	1	1	1	1	0	1	0	1	1
Chr10_4320419_4320855_nip_0.991	0	1	0	0	0	0	0	0	0	0	0	0	0	1	0	0	0	0	0	0	0	0	1	0	0	0	0	0	0	0	0	0	0	0	0	0	0	0	0	0	0	0	0	0	0	0	0	0	0
Chr8_17872987_17884550_nip_1	0	0	1	0	0	0	1	1	1	1	1	0	1	1	1	1	0	1	1	0	0	0	1	1	1	1	1	0	0	1	1	0	1	0	1	1	0	1	0	1	0	1	0	0	0	0	0	0	0
Chr3_15641684_15641858_cg_0.028	0	0	0	0	1	1	0	1	1	1	1	0	0	0	0	0	1	1	0	0	1	0	0	1	0	1	0	1	1	1	1	1	0	0	0	0	1	0	1	1	1	0	1	1	0	1	0	0	1
Chr2_6961014_6961017_nip_0.009	0	1	1	0	0	1	1	1	0	0	1	1	1	1	1	1	1	1	1	0	1	1	1	0	1	1	1	1	1	1	0	0	1	0	1	1	1	1	1	1	0	1	1	0	1	1	0	0	0
Chr6_8355771_8355893_cg_0.031	0	1	0	1	0	1	1	1	1	1	1	0	0	0	0	0	1	1	0	1	1	0	0	1	0	1	1	0	1	1	1	1	0	0	0	1	1	0	1	1	1	1	1	1	1	1	1	0	1
Chr9_4591823_4591825_cg_0.972	0	0	0	0	0	0	0	0	0	0	0	0	0	0	0	0	0	0	0	0	0	0	0	0	0	0	0	0	0	0	0	0	0	0	0	0	0	0	0	0	0	0	0	0	0	0	0	0	0
Chr10_4639999_4640002_nip_0.075	1	1	0	1	0	1	0	1	1	1	1	1	1	0	0	1	1	1	1	1	1	0	1	0	1	1	1	1	0	1	0	0	1	1	1	1	0	0	0	1	1	0	1	1	1	1	1	0	1
Chr12_15215141_15215506_nip_0.992	1	1	1	0	0	0	1	1	1	1	1	0	0	1	1	0	0	0	0	1	1	1	0	0	0	1	1	0	1	1	0	1	0	1	0	1	1	1	1	0	1	1	1	1	1	1	1	1	1
Chr4_197261_197353_nip_0.939	0	1	1	0	0	0	0	0	0	0	0	0	0	1	0	0	0	0	1	0	0	1	0	0	0	0	0	0	0	0	0	0	0	0	1	0	0	0	1	0	0	0	0	0	0	0	0	0	0
Chr12_12912666_12912914_nip_0.984	1	1	1	0	1	0	0	0	0	0	0	0	0	1	0	0	0	0	0	1	0	0	0	0	0	0	1	0	0	0	0	0	0	1	0	0	0	1	1	0	1	0	0	0	1	0	1	1	0
Chr3_8150177_8150180_cg_0.997	0	0	0	0	1	0	0	0	0	0	0	0	0	0	0	0	0	0	0	0	0	1	0	0	0	0	0	0	0	0	0	0	0	0	0	0	0	0	0	0	0	0	0	0	0	0	0	0	0
Chr2_4749800_4751010_nip_0.998	0	1	1	0	0	1	0	0	1	0	0	1	1	1	1	1	1	0	1	1	0	0	1	0	1	0	1	0	0	0	0	0	0	0	1	0	1	1	0	0	0	0	0	1	0	0	0	0	0
Chr10_5574722_5577442_nip_0.999	0	1	1	1	1	1	1	1	1	1	1	0	1	1	1	1	1	1	0	0	1	1	1	1	0	1	0	1	1	0	1	1	1	0	0	1	1	0	1	1	1	1	1	1	0	1	0	1	1
Chr3_24749315_24749318_nip_0.006	1	0	1	0	0	1	0	0	0	0	0	0	0	0	0	0	0	0	0	0	0	0	0	0	0	0	0	0	0	0	0	0	0	0	0	0	0	0	0	0	1	1	0	0	0	0	0	0	0
Chr12_9814185_9814188_cg_0.999	0	0	0	0	0	0	0	0	0	0	0	0	0	0	0	0	0	0	0	0	0	0	0	0	0	0	0	0	0	0	0	0	0	0	0	0	0	0	0	0	0	0	0	0	0	0	0	0	0
Chr11_16740636_16740639_cg_1	0	0	0	1	0	1	1	1	1	1	1	0	0	0	0	0	1	1	0	1	1	0	0	1	0	1	0	0	1	1	1	1	1	1	0	1	1	0	1	1	1	0	1	1	1	1	1	1	1
Chr7_262938_262941_cg_0.996	1	1	1	1	1	1	1	1	1	1	1	1	1	0	1	1	1	1	1	1	0	1	1	1	1	1	1	1	1	1	1	1	0	0	1	1	1	1	1	1	1	1	1	1	1	1	0	1	1
Chr4_30641087_30641090_nip_0.047	1	1	1	1	1	1	1	1	1	1	1	1	1	1	1	1	1	1	1	1	1	1	1	1	1	1	1	1	1	1	1	1	1	1	1	1	1	1	1	1	1	1	1	1	1	1	1	1	1
Chr1_28824195_28824198_cg_0.99	0	0	0	0	0	0	0	0	0	0	0	0	0	0	0	0	0	0	0	0	0	0	0	0	0	0	0	0	0	0	0	0	0	0	0	0	0	0	0	0	0	0	0	0	0	0	0	0	0
Chr7_22299570_22299573_cg_0.983	1	0	0	1	1	0	0	0	0	0	0	1	0	0	0	0	1	0	0	0	0	1	1	0	1	0	0	0	0	0	0	0	0	1	0	0	0	0	0	0	0	0	0	0	1	0	0	0	0
Chr11_19769562_19769574_cg_0.985	0	0	0	1	1	1	1	1	1	1	0	0	0	0	0	0	0	1	0	1	1	0	0	1	0	0	0	1	1	1	1	1	1	1	0	1	1	0	1	1	1	0	1	1	1	1	1	1	1
Chr9_5071250_5071313_cg_0.2	1	0	1	1	0	0	1	1	1	1	1	0	0	1	0	0	1	1	0	1	1	0	0	1	0	1	0	1	1	1	1	1	1	0	0	1	1	1	1	1	1	1	1	1	0	1	0	0	1
Chr1_28712400_28724833_nip_0.997	1	1	1	1	1	1	1	1	1	1	1	1	1	1	1	1	1	1	1	0	1	1	1	1	1	1	1	1	1	1	1	1	1	1	1	1	1	1	1	1	0	1	1	1	1	1	1	1	1
Chr7_3922767_3926589_nip_0.991	1	1	1	0	0	0	0	1	1	1	1	1	1	1	1	1	0	0	1	1	0	0	1	0	1	1	1	0	1	1	0	1	1	1	1	1	1	0	1	0	0	0	0	1	0	0	0	1	0
Chr6_22697257_22697497_nip_0.984	0	1	1	0	0	0	0	0	0	0	0	0	0	1	0	0	0	0	0	0	0	0	0	0	0	0	0	0	0	0	0	0	0	0	0	0	0	0	0	0	0	0	0	0	0	0	0	0	0
Chr10_10336648_10336809_nip_0.976	1	1	1	1	0	0	0	0	0	0	0	0	0	1	0	0	0	0	0	0	0	1	0	0	0	0	0	0	0	0	0	0	0	0	0	0	0	1	1	0	1	0	0	0	0	0	0	0	0
Chr1_2054742_2054909_nip_0.96	0	1	1	1	1	1	1	0	0	1	0	1	1	1	1	1	0	0	1	0	1	0	1	1	1	0	1	1	0	0	0	0	1	0	1	1	0	1	0	0	1	1	0	1	1	0	0	0	0
Chr3_11490908_11491010_cg_0.037	0	0	0	1	0	0	1	1	1	1	1	0	0	1	0	0	0	1	0	1	1	0	0	1	0	1	0	1	1	1	1	1	0	1	0	1	1	1	1	1	1	1	1	1	1	1	0	0	1
Chr6_9603585_9603587_cg_1	0	0	0	0	0	0	0	0	0	0	0	0	0	0	0	0	0	0	0	0	0	0	0	0	0	0	0	0	0	0	0	0	0	0	0	0	0	0	1	0	0	1	0	0	0	1	0	0	0
Chr10_8588286_8588331_cg_0.998	0	0	0	1	0	0	0	0	0	0	0	0	0	0	0	0	0	0	0	0	0	0	0	0	0	0	0	0	0	0	0	0	0	0	0	0	0	1	0	0	0	0	0	0	0	0	0	0	0
Chr7_25443610_25443613_nip_0.007	0	1	1	0	0	0	0	0	0	0	0	0	0	0	1	1	0	0	1	1	0	0	0	0	0	0	1	0	0	0	0	0	0	0	1	0	0	0	0	0	0	0	0	0	1	0	0	0	0
Chr5_16187350_16187353_cg_0.997	1	0	0	1	1	1	1	1	1	1	1	1	0	0	0	0	0	1	0	0	1	0	0	1	0	1	0	1	0	1	0	1	1	0	0	1	1	1	0	1	0	1	1	1	0	1	1	1	1
Chr12_11109683_11109878_cg_0.015	0	0	0	1	0	1	1	1	1	1	1	1	1	0	1	1	1	1	1	0	1	1	1	1	1	1	0	1	1	1	1	1	1	0	1	1	1	0	0	1	0	1	1	1	0	1	0	0	1
Chr9_3179090_3179178_cg_0.043	1	0	0	1	0	0	1	1	1	1	1	0	0	0	0	0	1	1	0	1	0	0	0	1	0	1	0	1	1	1	1	1	1	0	0	1	1	0	1	1	1	1	1	1	0	1	0	0	1
Chr9_14127874_14127877_cg_0.993	0	0	0	0	0	0	0	0	0	0	0	0	0	0	0	0	0	0	0	0	0	0	0	0	0	0	0	0	0	0	0	0	0	0	0	0	0	0	0	0	0	0	0	0	0	0	0	0	0
Chr8_15485915_15486086_cg_0.017	1	0	0	1	0	1	0	0	0	0	0	0	0	0	0	0	1	0	0	1	1	0	0	0	0	0	0	1	1	1	0	1	0	0	0	0	1	0	1	1	1	1	1	1	0	1	0	1	1
Chr5_23499087_23499090_cg_0.989	1	0	0	1	0	1	1	1	1	1	1	1	1	0	1	1	1	1	1	1	1	0	1	1	1	1	1	1	1	1	1	1	0	1	1	1	1	1	1	1	1	1	1	1	1	1	1	1	1
Chr9_18089828_18089831_nip_0.053	1	1	1	1	1	1	1	1	1	1	1	1	1	1	1	1	1	1	1	1	1	1	1	1	1	1	1	1	1	1	1	1	1	1	1	1	1	1	1	1	1	1	1	1	1	1	1	1	1
Chr2_8417693_8418009_nip_0.988	0	1	1	0	1	1	1	0	0	1	1	1	1	1	1	1	1	1	1	0	1	1	1	1	1	0	1	0	0	0	1	1	0	0	1	1	1	1	1	1	0	1	1	1	1	1	0	0	1
Chr8_19798379_19798382_nip_0.066	1	1	1	0	0	0	0	0	0	0	0	1	1	1	1	1	0	0	1	1	0	1	1	0	1	1	1	0	0	0	0	0	0	1	1	0	0	1	0	0	1	0	0	0	1	0	1	0	0
Chr3_11506158_11506161_cg_0.958	0	0	0	1	0	0	1	1	1	1	1	0	0	1	0	0	0	1	0	1	1	0	0	1	0	1	0	0	1	1	1	1	0	1	0	1	1	1	1	1	1	1	1	1	1	1	0	0	1
Chr6_9581826_9581829_cg_0.974	0	0	0	1	1	1	1	1	1	1	1	0	0	0	0	0	1	1	0	1	1	1	0	1	0	1	0	1	1	1	1	1	0	0	0	1	1	0	1	1	1	1	1	1	1	1	1	0	1
Chr10_8915819_8915822_cg_0.986	1	0	0	1	0	0	0	0	0	0	0	1	1	0	0	1	0	0	1	1	0	0	1	0	1	0	1	0	0	1	0	0	0	1	1	0	0	1	0	0	0	0	0	0	1	0	1	0	0
Chr6_23956155_23960158_cg_0.001	1	0	0	1	0	1	0	0	0	0	0	0	0	0	0	0	0	0	0	1	0	0	0	0	0	0	0	0	0	0	0	0	0	0	0	0	0	1	0	0	0	0	0	0	1	0	0	0	0
Chr2_34625187_34625189_cg_1	0	0	0	0	0	0	0	0	0	0	0	0	0	0	0	0	0	0	0	0	0	0	0	0	0	0	0	0	0	0	0	0	0	0	0	0	0	0	0	0	0	0	0	0	0	0	0	0	0
Chr5_19682205_19682281_cg_0.049	1	0	0	1	0	0	1	1	1	1	1	0	1	0	0	1	1	1	1	1	1	0	1	1	0	1	0	1	1	1	1	1	0	0	1	1	1	1	1	1	1	1	1	1	0	1	0	1	1
Chr4_8083714_8083717_cg_0.987	0	0	0	1	1	1	1	1	1	0	1	0	0	0	0	0	1	1	0	1	1	0	0	1	0	1	0	1	1	1	1	1	0	1	0	1	1	0	0	1	1	1	1	1	1	1	0	0	1
Chr6_11208915_11208983_nip_0.863	1	1	1	1	1	1	1	1	1	1	0	1	1	1	1	1	1	1	1	1	1	1	1	1	1	1	1	1	1	1	1	1	1	1	1	1	1	1	1	0	1	1	0	1	1	0	1	1	1
Chr12_8306025_8306028_cg_0.989	0	0	0	1	0	1	1	1	1	1	1	1	1	0	1	1	1	1	1	0	1	1	1	1	1	1	0	1	1	1	1	1	1	0	1	1	1	0	0	1	0	1	1	1	0	1	0	0	1
Chr3_35378847_35379413_nip_0.995	1	1	1	0	1	1	0	0	1	0	0	1	1	1	1	1	1	0	1	1	1	0	1	0	1	1	1	0	1	0	0	1	1	1	1	1	1	1	0	1	0	1	0	1	1	0	1	0	1
Chr11_5011687_5011690_cg_0.988	0	1	1	0	0	1	1	1	1	1	0	1	0	0	0	0	1	0	0	0	1	0	0	1	1	1	0	0	1	1	0	1	1	1	0	1	1	0	1	1	1	1	1	1	1	1	1	1	1
Chr6_24739532_24739535_cg_0.984	1	0	0	1	0	1	0	0	0	0	0	0	0	0	0	0	0	0	0	1	0	1	0	0	0	0	0	0	0	0	0	0	0	0	0	0	0	0	0	0	1	0	0	0	0	0	0	0	0
Chr9_8830447_8830822_cg_0.008	0	0	0	0	0	0	1	0	1	0	0	0	0	0	0	0	0	0	0	0	0	0	0	0	0	1	0	0	0	0	0	0	0	0	0	0	0	0	1	1	0	0	0	0	0	0	0	0	0
Chr9_5087962_5087965_cg_0.986	1	0	1	1	0	0	1	1	1	1	1	0	0	1	0	0	1	1	0	1	1	0	0	1	0	1	0	1	1	1	1	1	1	0	0	1	1	1	1	1	1	1	1	1	0	1	0	0	1
Chr6_3584612_3584614_cg_0.999	0	0	0	1	0	0	1	1	1	1	0	0	0	1	0	0	0	1	0	0	1	0	0	1	0	0	0	0	1	1	1	1	0	1	0	0	1	0	1	1	0	0	0	1	0	0	0	0	0
Chr9_2565685_2566400_cg_0.023	1	0	0	1	0	0	1	1	1	1	1	0	0	0	0	0	1	1	0	1	1	0	0	1	0	1	0	1	1	1	1	1	1	0	0	1	1	0	1	1	1	1	1	1	0	1	0	0	1
Chr7_9489841_9489846_cg_0.97	0	0	0	0	0	1	0	0	1	0	0	1	0	0	0	0	0	0	0	0	0	0	0	0	0	1	1	0	0	0	0	1	1	0	1	0	0	0	0	0	0	0	0	0	1	0	0	1	0
Chr8_1847092_1847095_cg_0.994	1	0	0	0	0	1	1	1	1	1	1	0	0	0	1	0	0	1	0	1	1	0	0	1	0	0	1	1	1	0	1	1	1	1	0	0	1	1	1	1	1	1	1	1	0	1	0	1	1
Chr10_278603_278650_cg_0.771	0	0	0	1	1	1	1	1	1	0	1	1	1	0	1	1	0	1	0	0	1	0	1	1	1	0	1	1	1	1	1	1	1	0	0	1	1	0	1	1	0	0	1	1	0	1	1	1	1
Chr4_11592669_11592687_cg_0.948	0	0	0	1	1	1	1	1	1	0	1	0	0	0	0	0	1	1	0	1	1	0	0	1	0	1	0	1	1	1	1	1	0	1	0	1	1	1	0	1	1	1	1	1	1	1	0	0	1
Chr6_9044098_9044101_nip_0.017	1	1	1	0	0	0	0	0	0	0	0	1	1	1	1	1	0	0	1	0	0	0	1	0	1	0	0	0	0	0	0	0	1	1	1	0	0	1	0	0	0	0	0	0	0	0	0	1	0
Chr10_2799989_2800258_nip_0.985	0	1	0	0	0	0	0	0	0	0	0	0	0	1	0	0	1	0	0	0	0	0	0	1	0	0	0	1	0	0	1	0	1	1	0	0	0	0	1	1	0	0	0	0	0	0	1	0	1
Chr9_1240138_1240187_cg_0.074	1	0	0	0	0	0	1	0	1	0	0	0	0	0	0	0	0	0	0	0	0	0	0	1	0	0	0	0	1	0	0	1	0	0	0	0	0	0	1	0	0	1	0	0	0	0	0	0	0
Chr2_34972117_34972458_nip_0.988	1	1	1	1	1	1	0	0	0	1	1	1	1	1	1	1	1	0	1	1	1	1	1	0	1	1	1	0	1	0	0	0	0	0	1	0	1	1	0	0	1	1	0	1	0	0	0	0	1
Chr11_17249863_17249996_cg_0.029	0	0	0	1	0	1	0	1	0	0	0	0	0	0	0	0	1	0	0	1	0	0	0	0	0	1	1	1	0	1	0	1	1	1	0	1	0	0	1	1	1	0	0	0	1	0	1	1	0
Chr1_29576070_29576073_nip_0.059	1	1	1	1	1	1	1	1	1	1	1	1	1	1	1	1	1	1	1	1	1	1	1	1	1	1	1	1	1	1	1	1	1	1	1	1	1	1	1	1	1	1	1	1	1	1	1	1	1
Chr1_30024469_30024472_cg_0.985	0	0	0	0	0	0	0	0	0	0	0	0	0	0	0	0	0	0	0	0	0	0	0	0	0	0	0	0	0	0	0	0	0	0	0	0	0	0	0	0	0	0	0	0	0	0	0	0	0
Chr8_8419394_8419477_nip_0.689	1	1	1	0	1	0	0	0	0	0	0	0	1	1	1	1	0	0	1	0	0	1	1	0	1	0	1	0	0	0	0	0	0	1	1	0	0	1	0	0	1	1	0	0	1	0	1	1	0
Chr8_20094823_20094893_cg_0.04	0	0	0	1	1	0	0	1	0	0	1	0	0	0	0	0	0	0	0	0	1	0	0	0	0	0	0	0	0	0	0	1	1	0	0	1	0	0	0	1	0	0	1	1	0	1	0	0	1
Chr12_10726017_10726020_cg_0.985	0	0	0	0	0	0	0	0	0	0	0	0	0	0	0	0	0	0	0	0	0	0	0	0	0	0	0	0	0	1	0	0	0	0	0	0	0	0	0	1	0	0	0	0	0	0	0	0	0
Chr12_8322035_8322038_cg_1	0	0	0	1	0	1	1	1	1	1	1	1	1	0	1	1	1	1	1	0	1	1	1	1	1	1	0	1	1	1	1	1	1	0	1	1	1	0	0	1	0	1	1	1	0	1	0	0	1
Chr3_15937680_15937722_nip_0.066	1	1	1	0	0	0	0	1	0	1	1	1	1	1	1	1	1	1	1	1	0	0	1	1	1	0	1	0	0	1	1	1	1	1	1	0	0	1	0	1	0	0	1	0	1	0	1	1	1
Chr5_5511122_5511124_cg_0.97	0	0	0	0	0	0	0	0	0	0	0	0	0	0	0	0	0	0	0	0	0	0	0	0	0	0	0	0	0	0	0	0	0	0	0	0	0	0	0	0	0	0	0	0	0	0	0	0	0
Chr3_16578221_16578334_cg_0.08	0	0	0	1	0	0	1	1	1	1	1	0	0	0	0	0	1	1	0	0	1	0	0	1	0	1	0	1	1	1	1	1	0	0	0	1	1	0	1	1	0	1	1	1	0	1	0	0	1
Chr5_20205959_20205962_cg_0.985	1	0	0	1	0	0	1	1	1	1	1	0	1	0	0	0	1	1	1	1	1	0	1	1	0	1	0	1	1	1	1	1	0	0	1	1	1	1	1	1	1	1	1	1	0	1	0	1	1
Chr12_14681595_14681598_cg_1	0	0	0	0	1	0	0	1	0	1	1	1	1	0	1	1	0	0	1	0	0	0	1	0	1	1	0	0	1	0	0	1	0	0	0	1	1	0	0	0	0	1	1	1	0	0	0	0	1
Chr10_10030794_10072702_nip_1	0	1	1	0	0	0	0	0	0	0	0	0	0	1	0	0	0	0	0	0	0	1	0	0	0	0	0	0	0	0	0	0	0	0	0	0	0	0	0	0	0	0	0	0	0	0	0	0	0
Chr12_14637616_14637618_cg_1	0	0	0	0	1	0	1	1	1	1	1	1	0	0	1	0	0	0	0	0	0	0	1	0	1	0	0	0	0	0	0	0	0	0	0	1	0	0	0	0	0	0	0	1	0	0	0	0	1
Chr11_25478864_25478867_cg_0.998	0	0	0	0	0	0	1	1	1	1	0	0	0	1	0	0	1	1	0	0	0	0	0	1	0	0	0	0	0	1	1	1	0	0	0	1	0	0	1	0	0	1	0	0	0	0	0	0	0
Chr9_20162421_20162595_nip_0.983	0	0	0	0	0	0	0	0	0	0	0	0	0	1	0	0	0	0	0	0	0	0	0	0	0	0	0	0	0	0	0	0	1	1	0	0	0	0	0	0	0	0	0	0	0	0	1	0	0
Chr10_293393_293396_nip_0.026	1	1	1	0	0	0	0	0	0	0	0	0	0	1	0	0	1	0	1	1	0	0	0	0	0	1	0	0	0	0	0	0	0	1	1	0	0	1	0	0	1	1	0	0	1	0	0	0	0
Chr12_9506645_9506884_nip_0.988	1	1	1	0	1	1	1	1	1	1	1	0	0	1	1	0	1	1	0	1	1	1	0	1	0	1	1	1	1	0	1	1	1	1	0	1	1	1	1	0	1	1	1	1	1	1	1	1	1
Chr2_4720905_4720907_nip_0.039	1	1	1	1	1	1	1	1	1	1	1	1	1	1	1	1	1	1	1	1	1	1	1	1	1	1	1	1	1	1	1	1	1	1	1	1	1	1	1	1	1	1	1	1	1	1	1	1	1
Chr8_15134323_15144845_nip_1	0	0	0	0	0	0	0	0	0	0	0	0	1	1	1	1	0	0	1	0	0	0	1	0	1	1	1	0	0	0	0	0	0	1	1	0	0	0	0	0	0	0	0	0	1	0	1	0	0
Chr3_30010288_30010289_cg_0.993	0	0	0	1	0	1	0	1	1	0	0	1	0	0	0	1	0	1	0	0	0	0	1	0	0	1	0	0	0	1	0	0	0	0	0	0	0	0	0	1	0	0	0	1	0	0	1	0	0
Chr4_11845087_11858753_nip_1	0	0	0	0	0	0	0	0	0	0	0	0	0	0	0	0	0	0	0	0	0	0	0	0	0	0	0	0	0	0	0	0	0	0	0	0	0	0	0	0	0	0	0	0	0	0	0	0	0
Chr12_27053874_27053931_nip_0.935	0	1	0	1	1	1	0	1	1	1	1	1	1	0	1	1	1	1	1	1	1	0	1	0	1	1	1	1	1	1	1	1	1	1	1	1	1	0	0	1	0	0	1	1	1	1	1	0	1
Chr10_11083949_11083952_cg_0.99	0	0	0	0	0	0	0	0	0	0	0	0	0	0	0	0	0	0	0	0	0	0	0	0	0	0	0	0	0	0	0	0	0	0	0	0	0	0	0	0	0	0	0	0	0	0	0	0	0
Chr12_7999820_7999828_cg_0.968	0	0	0	1	0	1	1	1	1	1	1	1	1	0	1	1	1	1	1	0	1	1	1	1	1	1	0	1	1	0	1	1	1	0	1	1	1	0	0	0	0	1	1	1	0	1	0	0	1
Chr10_16160352_16169032_nip_1	0	1	1	0	1	0	0	0	0	0	0	1	1	1	1	1	0	0	1	0	0	0	1	0	1	0	1	0	0	0	0	0	0	0	1	0	1	1	0	0	0	0	0	0	0	0	0	0	0
Chr6_25220705_25226353_nip_0.999	1	1	1	0	1	1	0	0	0	0	0	1	1	1	1	1	0	0	1	0	0	0	1	0	1	1	1	0	0	0	0	0	1	1	1	0	0	1	0	0	0	0	0	0	1	0	1	1	0
Chr10_16062849_16063007_cg_0.025	1	0	0	1	0	1	1	1	1	1	1	0	0	0	0	0	1	1	0	1	1	0	0	1	0	1	0	0	1	1	1	1	1	1	0	1	0	0	1	1	1	1	1	1	1	1	1	1	1
Chr5_20332574_20332618_cg_0.988	0	0	0	0	0	0	0	0	0	0	0	0	0	0	0	0	0	0	0	0	0	0	0	0	0	0	0	0	0	0	0	0	0	0	0	0	0	0	0	0	0	0	0	0	0	0	0	0	0
Chr11_19620723_19620726_cg_0.984	0	0	0	1	1	1	1	1	1	1	0	0	0	0	0	0	0	1	0	1	1	0	0	1	0	0	0	1	1	1	1	1	1	1	0	1	1	0	1	1	1	0	1	1	1	1	1	1	1
Chr1_7050809_7050812_cg_0.999	1	0	0	1	0	1	1	0	1	0	1	0	0	0	0	0	1	1	0	1	1	0	0	1	0	0	0	1	0	0	1	0	0	1	0	0	0	0	0	0	0	1	1	1	0	1	1	1	1
Chr3_15767977_15767980_cg_0.997	0	0	0	0	1	1	0	1	1	1	1	0	1	0	1	0	0	1	0	0	1	0	1	0	0	1	1	1	1	1	1	1	0	1	0	0	0	0	0	1	1	0	1	1	1	0	0	0	1
Chr11_21795820_21796058_cg_0.208	1	0	0	0	0	0	1	0	0	0	1	0	0	0	0	0	1	0	0	1	1	0	0	0	0	1	0	1	1	0	0	1	1	1	0	1	1	0	1	1	0	1	1	1	1	1	1	1	1
Chr12_3759090_3759140_cg_0.073	0	0	0	0	0	0	1	0	0	0	0	0	0	0	0	0	0	0	0	0	0	1	0	1	0	0	0	0	0	0	0	0	0	0	0	0	0	0	1	0	1	1	0	0	0	0	0	0	0
Chr5_19268231_19268234_nip_0.013	0	0	1	0	0	0	0	0	0	0	0	0	0	1	0	0	0	0	0	0	0	0	0	0	0	0	0	0	0	0	0	0	1	0	0	0	0	0	0	0	0	0	0	0	1	0	0	0	0
Chr2_6971375_6971385_nip_0.162	0	1	1	0	0	1	1	1	0	0	1	1	1	1	1	1	1	1	1	0	1	1	1	0	1	1	1	1	1	1	0	0	1	0	1	1	1	1	1	1	0	1	1	0	1	1	0	0	0
Chr12_18915792_18916080_nip_0.986	1	0	1	0	0	0	0	0	0	0	0	0	0	1	0	0	0	0	0	1	0	0	0	0	0	0	1	0	0	0	0	0	1	1	0	0	0	1	1	1	1	0	0	0	1	0	1	1	0
Chr1_6849110_6849113_cg_0.92	0	0	0	0	0	0	0	0	0	0	0	0	0	0	0	0	0	0	0	0	0	0	0	0	0	0	0	0	0	0	0	0	0	0	0	0	0	0	0	0	0	0	0	0	0	0	0	0	0
Chr12_21180419_21180422_nip_0.048	1	1	1	0	1	1	1	1	1	1	1	0	0	1	1	0	1	1	0	1	1	1	0	1	0	1	1	1	1	1	1	1	1	1	1	1	1	1	1	1	1	1	1	1	1	1	1	1	1
Chr9_10400213_10401605_nip_0.985	0	1	1	0	0	0	0	0	0	0	0	1	1	1	0	1	0	0	1	1	0	1	1	0	1	0	0	0	0	0	0	0	0	1	1	0	0	0	0	0	0	0	0	0	1	0	0	0	0
Chr5_19028808_19028863_cg_0.063	1	0	0	0	0	0	0	0	0	0	0	0	0	0	0	1	0	0	0	0	0	0	0	0	0	0	0	0	0	0	0	0	0	0	0	0	1	1	0	0	1	1	0	0	0	0	0	0	0
Chr10_7363579_7369497_nip_0.999	0	1	1	0	0	0	0	0	0	0	0	0	0	1	0	0	0	0	0	0	0	1	0	0	0	0	0	0	0	0	0	0	0	0	0	0	0	0	0	0	0	0	0	0	0	0	0	0	0
Chr2_17016451_17020981_nip_0.998	0	1	1	0	0	0	0	0	0	0	0	0	0	1	0	0	0	0	0	0	0	1	0	0	0	0	0	0	0	0	0	0	1	0	0	0	0	0	0	0	0	0	0	0	0	0	1	0	0
Chr5_7130190_7130192_cg_1	0	0	0	0	0	0	0	0	0	0	0	0	0	0	0	0	0	0	0	0	0	0	0	0	0	0	0	0	0	0	0	0	0	0	0	0	0	0	0	0	0	0	0	0	0	0	0	0	0
Chr4_1249213_1249216_cg_0.984	1	0	0	1	1	1	1	1	1	1	1	0	0	0	0	0	1	1	0	1	1	0	0	1	0	1	0	1	1	1	1	1	0	1	0	1	1	1	0	1	1	1	1	1	1	1	1	1	1
Chr11_7221086_7221108_cg_0.921	1	0	0	0	0	0	0	0	0	0	0	1	0	0	0	0	0	0	0	0	0	0	0	0	1	0	0	0	0	0	0	0	1	0	0	0	0	0	0	0	1	0	0	0	1	0	0	1	0
Chr11_22024612_22024615_cg_1	1	0	0	0	1	0	0	0	0	0	0	0	0	0	0	0	1	0	0	1	0	1	0	0	0	0	0	0	0	0	0	0	1	1	0	0	0	0	0	0	0	0	0	0	1	0	1	1	0
Chr10_2909141_2909142_cg_0.998	1	0	0	1	1	1	1	1	1	1	1	0	1	0	1	1	1	1	0	1	1	0	1	1	0	1	0	1	1	1	1	1	1	1	0	1	1	1	1	1	1	1	1	1	1	1	1	1	1
Chr7_19290296_19290350_cg_0.068	1	0	0	0	0	0	1	1	0	0	0	0	0	0	0	0	0	0	0	0	0	1	0	1	0	0	0	0	1	0	1	1	0	1	0	1	0	0	1	0	1	1	0	1	0	0	0	0	0
Chr11_3833138_3833960_nip_0.995	1	1	1	0	1	0	0	0	0	0	1	1	1	1	1	1	1	0	1	1	0	1	1	0	1	0	1	0	0	0	0	0	1	1	1	0	0	1	0	0	1	0	0	0	1	0	1	1	0
Chr1_31677314_31677369_cg_0.067	0	0	0	0	0	0	1	0	0	0	0	0	0	0	0	0	0	0	0	0	0	0	0	1	0	0	0	0	0	0	0	0	0	0	0	0	0	0	1	0	0	1	0	0	0	0	0	0	0
Chr10_20305081_20305084_cg_0.989	1	0	0	1	0	0	0	0	0	0	0	0	0	0	0	0	0	0	0	1	0	0	0	0	0	0	0	1	0	0	0	0	0	0	0	0	0	0	0	0	1	0	0	0	1	0	0	0	0
Chr2_16229601_16236929_nip_1	0	1	1	0	0	0	0	0	0	0	0	0	0	1	0	0	0	0	0	0	0	0	0	0	0	0	0	0	0	0	0	0	1	0	0	0	0	0	0	0	0	0	0	0	0	0	1	0	0
Chr6_11165525_11165526_cg_1	0	0	0	0	0	0	0	0	0	0	0	0	0	0	0	0	0	0	0	0	0	0	0	0	0	0	0	0	0	0	0	0	0	0	0	0	0	0	0	0	0	0	0	0	0	0	0	0	0
Chr12_9554588_9554590_cg_1	0	0	0	1	0	0	0	0	0	0	0	1	1	0	0	1	0	0	1	0	0	0	1	0	1	0	0	0	0	0	0	0	0	0	1	0	0	0	0	0	0	0	0	0	0	0	0	0	0
Chr6_24133269_24133629_nip_0.499	1	1	1	1	1	1	1	1	1	1	1	1	1	1	1	1	1	1	1	1	1	1	1	1	1	1	1	1	1	1	1	1	1	1	1	1	1	1	1	1	1	1	1	1	1	1	1	1	1
Chr11_3347785_3348355_nip_0.993	0	1	0	1	1	1	1	0	1	1	0	1	0	0	1	1	1	1	0	1	1	1	1	1	1	1	1	1	1	1	1	0	0	0	0	1	1	0	1	1	1	1	1	1	0	1	0	0	1
Chr8_9508602_9508605_cg_0.994	0	0	0	0	0	0	0	0	0	0	0	0	0	0	0	0	0	0	0	1	1	1	0	0	0	0	0	1	1	1	0	0	0	0	0	0	0	0	1	0	0	0	0	0	0	1	0	1	1
Chr10_22634675_22634809_cg_0.021	1	0	0	0	1	1	1	0	0	0	0	0	0	1	0	0	0	1	0	1	0	1	0	1	0	0	0	0	0	0	1	0	1	0	0	0	0	0	1	0	1	0	0	0	0	0	1	1	0
Chr8_19754167_19754170_nip_0.015	1	1	1	0	0	0	0	0	1	0	1	1	1	1	1	1	0	1	1	1	0	1	1	1	1	1	1	1	0	0	0	0	0	1	1	1	1	1	0	0	1	1	0	1	1	0	1	0	1
Chr5_3992795_4026346_nip_0.986	0	1	1	0	0	0	0	0	0	0	0	0	0	1	0	0	0	0	0	0	0	1	0	0	0	0	0	0	0	0	0	0	0	1	0	0	0	1	0	0	0	0	0	0	1	0	1	1	0
Chr10_7623233_7623236_cg_0.964	0	0	0	0	0	0	0	0	0	0	0	0	0	0	0	0	0	0	0	0	0	0	0	0	0	0	0	0	0	0	0	0	0	0	0	0	0	0	0	0	0	0	0	0	0	0	0	0	0
Chr3_35677421_35687740_nip_0.998	1	1	1	0	1	1	0	0	1	0	1	1	1	1	1	1	1	0	1	1	1	1	1	0	1	1	1	0	1	0	0	0	1	1	1	1	1	1	0	1	0	1	0	1	1	0	1	0	1
Chr5_17661929_17661932_cg_0.983	0	0	0	0	0	0	0	0	0	0	0	0	0	0	0	0	0	0	0	0	0	0	0	0	0	0	0	0	0	0	0	0	0	0	0	0	0	0	0	0	0	0	0	0	0	0	0	0	0
Chr2_24644959_24645309_nip_0.989	0	1	1	0	0	0	1	1	1	0	1	0	1	1	1	1	0	1	1	0	1	1	1	0	0	1	0	1	1	1	1	0	1	0	1	0	1	0	0	0	0	1	1	1	1	1	1	0	0
Chr7_20322146_20322149_cg_0.938	0	0	0	0	0	0	0	0	0	0	0	0	0	0	0	0	0	0	0	0	0	0	0	0	0	0	0	0	0	0	0	0	0	0	0	0	0	0	0	0	0	0	0	0	0	0	0	0	0
Chr3_16032137_16032140_nip_0.003	1	1	1	1	0	0	0	1	1	1	1	1	1	1	1	1	1	1	1	1	0	1	1	1	1	1	1	0	1	1	1	1	1	1	1	0	0	1	0	1	1	0	1	1	1	0	1	1	1
Chr11_3398221_3412161_nip_1	1	1	1	1	1	1	1	0	1	1	0	1	1	1	1	1	0	1	1	1	1	1	1	1	1	1	1	1	1	1	1	1	0	0	1	1	1	1	1	1	0	1	1	1	0	1	0	0	1
Chr8_11025247_11030123_nip_0.999	1	1	1	1	1	1	1	1	1	1	1	1	1	1	1	1	1	1	1	0	1	0	1	1	1	1	1	1	1	0	1	1	1	1	1	1	1	1	1	0	1	1	1	1	1	1	1	1	1
Chr5_19468624_19468627_cg_0.981	1	0	0	1	0	0	1	1	1	1	1	0	1	0	0	1	1	1	1	1	1	0	1	1	0	1	0	1	1	1	1	1	0	0	1	1	1	1	1	1	1	1	1	1	0	1	0	1	1
Chr3_5517065_5517075_nip_0.098	1	1	1	0	1	1	0	0	0	0	0	1	1	1	1	1	1	0	1	0	0	1	1	0	1	0	1	0	0	0	0	0	1	1	1	0	0	1	0	0	0	0	0	0	0	0	1	1	0
Chr5_14920182_14920185_cg_0.999	0	0	0	0	1	1	1	1	1	1	1	0	0	0	0	0	1	1	0	1	1	0	0	1	0	1	0	0	1	1	1	1	1	0	0	1	1	1	1	1	1	1	1	1	0	1	1	1	1
Chr12_26994797_26995162_nip_0.973	0	0	0	0	0	0	0	0	0	0	0	0	0	0	0	0	0	0	0	0	0	0	0	0	0	0	0	0	0	0	0	0	0	0	0	0	0	0	0	0	0	0	0	0	0	0	0	0	0
Chr6_9696944_9696947_cg_0.985	0	0	0	0	0	0	0	0	0	0	0	0	0	0	0	0	0	0	0	0	0	0	0	0	0	0	0	0	0	0	0	0	0	0	0	0	0	0	0	0	0	0	0	0	0	0	0	0	0
Chr8_14369822_14369825_cg_0.995	1	0	0	1	0	0	0	0	0	0	0	0	0	0	0	0	0	0	0	1	1	0	0	0	0	0	0	1	1	1	0	1	0	0	0	0	1	0	1	0	1	0	1	1	0	1	0	1	1
Chr10_13236787_13237164_cg_0.078	1	0	0	1	0	0	1	0	1	1	0	0	0	0	0	0	1	1	0	1	1	0	0	0	0	0	0	1	1	1	0	1	1	1	0	1	1	1	1	1	1	1	1	1	1	1	1	1	0
Chr7_19072255_19072258_cg_1	1	0	0	0	0	1	0	1	0	0	1	0	0	0	0	0	0	0	0	0	0	0	0	1	0	0	0	0	0	0	0	0	0	0	0	0	0	0	0	0	0	0	0	0	0	0	0	0	0
Chr1_2575890_2576030_cg_0.028	1	1	1	1	1	1	1	1	1	0	1	1	1	1	1	1	1	1	1	1	1	0	1	1	1	1	1	1	0	1	1	0	1	1	1	1	0	1	0	0	1	1	1	1	1	1	1	1	0
Chr12_16490544_16490547_cg_0.997	0	0	0	1	1	1	0	1	1	1	1	1	1	0	1	1	1	1	1	0	1	0	1	1	1	1	0	1	1	1	1	1	1	0	1	1	1	0	0	1	0	1	1	1	0	1	0	0	1
Chr8_3876147_3885994_nip_0.999	0	1	1	0	0	0	0	0	0	0	0	0	0	1	0	0	0	0	0	0	0	1	0	0	0	0	0	0	0	0	0	0	0	0	0	0	0	0	0	0	0	0	0	0	0	0	1	0	0
Chr2_24556115_24556117_cg_1	0	0	0	1	0	0	0	0	0	0	0	0	0	0	0	0	0	0	0	0	0	0	0	0	0	0	0	0	0	0	0	0	0	1	0	0	0	0	0	0	0	0	0	0	0	0	0	1	0
Chr7_19867266_19880152_nip_1	0	1	1	0	0	0	0	0	0	0	0	1	1	1	1	1	0	0	1	1	1	1	1	0	0	0	1	0	0	0	0	0	0	0	1	0	0	0	0	0	0	0	0	0	1	0	0	0	0
Chr5_3986729_3986732_cg_0.968	0	0	0	1	1	1	0	1	1	1	0	0	0	0	1	0	0	0	0	0	0	0	1	0	0	0	0	0	0	0	1	0	0	0	0	0	1	0	0	0	0	0	1	0	0	1	0	0	1
Chr10_21953029_21953032_cg_0.93	0	0	0	0	0	0	0	0	0	0	0	0	0	0	0	0	0	0	0	0	0	0	0	0	0	0	0	0	0	0	0	0	0	0	0	0	0	0	0	0	0	0	0	0	0	0	0	0	0
Chr4_1161608_1161610_cg_0.997	0	0	0	0	0	0	0	0	1	0	0	0	0	0	0	0	0	0	0	1	0	0	0	0	0	0	0	0	0	0	0	0	0	0	0	0	0	0	0	0	0	0	1	0	0	0	0	0	0
Chr10_5927954_5927957_cg_0.999	1	0	0	1	1	1	1	1	1	1	1	1	1	0	1	1	1	1	1	1	1	0	1	1	1	1	1	1	1	1	1	1	1	1	1	1	1	1	1	1	1	1	1	1	1	1	1	1	1
Chr4_32058712_32058713_cg_0.971	0	0	0	0	0	1	0	0	0	0	0	0	0	0	0	0	0	0	0	0	0	0	0	0	1	0	1	0	0	0	0	0	1	0	0	0	0	0	0	0	0	0	0	0	1	0	0	0	0
Chr3_35528618_35533967_nip_0.999	1	1	1	0	1	1	0	0	1	0	0	1	1	1	1	1	1	0	1	1	1	0	1	0	1	1	1	0	1	0	0	0	1	1	1	1	1	1	0	0	0	1	0	1	1	0	1	0	1
Chr1_2579821_2579823_cg_1	0	0	0	0	0	0	0	0	0	0	0	0	0	0	0	0	0	0	0	0	0	0	0	0	0	0	0	0	0	0	0	0	0	0	0	0	0	0	0	0	0	0	0	0	0	0	0	0	0
Chr7_18920539_18920543_cg_0.982	1	0	0	1	1	1	1	1	1	1	1	0	0	0	0	0	1	1	0	0	0	1	0	1	0	1	0	1	1	1	1	1	1	1	0	1	1	0	1	1	1	1	1	1	0	1	1	1	1
Chr2_7013293_7013532_nip_0.984	0	1	1	0	0	1	1	0	0	0	1	1	1	1	1	1	1	1	1	0	1	1	1	0	1	1	1	0	0	0	0	0	1	1	1	1	1	1	1	1	0	1	1	0	1	1	0	0	0
Chr11_7502532_7502535_cg_0.985	0	0	0	0	0	0	0	0	0	0	0	0	0	0	0	0	0	0	0	0	0	0	0	0	0	0	0	0	0	0	0	0	0	0	0	0	0	0	0	0	0	0	0	0	0	0	0	0	0
Chr5_6058719_6058722_cg_0.992	0	0	0	0	0	0	0	0	0	0	0	0	0	0	0	0	0	0	0	0	0	0	0	0	0	0	0	0	0	0	0	0	0	0	0	0	0	0	0	0	0	0	0	0	0	0	0	0	0
Chr2_25948722_25950492_cg_0.006	1	0	0	1	1	1	1	1	0	1	0	0	0	0	0	0	1	1	0	1	0	0	0	1	0	0	0	0	0	1	1	1	1	0	0	1	0	0	1	1	1	1	1	0	0	0	0	1	1
Chr3_15198642_15198704_cg_0.059	0	0	0	0	1	1	1	1	1	0	1	0	0	0	0	0	0	0	0	0	1	0	0	0	0	1	0	1	1	1	0	1	0	0	0	1	0	0	0	0	1	1	1	1	0	1	0	0	1
Chr1_4534657_4534660_cg_0.99	1	0	0	1	0	0	1	1	1	1	0	1	0	0	1	0	1	1	0	0	1	0	0	0	0	0	0	0	1	1	1	1	1	1	0	1	1	1	1	1	1	0	1	1	0	1	1	1	1
Chr6_858170_858381_nip_0.93	1	1	1	0	1	1	1	1	0	1	1	1	1	1	1	1	1	1	1	1	0	1	1	1	1	1	1	1	1	0	1	1	1	1	1	1	1	1	1	0	1	1	1	1	1	1	1	1	1
Chr3_15081377_15092687_nip_1	0	0	0	0	0	0	0	0	0	0	0	0	0	0	0	0	0	0	0	0	0	0	0	0	0	0	0	0	0	0	0	0	0	0	0	0	0	0	0	0	0	0	0	0	0	0	0	0	0
Chr11_14074128_14074131_cg_0.996	0	0	0	0	0	0	0	0	0	0	0	0	0	0	0	0	0	0	0	0	0	0	0	0	0	0	1	0	0	0	0	0	0	0	0	0	0	0	0	0	0	0	0	0	0	0	1	0	0
Chr11_3592704_3592707_cg_0.999	0	0	0	0	0	0	0	1	0	0	0	0	0	0	0	0	0	0	0	0	0	0	0	0	0	0	0	0	0	0	0	0	0	1	0	0	0	0	0	0	0	0	0	0	0	0	0	0	0
Chr6_3315977_3317025_nip_0.996	1	1	1	0	1	1	0	0	0	0	0	1	1	0	1	1	1	0	1	1	0	0	1	0	1	1	1	1	0	0	0	0	1	0	1	1	0	1	0	0	1	1	1	0	1	1	1	1	1
Chr1_2687921_2687924_cg_0.979	0	0	0	0	0	0	0	0	0	0	0	0	0	0	0	0	0	0	0	0	0	0	0	0	0	0	0	0	0	0	0	0	0	0	0	0	0	0	0	0	0	0	0	0	0	0	0	0	0
Chr2_10181931_10181983_cg_0.996	0	0	0	0	0	0	0	0	0	0	0	0	0	0	0	0	0	0	0	0	0	0	0	0	0	0	0	0	0	0	0	0	0	0	0	0	0	0	0	0	0	0	0	0	0	0	0	0	0
Chr11_24230137_24230361_nip_0.983	0	0	0	0	0	0	0	0	0	0	0	0	1	0	0	1	0	0	1	0	0	0	1	0	0	1	1	0	0	0	0	0	1	1	1	0	0	1	0	0	0	0	0	0	1	0	1	1	0
Chr5_5262892_5262895_nip_0.066	0	1	1	1	0	0	0	0	0	0	0	0	0	1	0	0	0	0	0	0	0	1	0	0	0	0	0	0	0	0	0	0	0	0	0	0	0	0	0	0	0	0	0	0	0	0	0	0	0
Chr4_11571744_11571823_nip_0.952	1	0	1	0	0	0	1	0	0	0	0	0	0	1	1	0	0	0	0	1	0	1	1	1	0	0	0	0	0	0	0	0	0	0	0	0	0	1	1	0	1	1	0	0	0	0	1	1	0
Chr11_5397364_5397368_cg_0.951	0	0	0	0	0	0	0	0	0	0	0	0	0	0	0	0	0	0	0	0	0	0	0	0	0	0	0	0	0	0	0	0	0	0	0	0	0	0	0	0	0	0	0	0	0	0	0	0	0
Chr2_5503814_5503816_cg_0.95	0	0	0	0	0	0	0	0	0	0	0	0	0	0	0	0	0	0	0	0	0	0	0	0	0	0	0	0	0	0	0	0	0	0	0	0	0	0	0	0	0	0	0	0	0	0	0	0	0
Chr12_17181314_17194720_nip_1	1	1	1	0	0	0	0	0	0	0	0	0	0	1	0	0	0	0	0	1	0	0	0	0	0	0	1	0	0	0	0	0	0	1	0	0	0	1	1	0	1	0	0	0	1	0	1	1	0
Chr2_3174841_3175066_nip_0.983	0	0	0	0	0	0	0	0	1	0	0	1	1	0	1	1	0	0	1	1	0	1	1	0	1	0	1	0	0	0	0	0	0	0	1	0	0	1	0	0	0	0	0	0	0	0	0	0	0
Chr2_6925223_6925226_cg_0.983	1	0	0	1	1	0	0	0	0	1	0	0	0	0	0	0	0	0	0	1	0	0	0	1	0	0	0	0	0	0	1	1	0	1	0	0	0	0	0	0	1	0	0	1	0	0	1	1	1
Chr1_3644582_3644585_cg_0.999	0	0	0	0	0	0	0	0	0	0	0	0	0	0	0	0	0	0	0	0	0	0	0	0	0	0	0	0	0	0	0	0	0	0	0	0	0	0	0	0	0	0	0	0	0	0	0	0	0
Chr5_15192673_15192677_cg_0.999	0	0	0	0	1	0	0	0	0	0	1	0	0	0	0	0	0	0	0	0	0	0	0	0	0	0	0	0	0	0	0	0	1	0	0	0	0	0	0	0	0	0	0	0	0	0	1	0	0
Chr6_23445552_23445699_cg_0.026	1	1	0	1	1	1	1	1	1	1	1	1	1	1	1	1	1	1	1	1	1	0	1	1	1	1	1	1	1	1	1	1	1	1	1	1	1	1	1	1	1	1	1	1	1	1	1	1	1
Chr1_23360273_23360276_nip_0.003	1	1	1	1	1	1	0	1	0	0	1	1	1	1	1	1	1	1	1	1	1	0	1	0	1	0	1	1	0	0	1	1	1	1	1	0	1	1	1	1	1	1	0	1	0	0	1	1	1
Chr1_27937371_27937384_cg_0.999	0	0	0	1	0	0	0	0	0	0	0	0	0	0	0	0	1	0	0	0	0	0	0	0	0	0	0	0	0	0	0	0	0	0	0	0	0	0	0	0	0	0	0	0	0	0	0	0	0
Chr1_6242540_6242543_cg_0.984	1	0	0	1	0	1	0	0	0	0	0	1	0	0	0	0	0	0	0	1	0	0	0	0	1	0	0	0	0	0	0	1	1	1	0	1	0	0	1	1	0	0	0	0	0	0	1	1	0
Chr9_15068327_15068574_nip_0.984	1	1	1	0	1	1	0	0	0	0	0	1	1	1	1	1	1	0	1	0	0	1	1	0	1	0	1	0	0	0	0	0	1	1	1	1	0	0	0	0	0	1	0	0	1	0	1	0	0
Chr7_24401773_24401775_nip_0.029	0	0	1	0	0	0	0	0	0	0	0	0	1	0	1	1	0	0	1	1	0	1	1	0	0	0	1	0	0	0	0	0	0	0	1	0	0	0	0	0	0	0	0	0	0	0	0	0	0
Chr8_9167510_9167562_nip_0.93	1	1	1	0	1	0	0	0	0	0	0	0	1	1	1	1	0	0	1	0	0	1	1	0	1	0	1	0	0	0	0	0	0	1	1	0	0	1	0	0	1	1	0	0	1	0	1	0	0
Chr1_1916862_1925356_nip_0.999	0	1	1	1	1	1	1	0	0	1	0	1	1	1	1	1	0	0	1	0	1	1	1	1	1	0	1	0	1	0	0	1	1	0	1	1	1	1	1	1	1	1	0	1	1	0	0	0	0
Chr6_7610217_7611004_nip_0.995	1	1	0	1	1	1	1	1	1	1	1	1	1	0	1	1	1	1	1	1	1	0	1	0	1	1	0	1	1	1	1	1	1	1	1	1	1	0	0	1	0	0	1	1	1	1	1	1	1
Chr5_19423069_19423078_cg_0.999	1	0	0	0	0	0	0	0	0	0	0	0	1	0	0	1	1	0	1	0	0	0	1	0	0	0	0	0	0	0	0	0	0	0	1	0	0	1	0	0	1	1	0	0	0	0	0	1	0
Chr12_7985611_7985649_cg_0.278	0	0	0	1	0	1	1	1	1	1	1	1	1	0	1	1	1	1	1	0	1	1	1	1	1	1	0	1	1	0	1	1	1	0	1	1	1	0	0	0	0	1	1	1	0	1	0	0	1
Chr5_8100937_8100986_nip_0.926	1	0	1	0	0	0	0	0	0	0	0	0	0	0	0	0	1	0	0	0	1	1	0	0	1	0	1	0	0	0	0	0	0	0	1	1	0	0	0	0	0	0	0	0	1	1	0	0	0
Chr4_678574_678577_cg_0.983	1	0	0	1	1	1	1	0	1	1	1	1	1	0	1	1	1	1	0	1	1	0	1	1	1	1	1	1	1	1	0	1	1	1	0	1	1	1	0	0	1	1	1	1	1	1	1	1	1
Chr12_6734875_6738447_nip_0.999	1	0	0	0	0	0	0	0	0	0	0	0	1	1	1	1	0	0	1	1	0	1	0	0	1	0	1	0	1	0	0	1	0	1	0	0	0	1	0	0	1	0	0	0	1	0	1	1	0
Chr2_17068212_17068215_cg_0.958	0	0	0	0	0	0	0	0	0	0	0	0	0	0	0	0	0	0	0	0	0	0	0	0	0	0	0	0	0	0	0	0	0	0	0	0	0	0	0	0	0	0	0	0	0	0	0	0	0
Chr2_8190806_8190809_cg_0.983	1	0	0	1	0	0	0	0	0	0	0	0	0	0	0	0	0	0	0	1	0	1	0	1	0	0	0	0	0	0	1	0	1	1	0	0	0	0	0	0	1	0	0	0	0	0	1	1	0
Chr5_29648806_29648909_nip_0.498	1	1	1	1	1	1	1	1	1	1	1	1	1	1	1	1	1	1	1	1	1	1	1	1	1	1	1	1	1	1	1	1	1	1	1	1	1	1	1	1	1	1	1	1	1	1	1	1	1
Chr7_15360392_15360395_nip_0.017	0	1	1	1	0	0	0	0	1	0	1	1	1	1	1	1	0	0	1	0	1	0	1	0	1	0	1	0	0	0	0	0	0	0	1	0	0	0	0	0	0	0	1	0	1	1	0	0	1
Chr5_19427753_19427756_cg_0.974	0	0	0	0	0	0	0	0	0	0	0	0	1	0	0	1	1	0	1	1	0	0	1	0	0	0	0	1	0	0	0	0	0	0	1	0	0	1	0	0	1	1	0	0	0	0	0	1	0
Chr5_6013177_6013191_nip_0.133	0	1	1	0	0	0	0	0	0	0	0	0	0	1	0	0	0	0	0	0	0	1	0	0	0	0	0	0	0	0	0	0	0	0	0	0	0	0	0	0	0	0	0	0	0	0	1	0	0
Chr12_6753211_6753214_cg_0.999	0	1	1	1	1	1	0	1	1	0	0	1	0	0	0	0	0	1	0	0	1	0	1	1	0	0	0	0	1	0	1	1	0	0	0	1	1	0	1	0	0	1	1	1	0	1	0	0	1
Chr5_19151829_19151832_cg_0.999	1	0	0	0	0	0	0	0	0	0	0	0	1	0	0	1	1	0	1	1	0	0	1	0	0	0	0	1	0	0	0	0	0	0	1	0	0	0	0	0	1	0	0	0	0	0	0	1	0
Chr8_9455222_9455224_cg_0.996	0	0	0	1	0	1	1	1	1	1	1	1	0	0	0	0	1	1	0	1	1	1	0	1	0	1	0	1	1	0	1	1	1	0	0	1	1	0	1	1	0	0	1	1	0	1	0	1	1
Chr7_19684641_19684664_cg_0.95	1	0	0	1	1	1	1	1	1	0	1	0	0	0	0	0	0	1	0	0	0	0	0	1	1	1	0	1	1	1	1	1	1	1	0	1	1	0	1	1	1	1	1	1	0	1	1	1	1
Chr1_12633014_12633593_cg_0.162	1	0	0	0	0	0	0	0	0	0	1	1	1	0	0	1	0	0	1	0	0	0	1	0	1	0	1	0	0	0	0	0	0	0	1	0	0	1	0	0	0	0	0	0	0	0	0	1	1
Chr6_4356583_4356824_cg_0.024	0	0	0	1	0	0	1	1	1	1	1	0	0	1	0	0	0	1	0	0	1	0	0	1	0	1	0	1	1	1	1	1	0	1	0	1	1	0	1	1	0	0	1	1	0	1	0	0	1
Chr8_11038762_11049957_nip_1	0	1	1	0	1	0	0	0	0	0	0	0	1	1	1	1	0	0	1	0	0	0	1	0	1	1	1	0	0	0	0	0	0	1	1	0	0	1	0	0	0	0	0	0	1	0	1	0	0
Chr4_2428044_2428127_nip_0.764	0	0	0	0	0	0	0	0	0	0	0	0	0	1	0	0	0	0	0	0	0	0	0	0	0	0	0	0	0	0	0	0	1	0	0	0	0	0	0	0	0	0	0	0	0	0	0	0	0
Chr2_22638167_22642835_nip_0.999	0	1	1	0	0	0	0	0	0	0	0	1	1	1	1	1	0	0	1	1	0	1	1	0	1	0	1	0	0	0	0	0	1	1	1	0	0	0	0	0	0	0	0	0	1	0	1	0	0
Chr2_9602317_9602320_cg_0.974	0	0	0	0	0	0	0	0	0	0	0	0	0	0	0	0	0	0	0	1	0	0	0	0	0	0	0	0	0	0	0	0	0	1	0	0	0	0	0	0	0	0	0	0	0	0	0	0	0
Chr4_32093732_32130039_nip_1	0	0	1	0	0	0	0	0	0	0	0	0	0	1	0	0	0	0	0	0	0	1	0	0	0	0	0	0	0	0	0	0	0	0	0	0	0	0	0	0	0	0	0	0	0	0	0	0	0
Chr12_12774072_12774082_cg_0.999	0	0	0	1	0	0	0	0	0	0	0	1	1	0	0	1	0	0	1	0	0	0	1	0	1	0	0	0	0	0	0	0	0	0	1	0	0	0	0	0	0	0	0	0	0	0	0	0	0
Chr3_15698836_15699189_nip_0.989	1	1	1	0	0	0	0	0	0	0	0	1	1	1	1	1	0	0	1	1	0	1	1	0	1	0	1	0	0	0	0	0	1	1	1	0	0	1	0	0	0	0	0	0	1	0	1	1	0
Chr7_24305250_24305457_nip_0.981	0	0	1	0	0	0	0	0	0	0	0	0	1	0	1	1	0	0	1	1	0	1	1	1	0	0	1	0	0	0	0	0	0	0	1	0	0	0	0	0	0	0	0	0	0	0	0	0	0
Chr4_8115595_8116494_cg_0.004	0	0	0	1	1	1	1	1	1	0	1	0	0	0	0	0	1	1	0	1	1	0	0	1	0	1	0	1	1	1	1	1	0	1	0	1	1	1	0	1	1	1	1	1	1	1	0	0	1
Chr12_17532618_17533587_nip_0.996	1	1	1	0	0	0	0	0	0	0	0	0	0	1	0	0	0	0	0	1	0	0	0	0	0	0	1	0	0	0	0	0	0	1	0	0	0	1	1	0	1	0	0	0	1	0	1	1	0
Chr11_23154548_23154556_cg_0.976	1	0	0	1	0	0	0	0	0	0	0	0	0	0	0	0	0	0	0	1	0	0	0	0	0	0	0	0	0	0	0	0	1	1	0	0	0	0	0	0	1	0	0	0	1	0	1	1	0
Chr6_8947443_8947535_nip_0.959	1	1	1	0	0	0	0	0	0	0	0	1	1	1	1	1	0	0	1	0	0	0	1	0	1	0	0	0	0	0	0	0	1	1	1	0	0	1	0	0	0	0	0	0	0	0	0	1	0
Chr5_14089220_14100855_nip_1	0	1	1	0	0	0	0	0	0	0	0	1	1	1	1	1	0	0	1	0	0	1	1	0	1	0	1	0	0	0	0	0	0	1	1	0	0	0	0	0	0	0	0	0	1	0	0	0	0
Chr1_34671887_34671890_cg_0.984	0	0	0	0	0	0	0	0	0	0	0	0	0	0	0	0	0	0	0	0	0	0	0	0	0	0	0	0	0	0	0	0	0	0	0	0	0	0	0	0	0	0	0	0	0	0	0	0	0
Chr12_19092995_19093379_nip_0.99	1	0	1	0	0	0	0	0	0	0	0	0	0	1	0	0	0	0	0	1	0	0	0	0	0	0	1	0	0	0	0	0	1	1	0	0	0	1	1	1	1	0	0	0	1	0	1	1	0
Chr4_16224666_16224953_cg_0.065	1	0	0	1	0	0	0	1	0	1	0	1	1	0	0	0	1	0	1	1	1	0	0	0	1	0	0	0	0	1	0	1	1	1	1	0	0	1	1	0	1	0	1	0	1	1	0	1	0
Chr11_3876081_3876084_cg_0.999	0	0	0	0	0	0	0	0	0	0	0	0	0	0	0	0	0	0	0	0	0	0	0	0	0	0	0	0	0	0	0	0	0	0	0	0	0	0	0	0	0	0	0	0	0	0	0	0	0
Chr2_7438309_7438542_cg_0.029	1	0	0	1	1	0	0	0	0	1	1	0	0	0	0	0	1	0	0	1	0	1	0	1	0	0	0	0	0	0	1	1	0	1	0	0	0	0	0	0	1	0	0	1	0	0	1	1	1
Chr10_4627317_4627363_nip_0.922	0	1	1	1	1	1	0	1	1	1	1	1	1	1	1	1	1	1	1	1	1	0	1	0	1	1	1	1	1	1	1	1	1	1	1	1	1	0	0	1	0	0	1	1	1	1	1	1	1
Chr3_13597059_13597062_cg_0.938	0	0	0	0	0	0	0	0	0	0	0	0	0	0	0	0	0	0	0	0	0	0	0	0	0	0	0	0	0	0	0	0	0	0	0	0	0	0	0	0	0	0	0	0	0	0	0	0	0
Chr6_9827075_9827078_cg_0.957	0	0	0	0	0	0	0	0	0	0	0	0	0	0	0	0	0	0	0	0	0	0	0	0	0	0	0	0	0	0	0	0	0	0	0	0	0	0	0	0	0	0	0	0	0	0	0	0	0
Chr1_41356293_41356296_cg_0.999	1	1	0	1	1	0	1	1	0	0	1	1	0	0	0	0	1	1	0	1	1	1	0	0	1	1	0	0	1	1	0	1	1	0	0	1	1	1	1	1	1	1	0	1	0	0	0	1	0
Chr8_15586169_15586172_nip_0.073	1	1	1	1	1	1	1	1	1	1	1	1	1	1	1	1	1	1	1	1	1	1	1	1	1	1	1	1	1	1	1	1	1	1	1	1	1	1	1	1	1	1	1	1	1	1	1	1	1
Chr8_4902794_4902812_cg_0.844	0	0	0	1	0	1	1	1	1	0	0	1	0	0	1	0	0	1	0	1	1	1	0	1	0	0	1	1	1	1	1	1	1	0	0	0	1	0	1	1	1	0	1	1	0	1	0	0	1
Chr8_9539835_9539838_cg_0.997	0	1	1	0	0	0	1	1	0	0	0	0	0	0	0	0	0	0	0	0	0	0	0	0	0	0	0	0	0	0	0	0	0	0	0	0	0	0	1	0	0	0	0	0	0	0	0	0	0
Chr4_33021863_33022299_nip_0.991	0	0	0	0	1	0	0	0	0	0	0	0	0	0	0	0	0	0	0	0	0	0	0	0	0	0	1	0	0	0	0	0	1	0	0	0	0	0	0	0	0	0	0	0	0	0	0	0	0
Chr12_4475309_4475312_cg_0.984	0	0	0	0	0	0	0	0	0	0	0	1	1	0	0	1	0	0	1	1	0	0	1	0	1	0	0	1	0	0	0	0	0	0	1	0	0	0	0	0	1	0	0	0	1	0	0	0	0
Chr6_11147077_11147080_nip_0.005	1	1	1	0	1	0	0	0	0	0	0	0	0	0	0	0	0	0	0	0	0	0	0	0	0	0	0	1	0	0	0	0	0	0	0	0	0	1	0	0	0	0	0	0	0	0	0	1	0
Chr2_8420550_8420553_cg_0.997	0	0	0	0	0	0	0	0	0	0	0	0	0	0	0	0	0	0	0	0	0	0	0	0	0	0	0	0	0	0	0	0	0	0	0	0	0	0	0	0	0	0	0	0	0	0	0	0	0
Chr2_23391951_23395566_cg_0.001	1	0	0	1	0	0	1	0	1	0	1	0	0	0	0	0	1	1	0	1	1	0	0	1	0	0	0	1	1	1	1	1	0	0	0	1	1	0	1	0	1	1	1	1	0	1	0	0	0
Chr12_10078045_10078047_cg_0.989	0	0	0	1	0	0	0	0	0	0	0	0	1	0	0	1	0	0	0	0	0	0	0	0	1	0	0	0	0	0	0	0	0	0	0	0	0	0	0	1	0	0	0	0	0	0	0	0	0
Chr10_16083857_16083860_cg_0.999	1	0	0	1	0	1	1	1	1	1	1	0	0	0	0	0	1	1	0	1	1	0	0	1	0	1	0	0	1	1	1	1	1	1	0	1	0	0	1	1	1	1	1	1	1	1	1	1	1
Chr2_24673801_24673804_cg_0.983	1	0	0	0	0	0	0	0	0	1	0	1	0	0	1	0	1	0	0	1	0	0	0	1	1	0	1	0	0	0	0	1	0	1	0	1	0	0	1	1	1	0	0	0	0	0	0	1	1
Chr11_3680355_3680358_cg_0.999	0	0	0	0	0	0	0	0	0	0	0	0	0	0	0	0	0	0	0	0	0	0	0	0	0	0	0	0	0	0	0	0	0	0	0	0	0	0	0	0	0	0	0	0	0	0	0	0	0
Chr12_8265224_8265227_cg_1	0	0	0	0	0	0	0	0	0	0	0	0	0	0	0	0	1	0	0	0	0	0	0	0	0	0	0	0	0	0	0	0	0	0	1	0	0	0	0	0	0	0	0	0	0	0	0	0	0
Chr11_22085683_22085738_cg_0.487	0	0	0	0	1	0	1	0	1	1	1	0	0	0	0	0	0	1	0	0	1	0	0	1	0	1	0	1	1	0	1	1	0	0	0	1	1	0	1	1	1	1	1	1	0	1	0	0	1
Chr2_13899203_13900240_cg_0.004	1	0	0	1	1	1	1	0	1	1	1	1	1	0	1	1	1	1	1	1	1	0	1	1	1	1	1	0	1	0	1	1	0	1	1	1	1	1	1	1	1	1	1	1	1	1	0	1	1
Chr4_11491141_11497941_nip_0.999	1	1	1	0	0	0	0	0	0	1	0	1	1	1	1	1	0	0	1	0	0	1	1	1	1	0	1	0	0	0	0	0	1	0	1	0	0	0	1	0	1	0	0	0	0	0	1	1	0
Chr10_6080073_6080363_nip_0.986	0	1	1	0	0	0	0	0	0	0	0	0	0	1	0	0	0	0	0	0	0	1	0	0	0	0	0	0	0	0	0	0	0	0	0	0	0	0	0	0	0	0	0	0	0	0	0	0	0
Chr3_8261543_8264967_nip_0.999	0	0	1	0	0	0	0	0	0	1	1	0	0	0	0	0	0	0	0	0	0	1	0	0	0	0	0	0	0	0	0	0	0	0	0	0	0	0	0	1	0	0	0	0	0	0	0	0	0
Chr9_13740481_13742173_nip_0.998	1	1	1	0	1	0	0	0	0	0	0	1	1	1	0	1	1	0	1	0	0	1	1	0	1	0	0	0	0	0	0	0	1	1	1	1	0	0	0	0	0	1	0	0	1	0	1	1	0
Chr9_1489326_1489329_cg_0.984	1	0	0	1	0	0	1	1	1	1	1	0	0	0	0	0	1	1	0	1	1	0	0	1	0	1	0	1	1	1	1	1	1	0	0	1	1	0	1	1	1	1	1	1	0	1	0	0	1
Chr8_28045547_28045552_cg_0.959	0	0	0	0	0	0	0	0	1	0	0	0	1	0	0	0	0	0	1	0	0	0	0	0	0	0	0	0	1	0	0	0	0	0	1	0	0	0	0	0	0	0	0	0	0	0	0	0	0
Chr3_15552017_15552080_cg_0.059	0	0	0	0	0	0	0	0	0	0	0	0	0	0	0	0	0	0	0	0	1	0	0	0	0	0	0	0	0	0	0	0	0	0	0	0	0	0	0	0	1	0	0	0	0	0	0	0	0
Chr11_16599782_16602943_nip_0.999	1	1	1	0	1	0	0	0	0	0	0	1	1	1	1	1	0	0	1	0	0	1	1	0	1	0	0	0	0	0	0	0	0	0	1	0	0	1	0	0	0	1	0	0	0	0	0	0	0
Chr4_20840775_20842178_nip_0.997	0	1	1	0	0	0	0	0	0	0	0	1	1	1	1	1	0	1	1	0	0	1	1	0	1	0	1	0	0	0	0	0	1	1	1	0	0	0	0	0	0	0	0	0	0	0	0	0	0
Chr7_3912086_3912110_nip_0.069	1	1	1	0	0	0	0	1	1	1	1	1	1	1	1	1	0	0	1	1	0	0	1	0	1	1	1	0	1	1	0	1	1	1	1	1	1	0	1	0	0	0	0	1	0	0	0	1	0
Chr3_10966320_10966413_cg_0.041	0	0	0	1	0	0	1	1	1	1	1	0	0	0	0	0	0	1	0	0	1	0	0	1	0	1	0	1	1	1	0	1	0	1	0	1	1	1	1	1	1	1	1	1	1	1	0	0	1
Chr11_21912508_21912554_nip_0.318	0	1	1	0	0	0	0	0	0	0	0	1	1	1	1	1	0	0	1	0	0	1	1	0	1	0	1	0	0	0	0	0	0	0	1	0	0	1	0	0	0	0	0	0	0	0	0	0	0
Chr1_2156698_2156701_cg_0.974	0	0	0	0	0	0	0	0	0	0	0	0	0	0	0	0	0	0	0	0	0	0	0	0	0	0	0	0	0	0	0	0	0	0	0	0	0	0	0	0	0	0	0	0	0	0	0	0	0
Chr1_2386804_2386807_cg_0.989	1	0	0	1	0	0	1	1	1	0	1	0	0	0	0	0	1	1	0	1	1	0	0	0	0	1	0	0	0	1	1	0	0	1	0	1	0	0	0	0	0	1	1	1	0	1	1	1	1
Chr1_12637385_12637388_cg_0.949	1	0	0	0	0	0	0	0	0	0	1	1	1	0	0	1	0	0	1	0	0	0	1	0	1	0	1	0	0	0	0	0	0	0	1	0	0	1	0	0	0	0	0	0	0	0	0	1	1
Chr7_27003259_27003264_cg_0.999	0	0	0	1	0	1	1	1	0	0	0	0	0	0	0	0	0	1	0	0	0	1	0	1	0	0	1	0	1	1	1	1	1	0	0	1	1	0	1	1	0	1	0	0	0	0	0	1	0
Chr12_21201656_21205039_nip_0.999	1	1	1	0	1	1	1	1	1	1	1	0	0	1	0	0	1	1	0	1	1	1	0	1	0	1	1	1	1	1	1	1	1	1	1	1	1	1	1	1	1	1	1	1	1	1	1	1	1
Chr7_16257350_16257396_cg_0.078	0	0	0	0	0	0	1	0	0	0	0	0	0	0	0	0	0	0	0	0	0	0	0	1	0	0	0	0	0	0	0	0	0	0	0	0	0	1	1	0	1	1	0	0	0	0	0	0	0
Chr6_19938780_19938959_nip_0.978	0	1	1	1	1	0	1	1	1	1	1	1	1	1	1	1	1	1	1	0	1	1	1	1	1	1	1	1	1	1	1	1	1	1	1	1	1	1	0	0	0	1	0	1	1	0	1	1	1
Chr7_16192176_16192180_nip_0.062	0	1	1	0	0	0	0	0	0	0	0	0	0	1	0	0	0	0	0	0	0	0	0	0	0	0	0	0	0	0	0	0	0	0	0	0	0	0	0	0	0	0	0	0	1	0	0	0	0
Chr5_15744466_15744656_cg_0.021	1	0	0	1	1	1	1	1	1	1	1	0	0	0	0	0	1	1	0	1	1	0	0	1	0	1	0	1	1	1	1	1	1	0	0	1	1	1	1	1	1	1	1	1	0	1	1	1	1
Chr7_19576351_19576353_nip_0.023	1	1	1	1	1	1	1	1	1	1	1	1	1	1	1	1	1	1	1	1	1	1	1	1	1	1	1	1	1	1	1	1	1	1	1	1	1	1	1	1	1	1	1	1	1	1	1	1	1
Chr9_3369517_3369537_cg_0.994	1	0	0	1	0	0	1	1	1	1	1	0	0	0	0	0	1	0	0	1	1	0	0	0	0	1	0	0	1	1	1	1	1	0	0	1	1	0	1	0	0	1	1	1	0	1	0	0	1
Chr6_30282317_30293681_nip_0.999	0	1	1	0	0	1	0	0	0	0	0	0	1	1	1	1	0	0	1	0	0	1	1	0	0	0	1	0	0	0	0	0	0	0	1	0	0	0	0	0	0	0	0	0	0	0	0	0	0
Chr2_23167769_23168618_nip_0.995	0	1	1	0	1	1	0	0	0	0	0	1	1	1	1	1	0	0	1	0	0	1	1	0	1	1	1	0	0	0	1	0	1	1	1	0	0	1	0	0	0	0	0	0	1	0	1	0	0
Chr8_9179612_9179710_cg_0.916	0	0	1	0	0	1	1	0	0	0	1	1	0	0	0	0	0	1	0	1	0	1	0	1	0	1	0	1	1	1	1	1	1	0	0	1	0	0	1	0	0	0	0	0	0	0	0	1	0
Chr3_490622_490625_cg_0.995	0	0	0	0	0	0	0	0	0	0	0	0	0	0	0	0	0	0	0	0	0	0	0	0	0	0	0	0	0	0	0	0	0	0	0	0	0	0	0	0	0	0	0	0	0	0	0	0	0
Chr8_12278257_12278268_cg_0.999	1	0	0	1	0	0	0	0	0	0	0	0	0	0	0	0	0	0	0	1	1	1	0	0	0	0	0	1	1	1	0	1	0	0	0	0	1	0	1	0	1	0	1	1	0	1	0	1	1
Chr4_33797061_33797137_cg_0.204	1	0	0	0	0	1	1	0	1	1	1	0	0	0	0	0	0	0	0	0	0	0	0	0	0	0	0	0	0	0	0	0	0	0	0	0	0	1	1	0	1	1	0	0	0	0	0	1	0
Chr9_2099399_2112273_nip_1	0	1	0	0	1	1	0	0	0	0	0	1	1	0	1	1	0	0	1	0	0	1	1	0	1	0	1	0	0	0	0	0	0	1	1	0	0	1	0	0	0	0	0	0	1	0	1	1	0
Chr11_24954652_24958564_nip_0.999	0	1	1	1	1	1	1	1	1	1	1	1	1	1	1	1	1	1	1	0	1	1	1	1	1	1	1	1	1	1	1	1	1	1	1	1	1	1	1	0	0	1	1	1	1	1	1	1	1
Chr12_20882703_20882706_nip_0.002	1	1	1	0	0	0	0	0	0	0	0	0	0	1	0	0	1	0	0	1	0	0	0	0	0	0	0	0	0	0	0	0	1	1	1	0	0	1	0	0	1	0	0	0	1	0	1	0	0
Chr7_19447499_19447768_nip_0.975	0	1	1	0	0	0	0	0	0	1	0	1	1	1	1	1	1	0	1	1	1	0	1	0	0	0	1	0	0	0	0	0	0	0	1	0	0	1	0	0	0	0	0	0	1	0	0	0	0
Chr8_19690741_19690745_nip_0.004	1	1	1	0	0	0	0	0	0	0	0	1	1	1	1	1	0	0	1	1	0	1	1	0	1	1	1	0	0	0	0	0	0	1	1	0	0	1	0	0	1	0	0	0	1	0	1	0	0
Chr8_3350941_3350944_cg_0.989	1	0	0	1	0	1	1	1	1	1	1	1	0	0	1	0	1	1	0	1	1	0	0	1	0	0	1	1	1	1	1	1	1	0	0	1	1	0	1	1	1	1	1	1	0	1	1	1	1
Chr10_2423530_2423761_nip_0.983	1	0	1	0	0	0	0	0	0	0	0	0	0	1	0	0	1	0	1	0	0	1	0	1	0	0	0	0	0	0	0	0	0	1	1	0	0	0	0	0	0	0	0	0	1	0	1	0	0
Chr10_15426359_15426426_cg_0.068	1	0	0	0	1	0	0	0	0	0	0	0	0	0	0	0	0	0	0	0	0	0	0	0	0	0	0	0	0	0	0	1	0	0	0	0	0	0	1	0	1	1	0	0	0	0	0	0	0
Chr9_3065835_3065839_cg_0.999	1	0	0	1	0	0	1	1	1	1	1	0	0	0	0	0	0	1	0	1	1	0	0	1	0	1	0	1	1	0	1	1	0	0	0	1	1	0	1	1	1	1	1	1	0	1	0	0	1
Chr5_5766665_5766668_cg_0.999	1	0	0	1	0	1	1	1	1	1	1	1	1	0	1	1	1	1	1	1	1	0	1	1	1	1	1	1	1	1	1	1	1	1	1	1	1	1	1	1	1	1	1	1	1	1	0	1	1
Chr6_4261264_4261582_nip_0.988	1	1	1	0	1	1	0	0	0	0	0	1	1	0	1	1	1	0	1	1	0	1	1	0	1	0	1	0	0	0	0	0	1	0	1	0	0	1	0	0	1	1	0	0	1	0	1	1	0
Chr3_10314550_10314553_nip_0.063	1	1	1	0	1	0	0	0	0	0	0	1	1	1	1	1	1	1	1	0	0	1	1	1	1	0	1	0	0	0	0	0	1	1	1	0	0	0	0	0	0	0	0	0	1	0	1	1	0
Chr5_6196118_6196164_nip_0.922	1	1	1	1	1	1	1	1	0	1	1	0	1	1	1	1	1	1	1	1	1	1	1	0	1	1	1	1	1	1	1	1	1	1	1	1	1	1	1	1	1	1	1	1	1	1	1	1	1
Chr3_15365415_15365418_cg_0.999	0	0	0	0	0	1	1	1	1	0	1	0	0	0	0	0	0	0	0	0	1	0	0	0	0	1	0	1	1	1	0	1	0	0	0	1	0	0	0	0	1	1	1	1	0	1	0	0	1
Chr1_26872150_26872153_cg_0.989	0	0	0	0	0	0	0	0	0	0	0	0	0	0	0	0	0	0	0	1	0	0	0	0	0	0	0	0	0	0	0	0	0	0	0	0	0	0	0	0	0	0	0	0	0	0	0	0	0
Chr5_3890059_3890284_nip_0.983	0	1	1	0	0	0	0	0	0	0	0	0	0	1	0	0	0	0	0	0	0	1	0	0	0	0	0	0	0	0	0	0	0	1	0	0	0	1	0	0	0	0	0	0	1	0	1	1	0
Chr5_5404449_5405075_nip_0.994	0	1	1	1	0	0	0	0	0	0	0	0	0	1	0	0	0	0	0	0	0	0	0	0	0	0	0	0	0	0	0	0	0	0	0	0	0	0	0	0	0	0	0	0	0	0	0	0	0
Chr11_7497988_7498035_nip_0.941	1	1	1	1	1	1	1	1	1	1	1	0	1	1	1	1	1	1	1	1	1	1	1	1	1	1	1	1	1	1	1	1	1	1	1	1	1	1	1	1	1	1	1	1	1	1	1	1	1
Chr9_5123549_5123551_cg_1	1	0	1	1	0	0	1	1	1	1	1	0	0	1	0	0	1	1	0	1	1	0	0	1	0	1	0	1	1	1	1	1	1	0	0	1	1	1	1	1	1	1	1	1	0	1	0	0	1
Chr5_20507594_20507601_nip_0.039	0	1	1	0	1	1	0	0	0	0	0	1	0	1	1	0	0	0	0	0	0	1	0	0	1	0	1	1	0	0	0	0	1	1	0	0	0	0	0	0	0	0	0	0	1	0	1	0	0
Chr11_16604713_16604714_cg_0.999	0	0	0	1	0	1	1	1	1	1	1	0	0	0	0	0	1	1	0	1	1	0	0	1	0	1	0	0	1	1	1	1	1	1	0	1	1	0	1	1	1	0	1	1	1	1	1	1	1
Chr11_3505051_3505106_nip_0.949	1	0	1	1	0	1	1	0	1	1	0	1	1	0	1	0	0	1	0	1	1	1	0	1	0	1	1	1	1	1	1	1	0	1	1	1	1	1	1	1	1	1	1	1	0	1	0	0	1
Chr9_4939211_4939254_nip_0.88	0	1	1	1	1	1	0	1	1	1	1	1	1	1	1	1	1	1	1	1	1	1	1	0	1	1	1	1	1	1	1	1	1	1	1	1	1	0	0	1	0	0	1	1	1	1	1	1	1
Chr5_20132660_20145364_nip_1	0	0	1	0	1	0	0	0	0	0	0	1	0	1	1	0	0	0	0	0	0	0	0	0	1	0	1	0	0	0	0	0	1	1	0	0	0	0	0	0	0	0	0	0	1	0	1	0	0
Chr9_2662548_2663349_nip_0.995	1	1	1	0	1	1	0	0	0	0	0	1	1	1	1	1	0	0	1	0	0	1	1	0	1	0	1	0	0	0	0	0	0	1	1	0	0	1	0	0	0	0	0	0	1	0	1	1	0
Chr5_19138720_19138722_nip_0.001	0	1	1	1	1	1	1	1	1	1	1	1	0	1	1	0	0	1	0	0	1	1	0	1	1	1	1	0	1	1	1	1	1	1	0	1	1	0	1	1	0	0	1	1	1	1	1	0	1
Chr5_19049698_19049748_cg_0.073	1	0	0	0	0	0	0	0	0	0	0	0	0	0	0	0	0	0	0	0	0	0	0	0	0	0	0	0	0	0	0	0	0	0	0	0	0	1	0	0	1	1	0	0	0	0	0	0	0
Chr7_18768776_18770672_nip_0.998	0	1	1	0	0	0	0	0	0	0	0	1	1	1	1	1	0	0	1	1	1	0	1	0	1	0	1	0	0	0	0	0	0	0	1	0	0	1	0	0	0	0	0	0	1	0	0	0	0
Chr3_13671044_13671291_cg_0.016	0	0	0	1	1	1	1	1	1	1	1	0	0	0	0	0	1	1	0	0	1	0	0	1	0	1	0	0	1	1	1	1	0	0	0	1	1	0	1	1	1	1	1	1	0	1	0	0	1
Chr7_20337001_20337003_nip_0.043	1	1	1	1	1	1	1	1	1	1	1	1	1	1	1	1	1	1	1	1	1	1	1	1	1	1	1	1	1	1	1	1	1	1	1	1	1	1	1	1	1	1	1	1	1	1	1	1	1
Chr7_11558500_11558520_cg_0.918	0	0	0	1	0	0	1	1	0	0	0	0	0	0	0	0	0	1	0	0	0	0	0	1	0	0	0	0	0	1	1	1	0	0	0	0	0	0	0	0	0	1	0	0	0	0	0	0	0
Chr8_10893747_10893750_cg_0.999	1	0	0	1	0	1	0	0	0	0	0	0	0	0	0	0	1	0	0	0	1	0	0	0	0	0	0	1	1	1	0	1	0	0	0	0	1	0	1	0	1	1	1	1	0	1	0	1	1
Chr12_24697726_24697795_cg_0.054	0	0	0	0	0	0	0	0	0	0	0	0	0	0	0	0	0	0	0	0	0	0	0	0	0	0	0	0	0	0	0	0	0	0	0	0	0	0	0	0	0	0	0	0	0	0	0	0	0
Chr10_9708992_9712658_nip_0.999	1	1	1	0	0	0	0	0	1	1	0	0	1	1	1	1	1	0	1	0	0	1	1	0	0	1	1	0	1	0	0	1	1	1	1	0	1	1	1	1	0	0	1	0	1	0	1	1	0
Chr10_11763816_11776682_nip_0.999	0	1	0	0	0	0	0	0	0	0	0	0	0	0	0	0	0	0	0	0	0	0	0	0	0	0	0	0	0	0	0	0	0	0	0	0	0	0	0	0	0	0	0	0	0	0	0	0	0
Chr10_4725433_4727259_cg_0.002	1	0	0	0	1	1	0	0	0	0	0	1	1	0	1	1	0	0	1	1	0	0	1	0	1	0	1	0	0	1	0	0	0	1	1	0	0	1	0	0	1	0	0	0	1	0	1	0	0
Chr7_29462217_29462268_cg_0.071	0	0	0	0	0	0	0	0	0	0	0	0	0	0	0	0	0	0	0	0	0	0	0	0	0	0	0	0	0	0	0	0	0	0	0	0	0	0	0	0	0	0	0	0	0	0	0	0	0
Chr7_19367182_19367335_cg_0.025	1	0	0	1	1	1	1	1	1	1	1	0	0	0	0	0	1	1	0	0	0	1	0	1	1	1	0	1	1	1	1	1	1	1	0	1	1	0	1	1	1	1	1	1	0	1	1	1	1
Chr6_17793192_17793194_cg_0.997	0	0	0	0	0	1	0	0	0	0	1	0	0	0	0	0	0	0	0	1	0	0	0	0	0	0	0	0	0	0	0	0	0	0	0	0	0	0	1	0	1	0	1	0	0	1	0	0	0
Chr4_33968127_33968129_cg_1	0	0	0	0	0	0	0	0	1	0	0	0	0	0	0	0	0	0	0	0	0	0	0	0	0	0	0	0	0	1	0	0	0	0	0	0	0	0	0	0	0	1	0	0	0	0	0	0	0
Chr6_26769711_26769713_cg_0.955	0	0	0	0	0	0	0	0	0	0	0	0	0	0	0	0	0	0	0	0	0	0	0	0	0	0	0	0	0	0	0	0	0	0	0	0	0	0	0	0	0	0	0	0	0	0	0	0	0
Chr10_280658_280694_cg_0.993	0	0	0	0	0	0	0	0	0	0	0	0	0	0	0	0	0	0	0	0	0	0	0	0	0	0	0	0	0	0	0	0	0	0	0	0	0	0	0	0	0	0	0	0	0	0	0	0	0
Chr11_14993188_14993191_nip_0.006	1	0	1	0	0	0	0	0	0	0	0	1	1	1	0	1	0	0	1	0	0	0	1	0	1	0	0	0	0	0	0	0	0	1	1	0	0	0	0	0	0	1	0	0	0	0	0	0	0
Chr4_20076019_20076437_cg_0.499	0	0	0	0	0	0	0	0	0	0	0	0	0	0	0	0	0	0	0	0	0	0	0	0	0	0	0	0	0	0	0	0	0	0	0	0	0	0	0	0	0	0	0	0	0	0	0	0	0
Chr5_3696768_3696778_nip_0.134	0	1	1	1	0	0	1	1	1	1	1	0	0	0	1	0	1	1	0	0	1	1	0	1	0	0	0	1	0	1	1	1	1	1	0	1	0	1	1	1	0	1	1	0	1	1	1	1	1
Chr9_10120600_10120603_nip_0.06	1	1	1	1	1	1	0	1	1	1	1	1	1	1	1	1	1	1	1	1	1	1	1	1	1	1	1	1	1	0	1	1	1	1	1	1	1	1	1	1	1	0	1	1	1	1	1	1	1
Chr9_18680099_18680100_cg_0.987	0	0	0	0	0	0	0	1	1	1	0	0	1	0	0	0	0	1	0	0	0	0	1	0	0	0	0	0	0	0	0	0	0	1	0	0	1	0	0	0	0	0	0	1	0	0	0	0	0
Chr5_16205811_16205923_cg_0.034	1	1	0	1	1	1	1	1	1	1	1	1	0	0	0	0	1	1	0	1	1	0	0	1	0	1	0	1	1	1	1	1	1	0	0	1	1	1	1	1	1	1	1	1	0	1	1	1	1
Chr3_8135735_8135738_cg_0.985	0	0	0	0	1	0	0	0	0	0	0	0	0	0	0	0	0	0	0	0	0	0	0	0	0	0	0	0	0	0	0	0	0	0	0	0	0	0	0	0	0	0	0	0	0	0	0	0	0
Chr7_4897987_4898085_nip_0.961	1	1	1	1	1	1	1	1	1	1	1	1	1	1	1	1	1	1	1	0	1	1	1	1	1	1	1	1	1	1	1	1	1	0	1	1	1	1	1	1	1	1	1	1	1	1	1	0	1
Chr12_27006970_27007210_nip_0.984	0	0	0	0	0	0	0	0	0	0	0	0	0	0	0	0	0	0	0	0	0	0	0	0	0	0	0	0	0	0	0	0	0	0	0	0	0	0	0	0	0	0	0	0	0	0	0	0	0
Chr5_17779484_17779529_cg_0.08	0	0	0	0	0	0	0	0	0	0	0	0	0	0	0	0	0	0	0	0	0	0	0	0	0	0	0	0	0	0	0	0	0	0	0	0	0	0	0	0	0	0	0	0	0	0	0	0	0
Chr11_18333160_18333349_cg_0.021	0	0	0	1	0	0	0	0	0	0	0	0	0	0	0	0	0	0	0	1	0	0	0	0	0	0	1	0	0	0	0	0	1	1	0	0	0	0	0	0	1	1	0	0	1	0	1	1	0
Chr8_14100661_14100663_cg_0.999	0	0	0	1	0	0	0	0	0	0	0	0	0	0	0	0	0	0	0	1	0	1	0	0	0	0	0	1	1	1	0	1	0	0	0	0	1	0	1	0	0	0	1	0	0	0	0	1	0
Chr2_23479713_23479962_nip_0.984	0	1	1	0	1	1	0	1	0	1	0	1	1	1	1	1	0	0	1	0	0	1	1	0	1	1	1	0	0	0	0	0	1	1	1	0	0	1	0	1	0	0	0	0	1	0	1	1	1
Chr6_20836554_20849345_nip_0.953	0	1	1	0	0	0	0	0	1	0	0	1	1	0	1	1	0	0	1	0	1	0	1	0	1	0	1	1	0	0	0	0	0	1	1	0	0	1	0	0	0	1	0	0	1	0	1	1	0
Chr8_11903984_11904259_nip_0.982	0	1	1	0	1	0	0	0	0	0	0	0	1	1	1	1	0	0	1	0	0	0	1	0	1	1	1	0	0	0	0	0	0	1	1	0	0	1	0	0	0	0	0	0	1	0	1	0	1
Chr5_3038501_3038600_cg_0.999	0	0	0	0	0	0	0	0	0	1	0	1	0	0	1	0	0	0	0	0	0	0	0	0	1	0	0	0	1	0	0	0	0	0	0	0	0	0	0	0	0	0	0	0	0	0	0	0	0
Chr3_10596772_10596780_cg_0.999	0	0	0	1	0	0	1	1	1	1	1	0	0	0	0	0	0	1	0	1	1	0	0	1	0	1	0	0	1	1	1	1	0	1	0	1	1	1	1	1	1	0	1	1	1	1	0	0	1
Chr6_11162693_11162707_nip_0.246	1	1	1	0	1	0	0	0	0	0	0	0	0	0	0	0	0	0	0	0	0	0	0	0	0	0	0	1	0	0	0	0	0	0	0	0	0	1	0	0	0	0	0	0	0	0	0	1	0
Chr11_21845903_21849701_nip_0.999	0	1	1	0	0	0	0	0	0	0	0	1	1	1	1	1	0	0	1	0	0	1	1	0	1	0	1	0	0	0	0	0	0	0	1	0	0	1	0	0	0	0	0	0	0	0	0	0	0
Chr8_12318945_12318947_cg_0.995	0	0	0	0	0	0	1	0	0	1	1	0	0	0	0	0	0	1	0	0	0	0	0	1	0	0	0	0	0	0	1	0	1	0	0	1	0	0	0	1	0	0	0	0	0	0	0	0	0
Chr4_8947883_8947884_cg_0.998	0	0	0	0	0	0	0	0	0	0	0	0	0	0	0	0	0	0	0	0	0	0	0	0	0	0	0	0	0	0	0	0	0	0	0	0	0	0	0	0	0	0	0	0	0	0	0	0	0
Chr1_27162798_27164116_nip_0.997	1	1	1	0	0	1	1	1	1	1	1	1	1	1	1	1	1	1	1	1	1	0	1	1	1	1	1	1	1	1	1	1	1	1	1	1	1	1	1	0	1	1	1	1	1	1	1	1	1
Chr12_26990000_26993242_nip_0.975	0	0	0	0	0	0	0	0	0	0	0	0	0	0	0	0	0	0	0	0	0	0	0	0	0	0	0	0	0	0	0	0	0	0	0	0	0	0	0	0	0	0	0	0	0	0	0	0	0
Chr2_19287652_19287655_nip_0.052	0	1	1	0	0	1	1	1	0	0	1	0	0	1	1	0	1	1	0	0	0	1	0	1	0	0	0	0	0	0	1	0	1	0	0	0	0	0	0	1	1	1	1	0	0	1	1	0	0
Chr9_9835531_9835534_cg_0.953	0	0	0	0	0	0	0	1	0	0	0	0	0	0	0	0	0	0	0	0	0	0	0	0	0	0	0	0	0	1	0	0	0	0	0	0	0	0	0	0	0	0	0	0	0	0	0	0	0
Chr7_182345_182347_cg_0.941	0	0	0	0	0	0	0	0	0	0	0	0	0	0	0	0	0	0	0	0	1	0	0	0	0	0	0	0	0	0	0	0	0	0	0	0	0	0	0	0	0	0	0	0	0	0	0	0	0
Chr11_26386268_26386271_cg_0.998	0	0	0	0	0	1	1	1	0	0	0	1	0	0	0	0	0	0	0	1	1	0	0	1	1	0	0	0	0	1	1	1	0	0	0	0	1	0	1	1	1	0	0	1	0	1	0	0	1
Chr10_11545318_11545447_cg_0.03	1	0	0	1	1	1	1	1	1	1	1	1	1	0	1	1	1	1	1	1	1	1	1	1	1	1	1	1	1	1	1	1	1	1	1	1	1	1	1	1	1	1	1	1	1	1	1	1	1
Chr10_2667419_2667466_nip_0.941	0	1	0	0	1	1	0	1	1	1	1	1	1	0	1	1	1	1	1	1	1	1	1	1	1	1	1	1	1	1	1	1	1	1	1	1	1	0	0	1	0	0	1	1	1	1	1	1	1
Chr10_16122478_16122571_nip_0.495	1	1	1	1	1	1	1	1	1	1	1	1	1	1	1	1	1	1	1	1	1	1	1	1	1	1	1	1	1	1	1	1	1	1	1	1	1	1	1	1	1	1	1	1	1	1	1	1	1
Chr10_6027786_6027789_nip_0.007	0	1	1	0	0	0	0	0	0	0	0	0	0	1	0	0	0	1	0	0	0	1	1	0	0	1	0	0	0	0	0	1	1	0	0	0	0	0	1	0	0	1	0	1	0	0	0	0	0
Chr11_7053654_7053657_cg_0.999	1	0	0	0	0	0	0	0	0	0	0	1	0	0	0	0	0	0	0	0	0	0	0	0	1	0	0	0	0	0	0	0	1	0	0	0	0	0	0	0	1	0	0	0	1	0	0	1	0
Chr1_29573221_29573448_nip_0.983	1	1	1	1	1	1	1	1	1	1	1	1	1	1	1	1	1	1	1	0	1	1	1	1	1	1	1	1	1	1	1	1	1	1	1	1	1	1	1	1	0	1	1	1	1	1	1	1	1
Chr4_20843002_20843682_cg_0.014	1	0	0	1	1	1	1	1	1	1	1	0	0	0	0	0	1	0	0	1	1	0	0	1	0	1	0	1	1	1	1	1	0	0	0	1	1	1	1	1	1	1	1	1	1	1	1	1	1
Chr7_21981273_21981344_nip_0.947	0	1	1	1	0	1	1	1	1	1	1	0	1	0	0	1	1	1	1	1	1	1	0	1	0	1	1	1	1	1	1	1	1	1	1	1	1	1	1	1	1	1	1	1	1	1	1	1	1
Chr12_20855191_20855194_nip_0.062	1	1	1	0	0	0	0	0	0	0	0	0	0	1	0	0	1	0	0	1	0	0	0	0	0	0	0	0	0	0	0	0	1	1	1	0	0	1	0	0	1	0	0	0	1	0	1	0	0
Chr7_19447365_19447394_cg_0.997	0	0	0	0	0	0	0	0	0	0	0	0	0	0	0	0	0	0	0	0	0	0	0	0	0	0	0	0	0	0	0	1	0	0	0	0	0	0	0	0	0	0	0	1	0	0	0	0	0
Chr9_1668933_1668935_cg_0.999	0	0	0	1	0	0	1	1	1	0	1	0	0	0	0	0	1	1	0	1	1	0	0	1	0	1	0	1	1	1	0	1	1	0	0	1	1	0	1	1	1	1	1	0	0	1	0	0	1
Chr4_20833074_20833434_nip_0.992	0	1	1	0	0	0	0	0	0	0	0	1	1	1	1	1	0	1	1	0	0	1	1	0	1	0	1	0	0	0	0	0	1	1	1	0	0	0	0	0	0	0	0	0	0	0	0	0	0
Chr4_9050152_9050167_nip_0.078	1	1	1	0	0	0	0	0	0	1	0	1	1	1	1	1	0	0	1	0	0	1	1	0	1	0	1	0	0	0	0	0	1	0	1	0	0	0	1	0	0	0	0	0	0	0	1	1	0
Chr12_13490704_13491468_cg_0.985	0	0	0	1	0	1	1	1	1	1	1	1	1	0	1	1	1	1	1	0	1	1	1	1	1	1	0	1	1	1	1	1	1	0	1	1	1	0	0	1	0	1	1	1	0	1	0	0	1
Chr4_20081945_20082137_nip_0.499	1	1	1	1	1	1	1	1	1	1	1	1	1	1	1	1	1	1	1	1	1	1	1	1	1	1	1	1	1	1	1	1	1	1	1	1	1	1	1	1	1	1	1	1	1	1	1	1	1
Chr3_15321006_15321105_cg_0.038	0	0	0	0	1	1	1	1	1	0	1	0	0	0	0	0	0	0	0	0	1	0	0	0	0	1	0	1	1	1	0	1	0	0	0	1	0	0	0	0	1	1	1	1	0	1	0	0	1
Chr10_15765412_15765415_cg_0.999	1	0	0	1	0	1	1	1	0	0	0	0	0	0	0	0	1	1	0	1	0	0	0	1	0	0	0	0	0	1	0	1	1	1	0	0	0	0	1	0	1	1	1	0	1	1	1	1	0
Chr12_8383707_8383765_nip_0.881	1	1	1	0	1	1	0	1	1	1	1	1	1	1	1	1	1	1	1	1	1	0	1	0	1	1	1	1	0	0	1	1	1	1	1	0	1	1	1	0	1	0	1	1	1	1	1	1	1
Chr8_13500191_13500194_nip_0.033	0	1	1	0	1	1	1	0	1	1	1	0	1	1	1	1	1	1	1	0	0	0	1	1	1	1	1	0	0	0	1	0	1	1	1	1	0	1	0	1	0	0	0	0	1	0	1	0	0
Chr3_16212577_16212580_nip_0.061	1	1	1	1	1	1	1	1	1	1	1	1	1	1	1	1	1	1	1	1	1	1	1	1	1	1	1	1	1	1	1	1	1	1	1	1	1	1	1	1	1	1	1	1	1	1	1	1	1
Chr5_6728334_6728408_cg_0.038	1	0	0	1	1	1	1	1	1	1	1	0	0	0	0	0	0	0	0	1	0	0	0	0	1	0	1	1	0	1	0	1	1	1	0	1	0	1	1	1	1	1	1	1	1	1	0	1	1
Chr7_18499769_18500004_cg_0.141	1	0	0	1	1	0	0	0	0	0	0	0	0	0	0	0	1	0	0	1	0	1	0	0	0	1	1	0	1	0	0	0	1	1	0	1	1	0	1	1	1	0	0	1	0	0	1	1	0
Chr5_19846892_19847238_nip_0.986	1	1	1	0	1	1	0	0	0	0	0	1	0	1	1	0	1	0	0	0	0	1	1	0	1	0	1	1	0	0	0	1	1	1	0	1	0	0	0	0	0	0	0	0	1	0	1	0	0
Chr12_10324477_10324832_cg_0.995	0	0	0	0	0	0	0	0	0	0	0	0	0	0	0	0	0	0	0	0	0	0	0	0	0	0	0	0	0	0	0	0	0	0	0	0	0	0	0	0	0	0	0	0	0	0	0	0	0
Chr4_2222706_2222889_cg_0.021	1	0	0	1	1	1	1	1	1	1	1	0	0	0	0	0	1	1	0	1	1	1	0	1	0	1	0	1	1	1	1	1	0	1	0	1	1	1	1	1	1	1	1	1	1	1	1	1	1
Chr9_3172660_3172663_cg_0.999	1	0	0	1	0	0	1	1	1	0	1	0	0	0	0	0	1	1	0	1	1	0	0	1	0	1	0	1	1	1	1	1	1	0	0	1	1	0	1	0	1	1	1	1	0	0	0	0	1
Chr5_3263747_3263750_nip_0.052	1	1	1	1	1	1	1	1	1	0	1	1	1	1	1	1	1	1	1	1	1	1	1	1	1	1	1	1	1	1	1	0	1	0	1	1	1	1	1	1	1	1	1	1	1	1	1	1	1
Chr3_15774929_15775165_cg_0.013	0	0	0	0	1	1	0	1	1	1	1	0	1	0	1	0	1	1	0	0	1	0	1	1	0	1	1	1	1	1	1	1	0	1	0	0	0	0	0	1	1	0	1	1	1	1	0	0	1
Chr3_14898404_14898407_nip_0.029	1	1	1	1	0	0	0	0	0	1	0	1	1	1	1	1	1	1	1	1	0	1	1	1	1	0	1	0	0	0	1	0	1	0	1	0	1	1	1	1	0	0	0	0	1	0	1	1	0
Chr6_8151729_8151732_nip_0.071	1	0	1	0	0	0	0	0	0	0	0	1	1	1	1	1	0	0	1	0	0	0	1	0	1	0	0	0	0	0	0	0	1	1	1	0	0	1	0	0	0	0	0	0	0	0	0	1	0
Chr1_2175140_2175143_cg_0.94	0	0	0	0	0	0	0	0	0	0	0	0	0	0	0	0	0	0	0	0	0	0	0	0	0	0	0	0	0	0	0	0	0	0	0	0	0	0	0	0	0	0	0	0	0	0	0	0	0
Chr4_34007638_34013704_nip_0.995	0	1	1	0	0	0	0	0	0	0	0	1	1	1	1	1	0	0	1	0	0	1	1	0	1	0	1	0	0	0	0	0	0	0	1	0	0	0	0	0	0	0	0	0	1	0	0	0	0
Chr8_19239108_19239372_nip_0.989	1	1	1	0	0	0	0	0	0	0	0	0	0	1	0	0	0	0	0	0	0	0	0	0	0	0	0	0	0	0	0	0	0	1	0	0	0	1	0	0	1	0	0	0	1	0	1	0	0
Chr7_216548_216549_cg_0.957	0	0	0	0	0	0	0	0	0	0	0	0	0	0	0	0	0	0	0	0	0	0	1	0	0	0	0	0	0	1	0	0	0	0	0	0	0	0	0	0	0	0	0	0	0	0	0	0	0
Chr8_14524303_14524365_cg_0.537	0	0	0	0	0	0	0	1	0	0	0	0	0	0	0	0	0	0	0	0	0	0	0	0	0	0	0	0	0	0	0	0	0	0	0	0	0	0	0	0	0	0	0	0	0	0	0	0	0
Chr1_29987923_29987980_cg_0.065	0	0	0	1	0	0	0	0	0	0	0	0	0	0	0	0	0	0	0	1	0	0	0	1	0	0	0	0	0	0	0	0	0	0	0	0	0	0	1	0	1	0	1	0	0	1	0	0	0
Chr6_8948268_8948271_nip_0.074	1	1	1	0	0	0	1	0	1	0	0	1	1	1	1	1	0	0	1	0	1	1	1	0	1	0	1	0	0	0	1	0	1	1	1	0	0	1	1	1	0	0	1	1	0	1	0	1	1
Chr10_11109297_11109300_cg_0.96	0	0	0	0	0	0	0	0	0	0	0	0	0	0	0	0	0	0	0	0	0	0	0	0	0	0	0	0	0	0	0	0	0	0	0	0	0	0	0	0	0	0	0	0	0	0	0	0	0
Chr10_6025111_6025807_nip_0.993	0	1	1	0	0	0	0	0	0	0	0	0	0	1	0	0	0	0	0	0	0	1	0	0	0	0	0	0	0	0	0	0	0	0	0	0	0	0	0	0	0	0	0	0	0	0	0	0	0
Chr9_14908755_14908757_cg_1	0	0	0	1	0	0	0	0	1	0	1	0	0	0	0	0	0	0	0	1	1	0	0	0	0	1	0	1	1	0	0	0	0	0	0	0	1	0	0	0	1	0	1	0	0	1	0	0	1
Chr11_26517303_26517306_cg_0.988	0	0	0	0	1	1	1	0	0	0	1	1	0	1	0	0	0	0	0	1	0	0	0	1	1	0	0	0	0	0	1	0	0	0	0	0	0	0	0	0	1	1	0	1	0	1	0	0	1
Chr2_8368458_8375065_nip_0.999	0	1	1	0	1	1	1	0	0	1	1	1	0	1	1	0	1	1	0	0	0	1	0	1	0	0	0	0	0	0	1	1	0	0	0	1	0	1	1	1	0	1	1	1	1	1	0	0	1
Chr9_1098603_1098606_cg_1	1	0	0	1	0	0	1	1	1	1	1	0	0	0	0	0	1	1	0	1	1	0	0	1	0	1	0	1	1	1	1	1	1	0	0	1	1	0	1	1	1	1	1	1	0	1	0	0	1
Chr11_3561337_3561415_cg_0.037	0	0	0	0	0	0	0	1	0	0	1	0	0	0	0	0	1	0	0	0	0	0	0	0	0	0	0	0	0	0	0	0	1	1	0	0	0	0	0	0	1	0	0	0	1	0	1	1	0
Chr5_28022461_28022464_cg_0.999	0	0	0	1	0	1	1	1	1	1	1	0	0	0	0	0	1	1	0	1	1	1	0	1	0	1	0	1	1	1	1	1	1	0	0	1	1	1	1	1	0	1	1	1	0	1	1	1	1
Chr1_19245892_19245894_cg_0.99	1	0	0	1	0	1	1	1	1	1	1	1	1	0	1	1	1	1	1	1	1	1	1	1	1	1	0	1	1	1	1	1	1	1	1	1	1	1	1	1	1	1	1	1	1	1	0	1	1
Chr5_4686915_4686966_nip_0.929	1	1	1	1	0	0	0	1	1	1	1	1	1	1	1	1	1	1	1	1	1	0	1	0	1	1	0	1	1	1	0	1	1	0	1	1	1	1	0	1	1	0	1	1	1	1	0	0	1
Chr10_21043774_21043777_cg_0.941	0	0	0	0	0	1	0	0	1	0	0	0	0	0	0	0	0	0	0	0	0	0	0	0	1	0	1	0	0	0	0	0	0	0	0	1	1	0	0	0	0	0	0	0	0	1	0	1	0
Chr5_7532941_7532944_cg_0.986	0	0	0	0	0	0	0	0	0	0	0	0	0	0	0	0	0	0	0	0	0	0	0	0	0	0	0	0	0	0	0	0	0	0	0	0	0	0	0	0	0	0	0	0	0	0	0	0	0
Chr5_9586818_9587976_cg_0.499	0	0	0	0	0	0	0	0	0	0	0	0	0	0	0	0	0	0	0	0	0	0	0	0	0	0	0	0	0	0	0	0	0	0	0	0	0	0	0	0	0	0	0	0	0	0	0	0	0
Chr12_27048202_27048268_nip_0.944	0	0	0	0	0	0	0	0	1	0	0	1	0	0	1	0	1	0	0	1	0	0	0	0	0	0	0	0	0	1	0	0	0	1	1	1	0	0	0	0	0	0	1	0	0	0	0	0	0
Chr1_32549284_32549286_cg_0.999	0	0	0	1	0	0	0	1	1	0	1	0	0	0	0	0	0	0	0	0	0	0	0	1	0	1	0	1	0	0	1	1	0	0	0	0	1	0	1	0	0	1	0	1	0	1	1	0	0
Chr12_12964910_12965052_nip_0.973	1	1	1	0	1	0	0	0	0	0	0	0	0	1	0	0	0	0	0	1	0	0	0	0	0	0	1	0	0	0	0	0	0	1	0	0	0	1	1	0	1	0	0	0	1	0	1	1	0
Chr4_8422399_8423706_nip_0.997	1	1	1	0	0	0	0	0	0	1	0	1	1	1	1	1	0	0	1	0	0	1	1	0	1	0	1	0	0	0	0	0	1	0	1	0	0	0	1	0	0	0	0	0	0	0	1	1	0
Chr5_16184900_16184903_nip_0.022	0	1	1	0	0	0	0	0	0	0	0	0	1	1	1	1	0	0	1	0	0	1	1	0	1	0	1	0	0	0	0	0	0	1	1	0	0	0	0	0	0	0	0	0	1	0	0	0	0
Chr8_21322361_21322400_cg_0.2	0	0	0	0	0	0	0	0	0	0	0	0	0	0	0	0	0	0	0	0	0	0	0	0	0	0	0	0	0	0	0	0	0	0	0	0	0	0	0	0	0	0	0	0	0	0	0	0	0
Chr1_19148423_19148432_nip_0.037	1	1	1	0	1	1	1	1	1	1	1	1	1	1	1	1	1	1	1	1	1	1	1	1	1	1	1	1	1	1	1	1	1	1	1	1	1	1	1	1	1	1	1	1	1	1	1	1	1
Chr4_916682_916685_cg_0.985	1	0	0	1	1	1	1	1	1	1	1	1	1	0	1	1	1	1	0	1	1	0	1	1	1	1	1	1	1	1	1	1	1	1	0	1	1	1	0	1	1	1	1	1	1	1	1	1	1
Chr9_3890486_3890488_cg_1	1	0	0	1	0	0	1	1	1	1	1	0	0	0	0	0	1	1	0	1	0	0	0	1	0	1	0	1	1	1	1	1	1	0	0	1	1	0	1	1	0	1	0	0	0	1	0	0	1
Chr1_672754_672827_nip_0.234	0	1	1	0	1	1	0	0	0	1	1	1	1	1	1	1	0	0	1	0	0	1	1	0	1	1	1	1	0	0	0	0	1	0	1	1	0	1	1	1	0	1	0	0	1	0	1	0	0
Chr2_21916905_21917146_nip_0.988	0	1	1	0	0	0	0	0	0	0	0	1	1	1	1	1	0	0	1	1	0	0	1	0	1	0	1	0	0	0	0	0	1	1	1	0	0	0	0	0	0	0	0	0	1	0	1	0	0
Chr4_33203564_33203580_cg_1	0	0	0	0	0	1	0	0	1	0	0	0	0	0	0	1	1	0	0	0	0	0	0	0	0	0	0	0	0	0	0	0	0	0	0	0	0	0	0	0	0	0	0	0	0	0	0	0	0
Chr8_15042543_15055508_nip_1	0	0	0	0	0	0	0	0	0	0	0	0	1	1	1	1	0	0	1	0	0	0	1	0	1	1	1	0	0	0	0	0	0	1	1	0	0	0	0	0	0	0	0	0	1	0	1	0	0
Chr3_16704666_16704668_cg_0.999	0	0	0	0	0	0	0	0	0	0	0	0	0	0	0	0	0	0	0	0	0	0	0	0	0	0	0	0	0	0	0	0	0	0	0	0	0	0	0	0	0	0	0	0	0	0	0	0	0
Chr12_24858068_24858071_cg_1	0	0	0	0	1	0	0	0	0	1	0	0	0	0	0	0	0	0	0	0	0	1	0	0	0	0	0	0	1	0	0	1	0	0	0	0	1	1	1	0	1	0	0	0	0	0	0	0	0
Chr9_2178628_2178631_cg_0.992	0	0	0	0	0	0	0	0	0	0	0	0	0	0	0	0	0	0	0	0	0	0	0	0	0	0	0	0	0	0	0	0	0	0	0	0	0	0	0	0	0	0	0	0	0	0	0	0	0
Chr6_7979664_7979908_nip_0.984	1	0	1	0	0	0	0	0	0	0	0	1	1	1	1	1	0	0	1	1	0	0	1	0	1	0	0	1	0	0	0	0	1	1	1	0	0	1	0	0	1	0	0	0	1	0	1	1	0
Chr6_4251880_4252033_nip_0.975	1	1	1	0	1	1	0	0	0	0	0	1	1	0	1	1	1	0	1	1	0	1	1	0	1	0	1	0	0	0	0	0	1	0	1	0	0	1	0	0	1	1	0	0	1	0	1	1	0
Chr10_7758118_7758120_cg_0.993	0	0	0	0	0	0	0	0	0	0	0	0	0	0	0	0	0	0	0	0	0	0	0	0	0	0	0	0	0	0	0	0	0	0	0	0	0	0	0	0	0	0	0	0	0	0	0	0	0
Chr1_34821553_34831273_nip_0.999	1	1	1	0	1	1	0	0	0	0	0	0	1	0	1	1	1	0	1	1	1	0	1	0	1	1	1	0	1	0	0	0	1	0	1	0	1	1	0	0	1	0	0	1	0	0	0	1	0
Chr5_2405011_2416333_nip_0.999	0	1	1	0	1	0	0	0	0	0	0	1	1	1	1	1	0	0	1	0	0	1	1	0	1	1	1	0	0	0	0	0	0	0	1	0	1	1	0	0	0	0	0	0	1	0	0	1	0
Chr8_14997731_14997734_cg_0.999	0	0	0	0	0	0	0	0	0	0	0	0	0	0	0	0	0	0	0	0	0	0	0	0	0	0	0	0	0	0	0	0	0	0	0	0	0	0	0	0	1	0	0	0	0	0	0	0	0
Chr11_21792188_21792974_cg_0.005	1	0	0	0	0	0	1	0	0	0	0	0	0	0	0	0	1	0	0	1	1	0	0	0	0	1	0	1	1	0	0	1	1	1	0	1	1	0	1	1	0	1	1	1	1	1	1	1	1
Chr4_32631693_32631696_cg_0.997	1	0	0	0	0	0	0	0	0	0	1	0	0	0	0	0	0	0	0	1	0	0	0	0	0	0	0	0	0	0	0	0	0	0	0	0	0	0	0	0	1	0	1	0	0	1	0	1	1
Chr4_7178817_7190181_nip_0.999	1	1	1	0	0	0	0	0	0	1	0	1	1	1	1	1	0	0	1	0	0	1	1	0	1	0	1	0	0	0	0	0	1	0	1	0	0	0	1	0	0	0	0	0	0	0	1	1	0
Chr1_26289038_26289408_nip_0.989	1	1	1	0	1	0	0	0	0	0	0	1	1	0	1	1	0	0	1	0	0	0	1	0	1	0	1	0	0	0	0	0	1	0	1	0	0	1	0	0	0	0	0	0	0	0	0	1	0
Chr5_3553377_3553404_cg_0.989	0	0	0	0	0	1	0	0	0	0	0	1	0	0	0	1	0	0	1	0	0	0	0	0	1	0	1	0	0	0	0	0	0	0	0	0	1	0	0	0	0	0	0	1	0	0	0	0	0
Chr6_11124179_11124185_cg_0.999	0	0	0	0	1	0	0	0	0	0	1	0	0	0	0	0	0	0	0	0	0	0	0	0	0	0	0	0	0	0	0	0	0	0	0	0	0	0	0	1	0	0	1	0	0	1	0	0	0
Chr12_21064246_21070193_nip_0.999	1	1	1	0	0	0	0	0	0	0	0	0	0	1	0	0	1	0	0	1	0	0	0	0	0	0	0	0	0	0	0	0	1	1	1	0	0	1	0	0	1	0	0	0	1	0	1	0	0
Chr11_21845304_21845360_nip_0.934	0	1	1	1	0	0	0	1	0	1	0	1	1	1	1	1	0	0	1	0	0	1	1	0	1	0	1	0	0	1	0	0	0	0	1	0	0	1	0	0	0	0	0	0	0	0	0	0	0
Chr8_15650849_15650851_cg_1	1	0	0	0	0	0	0	0	0	0	0	0	0	0	0	0	0	0	0	1	1	0	0	0	0	0	0	1	1	1	0	1	0	0	0	0	1	0	1	0	1	1	1	1	0	1	0	1	1
Chr8_4311156_4311373_nip_0.982	0	0	1	1	1	0	0	0	0	0	0	0	0	1	0	0	1	1	0	0	0	0	0	0	0	0	0	0	0	0	0	0	0	0	0	0	0	0	1	1	0	0	0	0	0	0	0	0	0
Chr5_15963156_15977437_nip_1	0	1	1	0	0	0	0	0	0	0	0	0	1	1	1	1	0	0	1	0	0	1	1	0	1	0	1	0	0	0	0	0	0	1	1	0	0	0	0	0	0	0	0	0	1	0	0	0	0
Chr6_9575562_9575849_cg_0.024	0	0	0	1	1	1	1	1	1	1	1	0	0	0	0	0	1	1	0	1	1	1	0	1	0	1	0	1	1	1	1	1	0	0	0	1	1	0	1	1	1	1	1	1	1	1	1	0	1
Chr1_11926342_11926375_cg_0.493	0	0	0	0	0	0	0	0	0	0	0	0	0	0	0	0	0	0	0	0	0	0	0	0	0	0	0	0	0	0	0	0	0	0	0	0	0	0	0	0	0	0	0	0	0	0	0	0	0
Chr4_18068908_18068913_cg_0.976	1	0	0	1	1	1	1	1	1	1	1	0	0	0	0	0	1	1	0	1	1	0	0	1	0	1	0	1	1	1	1	1	0	1	0	1	1	0	1	1	1	1	1	1	1	1	0	1	1
Chr2_2452952_2458896_nip_0.999	1	1	1	0	0	1	0	0	1	0	0	1	1	1	1	1	0	0	1	1	0	0	1	0	1	1	1	0	0	0	0	0	0	0	1	0	0	1	0	0	1	0	0	0	0	0	0	0	0
Chr3_1131843_1131845_nip_0.005	1	1	1	0	0	1	0	0	1	0	0	0	1	1	0	1	1	0	1	0	0	1	1	0	0	1	0	0	1	0	0	0	0	0	1	0	1	1	0	0	0	1	0	0	0	0	0	0	0
Chr10_7710858_7710886_cg_0.998	0	0	0	0	0	0	1	0	1	1	1	0	0	0	0	0	0	0	0	0	1	0	0	0	0	1	0	1	1	0	0	0	1	0	0	1	1	0	1	1	0	1	1	1	0	1	0	1	1
Chr6_3298505_3299185_nip_0.994	0	1	0	0	1	1	0	0	0	0	0	1	1	0	1	1	1	0	1	1	0	0	1	0	1	1	1	1	0	0	0	0	1	0	1	1	0	1	0	0	1	0	1	0	1	1	1	1	1
Chr6_20823671_20823674_nip_0.011	0	1	1	0	0	0	0	0	0	0	0	1	1	0	1	1	0	0	1	0	1	0	1	0	1	0	1	1	0	0	0	0	0	1	1	0	0	1	0	0	0	0	0	0	1	0	1	1	0
Chr12_27033132_27033396_nip_0.985	0	0	0	0	0	0	0	0	0	0	0	0	0	0	0	0	0	0	0	0	0	0	0	0	0	0	0	0	0	0	0	0	0	0	0	0	0	0	0	0	0	0	0	0	0	0	0	0	0
Chr11_7119090_7119104_nip_0.062	0	0	1	0	0	0	0	0	0	0	0	0	0	0	0	0	0	0	0	0	0	0	0	0	0	0	0	0	0	0	0	0	0	0	0	0	0	0	0	0	0	0	0	0	0	0	0	0	0
Chr7_26560156_26560263_nip_0.973	1	1	1	1	1	1	1	1	1	1	1	1	1	1	1	1	1	1	1	1	1	1	1	1	1	1	1	1	1	1	1	1	1	1	1	1	1	1	1	1	1	1	1	1	1	1	1	0	1
Chr2_6839434_6839436_nip_0.053	1	1	1	1	1	1	1	0	1	1	1	1	1	1	1	1	1	1	1	1	1	1	1	0	1	1	1	0	0	0	1	1	1	1	1	1	1	1	1	1	1	1	1	1	1	1	1	0	1
Chr5_19328613_19329049_nip_0.991	0	0	1	0	0	0	0	0	0	0	0	0	0	1	0	0	0	0	0	0	0	0	0	0	0	0	0	0	0	0	0	0	1	0	0	0	0	0	0	0	0	0	0	0	1	0	0	0	0
Chr9_10394185_10394187_nip_0.058	0	1	1	0	0	0	0	0	0	0	0	1	1	1	0	1	0	0	1	1	0	1	1	0	1	0	0	0	0	0	0	0	0	1	1	0	0	0	0	0	0	0	0	0	1	0	0	0	0
Chr5_17681330_17682300_cg_0.027	0	0	0	0	0	0	0	0	0	0	0	0	0	0	0	0	0	0	0	0	0	0	0	0	0	0	0	0	0	0	0	0	0	0	0	0	0	0	0	0	0	0	0	0	0	0	0	0	0
Chr9_1822624_1822972_nip_0.989	0	1	1	0	1	1	0	0	0	0	0	1	1	1	1	1	0	0	1	0	0	1	1	0	1	0	1	0	0	0	0	0	0	1	1	0	0	1	0	0	0	0	0	0	1	0	1	1	0
Chr1_42522155_42524203_nip_0.998	0	1	1	1	1	0	0	0	0	1	0	0	0	1	0	0	1	0	0	0	0	1	0	0	0	0	0	1	0	0	0	0	1	1	0	0	0	0	0	0	0	0	0	0	1	0	0	1	0
Chr11_3346440_3346718_nip_0.989	1	1	1	1	1	1	1	0	1	1	0	1	1	1	1	1	1	1	1	1	1	1	1	1	1	1	1	1	1	1	1	0	0	0	1	1	1	0	1	1	0	1	1	1	0	1	0	0	1
Chr1_32341529_32341533_nip_0.093	0	1	0	0	0	0	0	0	0	0	0	0	0	1	0	0	0	0	0	0	0	1	0	0	0	0	0	0	0	0	0	0	0	0	0	0	0	0	0	0	0	0	0	0	1	0	0	0	0
Chr12_12346915_12347961_nip_0.996	1	1	1	0	1	0	0	0	0	0	0	0	0	1	0	0	0	0	0	1	0	0	0	0	0	0	1	0	0	0	0	0	0	1	0	0	0	1	1	0	1	0	0	0	1	0	1	1	0
Chr10_20569450_20571736_nip_0.999	0	1	1	0	1	1	1	1	1	1	1	1	1	1	1	1	1	1	1	0	1	1	1	1	1	1	1	0	1	1	1	1	1	1	1	1	1	1	1	1	0	1	1	1	0	1	1	1	1
Chr3_8126479_8126482_cg_0.997	0	0	0	0	1	0	0	0	0	0	0	0	0	0	0	0	0	0	0	0	0	0	0	0	0	0	0	0	0	0	0	0	0	0	0	0	0	0	0	0	0	0	0	0	0	0	0	0	0
Chr10_4601782_4601871_cg_0.043	1	0	0	1	0	0	1	1	1	1	1	1	0	0	1	0	1	1	1	1	1	1	0	1	1	1	1	1	1	1	1	1	1	1	1	1	1	1	1	1	1	1	1	1	1	1	1	1	1
Chr2_23461827_23463611_nip_0.998	0	1	1	0	1	1	0	0	0	0	0	1	1	1	1	1	0	0	1	0	0	1	1	0	1	1	1	0	0	0	0	0	1	1	1	0	0	1	0	0	0	0	0	0	1	0	1	0	0
Chr8_11569853_11582724_nip_0.998	0	1	1	0	1	0	0	0	0	0	0	0	1	1	1	1	0	0	1	0	0	0	1	0	1	1	1	0	0	0	0	0	0	1	1	0	0	1	0	0	0	0	0	0	1	0	1	0	0
Chr2_12229312_12229315_cg_0.97	0	0	0	0	1	1	0	0	1	1	0	1	0	0	1	1	0	0	0	1	0	0	1	0	1	1	1	0	0	0	0	0	0	0	0	0	0	0	0	0	0	0	0	0	0	0	0	0	0
Chr12_14436360_14436449_cg_0.043	0	0	0	1	1	1	1	1	1	1	1	1	1	0	1	1	1	1	1	0	1	1	1	1	1	1	0	1	1	1	1	1	1	0	1	1	1	0	0	1	0	1	1	1	0	1	0	0	1
Chr8_9380587_9380598_cg_0.99	0	0	0	0	0	0	0	0	0	0	0	0	0	0	0	0	0	0	0	1	0	0	0	0	0	0	0	1	1	1	0	1	0	0	0	0	0	0	1	0	0	0	0	0	0	0	0	1	0
Chr9_15082188_15083147_nip_0.996	1	1	1	0	1	1	0	0	0	0	0	1	1	1	1	1	1	0	1	0	0	1	1	0	1	0	1	0	0	0	0	0	1	1	1	1	0	0	0	0	0	1	0	0	1	0	1	0	0
Chr7_20482818_20482834_nip_0.195	0	1	1	0	0	0	0	0	0	0	0	1	1	0	1	1	0	0	1	1	1	1	1	0	0	0	1	0	0	0	0	0	0	0	1	0	0	1	0	0	0	0	0	0	1	0	0	0	0
Chr4_8044339_8046134_nip_0.998	1	1	1	0	0	0	0	0	0	1	0	1	1	1	1	1	0	0	1	0	0	1	1	0	1	0	1	0	0	0	0	0	1	0	1	0	0	0	1	0	0	0	0	0	0	0	1	1	0
Chr9_15854395_15854398_nip_0.018	1	1	1	0	0	1	1	1	0	0	1	0	1	1	1	1	1	0	1	1	1	1	1	1	1	1	1	1	0	1	1	0	1	1	1	1	0	1	1	0	1	1	1	0	0	1	0	1	1
Chr9_10247679_10247823_cg_0.027	0	0	0	0	0	0	0	1	1	0	1	0	0	0	1	0	0	0	0	0	0	0	0	0	0	0	1	0	0	1	0	0	0	0	0	0	0	0	0	0	0	0	1	0	0	1	0	0	1
Chr1_14533850_14534832_nip_0.997	0	1	1	0	1	0	0	0	0	0	0	0	0	1	0	0	0	0	0	0	0	1	0	0	0	0	0	1	0	0	0	0	0	0	0	0	0	1	0	0	0	0	0	0	0	0	1	0	0
Chr8_6050492_6050504_cg_0.999	0	0	0	0	0	0	0	0	0	0	1	0	0	0	0	0	0	0	0	0	0	0	0	0	0	0	0	0	0	0	0	0	0	0	0	0	0	0	1	0	0	0	0	0	0	0	0	0	0
Chr11_19696510_19696513_nip_0.006	1	0	1	0	0	0	0	0	0	0	1	1	1	1	1	1	1	0	1	0	0	0	1	0	1	1	1	0	0	0	0	0	0	0	1	0	0	1	0	0	0	1	0	0	0	0	0	0	0
Chr10_4849211_4854331_nip_0.999	0	1	0	1	0	0	0	1	1	1	1	0	0	0	0	0	1	1	0	0	1	1	0	0	0	1	0	1	1	0	1	1	1	0	0	1	1	0	0	1	0	0	1	1	0	1	0	1	1
Chr1_31695671_31695674_cg_0.997	0	0	0	1	0	0	1	0	1	1	1	0	0	0	0	0	0	1	0	0	1	0	0	1	0	1	0	1	1	0	1	1	1	1	0	1	1	0	1	1	0	1	1	0	0	1	1	0	1
Chr6_23296993_23296995_cg_0.995	0	0	0	0	0	0	0	0	0	0	0	0	0	0	0	0	0	0	0	0	0	0	0	0	0	0	0	0	0	0	0	0	0	0	0	0	0	0	0	0	0	0	0	0	0	0	0	0	0
Chr2_789051_789054_cg_0.999	0	0	0	1	0	0	1	0	0	0	1	0	0	0	0	0	1	1	0	0	1	0	0	1	0	0	0	0	1	0	1	1	1	0	0	1	1	0	0	0	0	1	1	1	1	1	0	1	0
Chr5_17718814_17718817_cg_0.99	0	0	0	0	0	0	0	0	0	0	0	0	0	0	0	0	0	0	0	0	0	0	0	0	0	0	0	0	0	0	0	0	0	0	0	0	0	0	0	0	0	0	0	0	0	0	0	0	0
Chr5_17777716_17777720_cg_0.993	0	0	0	0	0	0	0	0	0	0	0	0	0	0	0	0	0	0	0	0	0	0	0	0	0	0	0	0	0	0	0	0	0	0	0	0	0	0	0	0	0	0	0	0	0	0	0	0	0
Chr3_14435590_14435637_nip_0.923	1	1	1	1	1	0	0	1	0	0	1	1	1	0	1	1	1	1	1	1	1	1	1	0	1	0	1	1	1	1	1	1	1	1	1	1	1	1	0	1	0	0	1	0	1	1	1	1	1
Chr8_22907928_22915652_nip_0.999	1	1	0	0	1	1	0	0	0	0	0	1	0	0	1	0	1	0	0	0	0	1	1	0	1	0	0	0	0	0	0	0	0	1	0	0	0	0	0	0	0	0	0	0	0	0	0	0	0
Chr8_10923250_10923306_cg_0.066	1	0	0	0	0	0	0	0	0	0	0	0	0	0	0	0	0	0	0	0	0	1	0	0	0	0	0	0	0	0	0	0	0	0	0	0	0	0	1	0	1	1	0	0	0	0	0	0	0
Chr2_17090999_17092419_nip_0.997	0	1	1	0	0	1	1	0	0	0	1	0	0	1	0	0	1	1	0	0	0	1	0	1	0	1	1	1	0	1	1	0	1	0	0	0	0	0	1	1	1	1	1	0	0	0	1	0	0
Chr10_843940_843968_cg_0.508	0	0	0	0	0	0	0	1	0	0	0	0	0	0	0	0	0	0	0	0	0	0	0	0	0	0	0	0	0	0	0	0	0	0	0	0	0	0	0	0	0	0	0	0	0	0	0	0	0
Chr11_3475949_3475952_nip_0.078	1	1	1	1	1	1	1	1	1	1	0	1	1	1	1	1	1	1	1	1	1	1	1	1	1	1	1	1	1	1	1	1	0	0	1	1	1	1	1	1	0	1	1	1	1	1	0	1	1
Chr10_6905218_6905221_cg_1	1	0	0	1	0	0	0	0	0	0	0	1	1	0	0	1	0	0	1	1	0	0	0	0	1	0	0	0	0	1	0	0	0	1	1	0	0	1	0	0	1	0	0	0	1	0	1	0	0
Chr8_10215356_10215359_cg_1	0	0	0	0	0	0	0	0	0	0	0	0	0	0	0	0	0	0	0	0	0	0	0	0	0	0	0	0	0	0	0	0	0	0	0	0	0	0	0	0	0	0	0	0	0	0	0	0	0
Chr3_4013913_4013917_cg_0.999	0	0	0	1	0	0	1	1	1	1	1	0	0	0	0	0	0	1	0	1	1	0	0	1	0	0	0	1	1	1	1	1	0	1	0	1	1	1	1	0	1	1	0	1	1	1	0	1	1
Chr1_22986376_22986436_cg_0.062	1	0	0	1	0	1	0	1	1	1	1	0	0	0	0	0	1	0	0	1	0	0	0	1	0	0	0	1	1	1	1	1	0	1	0	1	1	1	1	1	0	0	1	1	1	0	0	1	1
Chr1_42638366_42638368_cg_0.999	1	0	0	0	0	0	1	1	0	0	1	1	0	0	0	0	0	1	0	1	1	0	0	1	1	1	0	0	1	1	1	1	0	0	0	1	1	0	1	1	1	1	0	1	0	0	0	0	0
Chr4_32668429_32668454_cg_0.993	0	0	0	0	0	0	0	0	0	0	0	0	0	0	0	0	0	0	0	0	0	0	0	0	0	0	0	0	0	0	0	0	0	0	0	0	0	0	0	0	0	0	0	0	0	0	0	0	0
Chr9_3490702_3490705_cg_0.985	1	0	0	0	0	0	0	0	0	0	0	0	0	0	0	0	0	0	0	1	0	0	0	0	0	0	0	0	0	0	0	0	0	0	0	0	0	0	1	1	0	0	0	0	0	0	0	0	0
Chr3_11580578_11580580_cg_0.988	0	0	0	1	0	0	1	1	1	1	1	0	0	1	0	0	0	1	0	1	1	0	0	1	0	1	0	1	1	1	1	1	0	1	0	1	1	1	1	1	1	1	1	1	1	1	0	0	1
Chr4_2449001_2452037_nip_0.999	0	0	0	0	0	0	0	0	0	0	0	0	0	1	0	0	0	0	0	0	0	0	0	0	0	0	0	0	0	0	0	0	1	0	0	0	0	0	0	0	0	0	0	0	0	0	0	0	0
Chr5_17349217_17349220_cg_0.997	0	0	0	0	0	1	1	1	0	0	0	0	0	0	0	0	0	1	0	0	1	0	0	1	0	0	0	0	0	1	1	1	0	0	0	1	0	0	0	0	0	1	0	0	0	0	0	0	1
Chr10_7642350_7642353_nip_0.039	1	1	1	1	1	1	1	1	1	1	1	1	1	1	1	1	1	1	1	1	1	1	1	1	1	1	1	1	1	1	1	1	1	1	1	1	1	1	1	1	1	1	1	1	1	1	1	1	1
Chr5_28384206_28384210_cg_1	0	0	0	1	0	1	1	1	1	1	1	0	0	0	0	0	1	0	0	1	1	0	0	1	0	1	0	1	1	1	1	0	1	0	0	1	0	1	1	1	0	1	0	1	0	1	1	1	1
Chr6_30586845_30586846_cg_0.999	0	0	0	0	0	0	0	0	0	0	0	0	0	0	0	0	0	0	0	0	0	0	0	0	0	0	0	0	0	0	0	0	0	0	0	0	0	0	0	0	0	0	0	0	0	0	0	0	0
Chr4_33183490_33183541_nip_0.059	0	1	1	1	1	1	1	0	1	1	0	1	1	1	1	1	1	1	1	0	1	1	1	1	1	1	1	1	0	0	1	1	1	1	1	1	1	1	0	1	0	1	0	1	1	0	1	0	0
Chr1_12580186_12580202_nip_0.088	0	1	1	1	1	1	1	1	1	1	0	0	0	1	0	0	1	1	0	1	1	1	0	1	0	1	0	1	1	1	1	1	1	1	0	1	1	0	1	1	1	1	1	1	1	1	1	0	0
Chr5_5571843_5584405_nip_1	0	1	1	0	0	0	0	0	0	0	0	0	0	1	0	0	0	0	0	0	0	0	0	0	0	0	0	0	0	0	0	0	0	0	0	0	0	0	0	0	0	0	0	0	0	0	1	0	0
Chr1_25196236_25196238_cg_0.977	0	0	0	0	0	0	0	0	0	0	0	0	0	0	0	0	0	0	0	0	0	0	0	0	0	0	0	0	0	0	0	0	0	0	0	0	0	0	0	0	0	0	0	0	0	0	0	0	0
Chr7_15444589_15444742_nip_0.975	0	1	1	0	0	1	0	0	1	0	1	1	1	1	1	1	0	0	1	0	1	0	1	0	1	0	1	0	0	0	0	0	0	0	1	0	0	0	0	0	0	0	1	0	1	1	0	0	1
Chr8_21834064_21834067_cg_0.937	0	0	0	0	0	0	0	0	0	0	0	0	0	0	0	0	0	0	0	0	0	0	0	0	0	0	0	0	0	0	0	0	0	0	0	0	0	0	0	0	0	0	0	0	0	0	0	0	0
Chr8_9067153_9067156_cg_0.988	0	0	0	0	0	0	0	0	0	0	0	1	0	0	0	0	0	0	0	1	0	0	0	0	0	0	0	1	1	1	0	1	0	0	0	0	0	0	1	0	0	0	0	0	0	0	0	0	0
Chr12_27044059_27044080_nip_0.082	0	0	0	0	0	0	0	0	0	0	0	0	0	0	0	0	0	0	0	0	0	0	0	0	0	0	0	0	0	0	0	0	0	0	0	0	0	0	0	0	0	0	0	0	0	0	0	0	0
Chr2_19196411_19196414_cg_0.948	1	0	0	1	1	0	0	0	1	0	0	1	1	0	0	1	0	0	1	1	0	0	1	0	1	1	1	0	1	0	0	1	0	1	1	1	1	1	1	0	0	0	0	1	1	0	0	1	1
Chr2_23157946_23159108_nip_0.997	0	1	1	0	1	1	0	0	0	0	0	1	1	1	1	1	0	0	1	0	0	1	1	0	1	1	1	0	0	1	0	0	1	1	1	0	0	1	0	1	0	0	0	0	1	0	1	0	0
Chr11_24681212_24681214_cg_0.986	0	0	0	0	0	0	0	0	0	0	0	0	0	0	0	0	0	0	0	0	0	0	0	0	0	0	0	0	0	0	0	0	0	0	0	0	0	0	0	0	0	0	0	0	0	0	0	0	0
Chr5_16266522_16266576_nip_0.932	0	1	1	1	1	1	0	0	1	1	1	1	1	1	1	1	1	0	1	1	0	1	1	0	1	1	1	1	1	1	1	0	1	1	1	1	1	0	1	1	0	0	1	1	1	0	1	1	1
Chr2_4730816_4730819_nip_0.049	0	1	1	0	0	1	0	1	1	0	0	1	1	1	1	1	1	0	1	1	0	0	1	0	1	0	1	0	0	0	0	0	0	0	1	0	1	1	0	0	0	0	0	1	0	0	0	0	0
Chr12_13437193_13437238_cg_0.08	0	0	0	0	0	0	1	0	0	0	0	0	0	0	0	0	0	0	0	0	0	1	0	1	0	0	0	0	0	0	0	0	0	0	0	0	0	0	0	0	0	0	0	0	0	0	0	0	0
Chr9_1934790_1934796_cg_0.999	1	0	0	1	0	0	1	1	1	1	0	0	0	0	0	0	1	1	0	1	0	0	0	1	0	0	0	1	1	0	1	1	1	0	0	1	1	0	1	0	1	1	1	0	0	1	0	0	1
Chr8_5137744_5137762_nip_0.141	1	1	1	0	1	0	0	0	0	1	1	0	0	1	0	0	1	0	0	0	0	0	0	0	0	0	0	0	0	0	0	0	0	1	0	1	0	1	0	0	0	1	0	0	1	0	1	1	0
Chr11_25195865_25195867_nip_0.019	0	1	1	0	1	0	0	0	0	0	1	0	1	0	1	1	0	0	1	0	1	1	1	0	1	1	1	1	0	0	0	0	1	1	1	0	0	1	0	0	0	0	0	1	1	1	1	1	1
Chr3_1479714_1481176_nip_0.997	1	1	1	0	1	1	0	0	1	0	0	1	1	1	1	1	0	0	1	0	0	1	1	0	1	1	1	1	1	0	0	0	0	0	1	1	1	1	1	0	0	1	0	0	0	0	0	0	0
Chr10_11328986_11335405_nip_0.999	0	1	1	0	0	0	0	0	0	0	0	0	0	1	0	0	0	0	0	0	0	0	0	0	0	0	0	0	0	0	0	0	0	0	0	0	0	0	0	0	0	0	0	0	0	0	0	0	0
Chr1_32556971_32557028_cg_0.065	0	0	0	0	0	0	1	0	0	0	0	0	0	0	0	0	0	0	0	0	0	0	0	1	0	0	0	0	0	0	0	0	0	0	0	0	0	0	1	0	0	1	0	0	0	0	0	0	0
Chr11_6280193_6287345_nip_1	0	0	0	0	0	0	0	0	0	0	0	0	0	0	0	0	0	0	0	0	0	0	0	0	0	0	0	0	0	0	0	0	0	0	0	0	0	0	0	0	0	0	0	0	0	0	0	0	0
Chr9_2232364_2232365_cg_0.998	0	0	0	0	0	0	1	0	0	0	0	0	0	0	0	0	0	0	0	0	0	0	0	0	0	0	0	0	0	0	0	0	0	0	0	0	0	0	0	0	0	0	0	0	0	0	0	0	0
Chr10_2805134_2805749_cg_0.006	1	0	0	1	1	1	1	1	1	1	1	0	1	0	1	1	1	1	0	1	1	0	1	1	0	1	0	1	1	1	1	1	1	1	0	1	1	1	1	1	1	1	1	1	1	1	1	1	1
Chr8_9403823_9405545_nip_0.998	1	0	0	0	1	0	0	0	0	0	0	0	1	1	1	1	0	0	1	0	0	0	1	0	1	0	1	0	0	0	0	0	0	1	1	0	0	1	0	0	1	1	0	0	1	0	1	0	0
Chr7_204179_204182_cg_1	0	0	0	0	0	0	0	0	0	0	0	0	0	0	0	0	0	0	0	0	0	0	0	0	0	0	0	0	0	0	0	0	0	0	0	0	0	0	0	0	0	0	0	0	0	0	0	0	0
Chr2_6955334_6955578_nip_0.984	0	1	1	0	0	1	1	1	0	0	1	1	1	1	1	1	1	1	1	0	1	1	1	0	1	1	1	1	1	1	0	0	1	0	1	1	1	1	1	1	0	1	1	0	1	1	0	0	0
Chr2_6947476_6947491_nip_0.056	0	1	1	0	0	1	1	1	0	0	1	1	1	1	1	1	1	1	1	0	1	1	1	0	1	1	1	1	1	1	0	0	1	0	1	1	1	1	1	1	0	1	1	0	1	1	0	0	0
Chr2_35063603_35067010_nip_0.999	1	1	1	1	1	1	0	0	0	1	1	1	1	1	1	1	1	0	1	1	1	1	1	0	1	1	1	0	1	0	0	0	0	0	1	0	1	1	0	0	1	1	0	1	0	0	0	0	1
Chr6_4343696_4344074_cg_0.307	0	0	0	1	0	0	1	1	1	1	1	0	0	1	0	0	0	1	0	0	1	0	0	1	0	1	0	1	1	1	1	1	0	1	0	1	1	0	1	1	0	0	1	1	0	1	0	0	1
Chr2_24759367_24766836_nip_0.999	0	1	0	0	0	0	0	0	0	0	0	0	1	1	0	1	0	0	1	0	0	0	1	0	0	1	0	0	0	0	0	0	0	1	1	0	0	0	0	0	0	0	0	0	1	0	1	0	0
Chr10_347416_347419_cg_0.993	0	0	0	0	0	0	0	0	0	0	0	0	0	0	0	0	0	0	0	0	0	0	0	0	0	0	0	0	0	0	0	0	0	0	0	0	0	0	0	0	0	0	0	0	0	0	0	0	0
Chr8_12182271_12248179_nip_1	0	1	1	0	1	0	0	0	0	0	0	0	1	1	1	1	0	0	1	0	0	0	1	0	1	1	1	0	0	0	0	0	0	1	1	0	0	1	0	0	0	0	0	0	1	0	1	0	0
Chr10_11552881_11552938_cg_0.065	1	0	0	1	1	1	1	1	1	1	1	1	1	0	1	1	1	1	1	1	1	1	1	1	1	1	1	1	1	1	1	1	1	1	1	1	1	1	1	1	1	1	1	1	1	1	1	1	1
Chr11_7132543_7143220_nip_1	0	0	1	0	0	0	0	0	0	0	0	0	0	0	0	0	0	0	0	0	0	0	0	0	0	0	0	0	0	0	0	0	0	0	0	0	0	0	0	0	0	0	0	0	0	0	0	0	0
Chr5_17530577_17530736_nip_0.936	1	1	1	1	1	1	1	1	1	1	1	1	1	1	1	1	1	1	1	1	1	1	1	1	1	1	1	1	1	1	1	1	1	1	1	1	1	1	1	1	1	1	1	1	1	1	1	1	1
Chr1_23418663_23418678_nip_0.267	1	1	1	1	1	1	1	1	1	1	1	1	1	1	1	1	1	1	1	1	1	1	1	1	1	1	1	1	1	1	1	1	1	1	1	1	1	1	1	1	1	1	1	1	1	1	1	1	1
Chr7_20371870_20383242_nip_0.998	0	1	1	0	0	0	0	0	0	0	0	1	1	0	1	1	0	0	1	1	1	1	1	0	0	0	1	0	0	0	0	0	0	0	1	0	0	1	0	0	0	0	0	0	1	0	0	0	0
Chr1_29491604_29491607_nip_0.06	1	1	1	0	1	1	0	1	0	0	0	1	1	1	1	1	1	0	1	0	0	1	1	0	1	0	1	0	0	1	0	0	1	1	1	0	0	1	0	0	0	0	0	0	1	0	1	1	0
Chr10_207071_207153_nip_0.954	1	1	1	1	1	1	1	1	1	1	1	1	1	1	1	1	1	1	1	1	1	1	1	1	1	1	1	1	1	1	1	1	0	1	1	1	1	1	1	1	1	1	1	1	1	1	1	0	1
Chr10_280565_280566_cg_0.99	0	0	0	0	0	0	0	0	0	0	0	0	0	0	0	0	0	0	0	0	0	0	0	0	0	0	0	0	0	0	0	0	0	0	0	0	0	0	0	0	0	0	0	0	0	0	0	0	0
Chr10_2413292_2413670_nip_0.99	1	1	1	1	1	1	0	0	0	0	0	1	0	1	1	0	1	1	1	1	0	1	1	1	1	0	1	1	0	1	1	0	1	1	1	0	1	1	0	0	0	0	0	0	1	1	1	0	1
Chr3_1032490_1032493_cg_0.999	0	0	0	0	0	0	0	0	0	0	0	0	0	0	0	0	0	0	0	0	0	0	0	0	0	0	0	0	0	0	1	0	0	0	0	0	0	0	0	0	0	0	0	0	0	0	0	0	0
Chr5_19418182_19422622_nip_0.999	0	1	1	1	1	1	1	1	1	1	1	1	0	1	1	0	0	1	0	0	1	1	0	1	1	1	1	0	1	1	1	1	1	1	0	1	1	0	1	1	0	0	1	1	1	1	1	0	1
Chr4_695302_695693_nip_0.99	0	0	0	0	0	0	0	0	0	0	0	0	0	1	0	0	0	0	1	0	0	1	0	0	0	0	0	0	0	0	0	0	0	0	1	0	0	0	1	0	0	0	0	0	0	0	0	0	0
Chr3_14816698_14817354_cg_0.005	0	0	0	1	1	1	1	1	1	0	1	0	0	0	0	0	0	0	0	0	1	0	0	0	0	1	0	0	1	1	0	1	0	1	0	1	0	0	0	0	1	1	1	1	0	1	0	0	1
Chr11_3647832_3647884_cg_0.97	0	0	0	1	0	1	1	1	1	1	1	0	0	0	0	0	1	1	0	0	1	0	0	1	0	1	0	1	1	1	1	1	1	1	0	1	1	0	1	1	1	1	1	1	1	1	1	1	1
Chr12_839602_840038_nip_0.991	0	1	1	0	0	0	0	0	0	0	0	1	1	1	1	1	1	0	1	1	0	0	1	0	1	0	1	0	0	0	0	0	0	0	1	0	0	1	0	0	0	0	0	0	0	0	1	0	0
Chr6_29225159_29226650_cg_0.497	0	0	0	0	0	0	0	0	0	0	0	0	0	0	0	0	0	0	0	0	0	0	0	0	0	0	0	0	0	0	0	0	0	0	0	0	0	0	0	0	0	0	0	0	0	0	0	0	0
Chr6_4260014_4260017_cg_0.975	0	0	0	1	0	0	1	1	1	1	1	0	0	1	0	0	0	1	0	0	1	0	0	1	0	1	0	1	1	1	1	1	0	1	0	1	1	0	1	1	0	0	1	1	0	1	0	0	1
Chr4_20787804_20787996_nip_0.98	0	1	1	0	0	0	0	0	0	0	0	1	1	1	1	1	0	1	1	0	0	1	1	0	1	0	1	0	0	0	0	0	1	1	1	0	0	0	0	0	0	0	0	0	0	0	0	0	0
Chr1_29336661_29336965_nip_0.987	1	1	1	1	1	1	1	1	1	1	1	1	1	1	1	1	1	1	1	0	1	1	1	1	1	1	1	1	1	1	1	1	1	1	1	1	1	1	1	1	0	1	1	1	1	1	1	1	1
Chr4_22453404_22453406_nip_0.058	0	1	1	0	0	0	0	0	0	0	0	1	1	0	1	1	0	0	1	0	0	0	1	0	1	0	1	0	0	0	0	0	0	0	1	0	0	0	0	0	0	0	0	0	0	0	1	0	0
Chr4_8208908_8208911_cg_0.996	0	0	0	1	1	1	1	1	1	0	1	0	0	0	0	0	1	1	0	1	1	0	0	1	0	1	0	1	1	1	1	1	0	1	0	1	1	1	0	1	1	1	1	1	1	1	0	0	1
Chr4_8767545_8767601_cg_0.066	0	0	0	0	0	1	0	0	0	0	0	0	0	0	0	0	0	0	0	0	0	0	0	0	0	0	0	0	0	0	0	0	0	0	0	0	0	0	0	1	1	0	0	0	0	0	0	0	0
Chr4_32670848_32670851_cg_0.992	0	0	0	0	0	0	0	0	0	0	0	0	0	0	0	0	0	0	0	0	0	0	0	0	0	0	0	0	0	0	0	0	0	0	0	0	0	0	0	0	0	0	0	0	0	0	0	0	0
Chr12_16483376_16483625_nip_0.988	1	1	1	0	0	0	0	0	0	0	0	0	0	1	0	0	0	0	0	1	0	1	0	0	0	0	1	0	0	0	0	0	0	1	0	0	0	1	1	0	1	0	0	0	1	0	1	1	0
Chr4_7382973_7382976_cg_0.999	0	0	0	0	0	0	0	0	0	0	0	0	0	0	0	0	0	0	0	0	0	0	0	0	0	0	0	0	0	0	0	0	0	0	0	0	0	0	0	0	0	0	0	0	0	0	0	0	0
Chr4_20483959_20483962_cg_0.989	0	0	0	0	0	0	0	0	0	0	0	0	0	0	0	0	0	0	0	0	0	0	0	0	0	0	0	0	0	0	0	0	0	0	0	0	0	0	0	0	0	0	0	0	0	0	0	0	0
Chr4_8078479_8078482_cg_0.988	0	0	0	0	0	0	1	0	1	0	0	0	0	0	0	0	0	0	0	0	0	0	0	1	0	0	0	0	0	0	0	0	0	0	0	0	0	1	0	0	1	1	0	0	0	0	0	0	1
Chr9_21242607_21242661_cg_0.068	0	0	0	0	0	0	0	0	0	0	0	0	0	0	0	0	0	0	0	0	0	0	0	0	0	0	0	0	0	0	0	0	0	0	0	0	0	0	0	0	0	0	0	0	0	0	0	0	0
Chr10_13443200_13443254_cg_0.052	1	0	0	0	0	0	1	0	0	0	0	0	0	0	0	0	0	0	0	0	0	0	0	0	0	0	0	0	0	0	0	0	0	0	0	0	0	1	0	0	0	1	0	0	0	0	0	0	0
Chr6_9053080_9053083_nip_0.012	1	1	1	0	0	0	0	0	0	0	0	1	1	1	1	1	0	0	1	0	0	0	1	0	1	0	0	0	0	0	0	0	1	1	1	0	0	1	0	0	0	0	0	0	0	0	0	1	0
Chr10_13280833_13280836_cg_0.964	0	0	0	0	0	0	0	0	0	0	0	0	0	0	0	0	0	0	0	0	0	0	0	0	0	0	0	0	0	0	0	0	0	0	0	0	0	0	0	0	0	0	0	0	0	0	0	0	0
Chr1_3651453_3652243_nip_0.995	0	1	1	0	1	1	1	1	1	1	1	1	1	1	1	1	0	0	1	0	1	1	1	1	1	0	1	1	1	1	0	1	1	1	1	1	1	1	1	1	1	1	1	0	1	1	1	1	1
Chr9_2905779_2905785_cg_0.96	1	0	0	1	0	0	1	1	1	1	1	0	0	0	0	0	1	1	0	1	1	0	0	1	0	1	0	1	1	1	1	1	1	0	0	1	1	0	0	1	1	1	1	1	0	1	0	0	1
Chr12_17491467_17491500_cg_0.493	0	0	0	0	0	0	0	0	0	0	0	0	0	0	0	0	0	0	0	0	0	0	0	0	0	0	0	0	0	0	0	0	0	0	0	0	0	0	0	0	0	0	0	0	0	0	0	0	0
Chr11_22703660_22703754_cg_0.04	1	1	0	1	1	1	1	1	1	1	1	1	0	1	0	0	1	1	0	1	1	1	0	1	1	1	0	1	1	1	1	1	1	1	0	1	1	0	1	1	1	1	1	1	1	1	1	1	1
Chr5_18103223_18103226_nip_0.039	1	1	1	1	1	1	1	1	1	1	1	1	1	1	1	1	1	1	1	1	1	1	1	1	1	1	1	1	1	1	1	1	1	1	1	1	1	1	1	1	1	1	1	1	1	1	1	1	1
Chr8_21408460_21408735_nip_0.986	0	1	1	0	0	0	0	0	0	0	0	1	1	1	1	1	0	0	1	1	0	1	1	0	1	0	1	0	0	0	0	0	0	0	1	0	0	1	0	0	0	0	0	0	1	0	0	0	0
Chr4_8847987_8850771_nip_0.999	1	1	1	0	0	0	0	0	0	1	0	1	1	1	1	1	0	0	1	0	0	1	1	0	1	0	1	0	0	0	0	0	1	0	1	0	0	0	1	0	0	0	0	0	0	0	1	1	0
Chr7_179320_179323_cg_0.999	0	0	0	0	0	0	0	0	0	0	0	0	0	0	0	0	0	0	0	0	1	0	0	0	0	0	0	0	0	0	0	0	0	0	0	0	0	0	0	0	0	0	0	0	0	0	0	0	0
Chr1_42385722_42386782_cg_0.004	1	0	0	0	0	0	1	1	1	0	1	1	0	0	0	0	1	1	0	1	1	1	0	1	1	1	0	0	1	1	1	1	1	0	0	1	1	0	1	1	1	1	1	1	0	1	0	1	1
Chr8_21728644_21728990_nip_0.975	0	1	1	0	0	0	0	0	0	0	0	1	1	1	1	1	0	0	1	1	0	1	1	0	1	0	1	0	0	0	0	0	0	0	1	0	0	1	0	0	0	0	0	0	0	0	0	0	0
Chr12_14721598_14721600_nip_0.057	1	1	1	0	0	0	1	0	0	0	0	0	1	1	0	0	0	0	0	1	0	1	0	0	1	0	1	0	0	0	0	0	0	1	0	0	1	1	1	0	1	0	0	0	1	1	1	1	0
Chr2_15149667_15149820_nip_0.975	0	1	1	0	0	0	0	0	0	0	0	0	0	1	0	0	0	0	0	0	0	1	0	0	0	0	0	0	0	0	0	0	1	0	0	0	0	0	0	0	0	0	0	0	0	0	1	0	0
Chr4_9306148_9306151_cg_0.941	0	0	0	0	0	0	0	0	0	0	0	0	0	0	0	0	0	0	0	0	0	0	0	0	0	0	0	0	0	0	0	0	0	0	0	0	0	0	0	0	0	0	0	0	0	0	0	0	0
Chr7_20237551_20237795_nip_0.984	0	1	1	0	0	0	0	0	0	0	0	1	1	1	1	1	0	0	1	1	1	1	1	0	0	0	1	0	0	0	0	0	0	0	1	0	0	1	0	0	1	0	0	0	1	0	0	0	0
Chr6_3343523_3345722_nip_0.998	1	1	1	0	1	1	0	0	0	0	0	1	1	0	1	1	1	0	1	1	0	0	1	0	1	1	1	1	0	0	0	0	1	0	1	1	0	1	0	0	1	1	1	0	1	1	1	1	1
Chr9_15072084_15072344_nip_0.981	1	1	1	0	1	1	0	0	0	0	0	1	1	1	1	1	1	0	1	0	0	1	1	0	1	0	1	0	0	0	0	0	1	1	1	1	0	0	0	0	0	1	0	0	1	0	1	0	0
Chr12_10841984_10843318_nip_0.996	1	1	1	0	1	1	0	0	0	0	1	0	0	1	0	0	1	1	0	1	1	1	0	1	0	0	1	1	0	0	1	1	1	1	0	0	0	1	1	0	1	0	0	0	1	0	1	1	0
Chr3_15715049_15715052_cg_0.978	0	0	0	0	0	0	0	0	0	0	0	0	0	0	0	0	0	0	0	0	0	0	0	0	0	0	0	0	0	0	0	0	0	0	0	0	0	0	0	0	0	0	0	0	0	0	0	0	0
Chr11_7822750_7822753_cg_0.984	1	0	0	0	0	0	0	0	0	0	0	1	0	0	0	0	0	0	0	0	0	0	0	0	1	0	0	0	0	0	0	0	1	0	0	0	0	0	0	0	1	0	0	0	1	0	0	1	0
Chr3_1496544_1496574_nip_0.105	1	1	1	0	1	1	0	0	1	0	0	1	1	1	1	1	0	0	1	0	0	0	1	0	1	1	1	1	1	0	0	0	0	0	1	1	1	1	1	0	0	1	0	0	0	0	0	0	0
Chr8_15221392_15221394_nip_0.005	0	1	1	1	1	1	1	0	1	1	1	0	1	1	1	1	1	1	1	0	0	1	1	1	1	1	1	0	0	0	1	0	1	1	1	1	0	1	0	1	0	0	0	0	1	0	1	0	0
Chr4_2914207_2914210_cg_0.999	1	1	0	1	1	1	1	0	1	0	0	1	0	0	1	1	1	1	0	1	1	0	1	1	1	1	1	1	1	0	1	1	0	1	0	1	1	1	0	1	1	1	1	1	1	1	1	1	1
Chr2_22977609_22977680_nip_0.947	1	1	1	1	1	1	1	1	1	1	1	1	1	1	1	1	1	1	1	1	1	1	1	1	1	1	1	1	1	1	1	1	1	1	1	1	1	1	1	1	1	1	1	1	1	1	1	1	1
Chr2_23542700_23542702_nip_0.016	0	1	1	0	1	1	0	1	1	1	1	1	1	1	1	1	0	0	1	0	1	1	1	0	1	1	1	0	1	0	0	0	1	1	1	0	1	1	0	1	0	0	1	1	1	1	1	1	1
Chr5_6048153_6048156_cg_1	1	0	0	0	1	0	0	0	0	0	0	0	0	0	0	0	0	0	0	0	0	0	0	0	0	0	0	0	0	0	0	0	0	0	0	0	0	0	0	0	0	0	0	0	0	0	0	0	0
Chr1_17472615_17472653_nip_0.494	1	1	1	1	1	1	1	1	1	1	1	1	1	1	1	1	1	1	1	1	1	1	1	1	1	1	1	1	1	1	1	1	1	1	1	1	1	1	1	1	1	1	1	1	1	1	1	1	1
Chr12_13091346_13091403_nip_0.935	1	1	1	1	1	1	1	1	1	1	1	1	1	1	1	1	1	1	1	1	1	1	1	1	1	1	1	1	1	0	1	1	1	1	1	1	1	1	1	0	1	1	1	1	1	1	1	1	1
Chr4_5377534_5379799_cg_0.496	0	0	0	0	0	0	0	0	0	0	0	0	0	0	0	0	0	0	0	0	0	0	0	0	0	0	0	0	0	0	0	0	0	0	0	0	0	0	0	0	0	0	0	0	0	0	0	0	0
Chr12_4789535_4789680_nip_0.498	1	1	1	1	1	1	1	1	1	1	1	1	1	1	1	1	1	1	1	1	1	1	1	1	1	1	1	1	1	1	1	1	1	1	1	1	1	1	1	1	1	1	1	1	1	1	1	1	1
Chr11_3767968_3768123_cg_0.025	0	0	0	1	0	1	1	1	1	1	0	0	0	0	0	0	0	1	0	0	1	0	0	1	0	1	0	1	1	1	1	1	0	0	0	1	1	0	1	1	0	1	1	1	0	1	0	0	1
Chr9_1710090_1710092_cg_1	1	0	0	0	0	0	1	0	0	0	1	0	0	0	0	0	0	1	0	0	0	0	0	1	0	0	0	0	1	1	1	1	1	0	0	1	0	0	1	1	1	1	0	1	0	1	0	0	1
Chr10_16087869_16087872_cg_1	1	0	0	1	0	1	0	1	1	1	1	0	0	0	0	0	1	1	0	1	1	0	0	1	0	1	0	0	1	1	1	0	1	1	0	1	0	0	1	1	1	0	0	1	0	1	1	1	1
Chr9_3469233_3469236_nip_0.071	0	0	1	0	1	1	0	0	0	0	0	1	1	1	1	1	0	0	1	0	0	0	1	0	1	0	1	0	0	0	0	0	0	1	1	0	0	1	0	0	0	0	0	0	1	0	1	1	0
Chr9_13077238_13077241_cg_0.988	0	0	0	0	0	0	0	0	0	0	0	0	0	0	0	0	0	0	0	0	0	0	0	0	0	0	0	0	0	0	0	0	0	0	0	0	0	0	0	0	0	0	0	0	0	0	0	0	0
Chr12_10760903_10760913_cg_0.8	0	0	0	1	0	0	0	0	0	0	0	1	1	0	0	1	0	0	1	0	0	0	1	0	1	0	0	0	0	1	0	0	0	0	1	0	0	0	0	1	0	0	0	0	0	0	0	0	0
Chr11_27388939_27388942_cg_0.993	1	0	0	0	0	0	0	0	0	0	0	0	0	0	0	1	0	0	0	0	0	0	0	0	0	0	0	0	0	0	0	0	1	0	0	0	0	0	0	0	0	0	0	0	0	0	0	0	0
Chr12_7985251_7985312_cg_0.061	0	0	0	1	0	1	1	1	1	1	1	1	1	0	1	1	1	1	1	0	1	1	1	1	1	1	0	1	1	0	1	1	1	0	1	1	1	0	0	0	0	1	1	1	0	1	0	0	1
Chr12_18960745_18961135_nip_0.373	1	0	1	0	0	0	0	0	0	0	0	0	0	1	0	0	0	0	0	1	0	0	0	0	0	0	1	0	0	0	0	0	1	1	0	0	0	1	1	1	1	0	0	0	1	0	1	1	0
Chr3_35800185_35800241_cg_0.05	0	0	0	0	0	0	1	1	0	0	0	0	0	0	0	0	0	0	0	0	0	0	0	1	0	0	0	1	0	1	0	0	0	0	0	0	0	0	0	1	0	0	1	0	0	1	0	0	0
Chr4_9604073_9604085_nip_0.021	1	1	1	0	0	0	0	0	0	1	0	1	1	1	1	1	0	0	1	0	0	1	1	0	1	0	1	0	0	0	0	0	1	0	1	0	0	0	1	0	0	0	0	0	0	0	1	1	0
Chr7_24435809_24436146_nip_0.991	0	1	1	0	0	0	0	0	0	0	0	0	1	0	1	1	0	0	1	1	0	1	1	0	0	0	1	0	0	0	0	0	0	0	1	0	0	0	0	0	0	0	0	0	1	0	0	0	0
Chr8_9460203_9460268_nip_0.957	1	1	0	1	1	1	0	1	1	0	0	0	1	1	1	1	1	1	1	1	1	0	1	0	1	1	1	0	1	1	1	1	1	1	1	1	1	1	0	1	1	1	1	1	1	1	1	1	0
Chr2_29794813_29794861_nip_0.942	1	1	1	1	1	1	1	1	0	1	1	1	1	1	1	1	1	1	1	1	1	1	1	0	1	0	1	1	1	1	1	1	1	1	1	1	1	1	1	1	1	1	1	1	1	1	0	1	1
Chr3_2575862_2576480_nip_0.994	1	0	1	0	0	0	0	0	1	0	0	0	1	1	1	1	0	0	1	0	0	1	1	0	1	1	0	1	1	0	0	0	0	0	1	1	1	0	1	0	0	0	0	0	0	0	0	0	0
Chr8_28067462_28067465_cg_0.989	1	0	0	0	0	0	0	1	0	0	0	0	0	0	0	0	0	0	0	0	0	0	0	0	0	0	0	0	0	0	0	0	0	0	0	0	0	0	0	0	0	0	0	0	0	0	0	0	0
Chr8_10396255_10396367_cg_0.026	1	0	0	0	0	1	0	1	0	1	0	0	0	0	0	0	1	0	0	1	1	1	0	0	0	0	0	1	1	1	0	1	0	0	0	0	1	0	1	1	1	1	1	1	0	1	0	1	1
Chr10_1140050_1140825_cg_0.005	0	0	0	1	1	1	1	1	1	1	1	1	1	0	1	1	0	1	0	0	1	1	1	1	1	0	1	1	1	1	1	1	1	0	0	1	1	1	1	1	0	0	1	1	0	1	1	1	1
Chr11_17821201_17821204_cg_0.984	0	0	0	0	0	0	1	1	1	1	1	0	0	0	0	0	1	1	0	1	1	0	0	1	0	1	0	1	1	1	1	1	0	0	0	1	1	0	1	1	1	0	0	1	1	1	0	0	1
Chr4_8250032_8250035_cg_0.967	0	0	0	0	0	1	0	1	0	0	0	0	0	0	0	0	0	0	0	0	0	0	0	0	0	0	0	1	0	0	0	1	0	1	0	0	0	0	0	0	0	0	0	0	1	0	0	0	0
Chr12_14058718_14058721_cg_0.999	0	0	0	0	0	0	0	0	0	0	0	0	0	0	0	0	0	0	0	0	0	0	0	0	0	0	0	0	0	0	0	0	0	0	0	0	0	0	0	0	0	0	0	0	0	0	0	0	0
Chr10_128875_128934_nip_0.938	1	1	1	0	0	0	0	0	0	0	0	0	0	1	0	0	1	0	1	1	0	1	0	0	0	1	0	0	0	0	0	0	0	1	1	0	0	1	1	0	1	1	0	0	1	0	0	0	0
Chr7_20257616_20257663_nip_0.49	0	1	1	0	0	0	0	0	0	0	0	1	1	1	1	1	0	0	1	1	1	1	1	0	0	0	1	0	0	0	0	0	0	0	1	0	0	1	0	0	0	0	0	0	1	0	0	0	0
Chr12_13502159_13505208_cg_0.003	0	0	0	1	0	1	1	1	1	1	1	1	1	0	1	1	1	1	1	0	1	1	1	1	1	1	0	1	1	1	1	1	1	0	1	1	1	0	0	1	0	1	1	1	0	1	0	0	1
Chr10_4442167_4443508_cg_0.004	1	0	0	1	1	1	1	1	1	1	1	1	1	0	1	1	1	1	1	1	1	1	1	1	1	1	1	1	1	1	1	1	1	1	1	1	1	1	1	1	1	1	1	1	1	1	1	1	1
Chr10_15759452_15759454_nip_0.037	1	1	1	1	1	1	1	1	1	1	1	1	1	1	1	1	1	1	1	1	1	1	1	1	1	1	1	1	1	1	1	1	1	1	1	1	1	1	1	1	1	1	1	1	1	1	1	1	1
Chr4_32335665_32335668_cg_1	0	0	0	0	0	0	0	0	0	0	0	0	0	0	0	0	0	0	0	0	0	0	0	1	0	0	0	0	0	0	0	0	0	0	0	0	0	0	0	0	0	0	0	0	0	0	0	0	0
Chr6_23926277_23926280_cg_0.983	1	0	0	1	0	1	0	0	0	0	0	0	0	0	0	0	0	0	0	1	0	0	0	0	0	0	0	0	0	0	0	0	0	0	0	0	0	1	0	0	0	0	0	0	1	0	0	0	0
Chr12_9588056_9588059_cg_1	0	0	0	1	0	0	0	0	0	0	0	1	1	0	0	1	0	0	1	0	0	0	1	0	1	0	0	0	0	0	0	0	0	0	1	0	0	0	0	0	0	0	0	0	0	0	0	0	0
Chr5_27726109_27726449_nip_0.988	1	1	1	0	1	1	0	0	0	1	1	1	1	1	1	1	0	0	1	0	0	0	1	0	1	0	1	0	0	0	0	0	0	1	1	1	0	0	0	0	1	0	0	0	1	0	0	0	0
Chr6_23398135_23398138_cg_0.987	1	1	0	1	1	1	1	1	1	1	1	1	1	1	1	1	1	1	1	1	1	0	1	1	1	1	1	1	1	1	1	1	1	1	1	1	1	1	1	1	1	1	1	1	1	1	1	1	1
Chr7_22429672_22441695_nip_1	0	1	0	0	0	0	0	0	0	0	0	0	0	0	0	0	0	0	0	0	0	0	0	0	0	0	0	0	0	0	0	0	0	0	0	0	0	0	0	0	0	0	0	0	0	0	0	0	0
Chr12_7147253_7147489_nip_0.988	1	0	0	0	0	0	0	0	0	0	0	0	1	1	1	1	0	0	1	1	0	1	0	0	1	0	1	0	0	0	0	0	0	1	0	0	0	1	1	0	1	0	0	0	1	0	1	1	0
Chr1_1672832_1672903_nip_0.947	0	1	1	0	1	1	1	0	0	1	0	1	1	1	1	1	0	0	1	0	1	1	1	1	1	0	1	1	1	1	1	1	1	1	1	1	0	1	1	1	0	1	1	0	1	1	1	1	1
Chr7_24492307_24492426_nip_0.857	0	0	1	0	0	0	0	0	0	0	0	0	1	0	1	1	0	0	1	1	0	1	1	0	0	0	1	0	0	0	0	0	0	0	1	0	0	0	0	0	0	0	0	0	0	0	0	0	0
Chr7_6226396_6226451_cg_0.253	0	0	0	0	0	0	0	0	0	0	0	0	0	0	0	0	0	0	0	0	0	1	0	1	0	0	0	0	0	0	0	0	0	0	0	0	0	0	0	0	0	0	0	0	0	0	0	0	0
Chr5_2607814_2607817_cg_0.999	0	0	0	0	0	0	0	0	0	0	0	0	0	0	0	0	0	0	0	0	0	0	0	0	0	0	0	0	0	0	0	0	0	0	0	0	0	0	0	0	0	0	0	0	0	0	0	0	0
Chr7_4148681_4149000_nip_0.988	1	0	1	0	0	0	1	0	0	0	0	0	0	1	0	0	0	0	0	0	0	1	0	1	0	0	1	0	0	0	0	1	0	0	0	0	0	1	1	0	1	1	0	0	0	0	0	0	0
Chr9_694478_694914_nip_0.991	0	1	0	0	0	0	0	0	0	0	0	0	0	0	0	0	0	0	0	0	1	0	0	0	0	0	0	0	0	0	0	0	0	1	1	0	0	0	0	0	0	0	0	0	1	0	1	0	0
Chr5_29366992_29367474_cg_0.008	0	0	0	1	0	1	1	1	1	1	1	0	0	0	0	0	1	1	0	1	1	0	0	1	0	1	0	1	1	1	1	1	1	1	0	1	1	1	1	1	0	1	1	1	1	1	1	1	1
Chr1_2581890_2581978_cg_0.043	1	0	0	1	1	0	1	1	1	0	1	0	0	0	0	0	1	1	0	1	1	0	0	1	0	1	0	0	0	1	1	0	0	1	0	1	0	1	0	0	1	1	1	1	0	1	1	1	0
Chr1_29533863_29536374_nip_0.998	1	1	1	0	1	1	1	1	1	1	0	1	1	1	1	1	1	1	1	0	1	1	1	0	1	1	1	1	1	1	1	1	1	1	1	1	1	1	0	1	0	1	0	1	1	0	1	1	1
Chr8_13951989_13952515_nip_0.992	0	1	1	0	1	1	1	0	1	1	1	0	1	1	1	1	1	1	1	0	0	0	1	1	1	1	1	0	0	0	1	0	1	1	1	1	0	1	0	1	0	0	0	0	1	0	1	0	0
Chr8_9428382_9431307_nip_0.999	1	0	0	0	1	0	0	0	0	0	0	0	1	1	1	1	0	0	1	0	0	0	1	0	1	0	1	0	0	0	0	0	0	1	1	0	0	1	0	0	1	1	0	0	1	0	1	0	0
Chr6_3318938_3318941_nip_0.016	1	1	1	0	1	1	0	0	0	0	0	1	1	0	1	1	1	0	1	1	0	0	1	0	1	1	1	1	0	0	0	0	1	0	1	1	0	1	1	0	1	1	1	0	1	1	1	1	1
Chr1_29209926_29210195_nip_0.985	1	1	1	1	1	1	1	1	1	1	1	1	1	1	1	1	1	1	1	0	1	1	1	1	1	1	1	1	1	1	1	1	1	1	1	1	1	1	1	1	0	1	1	1	1	1	1	1	1
Chr1_7081952_7081954_nip_0.011	0	1	1	0	1	0	0	0	0	0	0	1	1	1	1	1	1	0	1	0	0	1	1	0	1	0	1	0	0	0	0	0	0	0	1	1	0	0	0	0	0	0	0	1	1	0	0	0	0
Chr1_2363800_2367743_nip_0.995	0	1	1	0	1	1	0	0	0	1	0	1	1	1	1	1	0	0	1	0	0	1	1	0	1	0	1	1	1	0	0	1	1	0	1	0	1	0	1	1	0	0	0	0	1	0	0	0	0
Chr8_11762914_11762951_nip_0.731	0	1	1	1	1	1	0	1	1	1	1	1	1	1	1	1	1	1	1	1	1	0	1	0	1	1	1	1	1	1	1	1	1	1	1	1	1	1	0	1	0	0	1	1	1	1	1	1	1
Chr4_18210043_18211473_nip_0.998	0	1	1	0	0	0	0	0	0	0	0	1	1	1	1	1	0	0	1	0	0	0	1	0	1	0	1	0	0	0	0	0	1	0	1	0	0	1	0	0	0	0	0	0	0	0	1	0	0
Chr5_27637133_27637206_cg_0.051	0	0	0	1	0	0	1	1	1	1	1	0	0	0	0	0	0	1	0	1	1	0	0	1	0	1	0	1	1	1	1	0	1	0	0	1	1	1	1	1	0	1	1	1	0	1	1	1	1
Chr10_9761059_9761071_cg_0.989	1	0	0	0	0	0	0	0	0	0	0	1	1	0	0	1	0	0	1	1	0	0	1	0	1	0	1	0	0	0	0	0	0	1	1	0	0	1	0	0	1	0	0	0	1	0	1	0	0
Chr12_17634931_17635272_nip_0.988	1	1	1	0	0	0	0	0	0	0	0	0	0	1	0	0	0	1	0	1	0	0	0	0	1	0	1	0	0	0	0	1	1	1	1	0	0	1	1	0	1	0	0	0	1	0	1	1	1
Chr10_2423957_2423970_nip_0.275	1	1	1	1	0	0	0	1	0	0	0	1	0	1	0	0	1	1	1	0	0	1	0	1	1	0	1	0	0	0	1	0	0	1	1	0	1	0	0	0	0	0	0	0	1	0	1	0	0
Chr4_9937376_9937379_nip_0.042	1	1	1	0	0	0	0	0	0	1	0	1	1	1	1	1	0	0	1	0	0	1	1	0	1	0	1	0	0	0	0	0	1	0	1	0	0	0	1	0	0	0	0	0	0	0	1	1	0
Chr12_15728410_15755158_nip_1	1	1	1	0	0	0	0	0	0	0	0	0	0	1	0	0	0	0	0	1	0	1	0	0	0	0	1	0	0	0	0	0	0	1	0	0	0	1	1	0	1	0	0	0	1	0	1	1	0
Chr2_21918984_21918986_cg_0.994	0	0	0	0	0	0	0	0	0	0	0	0	0	0	0	0	0	0	0	0	0	0	0	0	0	0	0	0	0	0	0	0	0	0	0	0	0	0	0	0	0	0	0	0	0	0	0	0	0
Chr12_17543719_17543721_cg_0.965	0	0	0	0	0	0	0	0	0	0	0	0	0	0	0	0	0	0	0	0	0	0	0	0	0	0	0	0	0	0	0	0	0	0	0	0	0	0	0	0	0	0	0	0	0	0	0	0	0
Chr1_7775702_7775704_nip_0.008	0	1	1	0	1	0	0	0	0	0	0	1	1	1	1	1	0	0	1	0	0	1	1	0	1	0	1	0	1	0	0	0	0	0	1	0	0	0	0	0	0	0	0	0	0	0	0	0	0
Chr7_2263517_2263520_nip_0.077	1	1	1	1	1	1	1	1	1	1	1	1	1	1	1	1	1	1	1	1	1	1	1	1	1	1	1	1	1	1	1	1	1	1	1	1	1	1	1	1	1	1	1	1	1	1	1	1	1
Chr5_27327417_27330592_nip_0.999	0	0	1	0	0	0	0	0	0	0	0	0	0	0	0	0	0	0	0	0	0	0	0	0	0	0	0	0	0	0	0	0	0	0	0	0	0	0	0	0	0	0	0	0	0	0	0	0	0
Chr2_8960551_8960554_nip_0.048	0	1	1	0	0	0	0	0	0	0	0	0	0	1	0	0	0	0	0	0	0	1	0	0	0	0	0	0	0	0	0	0	0	0	0	0	0	0	0	0	0	0	0	0	1	0	0	0	0
Chr8_1019668_1020103_nip_0.993	0	1	1	0	0	0	0	0	0	0	0	1	1	0	1	1	0	0	1	0	0	0	1	0	1	1	1	0	0	0	0	0	0	0	1	0	0	1	0	0	0	0	0	0	0	0	0	0	0
Chr6_20531490_20531493_cg_1	1	0	0	1	0	1	1	1	1	1	1	0	0	1	0	0	1	1	0	1	0	0	0	1	0	1	0	0	1	1	1	1	1	0	0	1	1	0	1	1	1	1	1	1	0	1	0	0	1
Chr6_6122058_6122061_nip_0.006	1	1	1	0	1	1	0	0	0	0	0	1	1	1	1	1	1	0	1	1	0	1	1	0	1	0	1	0	0	0	0	0	1	1	1	0	0	1	0	0	1	0	0	0	1	0	1	1	0
Chr3_35996181_35996184_nip_0.052	1	1	1	1	1	1	1	1	1	1	1	1	1	1	1	1	1	1	1	1	1	1	1	1	1	1	1	1	1	1	1	1	1	1	1	1	1	1	1	1	1	1	1	1	1	1	1	1	1
Chr12_27068108_27068348_nip_0.988	0	0	0	0	0	0	0	0	0	0	0	0	0	0	0	0	0	0	0	0	0	0	0	0	0	0	0	0	0	0	0	0	0	0	0	0	0	0	0	0	0	0	0	0	0	0	0	0	0
Chr3_21032711_21032714_cg_0.927	0	0	0	0	0	0	0	0	0	0	0	0	0	0	0	0	0	0	0	0	0	0	0	0	0	0	0	0	0	0	0	0	0	0	0	0	0	0	0	0	0	0	0	0	0	0	0	0	0
Chr9_15023386_15024123_nip_0.995	1	1	1	0	1	1	0	0	0	0	0	1	1	1	1	1	1	0	1	0	0	1	1	0	1	0	1	0	0	0	0	0	1	1	1	1	0	0	0	0	0	1	0	0	1	0	1	0	0
Chr4_31271440_31271975_nip_0.993	0	1	1	0	1	0	0	0	0	1	0	1	1	1	1	1	0	0	1	0	1	0	1	0	1	1	1	1	0	0	0	0	1	0	1	1	1	0	1	0	0	0	0	1	1	0	0	0	0
Chr7_22599230_22599236_cg_0.998	0	0	0	0	0	0	1	0	0	0	0	0	0	0	0	0	0	0	0	0	0	0	0	0	0	0	0	0	0	0	0	0	0	0	0	0	0	0	0	0	0	0	0	0	0	0	1	0	0
Chr1_25205640_25205645_cg_0.999	0	0	0	0	0	0	0	0	0	0	0	0	0	0	0	0	1	1	0	0	0	0	0	0	0	0	0	0	0	0	1	0	0	1	0	0	0	0	0	0	0	0	0	0	1	0	0	0	0
Chr1_14056987_14056990_cg_0.989	0	0	0	0	0	0	0	0	0	0	1	0	0	0	0	0	0	0	0	0	0	0	0	0	0	0	0	0	0	0	0	0	0	0	0	0	0	0	0	0	0	0	0	0	0	0	0	0	1
Chr11_6035278_6035280_cg_0.999	0	0	0	0	0	0	0	0	0	0	0	1	0	0	0	0	0	0	0	0	0	0	0	0	1	0	0	0	0	0	0	0	1	0	0	0	0	0	0	0	1	0	0	0	1	0	0	1	0
Chr3_11280876_11280879_nip_0.012	1	1	1	1	1	1	1	1	1	1	1	1	1	1	1	1	1	1	1	1	1	1	1	1	1	1	1	1	1	1	1	1	1	1	1	1	1	1	1	1	1	1	1	1	1	1	1	1	1
Chr10_10363310_10375896_nip_1	0	1	1	0	0	0	0	0	0	0	0	0	0	1	0	0	0	0	0	0	0	0	0	0	0	0	0	0	0	0	0	0	0	0	0	0	0	0	0	0	0	0	0	0	0	0	0	0	0
Chr11_5018540_5018548_cg_0.983	0	1	1	0	0	1	1	1	1	1	0	1	0	0	0	0	1	0	0	0	1	0	0	1	1	1	0	1	1	1	0	1	1	1	0	1	1	0	1	1	1	1	1	1	1	1	1	1	1
Chr5_27066501_27066504_cg_0.958	0	0	0	0	0	0	0	0	0	0	0	0	0	0	0	0	0	0	0	0	0	0	0	0	0	0	0	0	0	0	0	0	0	0	0	0	0	0	0	0	0	0	0	0	0	0	0	0	0
Chr8_10300960_10301018_nip_0.937	1	1	1	1	1	1	1	1	1	1	1	1	1	1	1	1	1	1	1	1	1	1	1	1	1	1	1	1	1	1	1	1	1	1	1	1	1	1	1	1	1	1	1	1	1	1	1	1	1
Chr3_11635713_11635759_cg_0.078	0	0	0	0	0	0	1	0	0	0	0	0	0	1	0	0	0	0	0	0	0	0	0	1	0	0	0	0	0	0	0	0	0	0	0	0	0	1	1	0	1	1	0	0	0	0	0	0	0
Chr7_1701376_1701435_nip_0.938	0	0	1	0	0	0	0	0	0	0	0	0	0	1	0	0	0	0	0	0	0	0	0	0	0	0	0	0	0	0	0	0	1	1	0	0	0	0	0	0	0	0	0	0	0	0	0	0	0
Chr9_4380366_4380369_cg_0.989	0	0	0	0	0	0	0	0	0	0	0	0	0	0	0	0	0	0	0	0	0	0	0	0	0	0	0	0	0	0	0	0	0	0	0	0	0	0	0	0	0	0	0	0	0	0	0	0	0
Chr8_13035715_13036630_nip_0.997	1	1	1	0	1	1	1	1	1	1	1	1	1	1	1	1	1	1	1	1	1	1	1	1	1	1	1	1	1	1	1	0	1	1	1	1	1	1	1	1	1	0	1	0	1	1	1	0	1
Chr3_9673120_9673317_cg_0.02	0	0	0	0	0	0	0	0	0	0	0	0	0	0	0	0	0	0	0	0	0	0	0	0	0	0	0	0	0	0	0	0	0	0	0	0	0	0	0	0	0	0	0	0	0	0	0	0	0
Chr3_861071_861134_cg_0.059	1	0	0	1	0	1	1	1	0	1	1	0	0	0	0	0	1	0	0	1	1	0	1	1	0	1	0	1	1	1	1	1	0	1	1	1	0	1	1	1	1	1	0	1	1	0	0	1	0
Chr11_21145101_21145348_nip_0.984	1	1	1	0	0	0	0	0	0	0	1	1	1	1	1	1	0	0	1	0	0	1	1	0	1	1	1	1	1	0	1	1	1	1	1	0	0	1	1	0	1	1	1	1	1	0	1	1	0
Chr8_12168758_12168761_nip_0.065	0	1	1	0	1	0	0	0	0	0	0	0	1	1	1	1	0	0	1	0	0	0	1	0	1	1	1	0	0	0	0	0	0	1	1	0	0	1	0	0	0	0	0	0	1	0	1	0	0
Chr6_23464921_23464924_cg_0.984	1	1	0	1	1	1	1	1	1	1	1	1	1	1	1	1	1	1	1	1	1	0	1	1	1	1	1	1	1	1	1	1	1	1	1	1	1	1	1	1	1	1	1	1	1	1	1	1	1
Chr8_15651739_15651742_cg_1	0	0	0	0	0	0	0	0	0	0	0	0	0	0	0	0	0	0	0	0	0	0	0	0	0	0	0	0	0	0	0	0	0	0	0	0	0	0	0	0	0	0	0	0	0	0	0	0	0
Chr5_27448499_27448502_cg_0.995	0	0	0	0	0	0	1	1	1	1	1	0	0	0	0	0	0	1	0	1	1	0	0	0	0	1	0	1	1	1	1	0	1	0	0	1	1	1	1	1	0	1	1	1	0	1	1	1	1
Chr5_23948327_23948368_cg_0.998	0	0	0	0	0	0	0	0	0	1	0	0	0	0	0	0	0	0	0	0	0	0	0	0	0	0	0	0	0	0	0	0	0	0	0	0	0	0	0	0	0	0	0	0	0	0	0	0	0
Chr12_15154643_15154646_cg_0.996	0	0	0	0	0	0	0	0	0	0	0	0	0	0	0	0	0	0	0	0	0	0	0	0	0	0	0	0	0	0	0	0	0	0	0	0	0	0	0	0	0	0	0	0	0	0	0	0	0
Chr4_32251193_32251205_cg_0.995	1	0	0	0	0	0	0	1	0	0	0	0	0	0	0	0	1	0	0	1	0	0	0	1	0	0	0	0	0	1	1	0	0	0	0	0	0	0	0	0	1	0	0	0	0	0	0	1	0
Chr6_6054481_6054491_nip_0.016	1	1	1	0	1	1	0	0	0	0	0	1	1	1	1	1	1	0	1	1	0	1	1	0	1	0	1	0	0	0	0	0	1	1	1	0	0	1	0	0	1	0	0	0	1	0	1	1	0
Chr5_27996297_27996384_cg_0.043	0	0	0	0	0	0	0	0	0	0	1	0	0	0	0	0	1	0	0	1	1	1	0	0	0	1	0	1	0	0	0	0	1	0	0	0	0	1	0	1	0	0	0	1	0	1	1	1	1
Chr1_2200849_2200857_cg_0.964	1	0	0	1	0	0	1	0	0	0	1	0	0	0	0	0	1	1	0	1	1	0	0	1	0	1	0	0	0	0	1	0	0	1	0	1	0	1	0	0	1	1	0	1	0	0	1	1	1
Chr1_41816679_41816682_nip_0.063	0	1	1	0	0	1	0	0	0	0	0	0	1	1	1	1	0	0	1	0	0	1	1	0	0	0	0	0	0	0	0	0	0	0	1	0	0	0	0	0	0	0	0	0	1	0	0	0	0
Chr3_10806865_10806868_cg_0.984	0	0	0	1	0	0	1	1	1	1	1	0	0	0	0	0	0	1	0	1	1	0	0	1	0	1	0	1	1	1	1	1	0	1	0	1	1	1	1	1	1	1	1	1	1	1	0	0	1
Chr5_20124470_20124473_cg_1	1	0	0	1	0	0	0	1	1	0	1	0	1	0	0	1	1	1	1	0	1	0	0	1	0	0	0	1	1	1	0	1	0	0	1	1	1	1	0	1	1	1	1	0	0	0	0	1	1
Chr10_7684138_7684149_cg_0.997	1	0	0	1	0	0	0	0	0	0	0	1	0	0	0	1	0	0	1	1	0	0	0	0	1	0	1	0	0	0	0	0	0	1	1	0	0	1	0	0	0	0	0	0	1	0	0	0	0
Chr6_23382010_23389072_nip_0.993	0	0	1	0	0	0	0	0	0	0	0	0	0	0	0	0	0	0	0	0	0	1	0	0	0	0	0	0	0	0	0	0	0	0	0	0	0	0	0	0	0	0	0	0	0	0	0	0	0
Chr2_23213300_23213302_nip_0.02	1	1	1	1	1	1	1	1	1	1	1	1	1	1	1	1	1	1	1	1	1	1	1	1	1	1	1	1	1	1	1	1	1	1	1	1	1	1	1	1	1	1	1	1	1	1	1	1	1
Chr1_10602654_10602923_nip_0.985	0	1	1	0	1	0	0	0	0	0	0	1	1	1	1	1	0	0	1	0	0	1	1	0	1	0	1	0	0	0	0	0	1	0	1	0	0	0	0	0	0	0	0	0	0	0	1	0	0
Chr8_9191643_9191679_cg_0.431	0	0	1	0	0	1	1	0	0	0	1	1	0	0	0	0	0	1	0	1	0	1	0	1	0	1	0	1	1	1	1	1	1	0	0	1	0	0	1	0	0	0	0	0	0	0	0	1	0
Chr12_20043427_20043429_nip_0.06	1	1	1	1	1	1	0	1	1	1	0	1	1	1	1	1	1	1	1	1	1	1	0	0	1	1	1	1	1	1	1	1	1	1	1	1	1	1	0	1	1	1	1	1	1	1	1	0	1
Chr7_29593853_29593855_nip_0.011	1	1	1	0	1	0	0	0	0	0	0	1	1	1	1	1	1	0	1	1	0	1	1	0	1	0	1	0	0	0	0	0	1	1	1	0	0	1	0	0	1	1	0	0	1	0	1	1	0
Chr2_23471206_23478846_nip_1	0	1	1	0	1	1	0	0	0	0	0	1	1	1	1	1	0	0	1	0	0	1	1	0	1	1	1	0	0	0	0	0	1	1	1	0	0	1	0	0	0	0	0	0	1	0	1	0	0
Chr1_1033182_1033407_nip_0.983	0	0	1	0	1	0	0	0	0	0	0	0	0	0	0	0	0	0	0	0	0	1	0	0	0	0	0	0	0	0	0	0	0	0	0	0	0	0	1	1	0	0	0	0	0	0	0	0	0
Chr8_14690195_14693612_nip_0.999	1	1	1	1	1	1	1	1	0	1	1	1	1	1	1	1	1	1	1	1	1	1	1	0	1	1	1	1	1	0	1	0	1	1	1	1	1	1	0	1	1	1	1	1	1	1	1	0	0
Chr4_2447223_2447261_cg_0.946	1	1	1	1	1	1	1	1	1	1	1	1	1	0	1	1	1	1	1	1	1	1	1	1	1	1	1	1	1	1	1	1	0	1	1	1	1	1	1	1	1	1	1	1	1	1	1	1	1
Chr11_19701131_19701134_nip_0.003	1	1	1	1	1	1	1	1	1	1	1	1	1	1	1	1	1	1	1	1	1	1	1	1	1	1	1	1	1	1	1	1	1	1	1	1	1	1	1	1	1	1	1	1	1	1	1	1	1
Chr5_17603044_17603060_cg_1	0	0	0	0	0	0	0	0	0	0	0	0	0	0	0	0	0	0	0	0	0	0	0	0	0	0	0	0	0	0	0	0	0	0	0	0	0	0	0	0	0	0	0	0	0	0	0	0	0
Chr12_16484668_16484893_nip_0.954	1	1	1	0	0	0	0	0	0	0	0	0	0	1	0	0	0	0	0	1	0	1	0	0	0	0	1	0	0	0	0	0	0	1	0	0	0	1	1	0	1	0	0	0	1	0	1	1	0
Chr7_19535638_19535641_cg_0.997	1	0	0	0	0	0	0	0	0	0	0	0	0	0	0	0	0	0	0	0	0	0	0	0	0	0	0	0	0	0	0	0	0	0	0	0	0	0	0	0	0	1	0	0	0	0	0	0	0
Chr5_15244920_15244922_cg_0.94	0	0	0	0	0	0	0	0	0	0	0	0	0	0	0	0	0	0	0	0	0	0	0	0	0	0	0	0	0	0	0	0	0	0	0	0	0	0	0	0	0	0	0	0	0	0	0	0	0
Chr7_24533732_24533734_cg_0.999	1	0	0	1	1	1	1	1	1	1	1	1	0	1	0	0	1	1	0	0	1	0	0	1	1	1	0	1	1	1	1	1	1	1	0	1	1	1	1	1	1	1	1	1	0	1	1	1	1
Chr5_20300706_20300709_cg_0.975	0	0	0	0	0	0	0	0	0	0	0	0	0	0	0	0	0	0	0	0	0	0	0	0	0	0	0	0	0	0	0	0	0	0	0	0	0	0	1	0	0	0	0	0	0	0	0	0	0
Chr7_27681729_27682795_nip_0.31	1	0	1	0	1	0	0	1	0	1	0	1	1	1	1	1	1	0	1	1	0	0	1	0	1	0	0	1	0	0	0	0	0	1	1	0	0	1	0	0	1	0	0	0	1	0	1	0	0
Chr12_3798825_3799796_cg_0.003	0	0	0	0	0	0	0	0	0	0	0	0	0	0	0	0	0	0	0	0	0	0	0	0	0	0	0	0	0	0	0	0	0	0	0	0	0	0	0	0	0	0	0	0	0	0	0	0	0
Chr10_9799319_9799321_nip_0.028	0	1	1	0	0	0	0	0	0	0	0	0	0	1	0	0	0	0	0	0	0	1	0	0	0	0	0	0	0	0	0	0	0	0	0	0	0	0	1	0	0	0	0	0	0	0	0	0	0
Chr4_7969808_7969811_cg_0.995	0	0	0	1	1	1	1	1	1	0	1	0	0	0	0	0	1	1	0	1	0	0	0	1	0	1	0	0	1	1	1	1	0	1	0	1	1	1	0	1	1	1	1	1	1	1	0	0	1
Chr4_988703_988704_cg_1	1	1	0	1	1	1	1	1	1	1	1	1	1	0	1	1	1	1	0	1	1	0	1	1	1	1	1	1	1	1	1	1	1	1	0	1	1	1	0	1	1	1	1	1	1	1	1	1	1
Chr9_3182236_3182351_nip_0.494	1	1	1	1	1	1	1	1	1	1	1	1	1	1	1	1	1	1	1	1	1	1	1	1	1	1	1	1	1	1	1	1	1	1	1	1	1	1	1	1	1	1	1	1	1	1	1	1	1
Chr4_383519_383815_cg_0.216	1	0	0	1	1	1	1	1	1	1	1	1	1	0	1	1	1	1	0	1	1	0	1	1	1	1	1	1	1	1	1	1	1	1	0	1	1	1	0	1	1	1	1	1	1	1	1	1	1
Chr1_24891111_24891172_nip_0.939	0	1	1	0	0	0	0	0	0	1	1	1	1	0	1	1	0	0	1	1	0	1	1	0	1	0	1	1	0	1	0	0	1	0	1	0	0	0	0	0	0	0	1	1	0	0	0	1	1
Chr4_9049313_9049359_cg_0.06	0	0	0	0	0	0	1	0	1	0	1	0	0	0	0	0	0	0	0	0	1	0	0	1	0	0	0	0	1	0	0	0	0	0	0	0	0	1	0	0	1	1	0	0	0	0	0	0	0
Chr4_14533677_14533905_cg_0.021	1	0	0	1	1	1	1	1	1	1	0	1	1	0	1	1	1	1	1	1	1	0	1	0	1	1	1	1	1	1	1	1	1	1	1	1	1	1	1	1	1	1	1	1	1	1	0	1	1
Chr5_19034364_19034367_cg_0.999	0	0	0	0	0	0	0	0	0	0	0	0	0	0	0	0	0	0	0	0	0	0	0	0	0	0	0	0	0	0	0	0	0	0	0	0	0	0	0	0	0	0	0	0	0	0	0	0	0
Chr3_4355280_4355350_cg_0.155	0	0	0	0	0	0	1	1	0	0	1	0	0	0	0	0	0	0	0	0	0	0	0	1	0	1	0	1	0	0	0	0	0	0	0	0	0	1	1	0	1	1	0	0	0	0	0	0	0
Chr8_19761779_19761782_cg_0.999	0	0	0	1	1	1	1	1	1	1	1	0	0	0	0	0	1	1	0	0	1	0	0	1	0	0	0	1	1	1	1	1	1	0	0	1	1	0	1	1	0	1	1	1	0	1	0	1	1
Chr10_17047872_17047875_cg_0.999	1	0	0	0	0	0	0	0	0	0	0	0	0	0	0	0	0	0	0	0	0	0	0	0	0	0	0	0	0	1	0	0	0	0	0	0	0	0	0	0	0	0	0	0	0	0	0	0	0
Chr3_1123902_1123905_cg_0.991	0	0	0	0	0	0	1	0	0	0	0	0	0	0	0	0	0	0	0	0	0	0	0	0	0	0	0	0	0	0	0	0	0	0	0	0	0	0	0	0	0	0	0	0	0	0	0	0	0
Chr1_31757414_31757471_nip_0.935	1	1	1	1	1	0	0	1	1	1	1	1	1	1	1	1	1	1	1	1	1	1	1	0	1	1	1	1	1	1	1	1	1	1	1	1	1	1	0	1	1	0	1	1	1	1	1	1	1
Chr5_16086224_16086280_cg_0.066	1	0	0	0	0	0	1	0	0	0	0	0	0	0	0	0	0	0	0	0	0	0	0	1	0	0	0	0	0	0	0	0	0	0	0	0	0	1	1	0	1	1	0	0	0	0	0	0	0
Chr5_15677877_15679149_cg_1	0	0	0	0	0	0	0	0	0	0	0	0	0	0	0	0	0	0	0	0	0	0	0	0	0	0	0	0	0	0	0	0	0	0	0	0	0	0	0	0	0	0	0	0	0	0	0	0	0
Chr1_29984690_29984693_cg_0.998	0	0	0	0	0	0	0	0	0	0	0	0	0	0	0	0	0	0	0	0	0	0	0	0	0	0	0	0	0	0	0	0	0	0	0	0	0	0	0	0	0	0	0	0	0	0	0	0	0
Chr2_30274387_30275973_nip_0.998	0	1	0	0	0	0	0	0	0	0	0	0	0	0	0	0	0	0	1	0	0	1	0	0	0	0	0	0	0	0	0	0	0	0	1	0	0	0	0	0	0	0	1	0	0	0	0	0	0
Chr11_4854828_4858975_nip_0.999	0	0	0	0	0	0	0	0	0	0	0	0	1	1	1	1	0	0	1	1	0	1	1	0	0	0	1	0	0	0	0	0	0	0	1	0	0	0	0	0	0	0	0	0	0	0	0	0	0
Chr8_13359843_13359846_nip_0.001	0	1	1	0	1	1	1	1	1	1	1	1	1	1	1	1	1	1	1	0	0	0	1	1	1	1	1	0	0	0	1	0	1	1	1	1	0	1	0	1	0	0	0	0	1	0	1	0	0
Chr2_4730537_4730539_nip_0.012	1	1	1	1	1	1	1	1	1	1	1	1	1	1	1	1	1	1	1	1	1	1	1	0	1	1	1	1	1	0	1	1	1	1	1	0	1	1	0	1	1	1	1	1	1	1	1	1	1
Chr6_25302724_25302725_cg_0.972	0	0	0	0	0	0	0	0	0	1	0	0	0	0	0	0	0	0	0	0	0	0	0	0	0	0	0	0	0	0	0	0	0	0	0	0	0	0	0	0	0	0	0	0	0	0	0	0	0
Chr4_33523068_33523071_nip_0.024	0	0	1	0	1	0	0	0	0	0	0	1	1	1	1	1	0	0	1	0	1	1	1	0	1	0	1	0	0	0	0	0	0	0	1	0	0	0	0	0	0	0	0	0	1	0	0	0	0
Chr3_10656886_10656946_nip_0.753	1	1	1	1	1	1	0	1	1	1	1	1	1	1	1	1	1	1	1	1	1	1	1	0	1	1	1	1	1	1	1	0	1	1	1	1	1	0	0	1	0	0	1	1	1	1	1	1	1
Chr2_19325018_19325021_cg_1	1	0	0	1	1	0	0	0	1	0	0	1	1	0	0	1	0	0	1	1	0	0	1	0	1	1	1	0	1	0	0	1	0	1	1	1	1	1	1	0	0	0	0	1	1	0	0	0	1
Chr5_17665727_17665729_nip_0.002	1	1	1	1	1	1	1	1	1	1	1	1	1	1	1	1	1	1	1	1	1	1	1	1	1	1	1	1	1	1	1	1	1	1	1	1	1	1	1	1	1	1	1	1	1	1	1	1	1
Chr9_14367002_14367004_cg_0.996	0	0	0	1	0	0	1	1	1	1	1	0	0	0	0	0	0	1	0	1	0	0	0	1	0	1	0	1	1	1	1	1	0	0	0	0	0	1	0	0	1	0	1	1	0	0	0	1	1
Chr7_29083988_29084006_cg_0.998	0	0	0	1	0	1	1	1	1	1	1	0	0	0	0	0	0	1	0	0	1	0	0	1	0	1	0	1	1	1	1	1	0	0	0	1	1	0	1	1	0	0	1	1	0	1	0	0	1
Chr12_16499946_16499949_cg_0.991	0	0	0	0	0	0	0	0	0	0	0	0	0	0	0	0	0	0	0	0	0	0	0	0	0	0	0	0	0	0	0	0	0	0	0	0	0	0	0	0	0	0	0	0	0	0	0	0	0
Chr5_15015941_15019555_nip_0.999	0	1	1	1	0	0	0	0	0	0	0	1	1	1	1	1	0	0	1	0	0	1	1	0	1	0	1	0	0	0	0	0	0	1	1	0	0	0	0	0	0	0	0	0	1	0	0	0	0
Chr5_2599452_2599455_nip_0.009	0	1	1	0	1	0	0	0	0	0	0	1	1	1	1	1	0	0	1	0	0	1	1	0	1	1	1	0	0	0	0	0	0	0	1	0	1	1	0	0	0	0	0	1	1	0	0	1	0
Chr8_3867162_3867165_nip_0.054	0	1	1	0	0	0	0	0	0	0	0	0	0	1	0	0	0	0	0	0	0	0	0	0	0	0	0	0	0	0	0	0	0	0	0	0	0	0	0	0	0	0	0	0	0	0	1	0	0
Chr2_3073730_3073733_cg_0.998	1	0	0	1	1	0	1	1	0	1	1	0	0	1	0	0	1	1	0	0	1	0	0	1	0	1	0	1	1	1	1	1	1	1	0	1	1	0	1	1	1	1	1	1	1	1	1	1	1
Chr6_6170494_6170498_nip_0.008	1	1	1	0	1	1	0	0	0	0	0	1	1	1	1	1	1	0	1	1	0	1	1	0	1	0	1	0	0	0	0	0	1	1	1	0	0	1	0	0	1	0	0	0	1	0	1	1	0
Chr5_18120762_18120789_cg_0.993	0	0	0	0	0	0	0	0	0	0	0	0	0	0	0	0	0	0	0	0	0	0	0	0	0	0	0	0	0	0	0	0	0	0	0	0	0	0	0	0	0	0	0	0	0	0	0	0	0
Chr5_27854465_27854640_nip_0.978	1	1	1	1	1	1	1	1	0	1	1	1	1	1	1	1	1	1	1	1	1	0	1	1	1	1	1	1	0	1	1	1	1	1	1	1	1	1	1	1	1	1	1	0	1	1	1	1	1
Chr1_29730146_29730148_cg_0.992	0	0	0	0	0	0	0	0	0	0	0	0	0	0	0	0	0	0	0	0	0	0	0	0	0	0	0	0	0	0	0	0	0	0	0	0	0	0	0	0	0	0	0	0	0	0	0	0	0
Chr6_26211569_26211581_nip_0.176	0	1	1	0	1	1	0	0	0	0	0	1	1	1	0	1	1	0	1	0	0	0	1	0	1	1	0	0	0	0	0	0	0	0	1	0	0	0	0	0	0	0	0	0	1	0	0	0	0
Chr7_26739525_26739573_cg_0.075	0	0	0	1	0	1	1	1	0	0	0	0	0	0	0	0	0	1	0	0	0	1	0	1	0	0	1	0	1	1	1	1	1	0	0	0	1	1	0	1	0	1	0	0	1	0	0	1	0
Chr12_11564230_11575878_nip_1	1	1	1	0	1	0	0	0	0	0	0	0	0	1	0	0	0	0	0	1	0	0	0	0	0	0	1	0	0	0	0	0	0	1	0	0	0	1	1	0	1	0	0	0	1	0	1	1	0
Chr10_13481420_13481857_nip_0.501	1	1	1	1	1	1	1	1	1	1	1	1	1	1	1	1	1	1	1	1	1	1	1	1	1	1	1	1	1	1	1	1	1	1	1	1	1	1	1	1	1	1	1	1	1	1	1	1	1
Chr9_3827304_3827307_nip_0.07	1	1	1	1	1	1	1	1	1	1	1	1	1	1	1	1	1	1	1	1	1	1	1	1	1	1	1	1	1	1	1	1	1	1	1	1	1	1	1	1	1	1	1	1	1	1	1	1	1
Chr12_13774593_13774647_nip_0.932	1	1	1	1	1	1	0	1	1	1	1	1	1	1	1	1	1	1	1	1	1	0	1	0	1	1	1	1	1	1	1	1	1	1	1	1	1	1	1	1	1	0	1	1	1	1	1	1	1
Chr12_7999098_7999430_cg_0.222	0	0	0	1	0	1	1	1	1	1	1	1	1	0	1	1	1	1	1	0	1	1	1	1	1	1	0	1	1	0	1	1	1	0	1	1	1	0	0	0	0	1	1	1	0	1	0	0	1
Chr4_8677507_8680660_nip_0.999	1	1	1	0	0	0	0	0	0	1	0	1	1	1	1	1	0	0	1	0	0	1	1	0	1	0	1	0	0	0	0	0	1	0	1	0	0	0	1	0	0	0	0	0	0	0	1	1	0
Chr8_15381299_15381300_nip_0.006	0	0	0	0	0	0	0	0	0	0	0	0	0	0	0	0	0	0	0	0	0	1	0	0	0	0	0	0	0	0	0	0	0	0	0	0	0	0	0	1	0	0	0	0	0	0	1	0	0
Chr3_10404442_10404445_cg_0.99	0	0	0	0	0	0	0	0	1	0	0	0	0	0	0	0	0	0	0	0	0	0	0	0	0	0	0	0	0	0	0	0	0	0	0	0	0	0	0	0	0	0	0	0	0	0	0	0	0
Chr2_6953850_6953852_nip_0.049	0	1	1	0	0	1	1	1	0	0	1	1	1	1	1	1	1	1	1	0	1	1	1	0	1	1	1	1	1	1	0	0	1	0	1	1	1	1	1	1	0	1	1	0	1	1	0	0	0
Chr8_28013843_28013846_nip_0.067	0	0	1	0	0	0	0	0	0	0	0	0	0	0	0	0	0	0	0	0	0	0	0	0	0	0	0	1	0	0	0	0	0	0	0	0	0	0	0	0	0	0	0	0	0	0	0	0	0
Chr9_14417123_14417308_nip_0.899	1	1	1	0	1	1	0	0	0	0	0	1	1	1	1	1	1	0	1	0	0	1	1	0	1	0	1	0	0	0	0	0	1	1	1	1	0	0	1	1	0	1	0	0	1	0	1	0	0
Chr11_14340452_14341484_cg_0.499	0	0	0	0	0	0	0	0	0	0	0	0	0	0	0	0	0	0	0	0	0	0	0	0	0	0	0	0	0	0	0	0	0	0	0	0	0	0	0	0	0	0	0	0	0	0	0	0	0
Chr2_7639109_7639438_nip_0.988	0	1	1	0	1	1	0	0	0	0	1	1	1	1	1	1	1	1	1	0	1	0	0	0	1	1	1	0	0	0	1	0	1	0	1	0	1	0	0	0	0	0	1	1	1	1	1	1	1
Chr6_11497162_11497603_nip_0.946	1	1	1	1	1	1	1	1	1	1	0	1	1	1	1	1	1	1	1	1	1	1	1	1	1	1	1	1	1	1	1	1	1	1	1	1	1	1	1	0	1	1	0	1	1	0	1	1	1
Chr12_19103706_19104028_nip_0.439	1	0	1	0	0	0	0	0	0	0	0	0	0	1	0	0	0	0	0	1	0	0	0	0	0	0	1	0	0	0	0	0	1	1	0	0	0	1	1	1	1	0	0	0	1	0	1	1	0
Chr11_11961378_11961808_nip_0.989	1	0	1	0	1	0	0	0	0	0	0	1	1	0	0	1	0	0	1	1	0	0	1	0	1	0	0	0	0	0	0	0	1	1	1	0	0	0	0	0	1	1	0	0	1	0	0	1	0
Chr11_18271028_18271030_cg_0.989	0	0	0	1	0	0	0	0	0	0	0	0	0	0	0	0	0	0	0	1	0	0	0	0	0	0	1	0	0	0	0	0	1	1	0	0	0	0	0	0	1	1	0	0	1	0	1	1	0
Chr1_29986602_29986834_cg_0.013	0	0	0	1	0	0	0	0	0	0	1	0	0	0	0	0	0	0	0	1	0	0	0	1	0	0	0	0	0	0	0	0	0	0	0	0	0	0	1	0	1	0	1	0	0	1	0	0	0
Chr12_26918235_26918238_cg_0.969	0	0	0	0	1	0	0	0	0	0	0	0	0	0	0	0	0	0	0	0	0	0	0	0	0	0	0	0	0	0	0	0	0	0	0	0	0	0	0	0	1	0	0	0	0	0	0	0	0
Chr7_20427066_20438310_nip_1	0	1	1	0	0	0	0	0	0	0	0	1	1	0	1	1	0	0	1	1	1	0	1	0	0	0	1	0	0	0	0	0	0	0	1	0	0	1	0	0	0	0	0	0	1	0	0	0	0
Chr2_6988133_6988136_nip_0.068	1	1	1	1	0	1	1	1	0	0	1	1	1	1	1	1	1	1	1	0	1	1	1	0	1	1	1	1	1	1	1	0	1	0	1	1	1	1	1	1	1	1	1	1	1	1	0	0	1
Chr11_18962398_18963768_nip_0.997	0	0	0	0	0	0	0	0	0	0	0	1	1	0	1	1	0	0	1	0	0	0	1	0	1	1	0	0	0	0	0	0	0	0	1	0	0	1	0	0	0	0	0	0	0	0	0	0	0
Chr8_3396667_3396670_cg_0.984	1	0	0	1	0	1	1	1	1	1	1	1	0	0	1	0	1	1	0	1	1	0	0	1	0	0	1	1	1	1	1	1	1	0	0	1	1	0	1	1	1	1	1	1	0	1	1	1	1
Chr10_10158582_10158989_nip_0.99	0	1	1	1	1	1	1	0	1	1	1	0	0	1	0	0	1	1	0	0	1	1	0	1	0	1	0	1	1	0	1	1	1	0	0	1	1	0	1	1	0	1	1	1	0	1	0	1	1
Chr5_27537557_27539361_nip_0.991	1	1	1	0	1	1	0	0	0	0	0	1	1	1	1	1	0	0	1	0	0	0	1	0	1	0	1	0	0	0	0	0	0	1	1	0	0	0	0	0	1	0	0	0	1	0	0	0	0
Chr10_10476145_10476148_cg_0.999	0	0	0	0	0	0	0	0	0	0	0	0	0	0	0	0	0	0	0	0	0	0	0	0	0	0	0	0	0	0	0	0	0	0	0	0	0	0	0	0	0	0	0	0	0	0	0	0	0
Chr1_34606635_34606638_cg_0.999	0	0	0	0	0	0	0	0	0	0	0	0	0	0	0	0	0	0	0	0	0	0	0	0	0	0	0	0	0	0	0	0	0	0	0	0	0	0	0	0	0	0	0	0	0	0	0	0	0
Chr5_19193067_19193070_nip_0.011	0	1	1	1	1	1	1	1	1	1	1	1	0	1	1	0	0	1	0	0	1	1	0	1	1	1	1	0	1	1	1	1	1	1	0	1	1	0	1	1	0	0	1	1	1	1	1	0	1
Chr6_23563261_23563262_cg_0.975	0	0	0	0	0	0	0	0	0	0	0	0	0	0	0	0	0	0	0	0	0	0	0	0	0	0	0	0	0	0	0	0	0	0	0	0	0	0	0	0	0	0	0	0	0	0	0	0	0
Chr3_11590571_11590653_cg_0.046	0	0	0	1	0	0	1	1	1	1	1	0	0	1	0	0	0	1	0	1	1	0	0	1	0	1	0	1	1	1	1	1	0	1	0	1	1	1	1	1	1	1	1	1	1	1	0	0	1
Chr7_24091585_24091631_cg_0.06	1	0	0	0	0	0	1	0	0	0	0	0	0	0	0	0	0	0	0	0	0	0	0	1	0	0	0	0	0	0	0	0	0	0	0	0	0	0	1	0	1	1	0	0	0	0	0	0	0
Chr10_7645031_7645034_cg_0.996	1	0	0	0	0	0	0	0	0	0	0	1	1	0	0	1	0	0	1	1	0	0	1	0	1	0	1	0	0	1	0	0	0	1	0	0	0	1	0	0	1	0	0	0	1	0	1	0	0
Chr9_4763148_4763151_nip_0.007	0	1	1	1	1	1	0	0	1	1	1	1	1	1	1	1	1	0	1	0	1	1	1	0	1	1	1	1	1	1	0	1	1	1	1	1	0	0	0	1	0	0	1	1	1	1	1	1	1
Chr9_1297656_1298456_nip_0.995	0	1	1	0	1	1	0	0	0	0	0	1	1	1	1	1	0	0	1	0	0	1	1	0	1	0	1	0	0	0	0	0	0	1	1	0	0	1	0	0	0	0	0	0	1	0	1	1	0
Chr11_17806200_17806203_cg_0.993	0	0	0	0	0	0	0	0	0	0	1	0	0	0	0	0	0	0	0	0	1	0	0	0	0	1	0	0	1	0	1	1	0	0	0	1	0	0	1	1	0	0	0	0	0	1	1	0	0
Chr2_9037091_9037094_nip_0.047	1	1	1	1	1	1	1	0	1	1	1	1	1	1	1	1	1	1	1	1	1	1	1	1	1	1	1	0	0	1	1	1	1	1	1	1	1	1	1	0	1	1	1	1	1	1	1	1	1
Chr12_17180908_17180985_cg_0.989	0	0	0	0	0	0	0	0	0	0	0	0	0	0	0	0	0	0	0	0	0	0	0	0	0	0	0	0	0	0	0	0	0	0	0	0	0	0	0	0	0	0	0	0	0	0	0	0	0
Chr7_5388994_5389260_cg_0.011	0	0	0	0	0	0	1	1	0	1	1	0	0	0	0	0	1	1	0	1	0	0	0	1	0	0	0	1	0	0	1	0	1	1	0	0	0	0	0	1	1	1	1	0	0	1	1	1	0
Chr12_567078_567119_cg_0.996	0	0	0	0	0	0	0	0	0	1	0	0	0	0	0	0	0	0	0	0	0	0	0	0	0	0	0	0	0	0	0	0	0	0	0	0	0	0	0	0	0	1	0	0	0	0	0	0	0
Chr11_25403859_25417165_nip_0.999	0	0	0	0	0	0	0	0	0	0	0	0	1	0	1	1	0	0	1	0	0	0	1	0	0	1	1	0	0	0	0	0	1	1	1	0	0	1	0	0	0	0	0	0	1	0	1	1	0
Chr12_24767169_24772940_nip_0.998	1	1	1	0	1	1	0	0	0	0	0	1	1	1	1	1	0	0	1	1	0	1	1	0	1	1	1	0	0	0	0	0	1	0	1	0	0	0	0	0	0	0	0	0	0	0	0	0	0
Chr3_8253977_8253980_cg_0.999	1	1	0	1	1	1	1	1	1	1	1	1	1	1	1	1	1	1	1	1	1	0	1	1	1	1	1	1	1	1	1	1	1	1	1	1	1	1	1	1	1	1	1	1	1	1	1	1	1
Chr10_13282998_13283099_cg_0.029	1	0	0	0	0	0	1	0	1	1	0	0	0	0	0	0	1	1	0	1	1	0	0	1	0	0	0	1	1	0	0	0	1	1	0	1	1	1	0	0	1	1	0	1	1	0	1	1	0
Chr1_12612312_12612367_nip_0.949	0	1	1	1	1	1	1	1	1	1	1	1	1	1	1	0	1	1	0	1	1	1	0	1	0	1	1	1	1	1	1	1	1	1	1	1	1	1	1	1	1	1	1	1	1	1	1	0	0
Chr5_6675063_6675087_cg_0.978	0	0	0	0	0	0	1	0	0	0	0	0	0	0	0	0	0	0	0	0	0	0	0	0	0	0	0	0	0	0	0	0	0	0	0	0	0	0	0	0	0	0	0	0	0	0	0	0	0
Chr11_21804375_21804378_cg_0.934	1	0	0	0	0	0	1	0	0	0	0	0	0	0	0	0	0	0	0	0	0	0	0	0	0	0	0	0	0	0	0	0	0	0	0	0	0	0	1	0	0	1	0	0	0	0	0	0	0
Chr7_24149427_24149673_nip_0.988	1	1	1	0	1	0	0	0	0	0	1	1	1	1	1	1	0	0	1	1	1	1	1	0	1	0	1	0	1	0	1	1	0	1	1	1	0	1	0	1	0	0	1	0	1	1	0	0	0
Chr3_11621481_11621482_nip_0.037	1	1	1	1	1	1	0	0	1	0	0	1	1	1	1	1	1	0	1	0	0	1	1	0	1	1	1	0	0	0	1	1	1	0	1	0	0	0	0	1	0	0	1	0	0	0	1	1	1
Chr2_19308883_19309327_nip_0.991	0	1	1	0	0	1	1	1	0	0	1	0	0	1	1	0	1	1	0	0	0	1	0	1	0	0	0	0	0	0	1	0	1	0	0	0	0	0	0	1	1	1	1	0	0	1	1	0	0
Chr3_8492300_8494167_nip_0.998	0	0	1	0	0	0	0	0	0	0	0	0	0	1	0	0	0	0	0	0	0	1	0	0	0	0	0	1	0	0	0	0	0	0	0	0	0	0	0	0	0	0	0	0	0	0	0	0	0
Chr5_15939878_15939880_cg_0.999	1	0	0	1	1	0	1	1	1	1	1	0	0	0	0	0	1	1	0	1	1	0	0	1	0	1	0	1	1	1	1	1	1	0	0	1	1	1	1	1	1	1	1	1	0	1	1	1	1
Chr8_3143055_3143092_cg_0.309	1	0	0	0	0	0	1	0	0	0	0	0	0	1	0	0	0	0	0	0	0	0	0	1	0	0	0	0	0	0	0	0	0	0	0	0	0	1	1	0	0	1	0	0	0	0	0	0	0
Chr2_19453929_19453932_cg_0.996	1	0	0	1	1	0	0	0	1	0	0	1	1	0	0	1	0	0	1	1	0	0	1	0	1	1	1	0	1	0	0	1	0	1	1	1	1	1	0	0	0	0	0	1	1	0	0	1	1
Chr8_17822659_17822715_nip_0.905	0	1	1	1	1	1	1	1	1	1	1	0	1	1	1	1	1	1	1	1	1	1	1	1	1	1	1	1	1	1	1	1	1	1	1	1	1	1	0	1	1	1	1	1	1	1	1	1	1
Chr1_30067386_30067389_cg_0.988	0	0	0	0	0	0	0	0	0	0	1	0	0	0	0	0	0	0	0	1	0	0	0	1	0	0	0	0	0	0	0	0	0	0	0	0	0	0	1	0	1	0	1	0	0	1	0	0	0
Chr11_17283008_17283011_cg_0.984	0	0	0	1	0	1	0	1	0	0	0	0	0	0	0	0	1	0	0	1	0	0	0	0	0	1	1	1	0	1	0	1	1	1	0	1	0	0	1	1	1	0	0	0	1	0	1	1	0
Chr7_11614436_11614438_nip_0.055	1	1	1	1	1	0	1	1	1	1	1	0	1	0	1	1	1	0	1	1	1	1	0	0	1	1	0	1	1	0	1	1	1	1	1	1	1	1	1	1	1	1	1	1	1	1	1	1	1
Chr1_11190011_11190014_cg_0.961	0	0	0	0	0	0	0	0	0	0	0	0	0	0	0	0	0	0	0	0	0	0	0	0	0	0	0	0	0	0	0	0	0	0	0	0	0	0	0	0	0	0	0	0	0	0	0	0	0
Chr10_13479524_13479527_cg_0.959	1	0	0	1	1	1	1	0	1	1	0	0	0	0	0	0	1	1	0	1	1	0	0	0	0	0	0	1	1	1	0	1	1	1	0	1	1	1	1	1	1	1	1	1	1	1	1	1	0
Chr8_9828184_9828483_nip_0.984	1	1	1	1	1	1	1	0	1	1	1	1	1	1	1	1	1	1	1	0	0	0	1	1	1	1	1	0	0	0	1	0	1	1	1	1	0	1	0	1	1	1	0	0	1	0	1	0	0
Chr3_15900327_15900467_cg_0.028	0	0	0	0	1	1	0	1	1	1	1	0	0	0	0	0	1	1	0	0	1	0	0	1	0	1	0	1	1	1	1	1	0	0	0	0	0	0	0	1	1	0	1	1	0	1	0	0	1
Chr7_15411359_15413945_nip_0.998	1	1	1	1	1	1	1	1	1	1	1	1	1	1	1	1	0	1	1	0	1	0	1	1	1	1	1	1	1	1	1	1	0	1	1	1	1	0	1	1	1	1	1	1	1	1	0	0	1
Chr5_13780329_13780488_nip_0.976	0	1	1	1	1	1	1	0	0	1	1	1	1	1	1	1	1	1	1	1	0	1	1	0	1	0	1	1	0	0	1	0	0	1	1	0	1	1	1	1	0	0	1	0	1	1	0	1	0
Chr5_16375141_16375143_cg_0.958	0	0	0	0	0	0	0	0	0	0	0	0	0	0	0	0	0	0	0	0	0	0	0	0	0	0	0	0	0	0	0	0	0	0	0	0	0	0	0	0	0	0	0	0	0	0	0	0	0
Chr5_16229963_16229998_nip_0.146	0	1	1	0	0	0	0	0	0	0	0	0	1	1	1	1	0	0	1	0	0	1	1	0	1	0	1	0	0	0	0	0	0	1	1	0	0	0	0	0	0	0	0	0	1	0	0	0	0
Chr12_13448774_13448777_cg_1	0	0	0	1	0	0	0	0	0	0	0	1	0	0	1	1	0	0	1	0	0	0	1	0	1	0	0	0	0	0	0	0	0	0	1	0	0	0	0	0	0	0	0	0	0	0	0	0	0
Chr1_32586252_32586512_nip_0.985	1	1	1	0	1	1	0	0	0	0	0	1	1	1	1	1	1	0	1	1	0	1	1	0	1	0	1	0	0	0	0	0	1	1	1	0	0	1	0	0	1	0	0	0	1	0	0	1	0
Chr6_25550774_25563391_nip_0.984	1	1	1	0	1	1	0	0	0	0	0	1	1	0	1	1	0	0	1	0	0	0	1	0	1	1	1	0	0	0	0	0	1	1	1	0	0	1	0	0	0	0	0	0	1	0	1	1	0
Chr4_16240404_16240466_cg_0.087	1	0	0	1	0	0	0	1	0	1	0	1	1	0	0	0	1	0	1	1	1	0	0	0	1	0	0	0	0	1	0	1	1	1	1	0	0	1	1	0	1	0	1	0	1	1	0	1	0
Chr2_10534426_10534428_cg_0.952	0	0	0	0	0	0	0	0	0	0	0	0	0	0	0	0	0	0	0	0	0	0	0	0	0	0	0	1	0	0	0	0	0	0	0	0	0	0	0	0	0	0	0	0	0	0	0	0	0
Chr9_3270001_3270064_cg_0.045	1	0	0	0	0	0	1	0	1	0	1	0	0	0	0	0	0	0	0	0	0	0	0	1	0	0	0	1	0	0	0	0	0	0	0	1	0	0	1	0	1	1	0	0	0	0	0	0	0
Chr3_16020676_16020722_cg_0.145	0	0	0	0	0	0	0	0	1	0	0	0	0	0	0	0	0	0	0	0	0	0	0	0	0	0	0	0	0	0	0	0	0	0	0	0	0	0	0	0	0	0	0	0	0	0	0	0	0
Chr5_3810932_3811176_nip_0.984	0	1	1	0	0	0	0	0	0	0	0	0	0	1	0	0	0	0	0	0	0	1	0	0	0	0	0	0	0	0	0	0	0	1	0	0	0	1	1	0	0	0	0	0	1	0	1	1	0
Chr6_8873721_8873724_cg_0.999	0	0	0	1	1	1	1	1	1	1	1	0	0	0	0	0	1	1	0	1	1	1	0	1	0	1	1	1	1	1	1	1	0	0	0	1	1	0	1	1	1	1	1	1	1	1	1	0	1
Chr8_13676243_13676296_cg_0.069	1	0	0	0	0	0	0	1	0	0	0	0	0	0	0	0	0	0	0	0	0	1	0	0	0	0	0	0	0	0	0	0	0	0	0	0	0	0	1	0	1	1	0	0	0	0	0	1	0
Chr1_2306504_2306518_cg_0.999	1	0	0	1	0	0	1	1	1	0	1	0	0	0	0	0	1	1	0	1	1	0	0	1	0	1	0	0	0	1	1	0	0	1	0	1	0	1	0	0	1	1	1	1	0	1	1	1	1
Chr3_15966614_15966617_cg_0.925	0	0	0	0	0	0	0	0	0	0	0	0	0	0	0	0	0	0	0	0	0	0	0	0	0	0	0	0	0	0	0	0	0	0	0	0	0	0	0	0	0	0	0	0	0	0	0	0	0
Chr6_1923144_1923300_nip_0.975	1	1	1	0	1	1	1	1	0	1	1	1	1	1	1	1	1	1	1	1	0	1	1	1	1	1	1	1	1	0	1	1	1	1	1	1	1	1	0	0	1	1	1	1	1	1	1	1	1
Chr6_8346092_8346094_nip_0.005	1	0	1	0	0	0	0	0	0	0	0	1	1	1	1	1	0	0	1	0	0	0	1	0	1	0	0	0	0	0	0	0	1	1	1	0	0	1	0	0	0	0	0	0	0	0	0	1	0
Chr8_11068290_11068295_nip_0.088	0	1	1	0	1	0	0	0	0	0	0	0	1	1	1	1	0	0	1	0	0	0	1	0	1	1	1	0	0	0	0	0	0	1	1	0	0	1	0	0	0	0	0	0	1	0	1	0	0
Chr7_114053_114056_cg_1	0	0	0	0	0	0	0	0	0	0	0	0	0	0	0	0	0	0	0	0	0	0	0	1	0	0	0	0	0	0	0	0	0	0	0	0	0	0	0	0	0	1	0	0	0	0	0	0	0
Chr12_13438168_13438172_cg_0.999	0	0	0	0	0	0	0	0	0	0	0	0	0	0	0	0	0	0	0	0	0	0	0	0	0	0	0	0	0	0	0	0	0	0	0	0	0	0	0	0	0	0	0	0	0	0	0	0	0
Chr3_14430635_14430883_nip_0.984	1	1	1	0	0	0	0	0	0	0	0	1	1	0	1	1	0	0	1	1	0	1	1	0	1	0	1	0	0	0	0	0	1	1	1	0	0	1	0	0	0	0	0	0	1	0	1	1	0
Chr3_13329655_13329658_nip_0.043	1	1	1	0	0	0	0	0	0	0	0	1	1	1	1	1	0	0	1	1	0	1	1	0	1	0	1	0	0	0	0	0	1	1	1	0	0	1	0	0	0	0	0	0	1	0	1	1	0
Chr10_9314593_9314921_nip_0.914	0	1	1	0	0	0	0	0	0	0	0	0	0	1	0	0	0	1	0	0	0	1	0	0	0	0	0	1	0	0	0	0	0	0	0	0	0	0	0	0	0	0	0	0	0	0	0	0	0
Chr3_4179295_4181382_cg_0.001	0	0	0	1	0	0	1	1	1	1	1	0	0	0	0	0	0	1	0	1	1	0	0	1	0	1	0	1	1	1	1	1	0	1	0	1	1	1	1	1	1	1	1	1	1	1	0	1	1
Chr10_6736809_6736885_nip_0.951	0	1	1	0	0	0	1	0	1	1	1	0	0	1	1	0	0	0	0	0	1	1	0	0	0	1	0	1	1	0	0	0	1	0	0	1	1	0	1	1	0	1	1	1	0	1	0	1	1
Chr5_5249096_5249099_cg_0.947	0	0	0	0	0	0	0	0	0	0	0	0	0	0	0	0	0	0	0	0	0	0	0	0	0	0	0	0	0	0	0	0	0	0	0	0	0	0	0	0	0	0	0	0	0	0	0	0	0
Chr7_11895795_11895798_cg_0.967	0	0	0	1	0	1	0	0	0	0	0	1	1	0	1	0	0	0	0	0	0	0	1	0	0	0	0	0	0	0	0	0	0	0	0	0	0	0	0	0	0	0	0	0	0	0	0	0	0
Chr4_7245248_7245491_nip_0.984	1	1	1	0	0	0	0	0	0	1	0	1	1	1	1	1	0	0	1	0	0	1	1	0	1	0	1	0	0	0	0	0	1	0	1	0	0	0	1	0	0	0	0	0	0	0	1	1	0
Chr8_21685846_21685869_cg_0.904	0	0	0	0	0	0	0	0	0	0	0	0	0	0	0	0	0	0	0	0	0	0	0	0	0	0	0	0	0	0	0	0	0	0	0	0	0	0	0	0	0	0	0	0	0	0	0	0	0
Chr9_10501981_10513309_nip_0.999	0	0	1	0	0	0	0	0	0	0	0	0	0	1	0	0	0	0	0	0	0	0	0	0	0	0	0	0	0	0	0	0	0	0	0	0	0	0	0	0	0	0	0	0	0	0	0	0	0
Chr12_4217038_4217118_cg_0.047	0	0	0	0	1	0	1	1	1	0	0	0	0	0	0	0	0	1	0	0	1	0	0	0	0	1	0	1	1	0	0	1	0	0	1	1	1	0	1	0	0	1	0	0	0	1	0	0	0
Chr12_7982735_7984326_cg_0.002	0	0	0	1	0	1	1	1	1	1	1	1	1	0	1	1	1	1	1	0	1	1	1	1	1	1	0	1	1	1	1	1	1	0	1	1	1	0	0	1	0	1	1	1	0	1	0	0	1
Chr8_8399355_8399428_nip_0.961	1	1	1	0	1	0	0	0	0	0	0	0	1	1	1	1	0	0	1	0	0	1	1	0	1	0	1	0	0	0	0	0	0	1	1	0	0	1	0	0	1	1	0	0	1	0	1	1	0
Chr4_27818630_27818677_cg_0.077	0	0	0	0	0	1	1	0	0	0	0	0	0	1	0	0	0	0	0	0	0	1	0	1	0	0	0	0	0	0	0	0	1	0	0	0	0	0	1	0	1	1	0	0	0	0	0	0	0
Chr1_41396313_41396603_nip_0.986	0	0	1	0	0	1	0	0	1	0	1	0	1	1	1	1	1	0	1	1	1	0	1	0	0	0	1	1	1	0	1	0	0	1	1	0	0	0	0	1	0	0	1	0	1	1	1	0	1
Chr4_9385432_9385449_nip_0.053	1	1	1	0	0	0	0	0	0	1	0	1	1	1	1	1	0	0	1	0	0	1	1	0	1	0	1	0	0	0	0	0	1	0	1	0	0	0	1	0	0	0	0	0	0	0	1	1	0
Chr8_14587294_14588842_nip_0.993	0	0	0	0	0	0	0	0	0	0	0	0	1	1	1	1	0	0	1	0	0	0	1	0	1	1	1	0	0	0	0	0	0	1	1	0	0	0	0	0	0	0	0	0	1	0	1	0	0
Chr4_8861676_8861679_cg_0.997	0	0	0	1	1	1	1	1	1	0	1	0	0	0	0	0	1	1	0	1	1	0	0	1	0	1	0	1	1	1	1	1	0	1	0	1	1	1	0	1	1	1	1	1	1	1	0	0	1
Chr7_27584346_27584354_nip_0.143	1	0	1	0	1	0	0	1	0	1	0	1	1	1	1	1	1	0	1	1	0	0	1	0	1	0	1	1	0	0	0	0	0	1	1	0	0	1	0	0	1	0	0	0	1	0	1	0	0
Chr3_16201416_16201539_cg_0.031	0	0	0	1	1	1	1	0	1	0	0	0	0	0	0	0	0	0	0	0	1	0	0	0	0	0	0	1	1	0	0	0	0	0	0	1	1	0	1	0	0	1	0	1	0	1	0	0	0
Chr6_23395634_23395637_cg_0.99	0	0	0	0	0	0	1	0	1	0	0	0	0	0	0	0	0	0	0	0	0	0	0	0	0	0	0	0	0	0	1	0	1	0	0	0	0	0	1	1	0	0	0	0	0	0	0	0	0
Chr11_22937692_22937980_nip_0.986	0	0	1	1	1	0	0	0	0	1	0	1	1	1	0	1	0	0	1	0	0	0	1	0	1	0	1	0	0	0	0	0	0	0	1	0	0	1	0	0	0	0	0	0	0	0	0	0	0
Chr6_8826906_8832606_nip_0.989	1	1	1	0	0	0	0	1	0	0	0	1	1	1	1	1	0	0	1	0	0	0	1	0	1	0	0	0	0	1	0	0	1	1	1	0	0	1	0	0	0	0	0	0	0	0	0	1	0
Chr6_30974645_30974648_cg_0.999	1	0	0	0	1	0	0	0	0	0	0	1	0	0	0	0	0	0	0	1	0	0	0	0	1	0	0	1	0	0	0	0	1	1	0	0	0	1	0	0	1	0	0	0	1	0	1	1	0
Chr3_4607369_4607371_nip_0.037	1	1	1	0	1	1	0	0	0	0	0	1	1	1	1	1	1	0	1	0	1	1	1	0	1	0	1	0	0	0	0	0	1	0	1	0	0	0	0	0	0	0	0	0	0	0	1	0	0
Chr6_11360583_11372727_nip_1	1	1	1	1	1	1	1	1	1	1	0	1	1	1	1	1	1	1	1	1	1	1	1	1	1	1	1	1	1	1	1	1	1	1	1	1	1	1	1	0	1	1	0	1	1	0	1	1	1
Chr6_8072046_8080245_nip_0.998	1	1	1	0	0	0	0	0	0	0	0	1	1	1	1	1	0	0	1	0	0	1	1	0	1	0	0	0	0	0	0	0	1	1	1	0	0	1	0	0	0	0	0	0	0	0	0	1	0
Chr11_23203026_23203033_cg_0.995	0	0	0	0	0	0	0	0	0	0	0	0	0	0	0	0	0	0	0	0	0	0	0	0	0	0	0	0	0	0	0	0	0	0	0	0	0	0	0	0	0	0	0	0	0	1	0	0	0
Chr7_19823404_19823408_cg_0.999	0	0	0	0	0	0	0	0	0	0	0	0	0	0	0	0	0	0	0	0	0	0	0	0	0	0	0	0	0	0	0	0	0	0	0	0	0	0	0	0	0	1	0	0	0	0	0	0	0
Chr1_29677185_29677188_cg_0.985	0	0	0	0	0	0	0	0	0	0	0	0	0	0	0	0	0	0	0	1	0	0	0	0	0	0	0	0	0	0	0	0	0	0	0	0	0	0	0	0	1	0	0	0	0	0	0	0	0
Chr12_8262500_8262503_cg_1	0	0	0	1	0	1	1	1	1	1	1	1	1	0	1	1	1	1	1	0	1	1	1	1	1	1	0	1	1	0	1	1	1	0	1	1	1	0	0	0	0	1	1	1	0	1	0	0	1
Chr5_2982126_2983580_nip_0.997	1	1	1	0	1	0	0	0	0	0	1	1	1	1	1	1	1	1	1	0	1	1	1	0	1	1	1	1	0	0	0	0	0	0	1	0	1	1	1	1	0	0	0	1	1	0	0	1	1
Chr11_23113583_23113586_cg_0.999	1	0	0	1	0	0	0	0	1	0	1	1	0	0	0	0	1	1	0	1	1	0	0	1	1	0	0	1	0	0	1	0	1	1	0	0	0	0	0	0	1	0	0	1	1	1	1	1	1
Chr1_12681589_12682088_nip_0.992	0	1	1	1	1	1	1	1	1	1	1	0	0	1	0	0	1	1	0	1	1	1	0	1	0	1	0	1	1	1	1	1	1	1	0	1	1	0	1	1	1	1	1	1	1	1	1	0	1
Chr11_22897800_22898991_nip_0.997	0	0	1	0	1	1	1	1	1	1	1	1	1	1	1	1	1	1	1	0	1	1	1	1	1	1	1	1	1	1	1	1	0	0	1	1	1	1	1	1	0	1	1	1	0	1	0	0	1
Chr10_15858892_15858895_cg_0.973	1	0	0	1	0	1	1	1	1	1	1	0	0	0	0	0	1	1	0	1	1	0	0	1	0	1	0	0	1	1	1	1	1	1	0	1	0	0	1	1	1	1	1	1	1	1	1	1	1
Chr6_4673421_4673424_cg_0.997	0	0	0	1	0	0	1	1	1	0	0	0	0	1	0	0	0	0	0	0	1	1	0	0	0	1	0	0	1	1	0	0	0	1	0	1	1	0	1	0	0	0	0	1	0	0	0	0	0
Chr5_17646892_17647978_nip_0.996	1	1	1	1	1	1	1	1	1	1	1	1	1	1	1	1	1	1	1	1	1	1	1	1	1	1	1	1	1	1	1	1	1	1	1	1	1	1	1	1	1	1	1	1	1	1	1	1	1
Chr5_17531686_17531754_nip_0.885	1	1	1	1	1	1	1	1	1	1	1	1	1	1	1	1	1	1	1	1	1	1	1	1	1	1	1	1	1	1	1	1	1	1	1	1	1	1	1	1	1	1	1	1	1	1	1	1	1
Chr10_7785180_7785679_nip_0.992	0	1	1	0	0	0	0	0	0	0	1	0	0	1	0	0	0	0	0	0	0	1	0	0	0	0	0	1	0	0	0	0	0	0	0	0	0	0	0	0	0	0	1	0	0	0	0	0	0
Chr4_33512641_33515680_nip_0.999	0	0	1	0	1	0	0	0	0	0	0	1	1	1	1	1	0	0	1	0	1	1	1	0	1	0	1	0	0	0	0	0	0	0	1	0	0	0	0	0	1	0	0	0	1	0	0	0	0
Chr7_27555253_27555396_nip_0.702	1	0	1	0	1	0	0	0	0	1	0	1	1	1	1	1	1	0	1	1	0	0	1	0	1	0	1	1	0	0	0	0	0	1	1	0	0	1	0	0	1	0	0	0	1	0	1	0	0
Chr12_13483803_13487250_nip_0.999	1	1	1	0	1	0	0	0	0	0	0	0	0	1	0	0	0	0	0	1	0	0	0	0	0	0	1	0	0	0	0	0	0	1	0	0	0	1	1	0	1	0	0	0	1	0	1	1	0
Chr3_10807469_10807472_cg_0.999	0	0	0	0	0	0	0	0	0	0	0	0	0	0	0	0	0	0	0	0	0	0	0	0	0	0	0	0	0	0	0	0	0	0	0	0	0	0	0	0	0	1	0	0	0	0	0	0	0
Chr12_24783436_24783440_cg_1	0	0	0	1	0	0	1	1	1	1	1	0	0	0	0	0	1	1	0	0	1	0	0	1	0	0	0	0	1	1	1	1	0	1	0	1	1	0	1	1	1	1	1	1	1	1	1	1	1
Chr4_33163055_33163121_cg_0.056	1	0	0	0	0	0	0	0	0	0	0	0	0	0	0	0	0	0	0	0	0	0	0	0	0	0	0	0	0	0	0	0	0	0	0	0	0	0	0	0	1	0	0	0	0	0	0	0	0
Chr4_9413053_9413056_cg_0.999	0	0	0	1	1	1	1	1	1	0	0	0	0	0	0	0	0	0	0	1	1	0	0	1	0	0	0	1	0	0	0	0	0	0	0	1	0	1	0	0	1	1	0	1	1	0	0	0	1
Chr10_10321599_10321602_nip_0.049	1	1	1	1	1	1	1	1	1	1	1	1	1	1	1	1	1	1	1	1	1	1	1	1	1	1	1	1	1	1	1	1	1	1	1	1	1	1	1	1	1	1	1	1	1	1	1	1	1
Chr12_8114608_8125945_nip_0.999	1	1	1	0	1	0	0	0	0	0	0	0	0	1	0	0	0	0	0	1	0	0	0	0	0	0	1	0	0	0	0	0	0	1	0	0	0	1	1	1	1	0	0	0	1	0	1	1	0
Chr11_22647120_22647149_cg_0.999	1	1	0	1	0	1	0	0	1	0	1	1	0	1	0	0	1	1	0	1	1	1	0	1	1	0	0	1	0	0	1	0	1	1	0	0	0	0	0	0	1	0	1	1	1	1	1	1	1
Chr11_15108382_15109545_nip_0.497	1	1	1	1	0	1	1	1	1	1	1	1	1	1	1	1	1	1	1	1	1	1	1	1	1	1	1	1	1	1	1	1	1	1	1	1	1	1	1	1	1	1	1	1	1	1	1	1	1
Chr6_23594599_23594605_cg_0.92	1	1	0	1	1	1	1	1	1	1	1	1	1	0	1	1	1	1	1	1	1	0	1	1	1	1	1	1	1	1	1	1	1	1	1	1	1	1	1	1	1	1	1	1	1	1	1	1	1
Chr11_21265029_21265032_cg_0.999	0	0	0	1	0	1	0	1	1	0	0	0	0	0	0	0	0	1	0	1	0	0	0	1	0	0	0	0	0	1	1	0	0	0	0	0	0	0	0	0	0	0	0	0	0	0	0	0	0
Chr8_10138025_10138027_cg_0.995	0	0	0	0	0	0	0	0	0	0	0	0	0	0	0	0	0	0	0	0	0	0	0	0	0	0	0	0	0	0	0	0	0	0	0	0	0	0	0	0	0	0	0	0	0	0	0	0	0
Chr4_7292620_7292623_cg_0.997	0	0	0	1	1	1	1	1	1	0	1	0	0	0	0	0	1	1	0	1	1	0	0	1	0	1	0	1	1	1	1	1	0	1	0	1	1	1	0	1	1	1	1	1	1	1	0	0	1
Chr11_23246407_23246421_cg_0.998	1	0	0	1	0	0	0	0	1	0	1	1	0	0	0	0	1	1	0	1	1	0	0	1	1	0	0	0	0	0	1	0	1	1	0	0	0	0	0	0	1	0	0	1	1	1	1	1	1
Chr11_3330661_3330944_cg_0.74	0	0	0	0	0	0	0	1	0	0	1	0	0	0	0	0	0	0	0	0	0	0	0	0	0	0	0	0	0	0	0	1	1	1	0	0	0	1	0	0	1	0	0	0	1	0	1	1	0
Chr10_17177674_17177779_cg_0.028	1	0	0	1	0	1	1	1	1	1	1	0	0	0	0	0	0	1	0	1	1	0	0	1	0	1	0	0	1	1	1	1	1	1	0	1	0	0	1	1	1	1	1	1	1	1	1	1	1
Chr7_24212_35404_nip_1	1	1	1	0	1	0	0	0	0	0	0	1	1	1	1	0	0	0	1	1	0	0	0	0	1	1	1	0	1	0	0	0	1	1	1	0	1	1	0	0	0	0	0	1	0	0	1	0	0
Chr4_2052935_2052939_cg_1	1	0	0	1	1	1	0	0	0	0	0	0	0	0	0	0	1	0	0	1	0	1	0	1	0	1	0	0	0	0	1	0	0	1	0	1	1	1	1	0	1	1	0	1	0	0	1	1	0
Chr1_34779621_34780243_nip_0.984	1	1	1	1	1	1	0	0	0	0	0	0	1	1	1	1	1	1	1	1	1	1	1	1	1	1	1	0	1	0	1	0	1	1	1	0	1	1	0	1	1	0	0	1	1	1	1	1	0
Chr6_23596284_23596678_cg_0.408	1	1	0	1	1	1	1	1	1	1	1	1	1	0	1	1	1	1	1	1	1	0	1	1	1	1	1	1	1	1	1	1	1	1	1	1	1	1	1	1	1	1	1	1	1	1	1	1	1
Chr7_26924316_26929113_nip_0.999	1	1	1	0	1	0	0	0	0	1	0	1	1	1	1	1	1	0	1	1	0	0	1	0	1	0	0	1	0	0	0	0	0	1	1	0	0	1	0	0	1	0	0	0	1	0	1	0	0
Chr12_12394023_12394025_cg_0.999	0	0	0	0	0	0	0	0	0	0	0	0	0	0	0	0	0	0	0	0	0	0	0	0	0	0	0	0	0	0	0	0	0	0	0	0	0	0	0	0	0	0	0	0	0	0	0	0	0
Chr12_14774280_14774309_nip_0.303	1	1	1	0	0	0	0	0	0	0	0	0	0	1	0	0	0	0	0	1	0	1	0	0	0	0	1	0	0	0	0	0	0	1	0	0	0	1	1	0	1	0	0	0	1	0	1	1	0
Chr6_23391010_23391018_cg_0.836	1	1	0	1	1	1	1	1	1	1	1	1	1	1	1	1	1	1	1	1	1	0	1	1	1	1	1	1	1	1	1	1	1	1	1	1	1	1	1	1	1	1	1	1	1	1	1	1	1
Chr3_21026566_21027001_nip_0.993	0	1	1	0	1	0	0	0	0	0	0	0	0	0	0	0	0	0	0	0	0	0	0	0	0	0	0	0	0	0	0	0	1	0	1	0	0	0	0	0	0	0	0	0	0	0	0	0	0
Chr10_8664080_8678581_nip_1	0	1	1	0	0	0	0	0	0	0	0	0	0	1	0	0	0	0	0	0	0	1	0	0	0	0	0	0	0	0	0	0	0	0	0	0	0	0	0	0	0	0	0	0	0	0	0	0	0
Chr5_6586740_6586787_cg_0.094	0	0	0	0	0	0	0	0	0	0	0	0	0	0	0	0	0	0	0	0	0	0	0	0	0	0	0	0	0	0	0	0	0	0	0	0	0	0	0	0	0	0	0	0	0	0	0	0	0
Chr6_9554207_9559134_nip_0.999	1	1	1	0	0	0	0	0	0	0	0	1	1	1	1	1	0	0	1	0	0	0	1	0	1	0	1	0	0	0	0	0	1	1	1	0	0	1	0	0	0	0	0	0	0	0	0	1	0
Chr1_40416159_40416382_nip_0.982	1	0	1	0	1	0	0	0	0	0	0	0	1	1	1	1	0	0	0	1	0	1	1	0	0	0	0	0	0	0	0	0	0	0	0	0	0	1	0	0	1	0	0	0	1	0	0	0	0
Chr10_15779884_15779887_cg_0.997	0	0	0	0	0	0	0	0	0	0	0	0	0	0	0	0	0	0	0	0	0	0	0	0	0	0	0	0	0	0	0	0	0	1	0	0	0	0	0	0	0	0	0	0	1	0	1	0	0
Chr1_29477485_29477488_cg_0.984	0	0	0	0	0	0	0	0	0	0	0	0	0	0	0	0	0	0	0	1	0	0	0	0	0	0	0	0	0	0	0	0	0	0	0	0	0	0	0	0	1	0	0	0	0	0	0	0	0
Chr4_19929050_19929104_nip_0.932	1	1	1	0	1	1	1	1	1	1	1	1	1	1	1	1	1	1	1	1	1	1	1	1	1	1	1	1	1	1	1	1	1	1	1	1	1	1	1	1	1	1	1	1	1	1	1	1	0
Chr10_7711402_7715400_nip_0.999	0	1	1	0	0	0	0	0	0	0	0	0	1	1	0	0	0	0	0	0	0	1	0	0	0	0	0	0	0	0	0	0	0	0	0	0	0	0	0	0	0	0	0	0	0	0	0	0	0
Chr10_11320644_11320647_cg_0.983	0	0	0	0	0	0	0	0	0	0	0	0	0	0	0	0	0	0	0	0	0	0	0	0	0	0	0	0	0	0	0	0	0	0	0	0	0	0	0	0	0	0	0	0	0	0	0	0	0
Chr12_24888608_24888611_cg_0.996	0	0	0	1	0	0	1	1	1	1	1	0	0	0	0	0	1	1	0	0	1	1	0	1	0	0	0	1	1	1	1	1	0	1	0	1	1	1	1	1	1	0	1	1	1	1	1	1	0
Chr5_6132406_6132409_cg_0.984	1	0	0	1	1	1	1	1	1	1	1	1	1	0	1	1	1	1	1	1	1	0	1	1	1	1	1	1	1	1	1	1	1	1	1	1	1	1	1	1	1	1	1	1	1	1	0	1	1
Chr12_17495924_17495926_cg_0.999	0	0	0	0	1	0	0	0	0	0	0	1	1	0	0	1	0	0	1	0	0	1	1	0	1	0	0	0	0	0	0	0	0	0	1	0	0	0	0	0	0	0	0	0	0	0	0	0	0
Chr11_20812982_20813116_cg_0.498	0	0	0	0	0	0	0	0	0	0	1	0	0	0	0	0	0	0	0	0	0	0	0	0	0	0	0	0	0	0	0	0	0	0	0	0	0	0	0	0	0	0	0	0	0	0	0	0	0
Chr9_10424216_10424268_cg_0.07	1	0	0	0	1	0	1	1	1	1	0	0	0	0	1	0	1	0	0	0	0	0	0	1	0	1	1	0	0	0	1	1	0	0	0	1	1	1	1	1	0	1	0	0	0	1	0	0	0
Chr4_26671388_26671396_nip_0.17	0	1	0	1	1	1	0	1	1	1	1	1	1	0	1	1	1	1	1	1	1	0	1	0	1	1	1	1	1	1	1	1	1	1	1	1	1	0	0	1	0	0	1	1	1	1	1	1	1
Chr4_8552382_8552385_nip_0.071	1	1	1	0	0	0	0	0	0	1	0	1	1	1	1	1	0	0	1	0	0	1	1	0	1	0	1	0	0	0	0	0	1	0	1	0	0	0	1	0	0	0	0	0	0	0	1	1	0
Chr7_20398597_20398649_cg_0.07	1	0	0	0	0	0	1	0	0	0	0	0	0	1	0	0	0	0	0	0	0	0	0	1	0	0	0	0	0	0	0	0	0	0	0	0	0	0	1	0	1	1	0	0	0	0	0	0	0
Chr1_42928606_42928609_cg_1	0	0	0	0	0	0	0	0	0	0	0	0	0	0	0	0	0	0	0	0	0	0	0	0	0	0	0	0	0	0	0	0	0	0	0	0	0	0	0	0	0	0	0	0	0	0	0	0	0
Chr5_15895354_15895437_nip_0.955	0	1	1	0	0	0	0	0	0	0	0	0	1	1	1	1	0	0	1	0	0	1	1	0	1	0	1	0	0	0	0	0	0	1	1	0	0	0	0	0	0	0	0	0	1	0	0	0	0
Chr1_7044724_7044800_cg_0.049	1	0	0	1	0	1	1	0	1	1	1	0	0	0	0	0	1	1	0	1	1	0	0	1	0	0	0	1	0	0	1	0	1	1	0	0	0	0	0	0	1	1	1	1	0	1	1	1	1
Chr10_519009_519016_nip_0.116	1	1	1	0	0	0	0	0	0	0	0	0	0	1	0	0	1	0	1	1	0	1	0	0	0	1	0	0	0	0	0	0	0	1	1	0	0	0	0	0	1	1	0	0	1	0	0	0	0
Chr9_3016050_3016053_cg_1	0	0	0	1	0	0	0	1	1	1	1	0	0	0	0	0	0	1	0	1	0	0	0	0	0	0	0	1	0	0	1	1	1	0	0	0	0	0	0	0	0	1	1	1	0	0	0	0	0
Chr12_9806563_9806565_nip_0.057	1	1	1	0	1	1	1	1	1	1	1	0	0	1	1	0	1	1	0	1	1	1	0	1	0	1	1	1	1	0	1	1	1	1	0	1	1	1	1	0	1	1	1	1	1	1	1	1	1
Chr6_3603337_3603422_cg_0.044	0	0	0	1	0	0	0	1	1	1	1	0	0	1	0	0	0	1	0	0	1	0	0	1	0	0	0	0	1	1	1	1	0	1	0	0	1	0	1	1	0	0	0	1	0	0	0	0	0
Chr12_10315071_10315073_cg_0.989	0	0	0	0	0	0	0	0	0	0	0	0	0	0	0	0	0	0	0	0	0	0	0	0	0	0	0	0	0	0	0	0	0	0	0	0	0	0	0	0	0	0	0	0	0	0	0	0	0
Chr7_15365009_15365251_nip_0.976	0	1	1	1	0	0	0	0	1	0	1	1	1	1	1	1	0	0	1	0	1	0	1	0	1	0	1	0	0	0	0	0	0	0	1	0	0	0	0	0	0	0	1	0	1	1	0	0	1
Chr10_1581733_1581794_cg_0.046	1	0	0	0	0	0	0	0	0	0	0	0	0	0	0	0	0	0	0	0	0	0	0	0	0	0	0	0	0	0	0	0	0	0	0	0	0	1	0	0	1	0	0	0	0	0	0	0	0
Chr5_27483089_27483126_nip_0.432	1	1	1	1	1	1	1	1	1	1	1	1	1	1	1	1	1	1	1	1	1	1	1	1	1	1	1	1	1	1	1	1	1	1	1	1	1	1	1	1	1	1	1	1	1	1	1	1	1
Chr5_3895080_3931932_nip_1	0	1	0	0	0	0	0	0	0	0	0	0	0	0	0	0	0	0	0	0	0	1	0	0	0	0	0	0	0	0	0	0	0	1	0	0	0	1	0	0	0	0	0	0	1	0	1	1	0
Chr6_1667435_1667670_nip_0.983	1	1	1	0	1	1	0	0	0	0	0	1	1	1	1	1	1	0	1	1	0	1	1	0	1	1	1	1	1	0	0	0	1	1	1	1	1	1	0	0	1	0	1	1	1	1	1	1	1
Chr4_12205376_12211027_nip_0.988	1	1	1	0	0	0	0	0	0	1	0	1	1	1	0	0	0	0	1	0	0	1	0	0	1	0	0	0	0	0	0	0	1	0	1	0	0	0	1	0	0	0	0	0	0	0	1	1	0
Chr8_12075548_12075556_cg_0.998	0	0	0	0	0	0	0	0	0	0	0	0	0	0	0	0	0	0	0	0	0	0	0	0	0	0	0	0	0	0	0	0	0	0	0	0	0	0	0	0	0	0	0	0	0	0	0	0	0
Chr9_1811318_1811320_nip_0.008	0	1	1	0	1	1	0	0	0	0	0	1	1	1	1	1	0	0	1	0	0	1	1	0	1	0	1	0	0	0	0	0	0	1	1	0	0	1	0	0	0	0	0	0	1	0	1	1	0
Chr1_23638593_23638596_cg_0.976	0	0	0	0	0	0	0	0	0	0	0	0	0	0	0	0	0	0	0	0	0	0	0	1	0	0	0	0	0	0	0	0	0	0	0	0	0	0	0	0	0	1	0	0	0	0	0	0	0
Chr6_31007629_31007720_nip_0.968	1	1	1	1	0	1	1	1	1	1	1	0	1	1	1	1	1	1	1	1	1	1	1	1	0	1	1	0	1	1	1	1	0	0	1	1	1	0	1	1	1	1	1	1	0	1	0	0	1
Chr4_25246715_25246716_cg_0.997	0	0	0	0	0	0	0	0	0	0	0	0	0	0	0	0	0	0	0	0	0	0	0	0	0	0	0	0	0	0	0	0	0	0	0	0	0	0	0	0	0	0	0	0	0	0	0	0	0
Chr8_10343332_10343335_nip_0.078	0	1	1	1	1	0	0	1	1	0	0	0	1	1	1	1	1	1	1	1	1	0	1	0	1	1	1	0	1	1	0	1	1	1	1	1	0	1	0	1	0	0	0	1	1	0	1	0	1
Chr1_19343265_19343301_nip_0.544	1	1	1	1	1	1	1	1	1	1	1	1	1	1	1	1	1	1	1	1	1	1	1	1	1	1	1	1	1	1	1	1	1	1	1	1	1	1	1	1	1	1	1	1	1	1	1	1	1
Chr7_19977533_19977536_nip_0.04	0	1	1	0	0	0	0	0	0	0	0	1	1	1	1	1	0	0	1	1	1	1	1	0	0	0	1	0	0	0	0	0	0	0	1	0	0	1	0	0	0	0	0	0	1	0	0	0	0
Chr2_8262523_8262525_cg_0.998	0	0	0	0	0	0	0	0	0	0	0	0	0	0	0	0	0	0	0	0	0	0	0	0	0	0	0	0	0	0	0	0	0	0	0	0	0	0	0	0	0	0	0	0	0	0	0	1	0
Chr10_10328440_10328523_cg_0.215	1	0	1	0	0	0	0	0	0	0	0	1	1	1	0	1	0	0	1	0	0	1	1	0	1	0	1	0	0	0	0	0	0	0	1	0	0	0	0	0	0	0	0	0	0	0	1	0	0
Chr3_15320094_15320096_cg_0.998	0	0	0	0	1	1	1	1	1	0	1	0	0	0	0	0	0	0	0	0	1	0	0	0	0	1	0	1	1	1	0	1	0	0	0	1	0	0	0	0	1	1	1	1	0	1	0	0	1
Chr3_4521595_4521598_cg_0.984	0	0	0	1	0	0	1	1	1	1	1	0	0	0	0	0	0	0	0	1	0	0	0	1	0	1	0	1	1	1	0	1	0	1	0	1	1	1	1	1	1	1	1	1	1	1	0	1	1
Chr8_15198472_15198474_cg_0.999	1	0	0	0	0	0	0	0	0	0	0	0	0	0	0	0	0	0	0	0	0	0	0	0	0	0	0	1	1	1	0	1	0	0	0	0	0	0	1	0	1	1	0	0	0	0	0	1	0
Chr8_17832256_17832260_nip_0.007	0	0	1	0	0	0	1	1	1	1	1	0	1	1	1	1	0	1	1	0	0	0	1	1	1	1	1	0	0	1	1	0	1	0	1	1	0	1	0	1	0	1	0	0	0	0	0	0	0
Chr11_21735426_21735492_nip_0.957	0	1	1	0	0	0	0	1	0	0	0	1	1	1	1	1	1	0	1	0	0	1	1	0	1	0	1	0	0	0	0	0	0	0	1	0	1	1	0	0	0	0	0	0	0	0	0	0	0
Chr1_28406045_28406048_nip_0.053	1	1	1	1	1	1	1	1	1	1	1	1	1	1	1	1	1	1	1	1	1	1	1	1	1	1	1	1	1	1	1	1	1	1	1	1	1	1	1	1	1	1	1	1	1	1	1	1	1
Chr3_15880526_15880529_cg_0.995	0	0	0	0	0	0	0	0	0	0	0	0	0	0	0	0	0	0	0	0	0	0	0	0	0	1	0	0	0	0	0	0	0	0	0	0	0	0	0	0	0	0	0	0	0	0	0	0	0
Chr4_18397418_18397421_cg_0.984	1	0	0	1	1	1	1	1	1	1	1	0	0	0	0	0	1	1	0	1	1	1	0	1	0	1	0	1	1	1	1	1	0	1	0	1	1	0	1	1	1	1	1	1	1	1	0	1	1
Chr5_18202166_18202231_cg_0.043	0	0	0	0	0	0	0	0	0	0	0	0	0	0	0	0	0	0	0	0	0	0	0	0	0	0	0	0	0	0	0	0	0	0	0	0	0	0	0	0	0	0	0	0	0	0	0	0	0
Chr8_12717498_12717543_cg_0.08	0	0	0	0	0	0	0	0	0	0	0	0	0	0	0	0	0	0	0	0	0	0	0	0	0	0	0	0	0	0	0	0	0	0	0	0	0	0	0	0	0	1	0	0	0	0	0	0	0
Chr8_9410352_9410355_cg_0.997	0	1	1	1	0	1	1	1	1	1	1	1	0	0	0	0	1	1	0	1	1	1	0	1	0	1	0	1	1	1	1	1	1	0	0	1	1	0	1	1	0	0	1	1	0	1	0	1	1
Chr5_17154895_17154906_cg_0.999	0	0	0	0	0	1	1	1	0	0	0	0	0	0	0	0	0	1	0	0	1	0	0	0	0	0	0	0	0	1	1	1	0	0	0	1	0	0	0	0	0	1	0	0	0	0	0	0	1
Chr6_3393262_3401915_nip_1	1	1	1	0	1	1	0	0	0	0	0	1	1	0	1	1	1	0	1	1	0	0	1	0	1	1	1	1	0	0	0	0	1	0	1	1	0	1	0	0	1	1	1	0	1	1	1	1	1
Chr10_13372363_13373534_nip_0.998	0	1	1	0	0	0	0	0	0	0	1	1	1	0	1	1	0	0	1	0	0	1	1	1	1	1	1	0	0	0	1	0	0	0	1	0	0	0	0	0	0	0	0	0	0	0	0	0	1
Chr10_16819617_16819665_cg_0.058	1	0	0	0	0	0	0	0	0	0	0	0	0	0	0	0	0	0	0	0	0	0	0	0	0	0	0	0	0	0	0	0	0	0	0	0	0	0	0	0	1	1	0	0	0	0	0	0	0
Chr1_2566391_2566394_cg_0.982	1	1	1	1	1	1	1	1	1	0	1	1	1	1	1	1	1	1	1	1	1	0	1	1	1	1	1	1	0	1	1	0	1	1	1	1	0	1	0	0	1	1	1	1	1	1	1	1	0
Chr11_6205078_6205462_cg_0.084	0	0	0	0	0	0	0	0	0	0	0	1	0	0	0	0	0	0	0	0	0	0	0	0	1	0	0	0	0	0	0	0	1	0	0	0	0	0	0	0	1	0	0	0	1	0	0	1	0
Chr3_8241538_8241541_cg_0.984	1	1	0	1	1	1	1	1	1	1	1	1	1	1	1	1	1	1	1	1	1	0	1	1	1	1	1	1	1	1	1	1	1	1	1	1	1	1	1	1	1	1	1	1	1	1	1	1	1
Chr1_31801030_31801085_cg_0.067	0	0	0	0	0	0	1	0	1	0	0	0	0	0	0	0	0	0	0	0	0	0	0	1	0	0	0	0	0	0	0	0	0	0	0	0	0	0	1	0	0	1	0	0	0	0	0	0	0
Chr5_29657846_29657849_cg_0.999	0	0	0	0	0	0	0	0	0	0	0	0	0	0	0	0	0	0	0	0	0	0	0	0	0	0	0	0	0	0	0	0	0	0	0	0	0	0	0	0	0	0	0	0	0	0	0	0	0
Chr1_2558809_2558911_cg_0.99	0	0	0	0	0	0	0	1	0	0	0	0	0	0	0	0	0	0	0	0	0	0	0	0	0	0	0	0	0	0	0	0	0	0	0	0	0	0	0	0	0	0	0	0	0	0	0	0	1
Chr12_20887643_20887703_nip_0.709	1	1	1	1	1	1	1	1	1	1	1	1	1	1	1	1	1	1	1	1	1	1	1	1	1	1	1	1	1	1	1	1	1	1	1	1	1	1	1	1	1	1	1	1	1	1	1	1	1
Chr11_25184326_25184329_cg_0.981	1	0	0	1	0	0	0	0	0	0	0	0	0	0	0	0	0	0	0	1	0	0	0	0	0	0	0	0	0	0	0	0	0	0	0	0	0	0	0	1	1	0	0	0	0	0	0	0	0
Chr3_15186891_15186894_cg_0.954	0	0	0	0	1	1	1	1	1	0	1	0	0	0	0	0	0	0	0	0	1	0	0	0	0	1	0	1	1	1	0	1	0	0	0	1	0	0	0	0	1	1	1	1	0	1	0	0	1
Chr9_19392758_19393226_cg_0.019	0	0	1	1	0	0	1	1	0	1	0	0	0	0	0	0	0	1	0	0	0	0	0	1	0	1	0	1	0	1	1	0	0	0	0	0	0	0	0	1	0	0	0	0	1	0	0	0	0
Chr6_30375309_30375412_cg_0.028	1	0	0	1	1	0	1	1	1	1	1	1	0	0	0	0	1	1	0	1	1	0	0	1	1	1	0	1	1	1	1	1	1	1	0	1	1	1	1	1	1	1	1	1	1	1	1	1	1
Chr3_15411536_15411693_cg_0.087	0	0	0	1	1	1	1	1	0	1	1	0	0	0	0	0	1	1	0	0	0	0	0	1	0	0	0	0	0	1	1	1	0	0	0	1	1	0	1	1	0	1	1	1	0	0	0	0	1
Chr11_7315380_7315406_nip_0.031	0	1	1	1	1	1	1	1	1	1	1	0	1	1	1	1	1	1	1	1	1	1	1	1	0	1	1	1	1	1	1	1	1	1	1	1	1	1	1	1	1	1	1	1	0	1	1	0	1
Chr7_18549854_18549857_cg_0.99	1	0	0	1	1	0	0	0	0	0	0	0	0	0	0	0	1	0	0	1	0	0	0	0	0	0	1	0	1	0	0	0	1	0	0	1	1	0	0	0	1	0	0	0	0	0	0	0	0
Chr4_21941961_21941964_cg_0.994	0	0	0	0	0	0	0	0	0	0	0	0	0	0	0	0	0	0	0	0	0	0	0	0	0	0	0	0	0	0	0	0	0	0	0	0	0	0	0	0	0	0	0	0	0	0	0	0	0
Chr4_8069772_8069895_nip_0.969	1	1	1	1	1	0	1	0	1	1	0	1	1	1	1	1	1	0	1	1	1	1	1	0	1	0	1	1	1	1	1	1	1	0	1	1	1	1	1	1	1	0	1	1	0	1	1	1	1
Chr11_27398983_27398986_cg_0.985	0	0	0	0	0	0	0	0	0	0	0	0	0	0	0	0	0	0	0	0	0	0	0	0	0	0	0	0	0	0	0	0	0	0	0	0	0	0	0	0	0	0	0	0	0	0	0	0	0
Chr4_19614864_19614867_cg_0.944	0	0	0	0	0	0	0	0	0	0	0	0	0	0	0	0	0	0	0	0	0	0	0	0	0	0	0	0	0	0	0	0	0	0	0	0	0	0	0	0	0	0	0	0	0	0	0	0	0
Chr4_4921088_4921323_cg_0.016	0	0	1	1	1	1	1	1	1	1	1	1	0	1	1	1	1	1	0	1	1	1	1	1	1	1	1	1	1	1	1	1	1	1	0	1	1	1	1	1	0	1	1	1	1	1	1	1	1
Chr7_15388956_15388959_cg_0.984	1	0	0	0	0	1	1	1	0	1	0	0	0	0	0	0	1	1	0	1	0	0	0	1	0	1	0	0	1	1	0	1	1	1	0	1	1	1	0	0	1	1	0	1	0	0	1	0	0
Chr12_15251520_15251523_nip_0.003	1	1	1	1	0	1	1	1	1	1	1	0	0	1	1	0	1	1	1	1	1	1	0	1	0	1	1	1	1	1	1	1	1	1	0	1	1	1	1	1	1	1	1	1	1	1	1	1	1
Chr4_11899546_11910879_nip_0.998	1	1	1	0	1	0	0	0	0	1	0	1	1	1	1	1	0	0	1	0	1	1	1	0	1	0	1	0	0	0	0	0	1	0	1	0	0	0	1	0	0	0	0	0	1	0	1	1	0
Chr10_22649518_22649598_nip_0.964	1	1	1	1	0	0	0	1	1	1	1	1	1	1	1	1	1	0	1	0	1	1	1	1	1	1	1	1	1	1	0	1	1	1	1	1	1	1	0	1	1	1	1	1	1	1	0	0	1
Chr4_33448341_33448344_cg_0.989	1	0	0	1	0	1	1	0	1	1	0	0	0	0	0	0	1	1	0	1	0	0	0	1	0	1	0	1	0	0	1	1	1	1	0	1	1	1	0	1	1	1	0	1	0	0	1	1	0
Chr12_8108022_8108025_cg_0.984	0	0	0	1	0	1	1	1	1	1	1	1	1	0	1	1	1	1	1	0	1	1	1	1	1	1	0	1	1	0	1	1	1	0	1	1	1	0	0	0	0	1	1	1	0	1	0	0	1
Chr2_21826136_21826171_cg_0.871	1	0	0	1	1	0	0	0	0	1	0	0	0	0	0	0	1	0	0	0	0	1	0	0	0	1	0	0	0	0	0	0	0	0	0	1	0	1	1	0	1	0	1	0	0	1	0	1	1
Chr1_27028340_27028567_nip_0.983	1	1	1	0	0	0	0	0	0	0	0	1	1	1	1	1	0	0	1	0	0	0	1	0	1	1	1	0	0	0	0	0	1	0	1	0	0	1	0	0	1	0	0	0	0	0	1	1	0
Chr4_1166785_1170198_nip_0.999	0	1	1	0	0	0	0	0	0	0	0	1	1	1	1	1	0	0	1	0	0	1	1	0	1	0	1	0	0	0	0	0	1	0	1	0	0	0	1	0	0	0	0	0	0	0	0	0	0
Chr7_29085971_29089807_nip_0.999	1	1	1	0	1	0	0	0	0	0	0	1	1	1	1	1	1	0	1	1	0	1	1	0	1	0	1	0	0	0	0	0	1	1	1	0	0	1	0	0	1	1	0	0	1	0	1	1	0
Chr12_8032323_8032368_cg_0.22	0	0	0	0	0	0	1	0	0	0	0	0	0	0	0	0	0	0	0	0	1	1	0	1	0	0	0	0	0	0	0	0	0	0	0	0	0	0	0	0	0	1	0	0	0	0	0	0	0
Chr9_15267472_15267475_cg_0.988	0	0	0	1	0	0	1	1	1	1	1	0	0	0	0	0	0	1	0	1	1	0	0	1	0	1	0	1	1	1	1	1	0	0	0	0	1	1	1	1	1	0	1	1	0	1	0	1	1
Chr2_6931811_6931831_nip_0.045	0	1	1	0	0	1	1	0	0	0	1	1	1	1	1	1	1	1	1	0	1	1	1	0	1	1	1	0	0	0	0	0	1	0	1	1	1	1	1	1	0	1	1	0	1	1	0	0	0
Chr12_10284220_10284226_nip_0.058	1	1	1	0	1	1	1	1	1	1	1	0	0	1	0	0	1	1	0	1	1	1	0	1	0	1	1	1	1	0	1	1	1	1	0	1	1	1	1	0	1	1	1	1	1	1	1	1	1
Chr11_3213055_3213154_cg_0.493	0	0	0	0	0	0	0	0	0	0	0	0	0	0	0	0	0	0	0	0	0	0	0	0	0	0	0	0	0	0	0	0	0	0	0	0	0	0	0	0	0	0	0	0	0	0	0	0	0
Chr1_32288416_32288418_nip_0.031	1	1	1	0	1	1	1	0	0	1	0	1	1	1	1	1	1	0	1	1	0	1	1	1	1	1	1	1	0	0	1	1	0	1	1	0	1	1	1	1	1	0	0	0	1	0	1	1	0
Chr3_35639578_35645227_nip_0.999	1	1	1	1	1	1	0	0	1	0	0	1	1	1	1	1	1	0	1	1	1	1	1	0	1	1	1	0	1	0	0	0	1	1	1	1	1	1	0	1	1	1	0	1	1	0	1	0	1
Chr8_15076176_15076179_nip_0.077	0	1	0	1	1	0	0	0	1	1	1	0	1	1	1	1	1	0	1	1	1	0	1	0	1	1	1	1	1	1	1	0	1	1	1	1	1	0	0	1	0	0	1	1	1	0	1	0	1
Chr12_14426028_14429014_nip_0.998	1	1	1	0	0	0	0	0	0	0	0	0	0	1	0	0	0	0	0	1	0	0	0	0	0	0	1	0	0	0	0	0	0	1	0	0	0	1	1	0	1	0	0	0	1	0	1	1	0
Chr1_3140460_3140688_nip_0.979	0	0	0	0	0	1	0	0	1	1	0	0	0	0	0	0	1	1	0	1	1	0	0	0	0	1	1	1	0	0	1	1	0	1	0	1	1	0	0	0	0	0	1	0	0	1	1	1	1
Chr11_5018649_5019318_cg_0.043	0	1	1	0	0	1	1	1	1	1	0	1	0	0	0	0	1	0	0	0	1	0	0	1	1	1	0	1	1	1	0	1	1	1	0	1	1	0	1	1	1	1	1	1	1	1	1	1	1
Chr4_1042792_1042795_cg_0.999	1	0	0	1	1	1	1	1	1	1	1	1	1	0	1	0	0	0	0	0	1	0	1	1	1	1	1	1	1	1	1	1	1	1	0	1	1	1	0	1	1	1	1	1	1	1	0	1	1
Chr1_26099345_26099348_cg_0.988	0	0	0	1	0	1	1	1	1	1	1	0	0	0	0	0	0	0	0	1	1	1	0	1	0	1	0	1	1	1	0	0	0	0	0	1	1	0	1	1	1	1	1	1	0	1	0	0	1
Chr10_5337423_5337426_cg_0.992	1	0	0	0	0	0	0	0	0	0	0	1	0	0	0	1	0	0	1	1	0	0	1	0	0	0	1	0	0	1	0	0	0	1	1	0	0	0	0	0	0	0	0	0	1	0	1	0	0
Chr12_12482647_12482650_cg_0.999	0	0	0	0	0	0	0	0	0	0	0	0	0	0	0	1	0	0	0	0	0	0	0	0	0	0	0	0	0	0	0	0	0	0	0	0	0	0	0	0	0	0	0	0	0	0	0	0	0
Chr2_21353091_21359992_nip_0.999	0	1	1	0	0	0	0	0	0	0	0	0	0	1	0	0	0	0	0	0	0	1	0	0	0	0	0	1	0	0	0	0	1	0	0	0	0	0	0	0	0	0	0	0	0	0	1	0	0
Chr8_18299580_18299583_cg_0.974	0	0	0	0	0	0	0	0	0	0	0	0	0	0	0	0	0	0	0	0	0	0	0	0	0	0	0	0	0	0	0	0	0	0	0	0	0	0	0	0	0	0	0	0	0	0	0	0	0
Chr10_16100986_16100989_nip_0.042	0	1	1	0	1	0	0	0	0	0	0	1	1	1	1	1	0	0	1	0	0	1	1	0	1	0	1	0	0	0	0	0	0	0	1	0	1	1	0	0	0	0	0	0	0	0	0	0	0
Chr1_12586476_12586479_nip_0.019	0	1	1	1	1	1	1	1	1	1	0	0	0	1	1	0	1	1	0	1	1	1	0	1	0	1	0	1	1	1	1	1	1	1	0	1	1	0	1	1	1	1	1	1	1	1	1	0	0
Chr3_16135397_16135400_cg_0.999	0	0	0	0	0	0	1	0	1	0	0	0	0	0	0	0	0	0	0	0	1	0	0	0	0	0	0	1	1	0	0	0	0	0	0	1	1	0	1	0	0	1	0	1	0	1	0	0	0
Chr3_8139014_8139016_cg_1	0	0	0	0	0	0	0	0	0	0	0	0	0	0	0	0	0	0	0	0	0	0	0	0	0	0	0	0	0	0	0	0	0	0	0	0	0	0	0	0	0	0	0	0	0	0	0	0	0
Chr7_1690208_1690267_nip_0.952	0	0	0	0	0	0	0	0	0	0	0	0	0	1	0	0	0	0	0	0	0	0	0	0	0	0	0	0	0	0	0	0	1	1	0	0	0	0	0	0	0	0	0	0	0	0	0	0	0
Chr8_3544203_3544206_nip_0.078	0	1	1	1	1	1	0	1	0	1	1	1	1	1	1	1	1	1	1	0	1	0	1	0	1	1	1	1	1	1	1	1	1	1	1	1	1	1	0	1	0	0	1	1	1	1	1	1	1
Chr10_7614450_7614455_cg_0.999	0	0	0	0	0	0	0	0	0	0	0	0	0	0	0	0	0	0	0	0	0	0	0	0	0	0	0	0	0	0	0	0	0	0	0	0	0	0	0	0	0	0	0	0	0	0	0	0	0
Chr3_11096350_11096353_cg_0.99	0	0	0	0	0	0	0	0	0	0	0	0	0	0	0	0	0	0	0	0	0	0	0	0	0	0	0	0	0	0	0	0	0	0	0	0	0	0	0	0	0	0	0	0	0	0	0	0	0
Chr5_19629605_19629647_cg_0.283	0	0	0	0	0	0	0	0	0	0	0	0	0	0	0	0	0	0	0	0	0	0	0	0	0	0	0	0	0	0	0	0	0	0	0	0	0	0	0	0	0	0	0	0	0	0	0	0	0
Chr5_27366071_27366074_cg_0.997	0	0	0	0	0	0	0	0	0	0	0	0	0	0	0	0	0	0	0	1	0	0	0	0	0	0	0	0	0	0	0	0	0	0	0	0	0	1	0	0	0	0	0	0	1	0	0	1	0
Chr7_20233816_20234315_nip_0.992	0	1	1	0	0	0	0	0	0	0	0	1	1	1	1	1	0	0	1	1	1	1	1	0	0	0	1	0	0	0	0	0	0	0	1	1	0	1	0	0	0	0	0	0	1	1	0	0	0
Chr1_28421833_28421834_cg_0.951	0	0	0	0	0	0	0	0	0	0	0	0	0	0	0	0	0	0	0	0	0	0	0	0	0	0	0	0	0	0	0	0	0	0	0	0	0	0	0	0	0	0	0	0	0	0	0	0	0
Chr11_26348644_26348647_cg_0.999	0	0	0	1	0	1	1	1	1	0	1	1	0	0	0	0	0	0	0	1	1	0	0	1	1	0	0	1	1	1	1	1	0	0	0	1	1	0	1	1	1	1	1	1	0	1	0	0	1
Chr5_27209922_27210150_nip_0.983	1	1	1	0	0	1	0	0	0	0	0	1	1	1	1	1	0	0	1	0	0	0	1	0	1	0	1	0	0	0	0	0	0	1	1	0	0	0	0	0	1	0	0	0	0	0	0	0	0
Chr10_4038087_4043209_nip_0.999	0	1	1	0	0	0	0	0	0	0	0	0	0	1	0	0	0	0	0	0	0	0	0	0	0	0	0	0	0	0	0	0	0	0	0	0	0	0	0	0	0	0	0	0	0	0	0	0	0
Chr1_6967035_6967038_cg_0.997	1	0	0	1	0	0	0	0	1	1	1	0	0	0	0	0	0	0	0	1	0	0	0	0	0	0	0	1	0	0	1	0	0	1	0	0	0	0	0	0	1	1	1	0	0	1	1	1	1
Chr1_26835620_26843420_nip_0.999	1	1	1	1	0	1	1	1	1	1	1	1	1	1	1	1	1	1	1	0	1	1	1	1	1	1	1	1	1	1	1	1	1	1	1	1	1	1	1	1	1	1	1	1	1	1	1	1	1
Chr8_9819637_9819942_cg_0.013	0	0	0	0	0	0	0	1	0	0	0	0	0	0	0	0	0	0	0	1	1	1	0	0	0	0	0	1	1	1	0	1	0	0	0	0	1	0	1	0	0	0	1	1	0	1	0	1	1
Chr10_4470124_4473042_nip_0.999	0	1	1	0	0	0	0	0	0	0	0	0	0	1	0	0	0	0	0	0	0	0	0	0	0	0	0	0	0	0	0	0	0	0	0	0	0	0	0	0	0	0	0	0	0	0	0	0	0
Chr4_8234484_8234966_nip_0.992	1	1	1	0	0	1	1	1	0	1	1	1	1	1	1	1	1	1	1	0	1	1	1	0	1	1	1	1	1	1	1	1	1	0	1	1	1	0	1	1	0	1	1	1	0	0	1	1	1
Chr10_298814_298817_nip_0.047	1	1	1	1	0	0	0	0	0	0	1	0	0	1	0	0	1	0	1	1	0	1	0	0	0	1	0	0	0	0	0	1	0	1	1	0	0	1	0	0	1	1	0	0	1	0	1	0	0
Chr11_18346371_18346374_nip_0.042	1	1	1	1	1	1	1	1	1	0	1	1	1	1	1	1	1	1	1	1	1	1	1	1	1	1	0	1	1	1	1	1	1	1	1	1	1	1	1	0	0	1	1	1	1	1	1	1	0
Chr1_1505170_1505180_nip_0.062	0	1	1	0	1	1	0	0	0	1	0	1	1	1	1	1	0	0	1	0	1	1	1	0	1	0	1	0	1	0	0	1	1	0	1	0	1	1	1	1	1	0	0	1	1	0	1	0	1
Chr12_18492817_18493010_nip_0.98	1	0	1	0	0	0	0	0	0	0	0	0	0	1	0	0	0	0	0	1	0	0	0	0	0	0	1	0	0	0	0	0	1	1	0	0	0	1	1	1	1	0	0	0	1	0	1	1	0
Chr12_8410453_8410456_cg_0.993	0	0	0	0	0	0	0	0	0	0	0	0	0	0	0	0	0	0	0	0	0	0	0	0	0	0	0	0	0	1	0	0	0	0	0	0	0	0	0	1	0	0	0	0	0	0	0	0	0
Chr11_16442342_16442345_cg_0.982	0	0	0	1	0	1	1	1	1	1	1	0	0	0	0	0	1	1	0	1	1	0	0	1	0	1	0	0	1	1	1	1	0	0	0	1	1	1	1	1	1	0	1	1	1	1	1	0	1
Chr8_13848270_13848272_cg_0.999	0	0	0	0	0	0	0	0	0	0	0	0	0	0	0	0	0	0	0	0	0	0	0	0	0	0	0	0	0	0	0	1	0	0	0	0	0	0	0	0	0	0	0	0	0	0	0	0	0
Chr7_220333_220336_cg_0.99	0	0	0	0	0	0	0	0	0	0	0	0	0	0	0	0	0	0	0	0	0	0	0	0	0	0	0	0	0	0	0	0	0	0	0	0	0	0	0	0	0	0	0	0	0	0	0	0	0
Chr6_9380989_9381650_nip_0.99	1	1	1	0	0	0	0	0	0	0	0	1	1	1	1	1	0	0	1	0	0	0	1	0	1	0	1	0	0	0	0	0	1	1	1	0	0	1	0	0	0	0	0	0	0	0	0	1	0
Chr3_4365321_4365324_cg_0.997	0	0	0	1	0	0	1	1	1	1	1	0	0	0	0	0	0	1	0	1	0	0	0	1	0	1	0	1	1	1	1	1	0	1	0	1	1	1	1	1	1	1	1	1	1	1	0	1	1
Chr5_16145724_16145730_cg_0.993	1	0	0	1	1	1	1	1	1	1	1	1	0	0	0	0	1	1	0	1	1	0	0	1	0	1	0	1	1	1	1	1	1	0	0	1	1	1	1	1	1	1	1	1	0	1	1	1	1
Chr9_8729347_8729350_nip_0.041	0	1	1	0	1	1	0	0	0	0	0	0	0	1	0	0	1	0	0	0	0	0	0	0	0	0	0	0	0	0	0	0	0	1	0	0	0	0	0	0	0	0	0	0	1	0	1	1	0
Chr1_1956728_1956731_cg_0.985	1	0	0	0	0	0	0	1	1	0	1	0	0	0	0	0	1	1	0	0	0	0	0	0	0	1	0	0	0	1	1	0	0	0	0	0	0	0	0	0	0	0	1	0	0	1	1	1	1
Chr10_13472826_13472829_cg_0.999	0	0	0	0	0	0	0	0	0	0	0	0	0	0	0	0	0	0	0	0	0	0	0	0	0	0	0	0	0	0	0	0	0	0	0	0	0	0	0	0	0	0	0	0	0	0	0	0	0
Chr5_16118273_16118321_cg_0.075	1	0	0	0	0	0	1	0	0	0	0	0	0	0	0	0	0	0	0	0	0	0	0	1	0	0	0	0	0	0	0	0	0	0	0	0	0	1	1	0	1	1	0	0	0	0	0	0	0
Chr12_13473586_13473655_cg_0.054	0	0	0	0	0	1	1	0	0	0	0	1	0	0	0	1	1	0	0	0	0	1	0	1	0	0	0	0	0	1	1	0	0	0	1	0	0	0	0	0	0	1	1	1	0	0	0	0	0
Chr4_7558716_7558718_cg_1	0	0	0	0	1	1	1	1	1	0	1	0	0	0	0	0	0	1	0	1	1	0	0	1	0	0	0	1	1	0	1	1	0	0	0	1	1	1	0	1	0	1	0	1	0	1	0	0	1
Chr2_29582923_29582977_cg_0.267	1	0	0	0	0	0	0	0	0	0	0	0	0	0	0	0	0	0	0	0	0	0	0	0	0	0	0	0	0	0	0	0	0	0	0	0	0	0	0	0	1	1	0	0	0	0	0	0	0
Chr5_23528376_23528379_cg_0.984	1	0	0	1	0	1	1	1	1	1	1	1	1	0	1	1	1	1	1	1	1	0	1	1	1	1	1	1	1	1	1	1	0	1	1	1	1	1	1	1	1	1	1	1	1	1	1	1	1
Chr7_28542969_28546545_nip_0.999	1	1	1	0	1	0	0	1	0	1	0	1	1	1	1	1	1	0	1	1	0	1	1	0	1	0	1	1	0	1	0	0	1	1	1	0	0	1	0	0	1	1	0	0	1	0	1	1	0
Chr5_2478777_2478780_cg_0.985	1	0	0	1	0	1	1	1	1	1	1	0	0	0	0	0	1	1	0	1	1	0	0	1	0	0	0	1	1	1	1	1	1	1	0	1	0	0	1	1	1	1	1	1	0	1	0	0	1
Chr2_34773446_34781639_nip_0.999	0	0	0	0	0	0	0	0	0	1	0	0	0	0	0	0	0	0	0	0	0	0	0	0	0	0	0	0	0	0	0	0	0	0	0	0	0	1	0	0	0	0	0	0	0	0	0	0	0
Chr8_19735678_19735681_nip_0.015	1	1	1	0	0	0	0	0	0	0	0	1	1	1	1	1	1	0	1	1	0	1	1	0	1	1	1	0	0	0	0	0	0	1	1	0	0	1	0	1	1	0	0	0	1	1	1	0	0
Chr2_34848075_34848078_cg_0.926	0	0	0	0	0	0	0	0	0	0	0	0	0	0	0	0	0	0	0	0	0	0	0	0	0	0	0	0	0	0	0	0	0	0	0	0	0	0	0	0	0	0	0	0	0	0	0	0	0
Chr8_9119220_9119224_cg_0.974	0	0	1	0	0	1	1	0	0	1	1	1	0	0	0	0	1	1	0	1	0	1	0	1	0	1	0	1	1	1	1	1	1	0	0	1	0	0	1	1	0	0	0	0	0	0	0	1	0
Chr11_21797516_21797518_nip_0.034	1	1	1	1	1	1	1	1	1	1	1	1	1	1	1	1	1	1	1	1	1	1	1	1	1	1	1	1	1	1	1	1	1	1	1	1	1	1	1	1	1	1	1	1	1	1	1	1	1
Chr10_6688735_6689511_cg_0.004	1	0	0	1	1	1	1	1	1	1	1	1	1	0	1	1	1	1	1	1	1	0	1	1	1	1	1	1	1	1	1	1	1	1	1	1	1	1	1	1	1	1	1	1	1	1	1	1	1
Chr1_4414204_4414366_cg_0.018	1	0	0	1	0	0	1	1	1	1	1	1	0	0	1	0	1	1	0	1	1	0	0	1	1	1	0	0	1	1	1	1	1	1	0	1	1	1	1	1	1	1	1	1	0	1	1	1	1
Chr12_10055630_10055650_nip_0.007	1	1	1	0	1	1	1	1	1	1	1	0	0	1	1	0	1	1	0	1	1	1	0	1	0	1	1	1	1	1	1	1	1	1	0	1	1	1	1	1	1	1	1	1	1	1	1	1	1
Chr4_16172417_16172420_cg_0.995	0	0	0	1	0	0	0	0	0	0	0	0	0	0	0	0	0	0	0	0	1	0	0	0	0	0	0	0	0	0	0	1	0	0	0	0	0	0	1	0	0	0	0	0	0	0	0	0	0
Chr10_232047_232426_cg_0.01	0	0	0	1	1	1	0	1	1	0	1	1	1	0	1	1	0	1	0	0	1	0	1	1	1	0	1	1	1	1	1	1	1	0	0	1	1	0	1	1	0	0	1	0	0	0	1	1	0
Chr11_17683871_17683874_cg_0.999	0	0	0	0	0	0	0	0	0	0	0	0	0	0	0	0	0	0	0	0	0	0	0	1	0	0	0	0	0	0	0	0	0	0	0	0	0	0	0	0	0	0	0	0	0	0	0	0	0
Chr10_22582770_22582773_cg_0.994	0	0	0	0	0	0	0	0	0	0	0	0	0	0	0	0	0	0	0	0	0	0	0	0	0	0	0	0	0	0	0	0	0	0	0	0	0	0	0	0	0	0	0	0	0	0	0	0	0
Chr2_7170580_7170586_cg_0.997	1	0	0	1	1	0	0	0	0	1	1	0	0	0	0	0	1	0	0	1	0	0	0	1	0	0	0	0	0	0	1	1	0	1	0	0	0	1	0	0	1	0	0	1	0	0	1	1	1
Chr4_8110783_8110786_cg_0.977	0	0	0	0	0	0	0	0	0	0	0	0	0	0	0	0	0	0	0	0	0	0	0	0	0	0	0	0	0	0	0	0	0	0	0	0	0	0	0	0	0	0	0	0	0	0	0	0	0
Chr8_11603788_11603790_cg_0.995	0	0	0	0	0	0	0	0	0	0	0	0	0	0	0	0	0	0	0	0	0	0	0	0	0	0	0	0	0	0	0	0	0	0	0	0	0	0	0	0	0	0	0	0	0	0	0	0	0
Chr12_7129281_7129648_nip_0.984	1	0	0	0	0	0	0	0	0	0	0	0	1	1	1	1	0	0	1	1	0	1	0	0	1	0	1	0	0	0	0	0	0	1	0	0	0	1	1	0	1	0	0	0	1	0	1	1	0
Chr4_433821_433822_cg_0.999	0	0	0	0	0	0	0	0	0	0	0	1	0	0	0	0	0	0	0	0	0	0	0	0	0	0	0	0	0	0	0	0	0	0	0	0	0	0	0	0	0	0	0	0	0	0	0	0	0
Chr3_10420103_10420462_nip_0.989	1	1	1	0	1	1	0	0	0	0	0	1	1	1	1	1	1	0	1	0	0	1	1	1	1	0	1	0	0	0	0	0	1	0	1	0	0	0	0	0	0	0	0	0	0	0	1	1	0
Chr8_18293975_18294060_nip_0.956	1	1	1	1	1	0	1	0	1	0	0	1	1	1	1	1	1	0	1	1	0	1	1	1	1	1	1	0	0	0	1	0	0	0	1	0	0	1	1	1	0	1	0	0	0	0	0	0	1
Chr5_18200988_18201056_cg_0.042	0	0	0	0	0	0	0	0	0	0	0	0	0	0	0	0	0	0	0	0	0	0	0	0	0	0	0	0	0	0	0	0	0	0	0	0	0	0	0	0	0	0	0	0	0	0	0	0	0
Chr2_8425950_8425998_cg_0.109	1	0	0	0	0	0	0	0	0	0	0	0	0	0	0	0	0	0	0	0	0	0	0	0	0	0	0	0	0	0	0	0	0	0	0	0	0	0	0	0	0	0	0	0	0	0	0	0	0
Chr2_7011998_7012331_nip_0.988	0	1	1	0	0	1	1	0	0	0	1	1	1	1	1	1	1	1	1	0	1	1	1	0	1	1	1	0	0	0	0	0	1	0	1	1	1	1	1	1	0	1	1	0	1	1	0	0	0
Chr12_12320349_12320352_cg_0.996	0	0	0	1	0	0	0	0	0	0	0	1	1	0	0	1	0	0	1	0	0	0	1	0	1	0	0	0	0	0	0	0	0	0	1	0	0	0	0	0	0	0	0	0	0	0	0	0	0
Chr5_5698842_5698934_cg_0.041	0	0	0	0	0	0	0	0	0	0	1	0	0	0	0	0	0	0	0	0	0	0	0	0	0	0	0	0	0	0	0	0	0	0	0	0	0	0	0	0	0	0	1	0	0	1	0	0	0
Chr5_20336325_20336423_cg_0.048	1	0	0	1	0	0	0	1	1	1	1	0	1	0	0	1	1	1	1	1	1	0	1	1	0	1	0	1	1	1	0	1	0	0	1	1	0	1	1	1	1	1	1	1	0	1	0	1	1
Chr11_21200594_21200596_cg_0.984	0	0	0	0	0	0	0	0	0	0	0	0	0	0	0	0	0	0	0	0	0	0	0	0	0	0	0	0	0	0	0	0	0	0	0	0	0	0	0	0	0	0	0	0	0	0	0	0	0
Chr3_12013051_12013146_cg_0.04	0	0	0	0	0	0	0	0	0	0	0	0	0	0	0	0	0	0	0	1	0	0	0	0	0	0	0	0	0	0	0	0	0	1	0	0	0	0	0	0	1	0	0	0	0	0	0	0	0
Chr11_5880047_5880050_cg_0.969	0	0	0	0	0	0	0	0	0	0	0	1	0	0	0	0	0	0	0	0	0	0	0	0	1	0	0	0	0	0	0	0	1	0	0	0	0	0	0	0	1	0	0	0	1	0	0	1	0
Chr4_32640520_32640523_cg_0.997	1	0	0	0	0	0	1	0	1	1	1	0	0	0	0	0	0	1	0	1	1	0	0	0	0	1	0	0	1	0	0	0	1	1	0	1	1	0	1	1	1	1	1	1	0	1	1	1	1
Chr3_11690942_11690945_cg_0.984	0	0	0	1	0	0	1	1	1	1	1	0	0	1	0	0	0	1	0	1	1	0	0	1	0	1	0	0	1	1	1	1	0	1	0	1	1	0	1	1	1	1	1	1	1	1	0	0	1
Chr8_20156633_20156642_nip_0.167	1	1	1	0	0	0	0	0	0	0	0	0	0	1	0	0	0	0	0	0	0	0	0	0	0	0	0	0	0	0	0	0	0	1	0	0	0	1	0	0	1	0	0	0	1	0	1	0	0
Chr4_8395113_8412821_nip_0.999	1	1	1	0	0	0	0	0	0	1	0	1	1	1	1	1	0	0	1	0	0	1	1	0	1	0	1	0	0	0	0	0	1	0	1	0	0	0	1	0	0	0	0	0	0	0	1	1	0
Chr2_23145144_23151699_nip_0.999	0	1	1	0	1	1	0	0	0	0	0	1	1	1	1	1	0	0	1	0	0	1	1	0	1	1	1	0	0	0	0	0	1	1	1	0	0	1	0	0	0	0	0	0	1	0	1	0	0
Chr5_2321107_2321803_nip_0.996	0	1	1	1	1	0	0	0	0	1	0	1	1	1	1	1	0	1	1	0	1	1	1	0	1	1	1	0	0	1	0	0	0	0	1	1	1	1	0	0	0	0	0	0	1	0	0	1	1
Chr11_18966554_18977576_nip_1	1	0	1	0	0	0	0	0	0	0	0	1	1	1	1	1	0	0	1	0	0	0	1	0	1	1	0	0	0	0	0	0	0	0	1	0	0	1	0	0	0	0	0	0	0	0	0	0	0
Chr9_13740138_13740143_cg_0.976	0	0	0	0	0	0	0	0	0	1	0	0	0	0	0	0	0	0	0	1	0	0	0	0	0	0	0	0	1	0	0	0	0	0	0	0	0	0	0	1	0	0	0	0	0	0	0	0	0
Chr1_2989448_2997985_nip_1	0	0	0	0	0	0	0	0	0	0	0	0	0	0	0	0	0	0	0	0	0	0	0	0	0	0	0	0	0	0	0	0	0	0	0	0	0	0	0	0	0	0	0	0	0	0	0	0	0
Chr11_17814262_17814317_cg_0.067	0	0	0	0	0	0	1	1	1	1	1	0	0	0	0	0	1	1	0	1	1	0	0	1	0	1	1	1	1	1	1	1	0	0	0	1	1	0	1	1	1	0	1	1	1	1	1	0	1
Chr11_27186120_27186218_cg_0.991	0	0	0	1	0	1	1	0	0	0	1	1	0	0	0	0	0	1	0	0	1	0	0	1	0	0	1	0	0	0	1	0	0	0	0	1	0	0	0	0	1	1	0	1	0	1	0	0	1
Chr7_29587190_29587249_cg_0.048	0	0	0	1	0	0	0	0	0	0	0	0	0	0	0	0	0	0	0	0	0	0	0	0	0	0	0	0	0	0	0	0	0	0	0	0	0	0	0	0	0	0	0	0	0	0	0	0	0
Chr5_17441121_17441124_nip_0.018	1	1	1	1	1	1	1	1	1	1	1	1	1	1	1	1	1	1	1	1	1	1	1	1	1	1	1	1	1	1	1	1	1	1	1	1	1	1	1	1	1	1	1	1	1	1	1	1	1
Chr1_17629977_17630062_nip_0.956	1	1	1	0	1	1	1	0	1	1	0	1	0	1	1	0	0	0	1	0	0	1	0	1	0	1	1	1	0	0	1	0	1	1	0	0	1	1	1	1	1	1	0	0	0	0	1	1	1
Chr6_9048760_9048762_nip_0.005	1	1	1	0	0	0	0	0	0	0	0	1	1	1	1	1	0	0	1	0	0	0	1	0	1	0	0	0	0	0	0	0	1	1	1	0	0	1	0	0	0	0	0	0	0	0	0	1	0
Chr8_12428850_12429078_nip_0.983	0	1	1	0	1	1	1	0	1	1	1	0	1	1	1	1	1	1	1	0	0	0	1	1	1	1	1	0	0	0	1	0	1	1	1	1	0	1	0	1	0	0	0	0	1	0	1	0	0
Chr3_27941745_27941745_cg_0.999	1	0	0	0	0	0	0	0	0	0	0	0	0	0	0	0	0	0	0	0	0	0	0	0	0	0	0	0	0	0	0	0	0	0	0	0	0	0	0	0	1	0	0	0	0	0	0	0	0
Chr12_9808871_9808995_cg_0.031	0	0	0	1	0	0	0	0	0	0	0	1	1	0	0	1	0	0	1	0	0	0	1	0	1	0	0	0	0	0	0	0	0	0	1	0	0	0	0	0	0	0	0	0	0	0	0	0	0
Chr1_42957239_42957254_cg_0.998	1	0	1	1	1	1	0	0	0	0	0	1	1	0	0	1	1	0	1	1	0	1	1	0	1	0	0	1	0	0	0	0	1	0	1	0	0	1	0	0	1	0	0	0	0	0	0	1	0
Chr3_8378380_8383737_nip_0.983	0	0	1	0	0	0	0	0	0	0	0	0	0	0	0	0	0	0	0	0	0	1	0	0	0	0	0	0	0	0	0	0	0	0	0	0	0	0	0	0	0	0	0	0	0	0	0	0	0
Chr11_24892824_24892826_cg_0.971	0	0	0	0	0	0	0	0	0	0	0	0	0	0	0	0	0	0	0	0	0	0	0	0	0	0	0	0	0	0	0	0	0	0	0	0	0	0	0	0	0	0	0	0	0	0	0	0	0
Chr5_2590236_2590472_nip_0.983	0	1	1	0	1	0	0	0	0	0	0	1	1	1	1	1	0	0	1	0	0	1	1	0	1	1	1	0	0	0	0	0	0	0	1	0	1	1	0	0	0	0	0	1	1	0	0	1	0
Chr7_19029943_19034728_nip_0.999	0	1	1	0	0	0	0	0	0	0	0	1	1	1	1	1	0	0	1	1	1	0	1	0	1	0	1	0	0	0	0	0	0	0	1	0	0	1	0	0	0	0	0	0	1	0	0	0	0
Chr10_20863488_20864499_cg_0.004	1	0	0	1	0	1	1	0	1	1	1	0	0	0	0	0	0	1	0	1	1	1	0	1	0	1	0	0	1	0	1	0	1	0	0	1	1	0	1	0	1	0	1	1	1	1	0	1	1
Chr7_22476541_22476665_nip_0.969	0	1	0	1	0	1	0	0	1	1	0	0	1	1	1	0	0	1	0	1	1	0	1	0	0	0	0	1	0	1	1	0	1	1	0	0	0	0	0	1	0	0	1	0	0	0	1	0	0
Chr8_11418354_11418394_cg_0.18	0	0	0	0	0	0	0	0	0	0	0	0	0	0	0	0	0	0	0	0	0	1	0	0	0	0	0	0	0	0	0	0	0	0	0	0	0	0	0	0	0	0	0	0	0	0	0	0	0
Chr1_2751121_2751159_nip_0.78	0	1	0	1	1	1	0	1	1	1	1	1	1	1	1	1	1	1	1	1	1	1	1	0	1	1	1	1	1	1	1	1	1	1	1	1	1	0	1	1	0	0	1	1	1	1	1	1	1
Chr4_18527604_18528107_nip_0.992	0	1	1	0	0	0	0	0	0	0	1	1	1	1	1	1	0	0	1	0	0	0	1	0	1	1	1	1	0	0	0	1	1	0	1	0	1	1	0	1	0	0	1	0	0	0	1	0	1
Chr6_1510185_1510580_nip_0.983	1	1	1	0	1	1	1	1	0	1	1	1	1	0	1	1	1	1	1	1	1	1	1	1	1	1	1	1	1	0	1	1	1	0	1	1	1	1	0	0	1	1	1	1	1	1	0	1	1
Chr3_14782500_14782550_cg_0.463	0	0	0	0	0	0	1	0	0	0	0	0	0	0	0	0	0	0	0	0	0	0	0	0	0	0	0	0	0	0	0	0	0	0	0	0	0	0	0	0	1	1	0	0	0	0	0	0	0
Chr6_5914643_5914804_nip_0.976	1	1	1	0	1	1	0	0	0	0	0	1	1	1	1	1	1	0	1	1	0	1	1	0	1	0	1	1	0	0	0	0	1	1	1	0	0	1	0	0	1	0	0	0	1	0	1	1	0
Chr11_26349913_26356629_nip_0.964	1	0	1	0	0	0	1	0	0	0	0	0	1	0	1	1	0	0	1	0	0	1	1	0	0	1	1	0	0	0	0	0	1	1	1	0	0	1	1	1	0	0	1	0	1	0	1	1	0
Chr7_28048758_28048761_nip_0.077	0	0	0	1	0	0	0	0	1	1	1	0	1	0	0	1	0	1	1	0	1	0	1	0	1	1	0	0	0	1	1	0	1	1	1	1	1	0	0	1	0	0	0	1	1	0	1	1	1
Chr12_9584080_9584082_nip_0.002	1	1	1	0	1	1	1	1	1	1	1	0	0	1	1	0	1	1	0	1	1	1	0	1	0	1	1	1	1	0	1	1	1	1	0	1	1	1	1	0	1	1	1	1	1	1	1	1	1
Chr12_15821921_15821960_cg_0.216	0	0	0	0	0	0	0	0	0	0	0	0	0	0	0	0	0	0	0	0	0	0	0	0	0	0	0	0	0	0	0	0	0	0	0	0	0	0	0	0	0	0	0	0	0	0	0	0	0
Chr4_8150423_8150440_cg_0.735	0	0	0	1	1	1	1	1	1	0	1	0	0	0	0	0	1	1	0	1	1	0	0	1	0	1	0	1	1	1	1	1	0	1	0	1	1	1	0	1	1	1	1	1	1	1	0	0	1
Chr3_11525215_11525245_cg_0.998	0	0	0	0	0	0	0	0	0	0	0	0	0	0	0	0	0	0	0	0	0	0	0	0	0	0	0	0	0	0	0	0	0	0	0	0	0	0	0	0	0	0	0	0	0	0	0	0	0
Chr12_12557149_12557151_cg_1	0	0	0	1	0	0	0	0	0	0	0	1	1	0	0	1	0	0	1	0	0	0	1	0	1	0	0	0	0	0	0	0	0	0	1	0	0	0	0	0	0	0	0	0	0	0	0	0	0
Chr6_8023415_8023501_cg_0.044	0	1	0	1	1	1	1	1	1	1	1	0	0	0	0	0	1	1	0	0	1	1	0	1	0	1	1	0	1	1	1	1	0	0	0	1	1	0	1	1	0	1	1	1	0	1	0	0	1
Chr2_5009183_5009186_cg_0.929	0	0	0	0	0	1	0	0	1	0	0	0	0	0	0	0	0	0	0	0	0	0	0	0	1	0	0	0	0	0	0	0	0	0	0	0	1	0	0	0	0	0	0	0	0	0	0	0	0
Chr5_15044815_15044817_cg_0.952	0	0	0	0	0	0	0	0	0	0	0	0	0	0	0	0	0	0	0	0	0	0	0	0	0	0	0	0	0	0	0	0	0	0	0	0	0	0	0	0	0	0	0	0	0	0	0	0	0
Chr5_7387515_7387518_cg_0.954	0	0	0	0	0	0	0	0	0	0	0	0	0	0	0	0	0	0	0	0	0	0	0	0	0	0	0	0	0	0	0	0	0	0	0	0	0	0	0	0	0	0	0	0	0	0	0	0	0
Chr6_13284636_13284639_cg_0.996	0	0	0	0	0	0	0	0	0	0	0	0	0	0	0	0	0	0	0	0	0	0	0	0	0	0	0	0	0	0	0	0	0	0	0	0	0	0	0	0	0	0	0	0	0	0	0	0	0
Chr9_3490357_3490361_cg_1	1	0	0	1	0	0	1	1	1	1	1	0	0	0	0	0	1	1	0	1	1	0	0	1	0	1	0	1	1	1	1	1	1	0	0	1	1	0	1	1	1	1	1	1	0	1	0	0	1
Chr9_2098102_2098105_nip_0.016	0	1	1	0	1	1	0	0	0	0	0	1	1	1	1	1	0	0	1	0	0	1	1	0	1	0	1	0	0	0	0	0	0	1	1	0	0	1	0	0	0	0	0	0	1	0	1	1	0
Chr5_5164423_5165637_nip_0.997	0	1	1	1	0	0	0	0	0	0	1	0	0	1	0	0	0	1	0	0	0	1	0	0	0	0	0	0	0	0	0	0	0	0	0	0	1	0	0	0	0	0	0	1	0	0	0	0	1
Chr4_1699403_1699406_cg_0.944	1	0	1	1	1	1	1	1	1	1	1	1	1	0	1	1	1	1	0	1	1	0	1	1	1	1	1	1	1	1	1	1	0	1	0	1	1	1	0	1	1	1	1	1	1	1	1	1	1
Chr3_26548455_26548490_cg_0.969	0	0	0	0	0	0	0	0	0	0	0	1	1	0	0	1	0	0	1	0	0	0	1	0	1	0	1	0	0	0	0	0	0	0	1	0	0	0	0	0	0	0	0	0	0	0	0	0	0
Chr5_119228_119235_cg_0.989	0	0	0	1	0	0	0	1	1	1	0	1	1	0	1	1	0	0	0	0	0	0	1	0	0	0	0	0	1	0	0	1	0	0	0	0	1	0	0	0	0	0	0	1	0	1	1	1	0
Chr1_3345060_3345063_cg_0.974	1	0	0	1	0	0	0	1	1	0	1	0	0	0	0	0	1	1	0	1	1	0	0	1	0	1	0	0	0	1	1	0	0	1	0	1	0	1	0	0	1	1	1	1	0	1	1	1	1
Chr5_5540147_5540477_nip_0.904	0	1	1	0	0	0	0	0	0	0	0	0	0	1	0	0	0	0	0	0	0	0	0	0	0	0	0	0	0	0	0	0	0	0	0	0	0	0	0	0	0	0	0	0	0	0	1	0	0
Chr4_5142313_5146048_nip_0.976	1	1	0	0	0	0	0	0	0	0	0	1	1	0	1	1	0	0	1	0	0	0	1	0	1	0	1	0	0	0	0	0	0	1	1	0	0	0	0	0	1	0	0	0	0	0	1	1	0
Chr6_8087149_8088705_nip_0.189	1	0	1	0	1	0	0	0	0	0	0	1	1	1	1	1	0	0	1	0	0	1	1	0	1	0	0	1	0	0	0	0	1	1	1	0	0	1	0	0	0	0	0	0	0	0	0	1	0
Chr3_8140731_8146184_nip_0.999	1	1	1	1	0	1	1	1	1	1	1	1	1	1	1	1	1	1	1	1	1	0	1	1	1	1	1	1	1	1	1	1	1	1	1	1	1	1	1	1	1	1	1	1	1	1	1	1	1
Chr8_9406774_9407020_nip_0.984	1	0	0	0	1	0	0	0	0	0	0	0	1	1	1	1	0	0	1	0	0	0	1	0	1	0	1	0	0	0	0	0	0	1	1	0	0	1	0	0	1	1	0	0	1	0	1	0	0
Chr12_9366311_9367829_nip_0.997	1	1	1	0	1	1	1	1	1	1	1	0	0	1	0	0	1	1	0	1	1	1	0	1	0	1	1	1	1	1	1	1	1	1	0	1	1	1	1	1	1	1	1	1	1	1	1	1	1
Chr6_7314099_7314188_nip_0.968	1	1	1	1	1	1	1	1	1	1	1	1	1	1	1	1	1	1	1	1	1	1	1	1	1	1	1	1	1	1	1	1	1	1	1	1	1	1	1	1	1	1	1	1	1	1	1	1	1
Chr8_12460963_12464456_nip_0.999	0	1	1	0	1	1	1	0	1	1	1	0	1	1	1	1	1	1	1	0	0	0	1	1	1	1	1	0	0	0	1	0	1	1	1	1	0	1	0	1	0	0	0	0	1	0	1	0	0
Chr10_6581986_6582068_cg_0.97	1	0	0	1	1	1	1	1	1	1	1	1	1	0	1	1	1	1	1	1	1	0	1	1	1	1	1	1	1	1	1	1	1	1	1	1	1	1	1	1	1	1	1	1	1	1	1	1	1
Chr1_29533739_29533799_nip_0.938	1	1	1	0	1	1	1	1	1	1	0	1	1	1	1	1	1	1	1	0	1	1	1	0	1	1	1	1	1	1	1	1	1	1	1	1	1	1	1	1	0	1	0	1	1	0	1	1	1
Chr4_7989630_7997969_nip_1	1	1	1	0	0	0	0	0	0	1	0	1	1	1	1	1	0	0	1	0	0	1	1	0	1	0	1	0	0	0	0	0	1	0	1	0	0	0	1	0	0	0	0	0	0	0	1	1	0
Chr2_22345685_22345925_nip_0.984	0	1	1	1	0	0	0	0	0	0	0	1	1	1	1	1	1	1	1	1	0	1	1	0	1	0	1	0	0	0	1	0	1	1	1	0	0	0	0	0	0	0	0	0	1	0	1	0	1
Chr1_30075688_30075691_cg_0.999	0	0	0	0	0	0	0	0	0	0	0	0	0	0	0	0	0	0	0	1	0	0	0	0	0	0	0	0	0	0	0	0	0	0	0	0	0	0	0	0	1	0	0	0	0	0	0	0	0
Chr5_19467918_19467921_cg_0.959	0	0	0	0	0	0	0	0	0	0	0	0	0	0	0	0	0	0	0	0	0	0	0	0	0	0	0	0	0	0	0	0	0	0	0	0	0	0	0	0	0	0	0	0	0	0	0	0	0
Chr10_6006712_6006956_nip_0.984	0	1	1	0	0	0	0	0	0	0	0	0	0	1	0	0	0	0	0	0	0	1	0	0	0	0	0	0	0	0	0	0	0	0	0	0	0	0	0	0	0	0	0	0	0	0	0	0	0
Chr12_9523124_9523127_cg_0.999	0	0	0	0	0	0	0	0	0	0	0	0	0	0	0	0	0	0	0	0	0	0	0	0	0	0	0	0	0	0	0	0	0	0	0	0	0	0	0	0	0	0	0	0	0	0	0	0	0
Chr5_13644784_13655488_nip_0.999	0	1	1	0	0	0	0	0	1	0	0	1	1	1	1	1	0	0	1	0	0	1	1	0	1	0	1	0	0	0	0	0	0	1	1	0	0	0	0	1	0	0	0	0	1	0	0	0	0
Chr9_16843957_16843969_nip_0.255	1	1	1	1	1	1	0	1	1	1	1	1	1	1	1	1	1	1	1	1	1	1	1	0	1	1	1	1	1	1	1	1	1	1	1	1	0	1	1	1	0	1	1	1	1	1	1	1	1
Chr5_4821388_4821391_cg_0.992	0	0	0	0	0	0	0	0	0	0	0	0	0	0	0	0	0	0	0	0	0	0	0	0	0	0	0	0	0	0	0	0	0	0	0	0	0	0	0	0	0	0	0	0	0	0	0	0	0
Chr3_15188851_15190189_cg_0.002	0	0	0	0	1	1	1	1	1	0	1	0	0	0	0	0	0	0	0	0	1	0	0	0	0	1	0	1	1	1	0	1	0	0	0	1	0	0	0	0	1	1	1	1	0	1	0	0	1
Chr10_617575_617580_cg_0.938	0	0	0	1	1	1	1	1	1	0	1	1	1	0	1	1	0	1	0	0	1	0	1	1	1	0	1	1	1	1	1	1	1	0	0	1	1	1	1	1	0	0	1	1	0	1	1	1	1
Chr6_24108930_24121805_nip_0.999	0	1	1	0	1	1	1	1	1	1	1	1	1	1	1	1	1	1	1	1	1	1	1	1	1	1	1	1	1	1	1	1	1	1	1	1	1	0	1	1	1	1	1	1	0	1	1	1	1
Chr1_34495291_34495303_cg_0.993	0	0	0	0	0	0	0	0	0	1	0	1	0	0	0	0	0	0	0	0	0	0	0	0	0	0	0	0	0	0	0	0	0	0	0	0	0	0	0	0	0	0	0	0	0	0	0	0	0
Chr11_18344253_18344256_nip_0.03	1	1	1	0	1	1	0	0	0	0	1	1	1	1	1	1	0	0	1	0	0	1	1	0	1	1	0	0	0	0	0	0	0	0	1	0	0	1	0	0	0	0	0	0	0	0	0	0	0
Chr1_27980307_27980591_nip_0.986	1	1	1	0	1	1	1	1	1	1	1	1	1	1	1	1	0	1	1	1	1	1	1	1	1	1	1	1	1	1	1	1	1	1	1	1	1	1	1	1	1	1	1	1	1	1	1	1	1
Chr8_9488841_9492003_nip_0.999	1	1	0	1	1	1	1	1	1	1	1	0	1	1	1	1	1	1	1	1	1	0	1	1	1	1	1	1	1	1	1	1	1	1	1	1	1	1	1	1	1	1	1	1	1	1	1	1	1
Chr8_15578986_15578987_cg_0.949	0	0	0	0	0	0	0	0	0	0	0	0	0	0	0	0	0	0	0	0	0	0	0	0	0	0	0	0	0	0	0	0	0	0	0	0	0	0	0	0	0	0	0	0	0	0	0	1	0
Chr5_27995862_27995931_cg_0.041	0	0	0	1	0	0	1	1	0	1	1	0	0	0	0	0	1	0	0	1	1	1	0	0	0	1	0	1	0	1	0	1	1	0	0	1	1	1	1	1	0	1	1	1	0	1	1	1	1
Chr1_28035984_28048884_nip_1	1	1	1	1	1	1	1	1	1	1	1	1	1	1	1	1	0	1	1	1	1	1	1	1	1	1	1	1	1	1	1	1	1	1	1	1	1	1	1	1	1	1	1	1	1	1	1	1	1
Chr1_29722519_29722522_cg_0.96	0	0	0	1	0	0	0	0	0	0	1	0	0	0	0	0	0	0	0	0	0	0	0	0	0	0	0	0	0	0	0	0	0	0	0	0	0	0	0	0	0	0	1	0	0	1	0	0	0
Chr6_23390784_23390786_cg_0.98	1	1	0	1	1	1	1	1	1	1	1	1	1	1	1	1	1	1	1	1	1	0	1	1	1	1	0	1	1	1	1	1	1	1	1	1	1	1	0	1	1	1	1	1	1	1	1	1	1
Chr6_24137083_24137458_nip_0.492	1	1	1	1	1	1	1	1	1	1	1	1	1	1	1	1	1	1	1	1	1	1	1	1	1	1	1	1	1	1	1	1	1	1	1	1	1	1	1	1	1	1	1	1	1	1	1	1	1
Chr9_4442375_4442471_nip_0.96	0	1	1	1	1	1	0	1	1	1	1	1	1	1	1	1	1	0	1	1	1	1	1	0	1	1	1	1	0	0	1	1	0	1	1	1	1	0	0	1	0	0	1	1	1	1	1	1	0
Chr1_31679366_31679556_cg_0.015	0	0	0	1	0	0	1	0	1	1	1	0	0	0	0	0	0	1	0	0	1	0	0	1	0	1	0	1	1	0	1	1	1	1	0	1	1	0	1	1	0	1	1	1	0	1	1	0	1
Chr2_6802917_6802920_cg_0.999	1	0	0	1	1	0	0	0	0	1	0	0	0	0	0	0	0	0	0	1	0	0	0	1	0	0	0	0	0	0	1	1	0	1	0	0	0	0	0	0	1	0	0	1	0	0	1	1	1
Chr11_4929008_4929018_cg_0.994	0	0	0	0	0	0	1	0	0	0	0	0	0	0	0	0	0	0	0	0	0	0	0	0	0	0	0	0	0	0	0	1	0	0	0	0	0	0	0	0	0	1	0	0	0	1	0	0	0
Chr12_20057576_20057901_nip_0.988	1	1	1	0	0	0	0	0	0	0	0	0	0	1	0	0	1	0	0	1	0	1	0	0	0	0	0	0	0	0	0	0	1	1	1	0	0	1	0	0	1	0	0	0	1	0	1	0	0
Chr4_29960919_29960922_cg_0.989	0	0	0	0	0	0	0	0	0	0	0	0	0	0	0	0	0	0	0	0	0	0	0	0	0	0	0	0	0	0	0	0	0	0	0	0	0	0	0	0	0	0	0	0	0	0	0	0	0
Chr9_13154170_13154509_nip_0.991	1	1	1	0	1	0	0	0	1	0	1	1	1	0	1	1	1	0	1	0	1	0	1	0	1	1	1	1	1	0	0	0	1	1	1	1	1	0	0	0	0	0	1	1	1	1	1	1	1
Chr3_13636292_13636530_cg_0.052	0	0	0	1	1	1	1	1	1	1	1	0	0	0	0	0	1	1	0	0	1	0	0	1	0	1	0	0	1	1	1	1	0	0	0	1	1	0	1	1	1	1	1	1	0	1	0	0	1
Chr12_13205840_13205843_cg_0.998	0	0	0	1	0	1	1	1	1	1	1	1	1	0	1	1	1	1	1	0	1	1	1	1	1	1	0	1	1	1	1	1	1	0	1	1	1	0	0	1	0	1	1	1	0	1	0	0	1
Chr6_7985089_7985098_cg_0.997	0	1	0	1	0	1	1	1	1	1	1	0	0	0	0	0	1	0	0	0	1	0	0	1	0	1	1	0	0	1	1	1	0	0	0	1	1	0	1	1	0	1	1	0	0	0	0	0	1
Chr9_17059067_17059070_nip_0.042	1	1	1	1	1	1	1	1	1	1	1	1	1	1	1	1	1	1	1	1	1	1	1	1	1	1	1	1	1	1	1	1	1	1	1	1	1	1	1	1	1	1	1	1	1	1	1	1	1
Chr11_17256784_17256790_cg_0.991	0	0	0	1	0	1	0	1	0	0	0	0	0	0	0	0	1	0	0	1	0	0	0	0	0	1	1	1	0	0	0	1	1	1	0	1	0	0	1	1	1	0	0	0	1	0	1	1	0
Chr5_15489966_15491259_nip_0.997	0	1	1	0	0	0	0	0	0	0	0	1	1	1	1	1	0	0	1	0	0	0	1	0	1	0	1	0	0	0	0	0	0	1	1	0	0	0	0	0	0	0	0	0	1	0	0	0	0
Chr8_3945646_3945649_nip_0.004	0	1	1	0	0	0	0	0	0	0	0	0	0	1	0	0	0	0	0	0	0	0	0	0	0	0	0	0	0	0	0	0	0	0	0	0	0	0	0	0	0	0	0	0	0	0	1	0	0
Chr3_15984041_15984095_cg_0.068	0	0	0	0	0	0	0	0	0	0	0	0	0	0	0	0	0	0	0	0	0	1	0	0	0	0	0	0	0	0	0	0	0	0	0	0	0	0	0	0	0	0	0	0	0	0	0	0	0
Chr4_10621145_10621146_cg_0.988	0	0	0	1	1	1	1	1	1	0	1	0	0	0	0	0	1	1	0	1	1	0	0	1	0	1	0	1	1	1	1	1	0	1	0	1	1	1	0	1	1	1	1	1	1	1	0	0	1
Chr3_4308376_4308379_nip_0.062	1	1	1	1	1	1	1	1	1	1	1	1	1	1	1	1	1	1	1	1	1	1	1	1	1	1	1	1	1	1	1	1	1	1	1	1	1	1	1	1	1	1	1	1	1	1	1	1	1
Chr10_3943656_3944329_nip_0.423	0	1	1	0	0	0	0	0	0	0	0	0	0	1	0	0	0	0	0	0	0	0	0	0	0	0	0	0	0	0	0	0	0	0	0	0	0	0	0	0	0	0	0	0	0	0	0	0	0
Chr3_3968065_3968460_nip_0.99	1	1	1	0	1	1	0	0	0	0	0	1	1	1	1	1	1	0	1	0	1	0	1	1	1	1	1	1	0	0	1	0	1	0	1	1	0	0	0	0	1	0	0	0	0	0	1	0	0
Chr5_1966342_1966351_cg_0.964	0	0	0	0	0	0	0	0	0	0	0	0	0	0	0	0	0	0	0	0	0	0	0	0	0	0	0	0	0	0	0	0	0	0	0	0	0	0	0	0	0	0	0	0	0	0	0	0	0
Chr11_25264319_25264465_nip_0.974	0	0	0	0	0	1	1	1	1	1	0	0	1	1	1	1	1	1	1	0	0	0	1	1	0	1	1	0	1	1	1	1	1	1	1	1	1	1	1	0	0	1	1	0	1	0	1	1	0
Chr4_20783363_20783366_cg_0.955	0	0	0	0	0	0	0	0	0	0	0	0	0	0	0	0	0	0	0	0	0	0	0	0	0	0	0	0	0	0	0	0	0	0	0	0	0	0	0	0	0	0	0	0	0	0	0	0	0
Chr9_16911564_16912175_nip_0.994	1	1	1	0	1	1	0	1	0	0	0	1	1	1	1	1	1	0	1	0	1	1	1	0	1	0	1	0	0	1	0	0	1	1	1	1	0	1	1	0	0	1	0	0	1	0	1	0	0
Chr12_11058415_11058462_nip_0.923	1	1	1	1	1	0	0	0	0	0	1	1	1	1	1	1	1	1	1	1	1	1	1	1	1	1	1	0	1	0	1	1	1	1	1	0	1	1	1	1	1	1	1	1	1	1	1	1	0
Chr6_8172781_8172877_cg_0.04	0	1	0	1	0	1	1	1	0	1	1	0	0	0	0	0	1	1	0	1	1	0	0	1	0	0	1	0	1	1	0	0	0	0	0	0	1	0	1	0	1	1	1	0	1	1	1	0	1
Chr1_25937889_25947359_nip_1	1	1	1	0	1	0	0	0	0	0	0	1	1	0	1	1	0	0	1	0	0	0	1	0	1	0	1	0	0	0	0	0	1	0	1	0	0	1	0	0	0	0	0	0	0	0	0	1	0
Chr11_4925849_4925968_cg_0.032	0	1	1	0	0	1	1	1	1	1	0	1	0	0	0	0	1	0	0	0	1	0	0	1	1	1	0	1	1	1	0	1	1	1	0	1	1	0	1	1	1	1	1	1	1	1	1	1	1
Chr2_4588743_4589016_nip_0.986	0	1	1	0	0	1	0	0	1	0	0	1	1	1	1	1	1	0	1	1	0	1	1	0	1	0	1	0	0	0	0	0	0	0	1	0	1	1	0	0	0	0	0	1	0	0	0	0	0
Chr7_19011713_19023034_nip_1	0	1	1	0	0	0	0	0	0	0	0	1	1	1	1	1	0	0	1	1	1	0	1	0	1	0	1	0	0	0	0	0	0	0	1	0	0	1	0	0	0	0	0	0	1	0	0	0	0
Chr1_12584242_12585237_cg_0.941	0	0	0	0	0	0	0	0	0	0	0	0	0	0	0	0	0	0	0	0	0	0	0	0	0	0	0	0	0	0	0	0	0	0	0	0	0	0	0	0	0	0	0	0	0	0	0	0	0
Chr10_7113482_7113822_nip_0.988	0	1	1	0	0	0	0	0	0	0	0	0	1	1	0	0	0	0	0	0	0	1	0	0	0	0	0	0	0	0	0	0	0	0	0	0	0	0	0	0	0	0	0	0	0	0	0	0	0
Chr11_7747608_7747611_nip_0.061	1	1	1	1	1	1	1	1	1	1	1	0	1	1	1	1	1	1	1	1	1	1	1	1	0	1	1	1	1	1	1	1	0	1	1	1	1	1	1	1	0	1	1	1	0	1	1	0	1
Chr3_25343023_25343026_nip_0.008	0	0	1	1	0	0	0	0	0	0	1	1	1	0	1	0	1	1	0	0	0	0	1	0	1	1	0	1	0	0	1	1	0	0	0	0	0	1	0	1	0	0	1	0	0	1	0	0	0
Chr8_19693115_19693264_nip_0.368	1	1	1	0	0	0	0	0	0	0	0	1	1	1	1	1	0	0	1	1	0	1	1	0	1	1	1	0	0	0	0	0	0	1	1	0	0	1	0	0	1	0	0	0	1	0	1	0	0
Chr7_2693397_2693706_nip_0.987	1	1	1	1	1	1	1	1	1	1	1	1	1	1	1	1	1	1	1	1	1	1	1	1	1	1	1	0	1	1	1	1	1	1	1	1	1	1	1	1	1	1	1	1	1	1	1	1	1
Chr12_27031940_27032132_nip_0.98	0	0	0	0	0	0	0	0	0	0	0	0	0	0	0	0	0	0	0	0	0	0	0	0	0	0	0	0	0	0	0	0	0	0	0	0	0	0	0	0	0	0	0	0	0	0	0	0	0
Chr7_29494168_29494171_cg_0.975	0	0	0	0	0	0	0	0	0	0	0	0	0	0	0	0	0	0	0	0	0	0	0	0	0	0	0	0	0	0	0	0	0	0	0	0	0	0	0	0	0	0	0	0	0	0	0	0	0
Chr8_15081571_15082788_nip_0.996	0	0	0	0	0	0	0	0	0	0	0	1	1	1	1	1	0	0	1	1	0	0	1	0	1	1	1	0	0	0	0	0	0	1	1	0	0	0	0	0	1	0	0	0	1	0	1	0	0
Chr9_16796825_16802936_nip_0.999	1	1	1	0	1	1	0	1	0	0	0	1	1	1	1	1	1	0	1	0	0	1	1	0	1	0	1	0	0	1	0	0	0	1	1	1	0	1	1	0	0	1	0	0	1	0	0	0	0
Chr3_10781034_10781403_nip_0.976	1	1	1	0	1	1	0	0	0	0	0	1	1	1	1	1	1	0	1	0	0	1	1	0	1	0	1	0	0	0	0	0	1	0	1	0	0	0	0	0	0	0	0	0	0	0	1	1	0
Chr4_33166864_33166867_nip_0.048	0	1	1	1	1	1	1	0	1	1	0	1	1	1	1	1	1	1	1	0	1	1	1	1	1	1	1	1	0	0	1	1	1	1	1	1	1	1	0	1	0	1	0	1	1	0	1	0	0
Chr5_16189158_16189161_cg_0.994	1	0	0	1	1	0	1	1	1	1	0	1	0	0	0	0	0	0	0	0	0	0	0	0	0	1	0	1	1	1	0	0	0	0	0	1	1	0	1	1	1	1	0	1	0	0	1	0	0
Chr12_9642217_9642227_cg_1	0	0	0	1	0	0	0	0	0	0	0	1	1	0	1	1	0	0	1	0	0	0	1	0	1	0	0	0	0	1	0	0	0	0	1	0	0	0	0	1	0	0	0	0	0	0	0	0	0
Chr8_4849969_4850042_cg_0.039	0	0	0	1	0	1	1	1	1	1	1	1	0	0	1	0	0	1	0	1	1	1	0	1	0	0	1	1	1	1	1	1	1	0	0	0	1	0	1	1	1	0	1	1	0	1	0	0	1
Chr6_23885663_23885666_cg_0.989	1	0	0	1	0	1	0	0	0	0	0	0	0	0	0	0	0	0	0	1	0	0	0	0	0	0	0	0	0	0	0	0	0	0	0	0	0	1	0	0	1	0	0	0	1	0	0	0	0
Chr8_5291194_5313870_nip_0.999	1	1	1	0	1	0	0	0	0	1	1	0	0	1	0	0	1	0	0	0	0	0	0	0	0	1	0	0	0	0	0	0	0	1	0	1	0	1	0	0	0	1	0	0	1	0	1	1	0
Chr3_36009078_36009080_cg_0.945	0	0	0	0	0	0	1	0	0	1	0	0	0	0	0	0	0	0	0	0	0	0	0	0	0	0	0	0	0	0	0	0	0	0	0	0	0	0	0	0	0	0	0	0	0	0	0	0	0
Chr2_6805739_6805797_nip_0.937	0	1	1	0	0	1	1	1	0	0	1	1	1	1	1	1	1	1	1	0	1	1	1	0	1	1	1	1	1	1	0	0	1	0	1	1	1	1	1	1	0	1	1	0	1	1	0	0	0
Chr2_8364995_8364998_cg_0.935	1	0	0	1	0	0	0	0	0	0	0	0	0	0	0	0	0	0	0	1	0	0	0	0	0	0	0	0	0	0	0	0	1	1	0	0	0	0	0	0	1	0	0	0	0	0	1	1	0
Chr3_5501396_5501967_nip_0.995	1	1	1	1	1	1	1	1	1	1	1	1	1	1	1	1	1	1	1	1	1	1	1	1	1	1	1	1	1	1	1	1	1	1	1	1	1	1	1	1	1	0	1	1	0	1	1	1	1
Chr10_506125_509299_nip_0.994	1	1	1	0	0	0	0	0	0	0	0	0	0	1	0	0	1	0	1	1	0	1	0	0	0	1	0	0	0	0	0	0	0	1	1	0	0	0	0	0	1	1	0	0	1	0	0	0	0
Chr3_11487039_11487596_cg_0.014	0	0	0	1	0	0	1	1	1	1	1	0	0	1	0	0	0	1	0	1	1	0	0	1	0	1	0	1	1	1	1	1	0	1	0	1	1	1	1	1	1	1	1	1	1	1	0	0	1
Chr1_3105756_3105759_cg_0.957	0	0	0	0	0	0	0	0	0	0	0	0	0	0	0	0	0	0	0	0	0	0	0	0	0	0	0	0	0	0	0	0	0	0	0	0	0	0	0	0	0	0	0	0	0	0	0	0	0
Chr2_25262336_25265664_nip_0.999	0	1	0	0	0	0	0	0	0	0	0	0	1	1	0	1	0	0	1	0	0	0	1	0	0	1	0	0	0	0	0	0	0	1	1	0	0	0	0	0	0	0	0	0	1	0	1	0	0
Chr8_27977829_27990794_nip_0.999	0	0	1	0	0	0	0	0	0	0	0	0	0	0	0	0	0	0	0	0	0	0	0	0	0	0	0	0	0	0	0	0	0	0	0	0	0	0	0	0	0	0	0	0	0	0	0	0	0
Chr12_396886_396891_cg_0.957	0	0	0	0	0	1	0	0	0	0	1	1	0	0	0	0	0	0	0	0	0	0	0	0	0	0	0	1	0	0	1	0	0	1	0	0	0	0	0	0	0	0	0	0	0	0	0	0	0
Chr9_14477356_14477358_nip_0.034	1	1	1	0	1	1	0	0	0	0	0	1	1	1	1	1	1	0	1	0	0	1	1	0	1	0	1	0	0	0	0	0	1	1	1	1	0	0	1	1	0	1	0	0	1	0	1	0	0
Chr9_4216748_4216751_cg_0.992	0	0	0	0	0	0	0	0	0	0	0	0	0	0	0	0	0	0	0	0	0	0	0	0	0	0	0	0	0	0	0	0	0	0	0	0	0	0	0	0	0	0	0	0	0	0	0	0	0
Chr2_8257785_8257800_cg_0.746	1	0	0	1	0	0	0	0	0	0	0	0	0	0	0	0	0	0	0	1	0	1	0	0	0	0	0	0	0	0	0	0	1	1	0	0	0	0	0	0	1	0	0	0	0	0	1	1	0
Chr12_11040831_11041073_nip_0.984	1	1	1	0	1	0	0	0	0	0	0	0	0	1	0	0	0	0	0	1	0	0	0	0	0	0	1	0	0	0	0	0	0	1	0	0	0	1	1	0	1	0	0	0	1	0	1	1	0
Chr6_2034752_2034755_cg_0.997	0	0	0	0	0	0	0	0	0	0	0	0	0	0	0	0	0	0	0	0	0	0	0	0	0	0	0	0	0	0	0	0	0	0	0	0	0	0	0	0	0	0	0	0	0	0	0	0	0
Chr5_5946956_5947028_cg_0.052	1	0	0	0	1	1	1	1	1	1	1	0	0	0	1	1	1	1	0	1	1	0	0	1	0	1	1	1	0	1	0	1	1	1	0	1	1	1	1	0	1	1	1	1	1	1	0	1	1
Chr7_19464698_19464699_cg_0.992	0	0	0	0	0	0	0	0	0	0	0	0	0	0	0	0	0	0	0	0	0	0	0	0	0	0	0	0	0	0	0	0	0	0	0	0	0	0	0	0	0	0	0	0	0	0	0	0	0
Chr8_24799664_24799865_nip_0.985	0	1	1	0	0	0	0	0	0	0	0	1	1	1	1	1	0	0	1	1	1	0	1	0	1	1	1	0	0	0	0	0	1	1	1	0	0	1	0	0	0	0	0	0	1	0	1	0	0
Chr1_726249_726252_cg_0.984	1	0	0	1	0	0	1	1	1	0	0	0	0	0	0	0	1	1	0	1	1	0	0	1	0	0	0	0	1	1	1	1	0	1	0	0	1	0	0	0	1	1	1	1	0	1	0	1	1
Chr7_18797776_18798651_nip_0.995	0	1	1	0	0	0	0	0	0	0	0	1	1	1	1	1	0	0	1	1	1	0	1	0	1	0	1	0	0	0	0	0	0	0	1	0	0	1	0	0	0	0	0	0	1	0	0	0	0
Chr3_15802088_15802091_cg_0.975	0	0	0	1	1	1	1	1	1	1	1	0	0	0	0	0	1	1	0	0	1	0	0	1	0	1	0	1	1	1	1	1	0	0	0	1	1	0	1	1	1	1	1	1	0	1	0	0	1
Chr9_3837959_3838021_cg_0.994	1	0	0	0	0	0	1	0	0	0	0	0	0	0	0	0	0	0	0	0	0	0	0	1	0	0	0	0	0	0	0	0	0	0	0	0	0	0	1	0	1	1	0	0	0	0	0	0	0
Chr6_6046289_6051001_nip_0.999	1	1	1	0	1	1	0	1	0	0	0	1	1	1	1	1	1	1	1	1	1	1	1	0	1	1	1	0	1	0	0	0	1	1	1	0	0	1	0	1	1	0	1	0	1	0	1	1	0
Chr1_41750451_41750454_cg_0.999	0	0	0	0	0	0	0	0	0	0	0	0	0	0	0	0	0	0	0	0	0	0	0	1	1	0	0	0	0	0	0	0	0	0	0	0	0	0	1	0	0	0	0	0	0	0	0	0	0
Chr12_6220061_6220126_cg_0.736	0	1	1	1	1	1	1	1	1	1	1	1	0	0	0	0	1	1	0	0	1	1	1	1	0	1	0	1	1	0	1	1	1	0	1	1	1	0	1	0	0	1	1	1	0	1	0	0	1
Chr8_10677454_10677457_cg_0.999	1	0	0	1	0	1	0	0	0	0	0	0	0	0	0	0	1	0	0	1	1	1	0	0	0	0	0	1	1	1	0	1	0	0	0	0	1	0	1	1	1	1	1	1	0	1	0	1	1
Chr1_27106028_27107131_nip_0.996	1	1	1	0	0	0	0	0	0	0	0	1	1	1	1	1	0	0	1	0	0	0	1	0	1	1	1	0	0	0	0	0	1	0	1	0	0	1	0	0	1	0	0	0	0	0	1	1	0
Chr10_13679755_13680173_nip_0.499	0	1	1	1	1	1	1	1	1	1	1	1	1	1	1	1	1	1	1	1	1	1	1	1	1	1	1	1	1	1	1	1	1	1	1	1	1	0	0	1	1	0	1	1	1	1	1	1	1
Chr11_7505198_7505280_cg_0.035	1	0	0	0	0	0	0	0	0	0	0	1	0	0	0	0	0	0	0	0	0	0	0	0	1	0	0	0	0	0	0	0	1	0	0	0	0	0	0	0	1	0	0	0	1	0	0	1	0
Chr8_18274253_18275930_nip_0.998	0	1	1	0	0	0	0	0	0	0	0	1	1	1	1	1	0	0	1	0	0	1	1	0	1	1	1	0	0	0	0	0	0	0	1	0	0	1	0	0	0	0	0	0	0	0	0	0	0
Chr8_20465946_20465951_cg_0.893	0	0	0	0	0	0	0	0	0	0	0	0	0	0	0	0	0	0	0	0	0	0	0	0	0	0	0	0	0	0	0	0	0	0	0	0	0	0	0	0	0	0	0	0	0	0	0	0	0
Chr4_9989983_9989986_nip_0.041	1	1	1	1	1	1	1	1	1	1	1	1	1	1	1	1	1	1	1	1	1	1	1	1	1	1	1	1	1	1	1	1	1	1	1	1	1	1	1	1	1	1	1	1	1	1	1	1	1
Chr12_1753099_1753102_cg_0.999	0	0	0	0	0	0	0	0	0	0	0	0	0	0	0	0	0	0	0	0	0	0	0	0	0	0	0	0	0	0	0	0	0	0	0	0	0	0	0	0	0	0	0	0	0	0	0	0	0
Chr1_7761727_7764440_nip_0.999	1	1	1	1	1	1	1	1	1	1	1	1	1	1	1	1	1	1	1	1	1	1	1	1	1	1	1	1	1	1	1	1	1	1	1	1	1	1	1	1	1	1	1	1	1	1	1	1	1
Chr3_4080359_4080362_cg_0.982	0	0	0	1	0	0	1	1	1	1	1	0	0	0	0	0	0	1	0	1	1	0	0	1	0	1	0	1	1	1	1	1	0	1	0	1	1	1	1	1	1	1	1	1	1	1	0	1	1
Chr7_15371473_15372960_nip_0.977	0	1	1	1	0	0	0	0	1	0	1	1	1	1	1	1	0	0	1	0	1	0	1	0	1	0	1	0	0	0	0	0	0	0	1	0	0	0	0	0	0	0	1	0	1	1	0	0	1
Chr2_4790520_4790523_cg_0.99	0	0	0	0	0	0	0	0	0	0	0	0	0	0	0	0	0	0	0	0	0	0	0	0	0	0	0	0	0	0	0	0	0	0	0	0	0	0	0	0	0	0	0	0	0	0	0	0	0
Chr3_16656099_16656152_cg_0.053	0	0	0	0	0	0	1	0	0	0	0	0	0	0	0	0	0	0	0	0	0	0	0	0	0	0	0	0	0	0	0	0	0	0	0	0	0	0	1	0	0	1	0	0	0	0	0	0	0
Chr1_28050097_28050097_cg_0.99	0	0	0	0	0	0	0	0	0	0	0	0	0	0	0	0	0	0	0	0	0	0	0	0	0	0	0	0	0	0	0	0	0	0	0	0	0	0	0	0	0	0	0	0	0	0	0	0	0
Chr11_22118581_22118870_nip_0.99	0	1	1	0	0	0	0	1	0	0	0	1	1	1	1	1	0	0	1	0	0	1	1	0	1	0	1	0	0	1	0	0	1	0	1	0	0	1	0	0	0	0	0	0	0	0	0	0	0
Chr6_23839831_23840329_nip_0.992	1	1	1	0	1	0	1	1	1	1	1	1	1	1	1	1	0	0	1	1	1	1	1	0	1	1	1	1	1	0	1	1	1	1	1	1	1	0	1	1	1	1	1	1	0	0	1	1	1
Chr1_28182871_28182886_nip_0.031	1	0	1	0	1	0	0	0	0	0	0	1	1	1	1	1	0	0	1	0	0	1	1	0	1	0	1	0	0	0	0	0	1	1	1	0	0	1	0	0	0	0	0	0	0	0	1	1	0
Chr1_19003713_19004350_cg_0.023	1	0	0	0	0	0	0	0	0	0	1	1	1	0	1	1	0	0	1	1	1	0	1	0	1	0	0	0	0	0	0	0	1	1	1	0	0	0	0	0	1	0	0	0	1	0	0	1	1
Chr1_23347538_23347541_nip_0.043	0	0	1	0	0	0	0	0	0	0	0	1	1	1	1	1	0	0	1	0	1	0	1	0	1	0	1	0	0	0	0	0	0	0	1	0	0	0	0	0	0	0	0	0	0	0	1	0	0
Chr7_24474148_24475475_nip_0.985	0	0	1	0	0	0	0	0	0	0	0	0	1	0	1	1	0	0	1	1	0	1	1	0	0	0	1	0	0	0	0	0	0	0	1	0	0	0	0	0	0	0	0	0	0	0	0	0	0
Chr3_6513583_6514019_nip_0.991	1	0	0	0	1	0	0	0	0	0	0	0	0	1	0	0	0	0	0	0	0	0	1	0	0	0	0	0	0	0	0	0	0	0	1	0	0	0	0	0	0	0	0	0	0	0	0	0	0
Chr6_30336081_30336142_cg_0.061	1	0	0	0	0	0	1	0	0	0	0	0	0	0	0	0	0	0	0	0	0	0	0	1	0	0	0	0	0	0	0	0	0	0	0	0	0	1	1	1	1	1	1	0	0	0	0	0	0
Chr7_26689865_26689868_nip_0.046	1	1	1	0	1	0	0	0	0	1	0	1	0	1	0	1	1	0	1	1	0	1	0	0	1	0	1	1	0	0	0	0	0	1	1	0	0	0	0	0	1	0	0	0	0	0	1	0	0
Chr3_35341516_35342119_nip_0.993	1	1	1	0	1	1	0	0	1	0	0	1	1	1	1	1	1	0	1	1	1	0	1	0	1	1	1	0	1	0	0	1	1	1	1	1	1	1	0	1	0	1	0	1	1	0	1	0	1
Chr7_26637401_26637404_cg_0.991	0	0	0	1	0	1	1	1	0	0	0	0	1	0	0	0	0	1	0	0	0	0	1	1	0	0	0	0	1	1	1	1	1	0	0	1	1	1	1	1	0	1	0	0	0	0	0	1	0
Chr1_2410466_2410546_nip_0.953	1	1	1	1	1	1	1	1	1	1	1	1	1	1	1	1	1	1	1	1	1	1	1	1	1	1	1	1	1	1	1	1	1	1	1	1	1	1	1	1	1	1	1	1	1	1	1	1	1
Chr5_4798467_4798514_cg_0.077	0	0	0	0	0	0	0	0	0	0	0	0	0	0	0	0	0	0	0	0	0	0	0	0	0	0	0	0	0	0	0	0	0	0	0	0	0	0	0	0	0	0	0	0	0	0	0	0	0
Chr12_13481436_13481439_cg_0.976	0	0	0	0	0	0	0	0	0	0	0	0	0	0	0	0	0	0	0	0	0	0	0	0	0	0	0	0	0	0	0	0	0	0	0	0	0	0	0	0	0	0	0	0	0	0	0	0	0
Chr9_1247533_1254047_nip_1	0	1	1	0	1	1	0	0	0	0	0	1	1	1	1	1	0	0	1	0	0	1	1	0	1	0	1	0	0	0	0	0	0	1	1	0	0	1	0	0	0	0	0	0	1	0	1	1	0
Chr3_1013543_1013788_nip_0.984	1	1	1	0	0	1	1	1	1	1	1	0	1	1	1	1	1	1	1	0	1	0	1	0	0	1	1	1	1	1	0	1	0	0	1	1	1	1	1	1	0	1	1	1	1	1	0	0	1
Chr8_9798774_9798823_cg_0.074	0	0	0	0	0	0	0	1	0	0	0	0	0	0	0	0	0	0	0	0	0	1	0	0	0	0	0	0	0	1	0	0	0	0	0	0	0	0	1	0	0	0	0	0	0	0	0	0	0
Chr6_5895883_5895886_cg_0.984	0	0	0	1	0	0	1	1	1	1	1	0	0	0	0	0	0	1	0	0	1	0	0	0	0	1	0	0	1	1	0	1	0	0	0	1	1	0	1	1	0	1	1	1	0	1	0	0	1
Chr1_41788840_41811184_nip_1	0	1	1	0	0	1	0	0	0	0	0	0	1	1	1	1	0	0	1	0	0	1	1	0	0	0	0	0	0	0	0	0	0	0	1	0	0	0	0	0	0	0	0	0	1	0	0	0	0
Chr12_19100247_19100493_nip_0.984	1	0	1	0	0	0	0	0	0	0	0	0	0	1	0	0	0	0	0	1	0	0	0	0	0	0	1	0	0	0	0	0	1	1	0	0	0	1	1	1	1	0	0	0	1	0	1	1	0
Chr1_2614372_2614375_cg_0.999	1	0	0	0	0	0	0	0	0	0	0	0	0	0	0	0	0	0	0	0	0	0	0	0	0	0	0	0	0	0	0	0	0	0	0	0	0	0	0	0	0	0	0	0	0	0	0	0	0
Chr12_14449178_14449181_cg_0.989	0	0	0	0	0	0	0	0	0	0	0	0	0	0	0	0	0	0	0	0	0	0	0	0	0	0	0	0	0	0	0	0	0	0	0	0	0	0	0	0	0	0	0	0	0	0	0	0	0
Chr1_34702683_34702686_cg_0.999	0	0	0	0	0	0	0	1	0	0	0	0	0	0	0	0	0	0	0	0	0	0	0	0	0	0	0	0	0	0	0	0	0	0	0	0	0	0	1	0	0	0	0	0	0	0	0	0	0
Chr8_9431946_9431949_nip_0.019	1	0	0	0	1	0	0	0	0	0	0	0	1	1	1	1	0	0	1	0	0	0	1	0	1	0	1	0	0	0	0	0	0	1	1	0	0	1	0	0	1	1	0	0	1	0	1	0	0
Chr5_27868348_27868424_cg_0.049	0	0	0	1	0	0	1	1	1	1	1	0	0	0	0	0	0	1	0	1	1	0	0	1	0	1	0	1	1	1	1	0	1	0	0	1	1	1	1	1	0	1	1	1	0	1	1	1	1
Chr4_16233550_16233562_cg_0.999	0	0	0	1	0	0	0	0	0	0	0	0	0	0	0	0	0	0	0	0	1	0	0	0	0	0	0	0	0	0	0	1	0	0	0	0	0	0	1	0	0	0	0	0	0	0	0	0	0
Chr10_10380391_10380394_cg_0.999	1	0	0	1	1	1	0	0	0	0	0	1	0	0	0	1	0	0	1	1	0	0	0	0	1	0	1	0	0	1	0	0	0	1	0	0	0	1	0	0	0	0	0	0	1	0	1	0	0
Chr12_21053861_21057777_nip_0.999	1	1	1	0	0	0	0	0	0	0	0	0	0	1	0	0	1	0	0	1	0	0	0	0	0	0	0	0	0	0	0	0	1	1	1	0	0	1	0	0	1	0	0	0	1	0	1	0	0
Chr7_5558853_5558905_cg_0.054	0	0	0	0	0	0	1	0	0	0	0	0	0	0	0	0	0	0	0	0	0	0	0	1	0	0	0	0	0	0	0	0	0	0	0	0	0	0	0	0	1	1	0	0	0	0	0	0	0
Chr4_30013921_30014545_cg_0.006	1	0	0	1	0	0	0	0	1	0	1	0	0	1	0	0	0	0	0	0	0	0	0	0	0	0	0	0	0	0	0	0	0	0	0	0	0	0	0	0	1	0	1	0	0	1	0	1	1
Chr1_13557693_13557696_cg_0.996	0	0	0	0	0	0	0	0	0	0	0	0	0	0	0	0	0	0	0	0	0	0	0	0	0	0	0	0	0	0	0	0	0	0	0	0	0	0	0	0	0	0	0	0	0	0	0	0	0
Chr9_1171054_1171940_cg_0.004	1	0	0	1	0	0	1	1	1	1	1	0	0	0	0	0	1	1	0	1	1	0	0	1	0	1	0	1	1	1	1	1	1	0	0	1	1	0	1	1	1	1	1	1	0	1	0	0	1
Chr5_15900090_15900092_cg_0.944	0	0	0	0	0	0	0	0	0	0	0	0	0	0	0	0	0	0	0	0	0	0	0	0	0	0	0	0	0	0	0	0	0	0	0	0	0	0	0	0	0	0	0	0	0	0	0	0	0
Chr2_8404904_8404950_cg_0.175	1	0	0	0	0	0	0	0	0	0	0	0	0	0	0	0	0	0	0	0	0	0	0	1	0	0	0	0	0	0	0	0	0	0	0	0	0	0	0	0	1	0	0	0	0	0	0	0	0
Chr5_6133637_6133651_cg_0.997	0	0	0	0	0	0	0	0	0	0	0	0	0	0	0	0	0	0	0	0	0	0	0	1	0	0	0	0	0	0	0	0	0	0	0	0	0	0	0	0	0	0	0	0	0	0	0	0	0
Chr3_13814981_13827873_nip_1	1	1	0	0	0	0	0	0	0	0	0	1	1	1	1	1	0	0	1	1	0	1	1	0	1	0	1	0	0	0	0	0	1	1	1	0	0	1	0	0	0	0	0	0	1	0	1	1	0
Chr12_25819777_25819872_cg_0.04	0	0	0	0	0	0	1	0	1	0	0	0	0	0	0	0	0	1	0	0	0	0	0	1	0	0	0	0	1	0	1	1	0	0	0	1	1	0	1	0	1	1	1	1	0	1	0	1	1
Chr5_6677714_6677717_cg_0.976	1	0	0	0	0	0	0	0	0	0	0	0	0	0	0	0	0	0	0	0	0	0	0	0	0	0	0	0	0	0	0	0	0	0	0	0	0	0	0	0	0	1	0	0	0	0	0	0	0
Chr4_32332450_32332690_nip_0.984	0	0	1	0	0	1	0	0	0	0	0	0	0	1	0	0	0	0	0	0	0	0	0	0	0	0	0	0	0	0	0	0	0	0	0	0	0	0	0	0	0	0	0	0	1	0	0	0	0
Chr8_13992548_13996027_nip_0.999	0	1	1	0	1	1	1	1	1	1	1	0	1	1	1	1	1	1	1	0	0	0	1	1	1	1	1	0	0	0	1	0	1	1	1	1	0	1	0	1	0	0	0	0	1	0	1	0	0
Chr9_8731070_8731072_cg_1	0	0	0	0	0	0	0	0	0	0	0	0	0	0	0	0	0	0	0	0	0	0	0	0	0	0	0	0	0	0	0	0	0	0	0	0	0	0	0	0	0	0	0	0	0	0	0	0	0
Chr2_24821489_24821838_nip_0.989	0	1	0	0	1	1	1	0	0	0	0	0	1	1	0	1	0	0	1	0	1	0	1	0	0	1	0	0	0	1	1	0	0	1	1	1	0	1	0	0	1	0	0	0	1	0	1	0	0
Chr6_10488173_10488432_cg_0.495	1	1	0	0	0	1	1	1	1	1	1	1	1	0	1	1	0	0	1	1	1	1	1	0	1	0	1	1	0	1	0	1	0	0	1	1	0	1	1	1	1	1	1	1	1	1	1	1	1
Chr11_27021387_27021390_cg_0.995	0	0	0	0	0	0	0	0	0	0	0	0	0	1	0	0	0	0	0	0	0	0	0	0	0	0	0	0	0	0	0	0	0	0	0	0	0	0	0	0	0	0	0	0	0	0	0	0	0
Chr12_18382510_18382513_nip_0.075	1	1	1	0	0	0	0	1	0	1	1	1	1	1	1	0	1	1	1	1	0	0	1	0	1	1	1	1	1	1	0	1	1	1	1	1	1	1	1	1	1	0	1	1	1	1	1	1	1
Chr8_15580284_15580462_nip_0.989	0	1	1	0	1	0	1	0	1	1	1	0	1	1	1	1	0	1	1	0	0	1	1	1	1	1	1	0	0	0	1	0	1	1	1	1	0	1	0	0	0	0	0	0	1	0	1	0	0
Chr1_40419474_40419477_cg_1	0	0	0	1	0	1	1	1	1	1	1	0	0	0	0	0	0	1	0	0	1	0	0	1	0	0	0	0	0	1	1	0	1	0	0	1	0	0	1	1	0	1	1	0	0	1	0	1	1
Chr2_774427_774474_cg_0.994	0	0	0	0	0	0	0	0	0	0	0	0	0	0	0	0	1	0	0	0	1	0	0	1	0	0	0	0	0	0	0	0	1	0	0	0	0	0	1	0	0	0	0	0	1	0	0	1	0
Chr1_2572311_2572370_cg_0.063	1	1	1	1	1	1	1	1	1	0	1	1	1	1	1	1	1	1	1	1	1	0	1	1	1	1	1	1	0	1	1	0	1	1	1	1	0	1	0	0	1	1	1	1	1	1	1	1	0
Chr2_2963652_2963654_nip_0.012	0	1	1	0	0	1	0	1	1	0	0	1	1	0	1	1	0	0	1	1	0	1	1	0	1	0	1	0	0	1	0	0	0	0	1	0	0	1	0	1	0	0	0	0	0	0	0	0	0
Chr8_20604386_20604388_cg_0.994	0	0	0	0	0	0	0	0	0	0	0	0	0	1	0	0	0	0	0	0	0	0	0	0	0	0	0	0	0	0	0	0	0	0	0	0	0	0	0	0	0	1	0	0	1	1	0	0	0
Chr4_2460597_2460600_cg_0.984	1	0	0	1	1	1	1	1	1	1	1	0	0	0	0	0	1	1	0	1	1	0	0	1	0	1	0	1	0	1	1	1	0	0	0	1	1	0	1	1	1	1	1	1	1	1	1	1	1
Chr9_9352708_9352711_cg_0.986	0	0	0	0	0	0	0	1	0	0	0	0	0	0	0	0	0	0	0	0	0	0	0	0	0	0	0	0	0	1	0	0	0	0	0	0	0	1	0	1	0	0	0	0	0	0	0	0	0
Chr11_4361921_4361924_nip_0.001	1	1	1	1	1	0	0	1	1	1	0	0	0	1	0	0	1	1	1	1	0	0	1	0	0	0	0	1	0	1	1	1	0	0	0	0	1	1	1	1	0	0	1	0	0	0	1	1	1
Chr3_15650735_15650738_cg_0.931	0	0	0	0	1	1	0	1	1	1	1	0	0	0	0	0	1	1	0	0	1	0	0	1	0	1	0	1	1	1	1	1	0	0	0	0	1	0	1	1	1	0	1	1	0	1	0	0	1
Chr10_9706781_9706842_nip_0.939	0	1	1	0	0	1	1	1	1	1	1	1	1	1	0	1	1	0	0	0	1	1	1	0	1	0	1	0	0	0	1	1	0	0	1	0	1	1	0	1	1	1	0	0	0	0	0	1	0
Chr6_9546777_9549107_nip_0.998	1	1	1	0	0	0	0	0	0	0	0	1	1	1	1	1	0	0	1	0	0	0	1	0	1	0	1	0	0	0	0	0	1	1	1	0	0	1	0	0	0	0	0	0	0	0	0	1	0
Chr10_2518552_2518600_nip_0.925	1	1	1	1	1	1	1	1	1	1	1	1	1	1	1	1	1	1	1	1	1	1	1	1	1	1	1	1	1	1	1	1	1	1	1	1	1	1	0	1	1	0	1	1	1	1	1	1	1
Chr11_5166538_5166540_cg_0.999	0	0	1	0	0	1	0	1	1	0	0	1	1	0	1	1	1	0	0	0	1	0	1	1	1	1	0	1	0	1	0	1	1	1	1	1	0	0	1	1	1	1	1	1	1	1	1	1	1
Chr3_5659246_5661711_nip_0.998	1	0	1	0	1	1	0	0	0	0	0	0	0	1	1	0	0	0	0	1	0	1	0	1	0	0	0	0	0	0	0	1	1	1	0	0	0	0	0	0	1	1	0	0	0	0	1	0	0
Chr11_3222765_3230064_nip_1	1	1	1	1	1	1	1	0	1	1	0	1	1	1	1	1	1	1	1	1	1	1	1	1	1	1	1	1	1	1	1	0	0	0	0	1	1	0	1	1	0	1	1	1	0	1	0	0	1
Chr3_15769788_15770072_nip_0.986	1	1	1	1	0	0	1	0	0	0	0	1	0	1	0	1	0	0	1	1	0	1	0	0	1	0	0	0	0	0	0	0	1	0	1	1	1	1	1	0	0	1	0	0	0	0	1	1	0
Chr2_7025440_7025592_nip_0.85	0	1	1	0	0	1	1	0	0	0	1	1	1	1	1	1	1	1	1	0	1	1	1	0	1	1	1	0	0	0	0	0	1	0	1	1	1	1	1	1	0	1	1	0	1	1	0	0	0
Chr9_2363666_2363669_cg_0.988	1	0	0	1	0	0	1	1	1	1	1	0	0	0	0	0	1	1	0	1	1	0	0	1	0	1	0	1	1	1	1	1	1	0	0	1	1	0	1	1	1	1	1	1	0	1	0	0	1
Chr10_1112577_1112695_cg_0.033	0	0	0	1	1	1	1	1	1	0	1	1	1	0	1	1	0	1	0	0	1	1	1	1	1	0	1	1	1	1	1	1	1	0	0	1	1	1	1	1	0	0	1	1	0	1	1	1	1
Chr1_11311399_11311973_nip_0.498	1	1	1	1	1	1	1	1	1	1	1	1	1	1	1	1	1	1	1	1	1	1	1	1	1	1	1	1	1	1	1	1	1	1	1	1	1	1	1	1	1	1	1	1	1	1	1	1	1
Chr6_24590007_24590053_nip_0.94	0	1	1	0	1	1	0	0	0	0	0	1	1	1	1	1	1	1	1	0	0	1	1	1	1	0	1	0	0	0	1	1	1	1	1	0	1	1	0	0	1	1	0	0	1	0	1	1	1
Chr3_11717420_11717500_nip_0.953	1	1	1	1	1	1	1	1	1	1	1	1	1	1	1	1	1	1	1	1	1	1	1	1	1	1	1	1	1	1	1	1	1	1	1	1	1	1	1	1	1	0	1	1	1	1	1	1	1
Chr4_9370831_9373961_nip_0.999	1	1	1	0	0	0	0	0	0	1	0	1	1	1	1	1	0	0	1	0	0	1	1	0	1	0	1	0	0	0	0	0	1	0	1	0	0	0	1	0	0	0	0	0	0	0	1	1	0
Chr4_2018051_2018054_cg_1	1	0	0	1	1	1	0	1	1	1	1	1	0	0	1	1	1	1	0	0	1	1	1	0	0	0	0	1	0	1	0	1	0	1	0	1	1	1	1	0	1	1	1	0	1	1	0	1	0
Chr3_15814594_15814604_cg_0.999	0	0	0	0	0	0	0	0	0	0	0	0	0	0	0	0	0	0	0	0	0	0	0	0	0	0	0	0	0	0	0	0	0	0	0	0	0	0	0	0	0	0	0	0	0	0	0	0	0
Chr9_6719050_6719203_nip_0.975	0	0	1	0	1	1	0	0	0	0	0	0	0	1	0	0	0	0	0	0	0	0	0	0	0	0	0	0	0	0	0	0	0	1	0	0	0	0	0	0	0	0	0	0	1	0	1	1	0
Chr1_12598067_12610980_nip_1	0	1	1	1	1	1	1	1	1	1	0	0	0	1	0	0	1	1	0	1	1	1	0	1	0	1	0	1	1	1	1	1	1	1	0	1	1	0	1	1	1	1	1	1	1	1	1	0	0
Chr8_9166291_9166383_cg_0.106	0	0	1	1	0	1	1	0	1	1	1	1	0	0	0	0	1	1	0	1	1	1	0	1	0	1	0	1	1	1	1	1	1	0	0	1	1	0	1	1	0	0	1	1	0	1	0	1	1
Chr2_34888822_34888825_cg_0.998	0	0	0	0	0	0	1	1	1	0	1	0	0	0	0	0	0	1	0	0	0	0	0	1	0	0	0	0	1	1	1	1	1	1	0	1	1	0	1	1	0	0	1	1	1	1	1	1	1
Chr10_20305210_20305219_cg_0.961	1	0	0	1	0	0	0	0	0	0	0	0	0	0	0	0	0	0	0	1	0	0	0	0	0	0	0	1	0	0	0	0	0	0	0	0	0	0	0	0	1	0	0	0	1	0	0	0	0
Chr7_28933222_28933319_nip_0.961	1	1	1	0	1	0	0	0	1	0	0	1	1	1	1	1	1	1	1	1	0	1	1	0	1	0	1	1	0	0	0	1	1	1	1	0	0	1	0	0	1	1	0	0	1	0	1	1	0
Chr1_3597150_3597151_cg_0.999	1	0	0	1	0	0	0	0	0	0	0	0	0	0	0	0	1	1	0	1	0	0	0	0	0	1	0	0	0	0	1	0	0	0	0	0	0	0	0	0	0	0	0	1	0	0	0	0	0
Chr8_19824290_19824655_nip_0.195	1	1	1	0	0	0	0	0	0	0	0	1	1	1	1	1	0	0	1	1	0	1	1	0	1	1	1	0	0	0	0	0	0	1	1	0	0	1	0	0	1	0	0	0	1	0	1	0	0
Chr4_14215518_14215762_nip_0.984	0	1	1	0	0	0	0	0	0	0	0	1	1	1	1	1	0	0	1	0	0	1	1	0	1	0	1	0	0	0	0	0	0	0	1	0	0	1	0	0	0	0	0	0	0	0	1	0	0
Chr7_18823866_18830867_nip_0.999	0	1	1	0	0	0	0	0	0	0	0	1	1	1	1	1	0	0	1	1	1	0	1	0	1	0	1	0	0	0	0	0	0	0	1	0	0	1	0	0	0	0	0	0	1	0	0	0	0
Chr11_4798286_4799041_nip_0.995	1	0	0	0	1	0	0	0	0	0	1	0	1	1	1	1	0	0	1	1	0	0	1	0	0	0	1	0	0	0	0	0	0	0	1	0	0	1	0	0	0	1	0	0	0	0	0	0	0
Chr8_20974148_20974221_nip_0.949	0	0	1	0	0	0	0	0	0	0	0	0	0	1	0	1	0	0	1	1	0	1	0	0	0	0	0	0	0	0	0	0	0	0	0	0	0	1	0	0	0	0	0	0	0	0	0	0	0
Chr9_10893321_10893681_nip_0.989	1	1	1	1	1	0	0	0	0	0	0	1	1	1	0	1	1	0	1	1	0	1	1	0	1	0	0	0	0	0	0	0	0	1	1	0	0	0	0	0	0	0	0	0	1	0	1	1	0
Chr4_2481735_2481737_cg_0.993	0	0	0	0	0	0	0	0	0	0	0	0	0	0	0	0	0	0	0	0	0	0	0	0	0	0	0	0	0	0	0	0	0	0	0	0	0	0	0	0	0	0	0	0	0	0	0	0	0
Chr1_11068944_11068946_nip_0.047	0	0	0	0	0	0	0	0	0	0	0	0	0	0	0	0	0	0	0	0	0	0	0	0	0	0	0	0	0	0	0	0	0	0	0	0	0	0	0	0	0	0	0	0	0	0	0	0	0
Chr4_11826428_11826859_nip_0.494	1	1	1	1	1	1	0	1	1	1	1	1	1	1	1	1	1	1	1	1	1	1	1	0	1	1	1	1	1	1	1	1	1	1	1	1	1	0	1	1	0	1	1	1	1	1	1	1	1
Chr6_5900431_5905524_nip_0.995	1	1	1	0	1	1	0	0	0	0	0	1	1	1	1	1	1	0	1	1	0	1	1	0	1	0	1	1	0	0	0	0	1	1	1	0	0	1	0	0	1	0	0	0	1	0	1	1	0
Chr6_23392316_23392431_cg_0.025	1	1	0	1	1	1	1	1	1	1	1	1	1	1	1	1	1	1	1	1	1	0	1	1	1	1	1	1	1	1	1	1	1	1	1	1	1	1	1	1	1	1	1	1	1	1	1	1	1
Chr3_15885487_15885502_nip_0.043	1	1	1	0	0	0	0	0	0	0	0	1	1	1	1	1	0	0	1	1	0	1	1	0	1	0	1	0	0	0	0	0	1	1	1	0	0	1	0	0	0	0	0	0	1	0	1	1	0
Chr1_23417737_23417740_nip_0.016	1	1	1	0	1	0	0	0	0	0	0	1	1	1	1	1	0	0	1	0	1	0	1	0	1	0	1	0	0	0	0	0	1	1	1	0	0	1	0	0	1	0	0	0	0	0	1	1	0
Chr6_30387902_30394214_nip_0.999	0	1	1	0	0	1	0	0	0	0	0	0	1	1	1	1	0	0	1	0	0	1	1	0	0	0	1	0	0	0	0	0	0	0	1	0	0	0	0	0	0	0	0	0	0	0	0	0	0
Chr4_1225958_1227880_nip_0.998	0	1	1	0	0	0	0	0	0	0	0	0	0	1	0	0	0	0	1	0	0	1	0	0	0	0	0	0	0	0	0	0	1	0	1	0	0	0	1	0	0	0	0	0	0	0	0	0	0
Chr2_19430523_19430525_nip_0.038	0	1	1	0	1	1	1	1	1	0	1	0	1	1	1	1	1	1	1	0	1	1	1	1	0	1	0	1	1	0	1	1	1	0	1	1	0	0	1	1	1	1	1	1	1	1	1	0	1
Chr9_3092861_3105118_cg_0	1	0	0	1	0	0	1	1	1	1	1	0	0	0	0	0	1	1	0	1	1	0	0	1	0	1	0	1	1	1	1	1	1	0	0	1	1	0	1	1	1	1	1	1	0	1	0	0	1
Chr3_12654790_12654791_cg_0.972	0	0	0	0	1	1	0	0	0	0	0	0	0	0	0	0	0	0	0	0	1	0	0	0	0	0	0	0	0	0	1	0	0	0	0	0	0	0	0	1	0	0	0	0	0	0	0	0	0
Chr5_20478137_20479265_nip_0.996	0	1	1	0	1	1	0	0	0	0	0	1	0	1	1	0	0	0	0	0	1	1	0	0	1	0	1	1	1	0	0	0	1	1	0	0	0	0	0	0	0	0	1	0	1	0	1	0	0
Chr3_23905050_23905069_cg_0.722	0	0	0	1	1	1	1	1	1	1	1	1	1	0	1	1	1	1	1	1	1	0	1	1	1	1	1	0	1	1	1	1	0	1	1	1	1	0	1	1	1	0	1	1	1	1	1	0	1
Chr4_187639_187642_cg_0.963	0	0	0	0	0	0	0	0	0	0	0	0	0	0	0	0	0	0	0	0	0	0	0	0	0	0	0	0	0	0	0	0	0	0	0	0	0	0	0	0	0	0	0	0	0	0	0	0	0
Chr1_3367728_3367732_cg_0.976	1	1	1	1	1	0	1	1	1	1	1	1	1	1	1	1	1	1	1	1	1	1	1	1	1	1	1	1	1	1	1	1	1	1	1	1	1	1	1	1	1	1	1	1	1	1	1	1	1
Chr9_1726709_1726711_cg_0.965	1	0	0	1	0	0	0	1	1	0	1	0	0	0	0	0	0	1	0	1	0	1	0	1	0	1	0	1	1	1	1	1	0	0	0	1	0	0	1	1	1	1	1	1	0	0	0	0	1
Chr11_3313353_3313355_cg_0.988	0	0	0	0	0	0	0	0	0	0	0	0	0	0	0	0	0	0	0	0	0	0	0	0	0	0	0	0	0	0	0	0	0	0	0	0	0	0	0	0	0	0	0	0	0	0	0	0	0
Chr3_27729334_27730234_cg_0.499	0	0	0	0	0	0	0	0	0	0	0	0	0	0	0	0	0	0	0	0	0	0	0	0	0	0	0	0	0	0	0	0	0	0	0	0	0	0	0	0	0	0	0	0	0	0	0	0	0
Chr1_7793401_7793404_cg_0.999	1	0	0	1	0	1	1	0	1	1	1	0	0	0	0	0	1	1	0	1	1	0	0	1	0	1	0	1	1	1	1	1	1	1	0	1	0	1	0	1	1	0	1	1	1	1	1	1	1
Chr4_1233733_1233736_cg_0.984	1	0	0	1	1	1	1	1	1	1	1	0	0	0	0	0	1	1	0	1	1	0	0	1	0	1	0	1	1	1	1	1	0	1	0	1	1	1	0	1	1	1	1	1	1	1	1	1	1
Chr10_7488068_7494388_cg_0.065	1	0	0	1	1	1	1	1	1	1	1	1	1	0	1	1	1	1	1	1	1	0	1	1	1	1	1	1	1	1	1	1	1	1	1	1	1	1	1	1	1	1	1	1	1	1	1	1	1
Chr11_17265977_17270544_nip_0.999	1	1	1	0	1	0	0	0	0	0	0	1	1	1	1	1	0	0	1	0	0	1	1	0	1	0	0	0	0	0	0	0	0	0	1	0	0	1	0	0	0	1	0	0	0	0	0	0	0
Chr2_18410612_18410661_cg_0.074	1	0	0	0	0	0	1	0	0	0	0	0	0	0	0	0	0	0	0	0	0	0	0	1	0	0	0	0	0	0	0	0	0	0	0	0	0	1	1	0	1	1	0	0	0	0	0	0	0
Chr1_3605217_3605220_cg_0.939	0	0	0	0	0	0	0	0	0	0	0	0	0	0	0	0	0	0	0	0	0	0	0	0	0	0	0	0	0	0	0	0	0	0	0	0	0	0	0	0	0	0	0	0	0	0	0	0	0
Chr7_24564033_24564261_nip_0.983	0	0	1	0	0	1	0	0	0	0	0	1	1	0	1	1	0	0	1	1	0	1	1	0	0	0	1	0	0	0	0	0	0	0	1	0	0	0	0	0	0	0	0	0	0	0	0	0	0
Chr5_5362623_5362625_nip_0.055	0	1	1	1	0	0	0	0	0	0	0	0	0	1	0	0	0	0	0	0	0	1	0	0	0	0	0	0	0	0	0	0	0	0	0	0	0	0	0	0	0	0	0	0	0	0	0	0	0
Chr11_17822522_17822525_nip_0.012	0	0	0	0	0	0	0	0	0	0	0	0	1	0	0	0	1	0	0	0	0	0	0	0	1	0	0	0	0	1	0	0	0	0	0	0	0	0	0	0	0	0	0	0	0	0	0	0	0
Chr9_14402089_14402224_nip_0.978	1	1	1	0	1	1	0	0	0	0	0	1	1	1	1	1	1	0	1	0	0	1	1	0	1	0	1	0	0	0	0	0	1	1	1	1	0	0	1	1	0	1	0	0	1	0	1	0	0
Chr8_8324579_8324582_cg_0.998	0	0	0	0	0	1	1	1	1	1	1	1	0	0	0	0	1	1	0	1	1	0	0	1	0	1	0	1	1	1	1	1	1	0	0	1	1	0	1	1	0	0	1	1	0	1	0	0	1
Chr7_19197230_19197233_cg_0.996	1	0	0	1	1	1	1	1	1	0	0	0	0	0	0	0	1	1	0	0	0	1	0	1	1	1	0	1	1	1	1	1	0	1	0	1	1	0	1	1	1	1	1	1	0	1	0	0	1
Chr5_14933981_14933984_cg_0.985	0	0	0	0	0	0	0	0	0	0	0	0	0	0	0	0	0	0	0	0	0	0	0	0	0	0	0	0	0	0	0	0	0	0	0	0	0	0	0	0	0	0	0	0	0	0	0	0	0
Chr11_5979770_5990747_nip_1	0	0	0	1	1	1	0	0	1	1	0	0	1	1	1	1	1	1	1	1	0	1	1	0	0	0	1	0	0	0	1	0	0	1	1	0	0	0	0	0	0	0	0	1	0	0	1	0	1
Chr4_16196445_16196468_cg_0.972	1	0	0	1	0	0	0	1	0	1	0	1	1	0	0	0	1	0	1	1	1	0	0	0	1	0	0	0	0	1	0	1	1	1	1	0	0	1	1	0	1	0	1	0	1	1	0	1	0
Chr10_9191315_9191318_cg_0.999	1	0	0	1	0	0	0	0	0	0	0	1	0	0	0	1	0	0	1	1	0	0	1	0	1	0	1	0	0	1	0	0	0	1	1	0	0	1	0	0	1	0	0	0	1	0	1	0	0
Chr3_11750469_11750472_cg_0.982	0	0	0	1	0	0	1	1	1	1	1	0	0	1	0	0	0	1	0	1	1	0	0	1	0	1	0	1	1	1	1	1	0	1	0	1	1	0	1	1	1	1	1	1	1	1	0	0	1
Chr2_7028554_7028557_nip_0.067	0	1	1	0	0	1	1	0	0	0	1	1	1	1	1	1	1	1	1	0	1	1	1	0	1	1	1	0	0	0	0	0	1	0	1	1	1	1	1	1	0	1	1	0	1	1	0	0	0
Chr10_16214050_16217989_nip_0.991	0	1	0	0	1	0	0	0	0	0	0	1	1	0	0	0	0	0	1	0	0	0	1	0	1	0	1	0	0	0	0	0	0	0	1	0	1	0	0	0	0	0	0	0	0	0	0	0	0
Chr10_6736051_6736054_nip_0.012	0	1	1	0	0	0	1	0	1	1	1	0	0	1	1	0	0	0	0	0	1	1	0	0	0	1	0	1	1	0	0	0	1	0	0	1	1	0	1	1	0	1	1	1	0	1	0	1	1
Chr7_22299766_22299767_cg_0.953	0	0	0	1	1	0	0	0	0	0	0	1	0	0	0	0	0	0	0	0	0	0	1	1	0	0	0	0	0	0	0	0	0	0	0	0	0	0	0	0	0	0	1	0	0	0	0	0	0
Chr2_35077607_35077669_cg_0.045	0	0	0	0	0	0	1	0	0	0	0	0	0	0	0	0	0	0	0	0	0	0	0	1	0	0	0	0	0	0	0	1	0	1	0	1	0	0	1	0	0	0	0	0	0	1	0	0	0
Chr1_32087126_32087129_cg_0.989	0	0	0	0	0	0	0	0	0	0	0	0	0	0	0	0	0	0	0	0	0	0	0	0	0	0	0	0	0	0	0	0	0	0	0	0	0	0	0	0	0	0	0	0	0	0	0	0	0
Chr7_1703673_1704409_cg_0.005	1	1	0	1	1	1	1	1	1	1	1	1	1	0	1	1	1	1	1	1	1	1	1	1	1	1	1	1	1	1	1	1	0	0	1	1	1	1	1	1	1	1	1	1	1	1	1	1	1
Chr10_2789368_2789802_nip_0.98	0	1	1	1	0	0	1	0	0	0	0	1	0	1	0	0	0	0	1	0	0	1	0	0	1	0	1	1	0	0	0	0	0	0	0	0	0	0	0	0	0	0	0	0	0	0	0	0	0
Chr2_25981325_25981388_cg_0.123	1	0	0	0	0	0	1	0	0	0	0	0	0	0	0	0	0	0	0	0	0	0	0	1	0	0	0	0	0	0	0	0	0	0	0	1	0	0	1	0	1	1	0	0	0	0	0	0	0
Chr12_17478612_17478615_cg_0.999	0	0	0	0	1	0	0	0	0	0	0	1	1	0	0	1	0	0	1	0	0	1	1	0	0	0	0	0	0	0	0	0	0	0	1	0	0	0	0	0	0	0	0	0	0	0	0	0	0
Chr10_2874789_2878123_nip_0.999	0	1	1	0	0	0	0	0	0	0	0	1	0	1	0	0	0	0	1	0	0	1	0	0	1	0	1	0	0	0	0	0	0	0	1	0	0	0	0	0	0	0	0	0	0	0	0	0	0
Chr8_17928830_17940914_nip_1	0	0	1	0	0	0	1	1	1	1	1	0	1	1	1	1	0	1	1	0	0	0	1	1	1	1	1	0	0	1	1	0	1	0	1	1	0	1	0	1	0	1	0	0	0	0	0	0	0
Chr4_32682047_32682050_cg_0.983	1	0	0	0	0	0	0	0	0	0	0	0	0	0	0	0	0	0	0	1	0	0	0	0	0	0	0	0	0	0	0	0	0	0	0	0	0	0	0	0	1	0	0	0	0	0	0	1	0
Chr1_14177861_14189347_nip_0.999	0	0	1	1	1	0	0	0	0	0	0	0	0	1	0	0	1	1	0	0	0	1	0	0	0	0	0	1	0	0	1	0	1	0	0	0	0	1	0	1	0	0	0	0	0	0	1	0	0
Chr11_26563444_26563446_cg_0.997	1	0	0	1	1	1	0	1	1	1	1	1	0	1	0	0	1	1	0	1	1	0	0	1	1	0	0	1	1	1	1	1	0	0	0	1	1	0	1	0	1	0	1	1	0	1	0	0	1
Chr1_42712384_42715540_nip_0.999	0	1	1	1	1	1	1	1	1	1	1	0	1	1	1	1	1	1	1	0	1	1	1	1	0	1	1	1	1	1	1	1	1	1	1	1	1	1	1	1	0	1	1	1	1	1	1	1	1
Chr11_19860753_19860984_nip_0.983	1	1	1	0	0	0	0	0	0	0	0	1	1	1	1	1	1	0	1	0	0	1	1	0	1	1	1	0	0	0	0	0	0	0	1	0	0	1	0	0	0	1	0	0	0	0	0	0	0
Chr4_6962705_6965520_nip_0.999	1	1	0	0	0	0	0	0	0	0	0	1	1	1	1	1	0	0	1	0	0	0	1	0	1	0	1	0	0	0	0	0	1	0	1	0	0	0	0	0	0	0	0	0	0	0	1	1	0
Chr8_11051478_11051481_cg_0.997	0	0	0	0	0	1	0	0	1	1	1	0	0	0	0	0	1	1	0	1	0	1	0	0	0	0	0	1	1	1	1	1	1	0	0	1	1	0	1	1	0	1	1	1	0	1	0	1	1
Chr11_25230210_25230271_cg_0.061	1	0	0	1	0	0	0	0	0	0	0	0	0	0	0	0	0	0	0	1	0	0	0	0	0	0	0	0	0	0	0	1	0	0	0	1	0	0	0	1	1	0	1	0	0	0	0	0	0
Chr3_11279954_11279957_cg_0.931	0	0	0	0	0	0	0	0	0	0	0	0	0	0	0	0	0	0	0	0	0	0	0	0	0	0	0	0	0	0	0	0	0	0	0	0	0	0	0	0	0	0	0	0	0	0	0	0	0
Chr5_6013472_6014348_nip_0.982	0	1	1	0	0	0	0	0	0	0	0	0	0	1	0	0	0	0	0	0	0	1	0	0	0	0	0	0	1	1	0	0	0	0	0	0	0	0	0	1	0	1	0	0	0	0	1	0	1
Chr8_17689365_17689368_cg_1	0	0	0	0	0	0	0	0	0	0	0	0	0	0	0	0	0	0	0	0	0	0	0	0	0	0	0	0	0	0	0	0	0	0	0	0	0	0	0	0	0	0	0	0	0	0	0	0	0
Chr4_12276610_12276613_nip_0.071	1	1	1	1	1	1	1	1	1	1	1	1	1	1	1	1	1	1	1	1	1	1	1	0	1	1	1	1	1	1	1	1	1	1	1	1	1	1	1	1	1	1	1	1	1	1	1	1	1
Chr2_28991442_28991809_cg_0.995	0	0	0	0	0	0	0	0	0	0	0	0	0	0	0	0	0	0	0	0	0	0	0	0	0	0	0	0	0	0	0	0	0	0	0	0	0	0	0	0	0	0	0	0	0	0	0	0	0
Chr1_11186446_11186448_cg_0.977	0	0	0	0	0	0	0	1	1	1	1	0	0	0	0	0	0	0	0	0	1	0	0	0	1	0	0	0	0	1	0	0	0	0	0	0	0	0	0	0	0	0	1	1	0	0	0	0	1
Chr6_30051367_30051414_cg_0.077	0	0	0	0	0	0	1	0	0	0	0	0	0	0	0	0	0	0	0	0	0	0	0	0	0	0	0	0	0	0	0	0	0	0	0	0	0	0	1	0	0	0	0	0	0	0	0	0	0
Chr11_21785636_21785638_nip_0.06	0	1	1	0	0	0	0	1	1	1	1	1	1	1	1	1	1	0	1	1	1	1	1	1	1	1	1	1	1	1	0	1	1	1	1	0	1	1	0	1	0	1	1	1	1	1	1	1	1
Chr10_2905574_2905577_nip_0.044	0	1	1	1	1	0	0	1	0	0	1	1	1	1	0	0	1	0	1	1	0	1	1	0	1	1	1	0	0	1	0	0	0	0	1	0	0	0	0	0	0	1	1	0	1	1	1	0	0
Chr6_891318_891321_nip_0.078	1	1	1	1	1	1	1	1	0	1	1	1	1	1	1	1	1	1	1	1	0	1	1	1	1	1	1	1	1	0	1	1	1	1	1	1	1	1	1	0	1	1	1	1	1	1	1	1	1
Chr12_17499930_17499933_cg_0.999	0	0	0	0	0	0	0	0	0	0	0	0	0	0	0	0	0	0	0	0	0	0	0	0	0	0	0	0	0	0	0	0	0	0	0	0	0	0	0	0	0	0	0	0	0	0	0	0	0
Chr11_18128376_18128411_cg_0.998	0	0	0	1	0	0	0	0	0	0	0	0	0	0	0	0	0	0	0	0	0	0	0	0	0	0	0	0	0	0	0	0	0	0	0	0	0	0	0	0	0	0	0	0	0	0	0	0	0
Chr8_10920591_10920592_cg_1	1	0	0	1	0	1	0	0	0	0	0	0	0	0	0	0	1	0	0	1	1	1	0	0	0	0	0	1	1	1	0	1	0	0	0	0	1	0	1	1	1	1	1	1	0	1	0	1	1
Chr3_30645667_30645668_cg_0.96	0	0	0	0	0	0	0	0	0	0	0	0	0	0	0	0	0	0	0	0	0	0	0	0	0	0	0	0	0	0	0	0	0	0	0	0	0	0	0	0	0	0	0	0	0	0	0	0	0
Chr5_639973_640846_cg_0.005	0	0	0	1	1	0	0	0	0	0	0	1	1	0	1	1	1	0	0	0	0	0	1	0	1	0	1	0	0	0	0	0	0	0	0	0	0	0	0	0	1	1	0	0	1	0	0	1	0
Chr12_11042684_11042686_cg_0.998	0	0	0	1	0	0	0	0	0	0	0	1	1	0	0	1	0	0	1	0	0	0	1	0	1	0	0	0	0	1	0	0	0	0	1	0	0	0	0	1	0	0	0	0	0	0	0	0	0
Chr5_21680356_21680359_cg_0.992	0	0	0	0	0	0	0	0	0	0	0	0	0	0	0	0	0	0	0	0	0	0	0	0	0	0	0	0	0	0	0	0	0	0	0	0	0	0	0	0	0	0	0	0	0	0	0	0	0
Chr10_8479479_8490260_nip_1	0	1	1	0	0	0	0	0	0	0	0	0	0	1	0	0	0	0	0	0	0	1	0	0	0	0	0	0	0	0	0	0	0	0	0	0	0	0	0	0	0	0	0	0	0	0	0	0	0
Chr2_23481285_23481288_cg_0.975	1	0	0	1	0	0	1	0	1	0	1	0	0	0	0	0	1	1	0	1	1	0	0	1	0	0	0	1	1	1	1	1	0	0	0	1	1	0	1	0	1	1	1	1	0	1	0	0	0
Chr12_8088515_8088543_cg_0.986	0	0	0	1	0	1	1	1	1	0	1	1	1	0	0	1	0	1	0	0	0	0	0	1	1	1	0	1	1	0	1	1	1	0	1	1	0	0	0	0	0	1	1	0	0	0	0	0	0
Chr5_13864875_13864878_cg_0.999	1	0	0	1	1	1	1	1	1	1	1	0	0	0	0	0	1	1	0	1	1	0	0	1	0	1	0	1	1	1	1	1	1	0	0	1	1	1	1	1	1	1	1	1	0	1	1	1	1
Chr8_19802075_19802154_nip_0.952	1	1	1	0	0	0	0	0	0	0	0	1	1	1	1	1	0	0	1	1	0	1	1	0	1	1	1	0	0	0	0	0	0	1	1	0	0	1	0	0	1	0	0	0	1	0	1	0	0
Chr12_12357324_12357454_cg_0.022	0	0	0	1	0	1	1	1	1	1	1	1	1	0	1	1	1	1	1	0	1	1	1	1	1	1	0	1	1	1	1	1	1	0	1	1	1	0	0	1	0	1	1	1	0	1	0	0	1
Chr8_18108814_18108816_cg_0.999	1	0	0	0	1	0	0	0	0	0	0	0	0	0	0	0	0	0	0	1	0	0	0	0	0	0	0	0	1	0	0	1	0	1	0	0	1	0	1	0	1	0	0	0	1	0	1	0	0
Chr10_13813406_13813887_cg_0.01	1	0	0	1	0	1	1	0	0	1	0	0	0	0	0	0	1	1	0	1	1	1	0	0	0	0	0	1	1	0	0	0	0	1	0	0	1	1	0	0	1	1	0	1	1	0	0	1	0
Chr11_10209099_10215574_nip_0.998	1	0	1	1	0	0	1	0	1	1	1	0	1	0	1	1	1	1	1	1	1	1	1	1	0	0	1	1	0	0	1	1	1	1	1	1	0	1	1	0	1	1	1	1	1	1	1	1	0
Chr1_691809_712120_nip_1	0	1	1	0	0	0	0	0	0	0	0	0	0	0	0	0	0	0	0	0	0	0	0	0	0	0	0	0	0	0	0	0	0	0	0	0	0	0	0	0	0	0	0	0	0	0	0	0	0
Chr10_11372992_11373313_nip_0.988	0	1	1	0	0	0	0	0	0	0	0	0	0	1	0	0	0	0	0	0	0	0	0	0	0	0	0	0	0	0	0	0	0	0	0	0	0	0	0	0	0	0	0	0	0	0	0	0	0
Chr8_8319870_8320091_nip_0.982	1	1	1	1	1	0	0	0	0	0	0	0	1	1	0	1	0	0	1	0	0	1	1	0	1	0	0	0	0	0	0	0	0	1	1	0	0	1	0	0	1	1	0	0	1	0	1	1	0
Chr1_43199751_43199840_nip_0.978	1	1	1	0	1	0	0	1	0	1	1	1	1	1	1	1	1	1	1	1	1	1	1	0	0	1	1	1	0	1	1	1	1	1	1	1	1	0	1	1	1	1	1	1	1	1	0	1	0
Chr4_478511_478514_nip_0.002	0	0	1	0	0	0	0	0	0	0	0	0	0	1	0	0	0	0	1	0	0	1	0	0	0	0	0	0	0	0	0	0	0	0	1	0	0	0	1	0	0	0	0	0	0	0	0	0	0
Chr11_6390370_6391305_nip_0.996	1	1	1	1	1	1	0	0	1	1	0	0	1	1	1	1	1	1	1	1	0	1	1	0	0	0	1	0	0	0	1	0	0	1	1	0	0	0	0	0	0	0	0	1	0	0	1	0	1
Chr7_29046962_29047068_nip_0.892	1	1	1	0	1	0	0	0	0	0	0	1	1	1	1	1	1	0	1	1	0	1	1	0	1	0	1	0	0	0	0	0	1	1	1	0	0	1	0	0	1	1	0	0	1	0	1	1	0
Chr2_6746830_6746832_cg_0.967	0	0	0	0	0	0	0	0	0	1	0	0	0	0	0	0	0	0	0	0	0	0	0	0	0	0	0	0	0	0	0	0	0	1	0	0	0	0	0	0	0	0	0	0	0	0	0	0	0
Chr5_17435951_17435952_cg_0.997	0	0	0	0	0	0	0	0	0	0	0	0	0	0	0	0	0	0	0	0	0	0	0	0	0	0	0	0	0	0	0	0	0	0	0	0	0	0	0	0	0	0	0	0	0	0	0	0	0
Chr10_2742231_2742234_cg_0.989	1	0	0	1	1	1	1	1	1	1	1	0	1	0	0	1	1	1	0	1	1	0	1	1	0	0	0	1	1	1	1	1	1	1	0	1	0	1	1	1	1	1	0	1	1	1	1	0	1
Chr2_1369586_1369589_cg_0.947	0	0	0	0	0	0	0	0	0	0	0	0	0	0	0	0	0	0	0	0	0	0	0	0	0	0	0	0	0	0	0	0	0	0	0	0	0	0	0	0	0	0	0	0	0	0	0	0	0
Chr9_8763983_8764053_cg_0.041	1	0	0	1	0	1	1	1	1	1	1	1	1	0	1	1	0	1	1	1	1	0	1	1	1	1	1	1	1	1	1	1	1	0	1	1	1	1	1	1	1	1	1	1	0	1	0	0	1
Chr6_9378686_9378689_nip_0.011	1	1	1	0	0	0	0	0	0	0	0	1	1	1	1	1	0	0	1	0	0	0	1	0	1	0	1	0	0	0	0	0	1	1	1	0	0	1	0	0	0	0	0	0	0	0	0	1	0
Chr6_24085305_24085308_cg_0.939	0	0	0	0	0	0	0	0	0	0	0	0	0	0	0	0	0	0	0	0	0	0	0	0	0	0	0	0	0	0	0	0	0	0	0	0	0	0	0	0	0	0	0	0	0	0	0	0	0
Chr11_1149454_1149455_cg_1	0	0	0	0	0	0	0	0	0	0	0	0	0	0	0	0	0	0	0	0	0	0	0	0	0	0	0	0	0	0	0	0	0	0	0	0	0	0	0	0	0	0	0	0	0	0	0	0	0
Chr10_11710743_11711287_nip_0.447	0	1	1	0	1	1	0	0	0	0	0	0	0	1	0	0	0	0	0	0	0	0	0	0	0	0	0	0	0	0	0	0	0	0	0	0	0	0	0	0	0	0	0	0	0	0	0	0	0
Chr4_6466888_6466935_nip_0.923	0	1	1	1	1	0	1	0	0	1	1	0	1	1	1	1	1	1	1	1	1	1	1	0	1	1	1	1	1	0	1	1	1	1	0	0	1	1	1	1	1	1	1	0	1	1	1	1	1
Chr3_1301050_1301292_nip_0.984	1	0	1	0	0	0	1	1	1	1	1	0	1	1	1	1	1	1	1	0	1	0	1	1	0	0	1	1	0	1	1	1	0	0	1	1	0	1	1	1	0	1	1	1	0	1	0	0	1
Chr5_3544274_3544840_cg_0.707	1	0	0	0	1	1	0	0	0	0	0	1	1	0	0	1	0	0	1	1	0	0	1	0	1	1	1	0	1	0	0	0	0	0	1	0	1	0	0	0	1	0	0	1	0	0	0	0	0
Chr1_29602631_29602806_cg_0.022	0	0	0	1	0	0	0	0	0	0	1	0	0	0	0	0	0	0	0	1	0	0	0	1	0	0	0	0	0	0	0	0	0	0	0	0	0	0	1	0	1	0	1	0	0	1	0	0	0
Chr11_18341293_18341296_nip_0.043	0	1	1	1	1	1	0	1	1	1	1	1	1	0	1	1	1	1	0	1	1	1	1	0	1	1	0	1	1	1	1	1	1	0	1	1	1	0	0	1	0	0	1	1	1	1	1	1	1
Chr7_22244929_22244931_cg_0.999	1	0	0	1	1	0	0	0	0	0	0	1	0	0	0	0	1	0	0	0	0	0	1	0	1	0	0	0	0	0	0	0	0	1	0	0	0	0	0	0	0	0	0	0	0	0	0	0	0
Chr7_24144193_24144196_cg_0.964	0	0	0	0	0	1	0	1	1	0	0	0	0	0	0	0	0	0	0	0	0	0	0	0	0	0	0	1	0	1	0	0	0	0	0	1	0	0	0	0	0	0	0	0	0	0	0	0	0
Chr6_8120248_8120251_cg_0.923	0	0	0	0	0	0	0	0	0	0	0	0	0	0	0	0	0	0	0	0	0	0	0	0	0	0	0	0	0	0	0	0	0	0	0	0	0	0	0	0	0	0	0	0	0	0	0	0	0
Chr1_2758025_2758072_cg_0.273	0	0	0	0	0	0	0	0	0	0	0	0	0	0	0	0	0	0	0	0	0	0	0	0	0	0	0	0	0	0	0	0	0	0	0	0	0	0	0	0	0	0	0	0	0	0	0	0	0
Chr4_8241000_8241207_nip_0.981	1	1	1	0	0	0	0	0	0	1	0	1	1	1	1	1	0	1	1	0	0	1	1	0	1	0	1	0	0	0	0	0	1	0	1	0	0	0	1	0	0	0	0	0	0	0	1	1	0
Chr7_4639396_4639426_cg_0.492	0	0	0	0	0	0	0	0	0	0	0	0	0	0	0	0	0	0	0	0	0	0	0	0	0	0	0	0	0	0	0	0	0	0	0	0	0	0	0	0	0	0	0	0	0	0	0	0	0
Chr8_18277230_18277235_cg_0.961	0	0	0	0	0	0	0	0	1	1	1	0	0	0	0	0	0	0	0	0	1	0	0	0	0	0	0	0	0	1	1	0	1	0	0	1	1	0	0	0	0	0	0	0	1	0	0	1	1
Chr4_9017514_9017525_nip_0.094	1	1	1	0	0	0	0	0	0	1	0	1	1	1	1	1	0	0	1	0	0	1	1	0	1	0	1	0	0	0	0	0	1	0	1	0	0	0	1	0	0	0	0	0	0	0	1	1	0
Chr3_12251346_12251424_nip_0.952	1	1	1	1	0	1	0	0	1	1	0	1	1	1	1	1	1	1	1	1	1	1	1	0	1	1	1	1	1	1	0	0	1	0	1	1	1	1	1	1	1	0	1	0	0	1	1	1	1
Chr11_17869333_17869336_nip_0.065	1	0	1	0	0	1	0	0	0	1	1	1	1	1	1	1	0	0	1	0	0	0	1	1	1	0	0	1	0	1	0	0	0	1	1	0	0	1	0	0	1	1	0	1	0	0	1	0	1
Chr7_18500716_18500752_cg_0.998	0	0	0	0	0	0	0	0	0	0	0	0	0	0	0	0	0	0	0	0	0	0	0	0	0	0	0	0	0	0	0	0	0	0	0	0	0	0	0	0	0	0	0	0	0	0	0	0	0
Chr1_2237622_2238308_cg_0.014	1	0	0	1	0	0	1	1	1	0	1	0	0	0	0	0	1	1	0	1	1	0	0	1	0	1	0	0	0	1	1	0	0	1	0	1	0	1	0	0	1	1	1	1	0	1	1	1	1
Chr9_6587676_6587995_nip_0.988	0	1	1	0	1	1	0	0	0	0	0	0	0	1	0	0	0	0	0	0	0	1	0	0	0	0	0	0	0	0	0	0	0	1	0	0	0	0	0	0	0	0	0	0	1	0	1	1	0
Chr12_13683845_13686489_nip_0.998	1	1	1	0	1	0	0	0	0	0	0	0	0	1	0	0	0	0	0	1	0	0	0	0	0	0	1	0	0	0	0	0	0	1	0	0	0	1	1	0	1	0	0	0	1	0	1	1	0
Chr7_20457475_20469189_nip_1	0	1	1	0	0	0	0	0	0	0	0	1	1	1	1	1	0	0	1	1	1	1	1	0	0	0	1	0	0	0	0	0	0	0	1	0	0	1	0	0	0	0	0	0	1	0	0	0	0
Chr5_27704260_27704263_cg_0.986	0	0	0	1	0	0	1	1	1	1	1	0	0	0	0	0	0	1	0	1	1	0	0	1	0	1	0	1	1	1	1	0	1	0	0	1	1	1	1	1	0	1	1	1	0	1	1	1	1
Chr10_16495360_16495363_cg_0.984	1	0	0	1	0	1	1	1	1	1	1	0	0	0	0	0	1	1	0	1	1	0	0	1	0	1	0	0	1	1	1	1	1	1	0	1	0	0	1	1	1	1	1	1	1	1	1	1	1
Chr10_13154180_13154437_nip_0.989	0	1	1	1	1	1	0	1	1	0	1	1	1	1	1	1	0	0	1	0	0	1	1	1	1	1	1	0	0	1	1	1	0	0	1	1	0	0	1	1	0	0	1	0	0	1	0	0	1
Chr10_7527832_7527835_cg_0.999	0	0	0	0	0	0	0	0	0	0	0	0	0	0	0	0	0	0	0	0	0	0	0	0	0	0	0	0	0	0	0	0	0	0	0	0	0	0	0	0	0	0	0	0	0	0	0	0	0
Chr1_5273832_5274184_nip_0.989	0	0	1	0	0	1	0	0	0	0	0	0	1	1	0	1	0	0	1	0	0	0	1	0	0	0	1	1	0	0	0	0	0	0	1	0	0	0	0	0	0	0	0	0	1	0	0	0	0
Chr1_29125920_29125923_cg_0.999	0	0	0	0	0	0	0	0	0	0	0	0	0	0	0	0	0	0	0	1	0	0	0	0	0	0	0	0	0	0	0	0	0	0	0	0	0	0	0	0	1	0	0	0	0	0	0	0	0
Chr7_19543923_19543925_cg_0.951	0	0	0	0	0	0	0	0	0	0	0	0	0	0	0	0	0	0	0	0	0	0	0	0	0	0	0	0	0	0	0	0	0	0	0	0	0	0	0	0	0	0	0	0	0	0	0	0	0
Chr2_8475945_8475950_cg_0.956	1	0	0	1	0	0	0	0	0	0	0	0	0	0	0	0	0	0	0	1	0	0	0	0	0	0	0	0	0	0	0	0	1	1	0	0	0	0	0	0	1	0	0	0	0	0	1	1	0
Chr10_1461613_1461616_cg_0.998	1	0	0	1	1	1	1	1	1	0	1	1	1	0	1	1	1	1	0	1	1	0	1	1	1	0	1	1	1	1	1	1	1	1	0	1	1	1	1	1	1	1	1	1	1	1	1	1	1
Chr12_15240043_15240651_nip_0.993	1	1	1	0	0	0	1	1	1	1	1	0	0	1	0	0	0	0	0	1	1	1	0	0	0	1	1	0	1	1	0	1	0	1	0	1	1	1	1	0	1	1	1	1	1	1	1	1	1
Chr12_14047195_14047235_cg_0.947	0	0	0	1	1	0	0	0	0	0	0	1	1	0	0	1	0	0	1	0	0	1	1	0	1	0	0	0	0	0	0	0	0	0	1	0	0	0	0	0	0	0	0	0	0	0	0	0	0
Chr10_2803255_2803637_cg_0.01	1	0	0	1	1	1	1	1	1	1	1	0	1	0	1	1	1	1	0	1	1	0	1	1	0	1	0	1	1	1	1	1	1	1	0	1	1	1	1	1	1	1	1	1	1	1	1	1	1
Chr3_14978177_14978354_cg_0.043	0	0	0	0	1	1	1	1	1	0	1	0	0	0	0	0	0	0	0	0	1	0	0	0	0	1	0	1	1	1	0	1	0	0	0	1	0	0	0	0	1	1	1	1	0	1	0	0	1
Chr5_25964707_25965903_cg_0.495	0	0	0	0	0	0	0	0	0	1	0	0	0	0	0	0	0	0	0	0	0	0	0	0	0	0	0	0	0	0	0	0	0	1	0	0	0	0	1	0	0	0	0	0	0	1	0	0	0
Chr8_17995921_17995923_cg_1	0	0	0	0	0	0	0	0	0	0	0	0	0	0	0	0	0	0	0	0	0	0	0	0	0	0	0	0	0	0	0	0	0	0	0	0	0	0	0	0	0	0	0	0	0	0	0	0	0
Chr7_19506655_19506658_cg_0.999	1	0	0	0	0	0	0	0	0	0	0	0	0	0	0	0	0	0	0	0	0	0	0	0	0	0	0	0	0	0	0	0	0	0	0	0	0	0	0	0	1	1	0	0	0	0	0	0	0
Chr3_8113027_8113168_nip_0.973	1	1	1	1	0	1	1	1	1	1	1	1	1	1	1	1	1	1	1	1	1	0	1	1	1	1	1	1	1	1	1	1	1	1	1	1	1	1	1	1	1	1	1	1	1	1	1	1	1
Chr1_29610567_29610570_nip_0.044	1	1	1	1	1	1	1	1	1	1	1	1	1	1	1	1	1	1	1	1	1	1	1	1	1	1	1	1	1	1	1	1	1	1	1	1	1	1	1	1	1	1	1	1	1	1	1	1	1
Chr9_8851690_8851698_nip_0.008	1	1	1	0	1	1	0	0	0	0	0	0	0	1	0	0	1	0	0	0	0	1	0	0	0	0	0	0	0	0	0	0	0	1	0	0	0	0	0	0	0	0	0	0	1	0	1	1	0
Chr12_9813838_9813840_cg_0.966	0	0	0	0	0	0	0	0	0	0	0	0	0	0	0	0	0	0	0	0	0	0	0	0	0	0	0	0	0	0	0	0	0	0	0	0	0	0	0	0	0	0	0	0	0	0	0	0	0
Chr10_11555891_11555894_cg_0.974	1	0	0	1	1	1	1	1	1	1	1	1	1	0	1	1	1	1	1	1	1	1	1	1	1	1	1	1	1	1	1	1	1	1	1	1	1	1	1	1	1	1	1	1	1	1	1	1	1
Chr8_9121572_9122414_nip_0.995	1	1	0	0	1	0	0	0	0	0	0	0	1	1	1	1	0	0	1	0	1	0	1	0	1	0	1	0	0	0	0	0	0	1	1	0	0	1	0	0	1	1	0	0	1	0	1	0	0
Chr12_15245791_15245946_nip_0.975	1	1	1	0	0	0	1	1	1	1	1	0	0	1	1	0	0	0	0	1	1	1	0	0	0	1	1	0	1	1	0	1	0	1	0	1	1	1	1	0	1	1	1	1	1	1	1	1	1
Chr12_12779641_12780411_cg_0.005	0	0	0	1	0	1	1	1	1	1	1	1	1	0	1	1	1	1	1	0	1	1	1	1	1	1	0	1	1	1	1	1	1	0	1	1	1	0	0	1	0	1	1	1	0	1	0	0	1
Chr11_6101367_6101369_nip_0.056	1	1	1	1	1	1	0	0	1	1	0	0	1	1	1	1	1	1	1	1	0	1	1	0	0	0	1	0	0	0	1	0	0	1	1	0	0	0	0	0	0	0	0	1	0	0	1	0	1
Chr11_22903263_22903266_nip_0.006	0	1	1	0	1	1	1	1	1	1	1	1	1	1	1	1	1	1	1	0	1	1	1	1	1	1	1	1	1	1	1	1	0	0	1	1	1	1	1	1	0	1	1	1	0	1	0	0	1
Chr9_4570091_4570787_nip_0.994	0	1	1	0	1	1	0	0	0	0	0	1	1	1	1	1	0	0	1	0	0	1	1	0	1	0	1	0	0	0	0	0	0	1	1	0	0	0	0	0	0	0	0	0	1	0	1	1	0
Chr10_3740056_3744156_cg_0.001	1	0	0	0	0	0	0	0	0	0	0	1	0	0	0	0	0	0	1	1	0	0	0	0	1	0	1	0	0	0	0	0	0	1	1	0	0	1	0	0	1	0	0	0	1	0	1	0	0
Chr5_18073099_18073101_cg_0.999	0	0	0	0	0	0	0	0	0	0	0	0	0	0	0	0	0	0	0	0	0	0	0	0	0	0	0	0	0	0	0	0	0	0	0	0	0	0	0	0	0	0	0	0	0	0	0	0	0
Chr2_24683048_24683452_nip_0.99	0	1	1	1	1	1	0	1	0	1	1	0	1	1	0	1	0	1	1	0	0	1	1	0	1	1	1	0	0	1	0	0	1	0	1	1	0	0	0	0	0	0	0	0	1	0	1	0	0
Chr6_30967360_30967402_cg_0.173	1	0	0	0	0	0	0	0	0	0	0	0	0	0	0	0	0	0	0	0	0	0	0	0	0	0	0	0	0	0	0	0	0	0	0	0	0	1	0	0	1	0	0	0	0	0	0	0	0
Chr4_1232866_1232868_cg_1	0	0	0	0	0	0	0	0	0	0	0	0	0	0	0	0	0	0	0	0	0	0	0	0	0	0	0	0	0	0	0	0	0	0	0	0	0	0	0	0	0	0	0	0	0	0	0	0	0
Chr12_27051298_27051301_nip_0.016	0	0	0	0	0	0	0	0	0	0	0	0	0	0	0	0	0	0	0	0	0	0	0	0	0	0	0	0	0	0	0	0	0	0	0	0	0	0	0	0	0	0	0	0	0	0	0	0	0
Chr3_4458186_4458378_cg_0.02	0	0	0	1	0	0	1	1	1	1	1	0	0	0	0	0	0	1	0	1	0	1	0	1	0	1	0	1	1	1	1	1	0	1	0	1	1	1	1	1	1	1	1	1	1	1	0	1	1
Chr1_24896851_24896854_nip_0.056	1	1	1	1	1	1	0	1	1	1	1	1	1	1	1	1	1	1	1	1	1	1	1	0	1	1	1	1	1	1	1	1	1	1	1	1	1	1	0	1	1	1	1	1	1	1	1	1	1
Chr12_11184328_11184394_cg_0.043	0	0	0	0	0	0	0	0	0	0	0	0	1	0	0	0	0	0	0	0	0	0	0	0	1	0	0	0	0	0	0	0	0	0	0	0	0	0	0	0	0	0	0	0	0	0	0	0	0
Chr10_2811641_2811644_cg_0.993	1	0	0	1	1	1	1	1	1	1	1	0	1	0	1	1	1	1	0	1	1	0	1	1	0	1	0	1	1	1	1	1	1	1	0	1	1	1	1	1	1	1	1	0	1	1	1	1	1
Chr8_14708747_14708750_cg_0.999	1	0	0	1	0	0	0	0	0	0	0	0	0	0	0	0	0	0	0	1	1	1	0	0	0	0	0	1	1	1	0	1	0	0	0	0	1	0	1	0	1	1	1	1	0	1	0	1	1
Chr7_24355403_24357054_nip_0.998	0	1	1	1	1	1	1	1	0	1	1	0	1	0	1	1	1	1	1	1	1	1	1	1	0	1	1	1	1	1	1	0	0	1	1	1	1	1	1	1	0	1	1	1	0	1	1	0	1
Chr8_9199897_9200067_cg_0.023	0	0	1	0	0	1	1	0	0	0	1	1	0	0	0	0	0	1	0	1	0	1	0	1	0	1	0	1	1	1	1	1	1	0	0	1	0	0	1	0	0	0	0	0	0	0	0	1	0
Chr7_24479021_24481000_nip_0.928	0	0	1	0	0	0	0	0	0	0	0	0	1	0	1	1	0	0	1	1	0	1	1	0	0	0	1	0	0	0	0	0	0	0	1	0	0	0	0	0	0	0	0	0	0	0	0	0	0
Chr11_6605307_6605359_cg_0.054	1	0	1	0	0	0	0	0	0	0	0	0	0	0	0	0	0	0	0	0	0	0	0	0	0	0	0	0	0	0	0	0	1	0	0	0	0	0	0	0	1	0	0	0	0	0	0	0	0
Chr1_41758919_41761048_nip_0.998	0	1	1	0	0	1	0	0	0	0	0	0	1	1	1	1	0	0	1	0	0	1	1	0	0	0	0	0	0	0	0	0	0	0	1	0	0	0	0	0	0	0	0	0	1	0	0	0	0
Chr11_27031768_27033396_nip_0.998	0	0	1	0	0	0	0	0	0	0	0	0	1	0	1	1	0	0	1	0	0	0	1	0	0	1	1	0	0	0	0	0	1	1	1	0	0	1	0	1	0	0	0	0	1	0	1	1	0
Chr2_8282862_8282917_cg_0.082	1	0	0	1	0	0	0	0	0	0	0	0	0	0	0	0	0	0	0	1	0	1	0	0	0	0	0	0	0	0	0	0	1	1	0	0	0	0	0	0	1	0	0	0	0	0	1	1	0
Chr11_26972699_26972937_nip_0.984	0	0	1	0	0	0	0	0	0	0	0	0	1	0	1	1	0	0	1	0	0	0	1	0	0	1	1	0	0	0	0	0	1	1	1	0	0	1	0	1	0	0	0	0	1	0	1	1	0
Chr1_42023530_42023669_cg_0.021	1	0	0	0	1	0	0	1	0	0	1	1	0	0	0	0	0	0	0	1	0	0	0	0	1	1	0	0	1	1	0	1	0	0	0	1	1	1	1	1	1	0	0	1	0	0	0	0	0
Chr1_28143335_28143348_cg_0.963	0	0	0	0	0	0	0	0	0	0	0	0	0	0	0	0	1	0	0	1	0	0	0	0	0	0	0	0	0	0	0	0	0	0	0	0	0	0	0	0	1	0	0	0	0	0	0	0	0
Chr10_16432649_16432807_nip_0.935	0	1	1	0	1	0	0	0	0	0	0	1	1	1	1	1	0	0	1	0	0	0	1	0	1	0	1	0	0	0	0	0	0	0	1	0	1	1	0	0	0	0	0	0	0	0	0	0	0
Chr1_29358610_29361616_nip_0.999	1	1	1	0	1	1	0	0	0	0	1	1	1	1	1	1	1	0	1	0	0	1	1	1	1	0	1	0	0	0	0	0	1	1	1	0	0	1	1	0	0	0	1	0	1	1	1	1	0
Chr10_17152581_17152587_cg_0.999	1	0	0	1	0	1	1	1	1	1	1	0	0	0	0	0	0	1	0	1	1	0	0	1	0	1	0	0	1	1	1	1	1	1	0	1	0	0	1	1	1	1	1	1	1	1	1	1	1
Chr10_13462193_13464276_nip_0.999	1	1	1	1	0	0	1	1	1	1	1	1	1	1	1	1	0	1	1	0	1	1	1	1	1	1	1	0	0	1	1	1	1	1	1	1	1	1	1	1	1	1	0	1	0	0	1	0	1
Chr6_30164537_30164540_cg_0.98	1	0	0	0	1	0	0	0	1	1	0	1	0	0	0	0	0	0	0	1	0	0	0	0	1	0	0	1	0	0	0	0	1	1	0	0	0	1	0	0	1	0	0	0	1	0	1	1	0
Chr1_5088836_5088839_nip_0.008	0	1	1	0	0	0	0	0	0	0	0	0	1	1	0	1	0	0	1	0	0	0	1	0	0	0	1	1	0	0	0	0	1	0	1	0	0	0	0	0	0	0	0	0	1	0	0	1	0
Chr2_4612155_4612158_cg_0.999	0	0	0	0	0	0	0	0	0	0	0	0	0	0	0	0	0	0	0	0	0	0	0	0	0	0	0	0	0	0	0	0	0	0	0	0	0	0	0	0	0	0	0	0	0	0	0	0	0
Chr11_18254444_18254780_cg_0.115	0	0	0	1	0	0	0	0	0	0	0	0	0	0	0	0	0	0	0	1	0	0	0	0	0	0	1	0	0	0	0	0	1	1	0	0	0	0	0	0	1	1	0	0	1	0	1	1	0
Chr3_32998650_32998682_nip_0.199	0	1	1	0	0	1	0	0	0	0	0	1	1	0	1	1	0	0	1	1	1	0	1	0	1	0	1	0	0	0	0	0	0	0	1	0	0	0	0	0	0	0	0	0	1	0	0	0	0
Chr10_4455848_4466317_nip_1	0	1	1	0	0	0	0	0	0	0	0	0	0	1	0	0	0	0	0	0	0	0	0	0	0	0	0	0	0	0	0	0	0	0	0	0	0	0	0	0	0	0	0	0	0	0	0	0	0
Chr10_3699492_3699495_nip_0.056	0	1	1	0	0	0	0	0	0	0	0	0	0	1	0	0	0	0	0	0	0	0	0	0	0	0	0	0	0	0	0	0	0	0	0	0	0	0	0	0	0	0	0	0	0	0	0	0	0
Chr12_26996313_26996321_cg_0.999	0	0	1	1	0	0	0	1	0	0	0	0	0	1	0	1	0	0	0	0	1	1	1	1	0	0	0	0	0	0	0	1	0	1	1	0	1	1	1	0	0	1	0	0	0	0	0	0	0
Chr5_5846087_5846089_nip_0.002	0	1	0	0	0	0	0	0	0	0	0	0	0	0	0	0	0	0	0	0	0	1	0	0	0	0	0	0	0	0	0	0	0	0	0	0	0	0	0	0	0	0	0	0	0	0	1	0	0
Chr10_11241890_11242398_nip_0.992	0	1	1	0	0	0	0	0	0	0	0	0	0	1	0	0	0	0	0	0	0	1	0	0	0	0	0	0	0	0	0	0	0	0	0	0	0	0	0	0	0	0	0	0	0	0	0	0	0
Chr1_660268_660619_nip_0.917	0	1	1	0	1	1	0	0	0	1	1	1	1	1	1	1	0	0	1	0	0	1	1	0	1	1	1	1	0	0	0	0	1	0	1	1	0	1	1	1	0	0	0	0	1	0	1	0	0
Chr5_17918770_17919017_nip_0.984	0	1	0	0	0	0	0	0	0	0	0	0	0	1	0	0	0	0	0	0	0	1	0	0	0	0	0	0	0	0	0	0	1	0	0	0	0	0	0	0	0	0	0	0	1	0	1	0	0
Chr3_4240187_4240189_cg_0.994	0	0	0	0	0	0	0	0	0	0	1	0	0	0	0	0	0	0	0	0	0	0	0	0	0	0	0	0	0	0	0	0	0	0	0	0	0	0	0	0	0	0	0	0	0	0	0	0	0
Chr8_12131088_12131100_nip_0.117	0	1	1	0	1	0	0	0	0	0	0	0	1	1	1	1	0	0	1	0	0	0	1	0	1	1	1	0	0	0	0	0	0	1	1	0	0	1	0	0	0	0	0	0	1	0	1	0	0
Chr8_19891047_19891731_nip_0.994	1	1	1	0	1	0	0	0	0	0	0	1	1	1	1	1	0	0	1	1	0	1	1	0	1	1	1	0	0	0	1	0	0	1	1	0	0	1	0	0	1	0	0	0	1	0	1	0	0
Chr6_7932425_7932428_nip_0.017	1	1	1	0	1	1	1	1	1	1	1	1	1	1	1	1	1	0	1	1	1	1	1	0	1	0	1	1	1	1	1	1	1	1	1	1	1	1	1	1	1	1	1	1	1	1	1	1	1
Chr5_15481354_15481355_cg_0.999	0	0	0	0	0	1	1	0	0	0	0	0	0	0	0	0	0	0	0	0	0	0	0	0	0	0	0	0	0	0	0	0	0	0	0	0	0	0	0	0	0	0	0	0	0	0	0	0	0
Chr2_6989789_6989819_nip_0.183	0	1	1	0	0	1	1	1	0	0	1	1	1	1	1	1	1	1	1	0	1	1	1	0	1	1	1	1	1	1	0	0	1	0	1	1	1	1	1	1	0	1	1	0	1	1	0	0	0
Chr4_8762266_8762269_cg_0.988	0	0	0	0	0	0	0	0	0	0	0	0	0	0	0	0	0	0	0	0	0	0	0	0	0	0	0	0	0	0	0	0	0	0	0	0	0	0	0	0	0	0	0	0	0	0	0	0	0
Chr4_24170921_24170924_cg_0.989	0	0	0	0	0	0	0	0	0	0	0	0	0	0	0	0	0	0	0	0	0	0	0	0	0	0	0	0	0	0	0	0	0	0	0	0	0	0	0	0	0	0	0	0	0	0	0	0	0
Chr7_20062141_20062144_cg_0.989	1	0	0	1	1	0	1	1	0	0	1	0	0	0	0	0	0	1	0	0	0	0	0	1	1	1	0	1	1	1	1	1	1	1	0	1	1	0	1	0	1	0	1	1	0	1	1	1	1
Chr5_17773737_17773801_cg_0.719	0	0	0	0	0	0	0	0	0	0	0	0	0	0	0	0	0	0	0	0	0	0	0	0	0	0	0	0	0	0	0	0	0	0	0	0	0	0	0	0	0	0	0	0	0	0	0	0	0
Chr6_23995578_23998453_nip_0.999	0	0	1	0	1	0	1	1	1	1	1	1	1	1	1	1	1	1	1	0	1	1	1	1	1	1	1	1	1	1	1	1	1	1	1	1	1	0	1	1	1	1	1	1	0	1	1	1	1
Chr12_12107669_12112081_nip_0.999	1	1	1	0	1	1	1	1	1	1	0	1	0	1	0	1	1	1	1	1	1	1	1	1	1	1	1	1	0	1	1	1	1	1	0	1	1	1	1	1	1	1	1	1	1	0	1	1	1
Chr2_2487717_2487720_cg_0.999	0	0	0	1	0	0	1	0	0	1	0	0	0	0	0	0	0	1	0	0	0	1	0	1	0	0	0	1	0	0	1	1	1	0	0	1	0	0	1	0	0	0	1	0	1	0	1	1	0
Chr9_15320939_15321013_cg_0.038	0	0	0	0	0	0	1	0	1	0	0	0	0	0	0	0	0	0	0	0	0	0	0	1	0	0	0	0	0	0	0	1	0	0	0	0	0	1	1	0	1	0	0	0	0	0	0	0	0
Chr5_17831433_17831436_nip_0.049	1	1	1	1	1	1	1	1	1	1	1	1	1	1	1	1	1	1	1	1	1	1	1	1	1	1	1	1	1	1	1	1	1	1	1	1	1	1	1	1	1	1	1	1	1	1	1	1	1
Chr7_9989_10046_nip_0.951	1	1	1	0	1	1	1	0	0	0	0	1	1	1	1	1	0	0	1	1	0	0	1	0	1	1	1	0	1	1	1	1	1	1	1	1	1	1	0	0	1	0	0	1	0	0	1	1	1
Chr7_15446111_15446125_cg_0.984	1	0	0	1	1	0	1	1	0	1	0	0	0	0	0	0	1	1	0	1	0	1	0	1	0	1	0	1	1	1	1	1	1	1	0	1	1	1	1	1	1	1	0	1	0	0	1	1	0
Chr4_16215176_16215181_cg_0.988	1	0	0	1	0	0	0	1	0	1	0	1	1	0	0	0	1	0	1	1	1	0	0	0	1	0	0	0	0	1	0	1	1	1	1	0	0	1	1	0	1	0	1	0	1	1	0	1	0
Chr3_16001594_16011960_nip_0.997	1	0	1	0	0	0	0	0	0	1	0	1	1	1	1	1	1	1	1	1	0	1	1	1	1	1	1	0	0	1	1	0	1	1	1	0	0	1	0	1	1	0	1	0	1	0	1	1	1
Chr12_13640644_13640647_cg_0.999	0	0	0	1	0	0	1	1	0	1	0	0	0	0	1	0	1	1	1	0	1	1	1	1	1	1	0	1	1	1	1	0	1	0	1	1	1	0	0	1	0	0	1	1	0	1	0	0	1
Chr12_18203540_18203557_cg_0.988	0	1	0	0	1	0	1	1	1	1	1	1	1	0	1	1	0	0	1	0	1	0	1	0	1	1	0	0	1	1	0	1	0	0	1	1	1	0	0	0	0	1	1	1	0	1	0	0	1
Chr8_18943179_18943236_cg_0.065	0	0	0	1	0	0	1	0	0	0	0	0	0	0	0	0	0	0	0	0	0	0	0	1	0	0	0	0	0	0	0	0	0	0	0	0	0	0	1	0	0	1	0	0	0	0	0	1	0
Chr9_4603469_4603478_cg_0.999	1	0	0	1	0	0	1	1	1	1	1	0	0	0	0	0	1	1	0	1	1	0	0	1	0	1	0	1	1	1	1	1	1	0	0	1	1	1	1	1	1	1	1	1	0	1	0	0	1
Chr1_19235219_19235279_nip_0.953	0	1	1	0	1	0	0	0	0	0	0	0	0	1	0	0	0	0	0	0	0	0	0	0	0	0	1	0	0	0	0	0	0	0	0	0	0	0	0	0	0	0	0	0	0	0	1	0	0
Chr2_8228536_8228539_nip_0	1	1	1	1	1	1	1	1	1	1	1	1	1	1	1	1	1	1	1	1	1	1	1	1	1	1	1	1	1	1	1	1	1	1	1	1	1	1	1	1	1	1	1	1	1	1	1	1	1
Chr1_28216655_28220051_nip_0.999	1	1	1	1	1	1	1	1	1	1	1	1	1	1	1	1	0	1	1	0	1	1	1	1	1	1	1	1	1	1	1	1	1	1	1	1	1	1	1	1	0	1	1	1	1	1	1	1	1
Chr7_27699234_27699239_nip_0.103	1	0	1	1	1	1	0	1	0	1	1	1	1	1	1	1	1	0	1	1	0	1	1	0	1	0	1	1	1	0	1	0	0	1	1	0	0	1	0	0	1	1	0	0	1	0	1	0	1
Chr10_288995_289243_nip_0.984	1	1	1	0	0	0	0	0	0	0	1	0	0	1	0	0	1	0	1	1	1	1	0	0	0	1	0	0	1	0	1	0	0	1	1	0	1	1	0	0	1	1	0	1	1	0	0	0	0
Chr10_18621496_18627953_nip_0.99	0	1	1	0	1	0	0	0	0	1	0	0	0	1	0	0	1	0	0	0	0	1	1	0	0	1	1	0	1	0	0	0	1	0	0	0	1	1	1	0	0	0	0	1	0	0	0	0	0
Chr10_7801866_7802582_nip_0.994	0	1	1	0	0	0	0	0	0	0	0	0	0	1	0	0	0	0	0	0	0	1	0	0	0	0	0	0	0	0	0	0	0	0	0	0	0	0	0	0	0	0	0	0	0	0	0	0	0
Chr2_8475491_8475494_nip_0.031	0	1	1	0	1	1	1	0	0	1	1	1	1	1	1	1	1	1	1	0	1	1	1	1	1	0	1	0	0	0	1	1	0	0	1	1	1	1	1	1	0	1	1	1	1	1	0	0	1
Chr12_15787526_15788046_nip_0.992	1	1	1	0	0	0	0	0	0	0	0	1	0	1	0	0	0	0	0	1	0	1	0	0	0	1	1	0	0	1	0	0	0	1	0	1	0	1	1	0	1	0	0	0	1	0	1	1	0
Chr11_23144471_23144473_cg_1	0	0	0	0	0	0	0	0	0	0	0	0	0	0	0	0	0	0	0	1	0	0	0	0	1	0	0	0	0	0	0	0	0	1	0	0	0	0	0	0	0	0	0	0	0	0	1	0	0
Chr5_2387662_2387664_nip_0.014	1	1	1	0	1	0	1	1	0	0	0	1	1	1	1	1	1	1	1	0	1	1	1	0	1	1	1	0	1	1	0	0	1	0	1	0	1	1	0	0	1	0	1	0	1	0	0	1	0
Chr6_5909715_5911120_nip_0.997	1	1	1	0	1	1	0	0	0	0	0	1	1	1	1	1	1	0	1	1	0	1	1	0	1	0	1	1	0	0	0	0	1	1	1	0	0	1	0	0	1	0	0	0	1	0	1	1	0
Chr5_15472906_15480748_nip_0.999	0	1	1	0	0	0	0	0	0	0	0	1	1	1	1	1	0	0	1	0	0	1	1	0	1	0	1	0	0	0	0	0	0	1	1	0	0	1	0	0	0	0	0	0	1	0	0	0	0
Chr9_2041419_2044542_nip_0.999	0	1	1	0	1	1	0	0	0	0	0	1	1	1	1	1	0	0	1	0	0	1	1	0	1	0	1	0	0	0	0	0	0	1	1	0	0	1	0	0	0	0	0	0	1	0	1	1	0
Chr1_7063411_7063466_nip_0.933	1	1	1	0	1	0	1	1	0	0	0	1	1	1	1	1	1	1	1	1	0	1	1	1	1	1	1	1	1	1	0	1	1	0	1	1	1	1	1	1	1	1	1	1	1	0	1	0	0
Chr11_3858369_3858372_nip_0.014	1	1	1	0	1	0	0	0	0	0	1	1	1	1	1	1	1	0	1	1	0	1	1	0	1	0	1	0	0	0	0	0	1	1	1	0	0	1	0	0	1	0	0	0	1	0	1	1	0
Chr11_4760488_4760491_nip_0.018	1	1	1	1	1	1	1	1	1	1	1	1	1	1	1	1	1	1	1	1	1	1	1	1	1	1	1	1	1	1	1	1	1	1	1	1	1	1	1	1	1	1	1	1	1	1	1	1	1
Chr11_17182191_17182214_cg_0.888	0	0	0	0	0	0	0	0	0	0	0	0	0	0	0	0	0	0	0	0	0	0	0	0	0	0	0	0	0	0	0	0	0	0	0	0	0	0	0	0	0	0	0	0	0	0	0	0	0
Chr8_9394934_9394937_cg_0.984	0	0	0	0	0	0	0	0	0	0	0	0	0	0	0	0	0	0	0	0	0	0	0	0	0	0	0	1	1	1	0	1	0	0	0	0	0	0	1	0	0	0	0	0	0	0	0	1	0
Chr3_15166195_15176481_nip_1	1	1	1	0	0	0	0	0	0	0	0	1	1	1	1	1	0	0	1	1	0	1	1	0	1	0	1	0	0	0	0	0	1	1	1	0	0	1	0	0	0	0	0	0	1	0	1	1	0
Chr10_8517825_8517839_cg_0.999	0	0	0	0	0	0	0	0	0	0	0	0	0	0	0	1	0	0	0	0	0	0	0	0	0	0	0	0	0	0	0	0	0	0	0	0	0	0	0	0	1	0	0	0	0	0	0	0	0
Chr1_2644723_2645424_cg_0.006	1	0	0	1	1	0	1	1	1	0	1	0	0	0	0	0	1	1	0	1	1	0	0	1	0	1	0	0	0	1	1	0	0	1	0	1	0	1	0	0	1	1	1	1	0	1	1	1	0
Chr4_20759768_20759977_cg_0.019	1	0	0	1	1	1	1	1	1	1	1	0	0	0	0	0	1	0	0	1	1	0	0	1	0	1	0	1	1	1	1	1	0	0	0	1	1	1	1	1	1	1	1	1	1	1	1	1	1
Chr11_24441463_24441548_nip_0.966	0	0	0	0	0	1	0	0	1	0	0	1	1	0	1	1	0	0	1	0	0	1	1	0	0	1	1	0	0	1	0	0	1	1	1	1	0	1	1	1	1	1	0	1	1	1	1	1	0
Chr5_5947494_5947604_cg_0.035	1	0	0	1	1	1	1	1	1	1	1	1	1	0	1	1	1	1	1	1	1	0	1	1	1	1	1	1	1	1	1	1	1	1	1	1	1	1	1	1	1	1	1	1	1	1	0	1	1
Chr7_20596577_20597470_cg_0.003	1	0	0	1	1	0	0	0	0	0	1	0	0	0	0	0	0	0	0	0	0	1	0	0	1	0	0	0	0	0	0	0	0	0	0	0	0	0	0	0	1	0	1	0	0	1	0	0	0
Chr10_206811_206814_cg_0.983	0	0	0	0	0	0	0	0	0	0	0	1	1	0	0	1	0	0	0	0	0	0	1	0	0	0	0	0	0	0	0	0	0	0	0	0	0	0	1	0	0	0	0	0	0	0	0	0	0
Chr9_8518081_8518226_cg_0.027	0	0	0	1	0	0	1	1	0	1	0	0	0	0	0	0	0	1	0	0	0	1	0	1	0	1	0	1	0	1	1	1	1	0	0	1	0	0	1	0	1	1	0	0	0	0	0	0	0
Chr1_32265348_32265351_cg_0.986	0	0	0	1	0	0	1	1	1	1	1	0	0	0	0	0	0	1	0	0	1	0	0	1	0	1	0	1	1	1	1	1	1	1	0	1	1	0	1	1	0	1	1	1	0	1	1	0	1
Chr6_4922511_4922513_nip_0.049	1	1	1	0	1	1	0	0	0	0	0	1	1	0	1	1	1	0	1	1	0	0	1	0	1	0	1	0	0	0	0	0	1	0	1	0	0	1	0	0	1	1	0	0	1	0	1	1	0
Chr8_9769096_9769106_cg_0.78	0	0	0	0	0	0	0	0	0	0	0	0	0	0	0	0	0	0	0	0	0	0	0	0	0	0	0	0	0	0	0	0	0	0	0	0	0	0	0	0	0	0	0	0	0	0	0	1	0
Chr1_23363344_23363714_nip_0.989	1	1	1	0	1	0	0	0	0	0	0	1	1	1	1	1	0	0	1	0	1	0	1	0	1	0	1	0	0	0	0	0	1	1	1	0	0	1	0	0	1	0	0	0	0	0	1	1	0
Chr6_9580991_9580993_cg_0.957	0	0	0	0	0	0	0	0	0	0	0	0	0	0	0	0	0	0	0	0	0	0	0	0	0	0	0	0	0	0	0	0	0	0	0	0	0	0	0	0	0	0	0	0	0	0	0	0	0
Chr8_15608689_15608692_cg_0.999	1	0	0	0	0	0	0	0	0	0	0	0	0	0	0	0	0	0	0	1	1	0	0	0	0	0	0	0	1	0	0	0	0	0	0	0	1	0	1	0	0	1	1	1	0	1	0	1	1
Chr1_29569240_29569243_nip_0.057	1	1	1	1	1	1	1	1	1	1	1	1	1	1	1	1	1	1	1	0	1	1	1	1	1	1	1	1	1	1	1	1	1	1	1	1	1	1	1	1	0	1	1	1	1	1	1	1	1
Chr10_16118987_16118990_cg_0.996	1	0	0	1	0	1	0	1	1	1	1	0	0	0	0	0	1	1	0	1	1	0	0	1	0	1	0	0	1	1	1	1	1	1	0	1	0	0	1	1	1	1	1	1	1	1	1	1	1
Chr10_10156098_10156101_nip_0.053	0	1	1	1	1	1	1	1	1	1	1	0	0	1	1	0	1	1	0	0	1	1	0	1	0	1	0	1	1	0	1	1	1	0	0	1	1	0	1	1	0	1	1	1	0	1	0	1	1
Chr12_10728571_10728574_cg_0.998	0	0	0	0	0	0	0	0	0	0	0	1	0	0	0	0	0	0	0	0	0	0	0	0	0	0	0	0	0	0	0	0	0	0	0	0	0	0	0	0	0	0	0	0	0	0	0	0	0
Chr12_14046294_14046295_cg_0.958	0	0	0	0	0	0	0	0	0	0	0	0	0	0	1	1	0	0	0	0	0	0	0	0	0	0	0	0	0	0	0	0	0	0	0	0	0	0	0	0	0	0	0	0	0	0	0	0	0
Chr10_2676446_2681812_nip_0.999	0	0	0	0	1	0	0	0	0	0	0	1	0	0	0	0	0	0	1	0	0	1	0	0	1	0	1	0	0	0	0	0	0	0	1	0	0	0	0	0	0	0	0	0	0	0	0	0	0
Chr12_27099760_27100822_nip_0.996	0	0	0	0	0	0	0	0	0	0	0	0	0	0	0	0	0	0	0	0	0	0	0	0	0	0	0	0	0	0	0	0	0	0	0	0	0	0	0	0	0	0	0	0	0	0	0	0	0
Chr10_2797263_2797311_nip_0.925	0	1	1	1	0	0	1	1	1	1	1	1	1	1	1	1	1	1	1	1	0	1	1	0	1	1	1	1	1	1	1	1	1	1	1	1	1	1	1	1	1	1	1	1	1	1	1	1	1
Chr1_6385296_6385299_cg_0.962	0	0	0	0	0	0	0	0	0	0	0	0	0	0	0	0	0	0	0	0	0	0	0	0	0	0	0	0	0	0	0	0	0	0	0	0	0	0	0	0	0	0	0	0	0	0	0	0	0
Chr5_20189900_20189901_cg_1	1	0	0	1	0	0	0	1	1	1	0	0	1	0	0	1	0	0	1	1	1	0	1	0	0	1	0	0	1	0	1	1	0	0	1	1	0	0	1	1	1	1	0	1	0	0	0	1	1
Chr7_11433479_11433482_cg_0.995	0	0	0	1	0	0	1	1	0	0	0	0	0	1	0	0	0	1	0	0	0	1	0	1	0	0	0	0	0	1	1	1	0	0	0	0	0	0	0	0	0	1	0	0	0	0	0	0	0
Chr10_7995891_7996479_cg_0.734	0	0	0	0	0	0	0	0	0	0	0	0	0	0	0	0	0	0	0	0	0	0	0	0	0	0	0	0	0	0	0	0	0	0	0	0	0	0	0	0	0	0	0	0	0	0	0	0	0
Chr3_1106604_1107659_nip_0.996	1	1	1	1	0	1	1	1	1	1	1	0	1	1	1	1	1	1	1	1	1	1	1	1	0	1	0	1	1	1	0	1	0	0	1	1	1	1	1	1	1	1	1	1	0	1	0	0	1
Chr2_6985273_6985276_nip_0.017	0	1	1	0	0	1	1	1	0	0	1	1	1	1	1	1	1	1	1	0	1	1	1	0	1	1	1	1	1	1	0	0	1	0	1	1	1	1	1	1	0	1	1	0	1	1	0	0	0
Chr11_19579358_19579361_cg_0.99	0	0	0	0	0	0	0	0	0	0	0	0	0	0	0	0	0	0	0	0	0	0	0	0	0	0	0	0	0	0	0	0	0	0	0	0	0	0	0	0	0	0	0	0	0	0	0	0	0
Chr9_1761267_1761269_cg_0.999	1	0	0	1	0	0	1	0	1	0	0	0	0	0	0	0	0	0	0	0	0	0	0	1	0	0	0	1	0	0	0	1	0	0	0	1	0	0	0	0	0	1	0	1	0	0	0	0	0
Chr3_14978119_14978122_cg_0.976	0	0	0	0	1	1	1	1	1	0	1	0	0	0	0	0	0	0	0	0	1	0	0	0	0	1	0	1	1	1	0	1	0	0	0	1	0	0	0	0	1	1	1	1	0	1	0	0	1
Chr10_8605001_8605004_cg_0.999	1	0	0	1	0	0	0	0	0	0	0	1	1	0	1	1	0	0	1	1	0	0	1	0	1	0	1	0	0	1	0	0	0	1	1	0	0	1	0	0	1	0	0	0	1	0	1	0	0
Chr9_10297343_10297346_cg_0.996	0	0	0	0	0	0	0	0	0	0	1	0	0	0	0	0	0	0	0	0	0	0	0	0	0	0	0	0	0	0	0	0	0	0	0	0	0	0	0	0	0	0	0	0	0	0	0	0	0
Chr10_6178027_6186624_nip_0.997	0	1	1	0	0	0	0	0	0	0	0	0	0	1	0	0	0	0	0	0	0	1	0	0	0	0	0	0	0	0	0	0	0	0	0	0	0	0	0	0	0	0	0	0	0	0	0	0	0
Chr7_19560148_19576152_nip_0.999	0	1	1	0	0	0	1	0	0	0	0	1	1	1	1	1	0	0	1	1	1	0	1	0	0	0	1	0	0	0	0	0	0	0	1	0	0	1	0	0	0	0	0	0	1	0	0	0	0
Chr11_4775385_4775431_cg_0.06	0	0	0	0	0	0	0	0	0	0	0	0	0	0	0	0	0	0	0	0	0	0	0	0	0	0	0	0	0	0	0	0	0	0	0	0	0	0	0	0	0	0	0	0	0	0	0	0	0
Chr2_4502589_4502663_cg_0.051	0	0	0	1	1	0	1	1	0	1	1	0	0	0	0	0	0	1	0	0	1	0	0	1	0	1	0	1	1	1	1	1	1	1	0	1	0	0	1	1	0	0	1	0	1	1	1	1	1
Chr11_21893384_21893438_cg_0.052	0	0	0	0	0	1	1	1	0	1	0	0	0	0	0	0	1	1	0	0	0	0	0	1	0	1	0	0	1	1	0	1	1	1	0	1	1	0	1	0	0	1	0	0	1	0	1	1	0
Chr10_1407223_1417014_nip_0.999	0	1	1	0	0	0	0	0	0	0	0	0	0	1	0	0	0	0	1	0	0	1	0	0	0	1	0	0	0	0	0	0	0	0	1	0	0	0	0	0	0	0	0	0	0	0	0	0	0
Chr3_6457552_6457599_nip_0.941	0	0	0	0	0	0	0	0	0	0	1	1	1	1	0	0	1	1	1	1	1	1	1	0	0	0	0	1	1	0	1	0	1	0	1	1	0	0	1	1	1	0	1	1	1	0	1	1	0
Chr6_30344451_30344454_nip_0.015	0	1	1	0	0	1	0	0	0	0	0	0	1	1	1	1	0	0	1	0	0	1	1	0	0	0	1	0	0	0	0	0	0	0	1	0	0	0	0	0	0	0	0	0	0	0	0	0	0
Chr3_35355086_35355232_nip_0.974	1	1	1	0	1	1	0	0	1	0	0	1	1	1	1	1	1	0	1	1	1	0	1	0	1	1	1	0	1	0	0	1	1	1	1	1	1	1	0	1	0	1	0	1	1	0	1	0	1
Chr7_27696515_27696641_nip_0.969	1	0	1	0	1	0	0	1	0	1	0	1	1	1	1	1	1	0	1	1	0	0	1	0	1	0	0	1	0	0	0	0	0	1	1	0	0	1	0	0	1	0	0	0	1	0	1	0	0
Chr2_4740575_4740597_cg_0.582	0	0	0	0	0	0	0	0	0	0	0	0	0	0	0	0	0	0	0	0	0	0	0	0	0	0	0	0	0	0	0	0	0	0	0	0	0	0	0	0	0	0	0	0	0	0	0	0	0
Chr1_6220214_6220554_nip_0.988	0	1	1	0	1	0	1	1	1	1	1	0	1	1	1	1	1	1	1	0	1	1	1	1	0	1	1	1	1	1	1	0	0	0	1	0	1	1	0	0	1	1	1	1	1	1	0	0	1
Chr5_27182084_27182087_nip_0.025	1	1	1	0	0	1	0	0	0	0	0	1	1	1	1	1	0	0	1	0	0	0	1	0	1	0	1	0	0	0	0	0	0	1	1	0	0	0	0	0	1	0	0	0	0	0	0	0	0
Chr3_13280609_13280612_cg_0.998	0	0	0	0	0	0	0	0	0	0	0	0	0	0	0	0	0	0	0	0	0	0	0	1	0	0	0	0	0	0	0	0	0	0	0	0	0	0	0	0	0	0	0	0	0	0	0	0	0
Chr2_17095402_17095457_nip_0.933	0	0	1	1	1	0	1	0	0	0	0	1	1	1	1	1	1	1	1	1	1	1	1	0	1	0	1	0	1	0	1	0	0	1	1	1	1	0	1	0	1	1	0	1	1	0	0	1	0
Chr10_4266607_4266609_nip_0.06	0	1	1	1	1	1	0	1	1	1	0	1	1	1	1	1	1	1	1	1	0	0	1	0	1	1	1	1	1	1	1	1	1	1	1	1	1	0	0	1	0	0	1	1	1	1	1	0	0
Chr4_22562925_22562934_cg_0.99	1	0	0	1	1	1	1	1	1	1	1	0	0	1	0	0	1	1	0	1	1	1	0	1	0	1	0	1	1	1	1	1	1	1	0	1	1	1	1	1	1	1	1	1	1	1	0	1	1
Chr8_9180563_9180870_cg_0.901	0	0	1	0	0	1	1	0	0	0	1	1	0	0	0	0	0	1	0	1	0	1	0	1	0	1	0	1	1	1	1	1	1	0	0	1	0	0	1	0	0	0	0	0	0	0	0	1	0
Chr10_8682172_8682254_cg_0.046	1	0	0	1	0	0	0	0	0	0	0	1	1	0	1	1	0	0	1	1	0	0	1	0	1	0	1	0	0	1	0	0	0	1	1	0	0	1	0	0	1	0	0	0	0	0	1	0	0
Chr4_7977009_7977647_nip_0.994	1	1	1	0	0	0	0	0	1	1	0	1	1	1	1	1	0	0	1	1	0	1	1	0	1	0	1	0	1	0	0	0	1	0	1	0	0	0	1	1	1	0	0	0	0	0	1	1	0
Chr7_19555425_19555476_cg_0.071	1	0	0	0	0	0	0	0	0	0	0	0	0	0	0	0	0	0	0	0	0	0	0	1	0	0	0	0	0	0	0	0	0	0	0	0	0	0	0	0	1	1	0	0	0	0	0	0	0
Chr7_18837187_18837456_nip_0.985	0	1	1	0	0	0	0	0	0	0	0	1	1	1	1	1	0	0	1	1	1	0	1	0	1	0	1	0	0	0	0	0	0	0	1	0	0	1	0	0	0	0	0	0	1	0	0	0	0
Chr9_4586532_4586537_nip_0.011	1	1	1	0	1	1	1	0	0	0	0	1	1	1	1	1	0	0	1	0	0	1	1	1	1	0	1	0	0	0	0	0	0	1	1	0	0	1	1	0	1	1	0	0	1	0	1	1	0
Chr7_27857137_27858884_nip_0.998	1	0	1	0	1	0	0	1	0	1	0	1	1	1	1	1	1	0	1	1	0	0	1	0	1	0	0	1	0	0	0	0	0	1	1	0	0	1	0	0	1	0	0	0	1	0	1	0	0
Chr8_15417969_15418500_cg_0.007	1	0	0	0	0	0	0	0	0	0	0	0	0	0	0	0	0	0	0	1	1	0	0	0	0	0	0	1	1	1	0	1	0	0	0	0	1	0	1	0	1	1	1	1	0	1	0	1	1
Chr12_13193042_13193045_cg_0.984	0	0	0	1	0	0	0	0	0	0	0	1	1	0	0	1	0	0	1	0	0	0	1	0	1	0	0	0	0	0	0	0	0	0	1	0	0	0	0	0	0	0	0	0	0	0	0	0	0
Chr1_28627325_28627376_cg_0.071	0	0	0	0	0	0	0	0	0	0	0	0	0	0	0	0	0	0	0	0	0	0	0	0	0	0	0	0	0	0	0	0	0	0	0	0	0	0	0	0	1	0	0	0	0	0	0	0	0
Chr12_10868343_10869677_nip_0.997	1	1	1	0	1	1	1	1	1	1	1	0	0	1	1	0	1	1	1	1	1	1	0	1	0	1	1	1	1	0	1	1	1	1	0	1	1	1	1	0	1	1	1	1	1	1	1	1	1
Chr5_3097865_3097871_nip_0.081	0	0	0	0	0	0	0	0	0	0	0	0	0	1	0	0	0	0	0	0	0	1	0	0	0	0	0	0	0	0	0	0	0	0	0	0	0	0	0	0	0	0	0	0	0	0	0	0	0
Chr12_12331521_12336264_nip_0.999	1	1	1	0	1	0	0	0	0	0	0	0	0	1	0	0	0	0	0	1	0	0	0	0	0	0	1	0	0	0	0	0	0	1	0	0	0	1	1	0	1	0	0	0	1	0	1	1	0
Chr8_8406348_8406724_nip_0.984	1	1	1	0	1	0	0	0	0	0	0	0	1	1	1	1	0	0	1	0	0	1	1	0	1	0	1	0	0	0	0	0	0	1	1	0	0	1	0	0	1	1	0	0	1	0	1	1	0
Chr3_15555877_15555880_cg_0.989	0	0	0	0	1	1	0	1	1	1	1	0	0	0	0	0	1	1	0	0	1	0	0	1	0	1	0	1	1	1	1	1	0	0	0	0	1	0	1	1	1	0	1	1	0	1	0	0	1
Chr2_17073311_17073581_nip_0.985	0	1	1	0	0	1	1	1	1	1	1	0	0	1	1	0	1	1	0	0	1	1	0	1	0	1	1	1	0	1	1	1	1	0	0	1	0	0	1	1	1	1	1	0	0	1	1	0	1
Chr5_6205180_6205428_nip_0.984	0	1	1	0	0	0	0	0	0	0	0	0	0	1	0	0	0	0	0	0	0	0	0	0	0	0	0	0	0	0	0	0	0	0	0	0	0	0	0	0	0	0	0	0	0	0	1	0	0
Chr12_13783579_13784017_nip_0.991	1	1	1	0	1	0	0	0	0	0	0	0	0	1	0	0	0	0	0	1	0	0	0	0	0	0	1	0	0	0	0	0	0	1	0	0	0	1	1	0	1	0	0	0	1	0	1	1	0
Chr1_6888310_6888412_cg_0.037	1	0	0	1	0	1	1	0	1	1	1	0	0	0	0	0	1	1	0	1	1	0	0	1	0	0	0	1	0	0	1	0	1	1	0	0	0	0	0	0	1	1	1	1	0	1	1	1	1
Chr1_11051590_11051593_cg_0.996	0	0	0	0	0	0	0	0	0	0	0	0	0	0	0	0	0	0	0	0	0	0	0	0	0	0	0	0	0	0	0	0	0	0	0	0	0	0	0	0	0	0	0	0	0	0	0	0	0
Chr11_22221053_22221329_nip_0.986	0	1	1	0	1	1	1	0	1	1	0	1	1	1	1	1	0	1	1	0	0	1	1	1	1	1	1	1	1	0	1	1	0	0	1	1	1	1	1	1	1	1	0	0	0	0	0	0	0
Chr1_32800605_32800608_cg_0.999	0	0	0	0	0	0	1	1	1	0	1	0	0	0	0	0	0	1	0	0	1	0	0	1	0	1	0	0	1	1	1	1	0	0	0	1	0	0	1	1	0	1	0	0	0	1	0	0	1
Chr10_6688377_6688489_cg_0.034	1	0	0	1	1	1	1	1	1	1	1	1	1	0	1	1	1	1	1	1	1	0	1	1	1	1	1	1	1	1	1	1	1	1	1	1	1	1	1	1	1	1	1	1	1	1	1	1	1
Chr12_14070628_14070676_cg_0.058	0	0	0	0	0	1	1	1	1	1	1	0	0	0	0	0	1	0	0	0	0	1	0	1	0	0	0	1	0	1	0	1	0	0	0	1	1	0	0	1	0	1	1	0	0	1	0	0	0
Chr3_16640860_16641770_nip_0.996	1	1	1	0	1	1	0	1	0	1	1	1	1	1	1	1	1	1	1	1	0	1	1	1	1	1	1	0	0	1	1	1	1	1	1	1	1	1	1	1	1	1	1	0	1	1	1	1	1
Chr3_8316209_8319376_nip_0.999	0	0	1	0	0	0	0	0	0	0	0	0	0	0	0	0	0	0	0	0	0	1	0	0	0	0	0	0	0	0	0	0	0	0	0	0	0	0	0	0	0	0	0	0	0	0	0	0	0
Chr4_20635622_20635625_cg_0.999	1	0	0	0	0	0	0	0	0	0	1	0	0	0	0	0	1	1	0	1	1	0	0	0	0	0	0	0	0	0	0	0	0	0	0	0	1	1	0	0	1	1	0	0	1	1	0	0	0
Chr8_11692083_11692086_cg_0.982	1	0	0	1	0	0	0	0	0	0	0	0	0	0	0	0	0	0	0	1	1	1	0	0	0	0	0	1	1	1	0	1	0	0	0	0	1	0	1	0	1	0	1	1	0	1	0	1	1
Chr11_21891853_21891856_nip_0.054	0	1	1	0	1	0	0	0	0	0	1	1	1	1	1	1	0	0	1	0	1	1	1	0	1	0	1	0	0	0	0	0	0	0	1	0	0	1	0	0	1	0	1	1	0	1	0	0	1
Chr5_3541087_3541089_cg_0.969	1	0	0	0	1	1	0	0	0	0	0	1	1	0	0	1	0	0	1	1	0	0	1	0	1	1	1	0	1	0	0	0	0	0	1	0	1	0	0	0	1	0	0	1	0	0	0	0	0
Chr5_20288904_20288973_cg_0.054	1	0	0	1	0	0	1	1	1	1	1	0	1	0	0	1	1	1	1	1	1	0	1	1	0	1	0	1	1	1	1	1	0	0	1	1	1	1	1	1	1	1	1	1	0	1	0	1	1
Chr4_651969_652681_nip_0.974	0	1	1	0	0	0	0	0	0	0	0	0	0	1	0	0	0	0	1	0	0	1	0	0	0	1	0	0	0	0	0	0	0	0	1	0	0	0	1	0	0	0	0	0	0	0	0	0	0
Chr5_27494640_27494643_nip_0.015	1	1	1	0	1	1	0	0	0	0	0	1	1	1	1	1	1	0	1	0	0	1	1	0	1	0	1	0	0	0	0	1	0	1	1	0	0	0	0	0	1	0	0	0	1	0	0	0	0
Chr8_13959054_13959129_nip_0.962	1	1	1	0	1	1	1	1	1	1	1	1	1	1	1	1	1	1	1	1	0	1	1	1	1	1	1	0	0	1	1	0	1	1	1	1	0	1	0	1	0	1	1	0	1	1	1	0	0
Chr10_10112708_10112711_cg_0.999	0	0	0	0	0	0	0	0	0	0	0	0	0	0	0	0	0	0	0	0	0	0	0	0	0	0	0	0	0	0	0	0	0	0	0	0	0	0	0	0	0	0	0	0	0	0	0	0	0
Chr10_11415997_11416017_nip_0.339	0	1	1	0	0	0	0	0	0	0	0	1	1	1	1	0	1	0	0	0	1	1	0	0	1	0	0	0	1	0	0	1	0	1	0	0	0	0	0	0	0	0	0	0	0	1	0	0	1
Chr1_29342428_29342505_nip_0.951	1	1	1	0	1	1	0	0	0	1	1	1	1	1	1	1	1	1	1	1	0	1	1	1	1	0	1	1	0	1	0	0	1	1	1	1	0	1	1	1	1	0	1	0	1	1	1	1	0
Chr9_1281949_1281952_cg_0.966	0	0	0	0	0	0	0	0	0	0	0	0	0	0	0	0	0	0	0	0	0	0	0	0	0	0	0	0	0	0	0	0	0	0	0	0	0	0	0	0	0	0	0	0	0	0	0	0	0
Chr5_14017759_14017762_cg_0.999	1	0	0	1	1	0	1	1	1	1	1	0	0	0	0	0	1	1	0	1	0	0	0	1	0	1	0	1	1	1	1	1	1	0	0	1	1	1	1	1	1	1	1	1	0	1	1	1	0
Chr4_10004181_10005240_nip_0.996	1	1	1	1	1	1	1	0	1	1	1	1	1	1	1	1	1	1	1	0	1	1	1	0	1	1	1	1	1	1	1	0	1	1	1	1	0	1	1	1	1	1	1	1	0	1	1	1	1
Chr3_13712125_13712128_cg_0.999	0	0	0	1	1	1	1	1	1	1	1	0	0	0	0	0	1	1	0	0	1	0	0	1	0	1	0	0	1	1	1	1	0	0	0	1	1	0	1	1	1	1	1	1	0	1	0	0	1
Chr4_10322938_10322941_cg_1	0	0	0	0	0	0	0	1	1	0	1	0	0	0	0	0	0	1	0	0	1	0	0	0	0	0	0	1	1	1	0	0	0	0	0	0	1	0	0	1	0	1	0	0	0	0	0	0	1
Chr9_676755_676757_cg_1	0	0	0	0	0	0	0	0	1	0	0	0	0	0	0	0	1	1	0	1	0	0	0	1	0	0	0	0	0	0	0	1	0	0	0	1	0	0	0	1	0	0	0	1	0	0	0	0	0
Chr2_19434649_19434652_nip_0.051	1	1	1	1	1	1	1	1	1	1	1	1	1	1	1	1	1	1	1	1	1	1	1	1	1	1	1	1	1	1	1	1	1	1	1	1	1	1	1	1	1	1	1	1	1	1	1	1	1
Chr11_22875511_22875514_cg_0.993	1	0	0	1	0	1	1	1	0	1	0	0	0	0	0	0	0	0	0	1	0	0	0	0	0	1	0	0	0	1	0	1	0	1	0	1	1	0	0	1	1	1	0	0	1	0	1	1	0
Chr11_17253992_17253994_cg_0.974	0	0	0	1	0	1	0	1	0	0	0	0	0	0	0	0	0	0	0	1	0	0	0	0	0	1	1	0	0	1	0	0	1	1	0	1	0	0	1	0	1	0	0	0	1	0	1	1	0
Chr11_21840083_21840086_cg_0.994	0	0	0	0	0	0	0	0	0	0	0	0	0	0	0	0	0	0	0	0	0	0	0	0	0	0	0	0	0	0	0	0	0	0	0	0	0	0	0	0	0	0	0	0	0	0	0	0	0
Chr4_30831883_30841841_nip_0.998	0	1	1	0	1	1	0	0	0	1	0	1	1	1	1	1	0	0	1	1	1	0	1	0	1	1	1	1	0	0	0	0	1	1	1	1	1	1	1	1	0	0	0	1	1	0	0	0	0
Chr3_1501992_1502091_nip_0.952	1	1	1	0	1	1	0	0	1	0	1	1	1	1	1	1	1	0	1	0	1	1	1	0	1	1	1	1	1	0	0	0	0	1	1	1	1	1	1	0	0	1	0	0	0	0	0	0	0
Chr12_15048018_15048021_cg_0.925	0	0	0	0	0	0	0	0	0	0	0	0	0	0	0	0	0	0	0	0	0	0	0	0	0	0	0	0	0	0	0	0	0	0	0	0	0	0	0	0	0	0	0	0	0	0	0	0	0
Chr7_24618197_24618199_nip_0.035	0	1	1	0	1	1	0	0	0	1	0	0	1	0	1	1	0	0	1	1	0	0	1	1	0	0	1	0	0	0	0	0	1	0	1	0	0	1	0	0	0	0	1	0	1	0	0	0	0
Chr6_9232383_9245293_nip_1	1	1	1	0	0	0	0	0	0	0	0	1	1	1	1	1	0	0	1	0	0	0	1	0	1	0	1	0	0	0	0	0	1	1	1	0	0	1	0	0	0	0	0	0	0	0	0	1	0
Chr12_24971178_24971284_cg_0.036	0	0	0	1	0	1	1	1	1	1	1	0	0	0	0	0	1	1	0	0	1	1	0	1	0	0	0	1	1	1	1	1	0	1	0	1	1	1	1	1	1	1	1	1	1	1	1	1	1
Chr4_30673353_30674459_cg_0.005	1	0	0	1	0	0	1	1	1	0	0	0	0	0	0	0	1	1	0	0	0	1	0	1	0	0	0	0	1	1	1	1	0	1	0	0	0	0	0	0	1	1	0	0	0	0	1	1	1
Chr7_27699416_27699429_nip_0.053	1	0	1	0	1	0	1	1	0	1	0	1	1	1	1	1	1	1	1	1	0	0	1	0	1	0	0	1	0	1	0	0	0	1	1	0	0	1	0	1	1	0	0	0	1	0	1	0	0
Chr11_22922299_22922302_cg_0.993	0	0	0	0	0	0	0	0	0	0	0	0	0	0	0	0	0	0	0	0	0	0	0	0	0	0	0	0	0	0	0	0	0	0	0	0	0	0	0	0	0	0	0	0	0	0	0	0	0
Chr2_25288289_25303754_nip_0.999	0	1	0	0	0	0	0	0	0	0	0	0	1	1	0	1	0	0	1	0	0	0	1	0	0	1	0	0	0	0	0	0	0	1	1	0	0	0	0	1	0	0	0	1	1	0	1	0	0
Chr4_30675784_30675787_cg_0.991	1	0	0	1	0	0	1	1	1	0	0	0	0	0	0	0	1	1	0	0	0	1	0	1	0	0	0	0	1	1	1	1	0	1	0	0	0	0	0	0	1	1	0	0	0	0	1	1	0
Chr11_7065769_7065800_cg_0.714	0	0	0	0	0	0	0	0	0	0	0	0	0	0	0	0	0	0	0	0	0	0	0	0	1	0	0	0	0	0	0	0	1	0	0	0	0	0	0	0	1	0	0	0	1	0	0	1	0
Chr12_13478894_13478941_cg_0.077	0	0	0	1	0	1	1	1	1	1	1	1	1	0	0	1	1	1	1	0	1	1	1	1	1	1	0	1	1	1	1	0	1	0	1	1	1	0	0	1	0	0	1	0	0	1	0	0	1
Chr5_18271657_18271660_nip_0.027	1	1	1	0	1	1	1	0	1	1	1	1	1	1	1	1	1	1	1	1	1	1	0	1	1	1	1	1	1	1	1	1	1	1	1	1	1	0	1	1	1	1	1	1	1	1	1	1	1
Chr12_14120166_14124511_nip_0.987	1	1	1	0	0	1	1	1	1	1	1	0	0	1	0	0	1	1	0	1	1	0	0	1	0	1	1	1	1	1	1	1	1	1	0	1	1	1	1	1	1	1	1	1	1	1	1	1	1
[truncated: 3,677 more rows]
[truncated: 116 more columns]
